# Supplementary material for: Revealing evolution of tropane alkaloid biosynthesis by analyzing two genomes in the Solanaceae family
Source: Nat Commun. 2023 Mar 15;14:1446. doi: 10.1038/s41467-023-37133-4 (PMC10017790; doi:10.1038/s41467-023-37133-4)
Supplement: Supplementary file 4 — Supplementary Data 1 [file 41467_2023_37133_MOESM4_ESM.xlsx]

## Sheet: SD1
Supplementary Data 1. Gene ontology (GO) enrichment analysis of expanded gene families in Atropa belladonna1.
Type2	GO_Name	GO ID	P_value3	# of enriched genes	# of genes in the background
CC	Golgi-associated vesicle membrane	GO:0030660	0.007811	7	47
CC	cell periphery	GO:0071944	0.007125	126	2414
CC	intracellular organelle	GO:0043229	0.007025	434	9664
CC	clathrin-coated vesicle	GO:0030136	0.006364	7	45
CC	organelle	GO:0043226	0.005123	436	9680
CC	transport vesicle	GO:0030133	0.005026	7	43
CC	cellular_component	GO:0005575	0.00468	664	15858
CC	photosystem II reaction center	GO:0009539	0.00253	5	19
CC	intracellular organelle lumen	GO:0070013	0.00241	51	779
CC	organelle lumen	GO:0043233	0.00241	51	779
CC	membrane-enclosed lumen	GO:0031974	0.00241	51	779
CC	DNA packaging complex	GO:0044815	0.002302	13	112
CC	clathrin-coated vesicle membrane	GO:0030665	0.002273	7	37
CC	protein-DNA complex	GO:0032993	0.002061	13	110
CC	proton-transporting two-sector ATPase complex, catalytic domain	GO:0033178	0.001993	10	70
CC	nucleosome	GO:0000786	0.001536	13	106
CC	nuclear envelope	GO:0005635	0.001535	11	80
CC	clathrin vesicle coat	GO:0030125	0.001037	7	32
CC	nucleus	GO:0005634	0.001034	154	2883
CC	cytoskeleton	GO:0005856	0.00098	31	380
CC	proton-transporting V-type ATPase, V0 domain	GO:0033179	0.00093	8	41
CC	transport vesicle membrane	GO:0030658	0.000905	7	31
CC	glyoxysome	GO:0009514	0.000776	5	14
CC	myosin complex	GO:0016459	0.000765	7	30
CC	intrinsic component of membrane	GO:0031224	0.000753	148	2726
CC	vacuolar proton-transporting V-type ATPase, V0 domain	GO:0000220	0.000711	6	21
CC	integral component of membrane	GO:0016021	0.00054	145	2636
CC	plasma membrane	GO:0005886	0.000356	113	1934
CC	microtubule cytoskeleton	GO:0015630	0.00019	24	233
CC	plasma membrane region	GO:0098590	0.000187	7	24
CC	mitochondrial proton-transporting ATP synthase complex, catalytic sector F(1)	GO:0000275	7.46e-05	7	21
CC	proton-transporting ATP synthase complex, catalytic core F(1)	GO:0045261	6.43e-05	10	45
MF	inward rectifier potassium channel activity	GO:0005242	4.29e-05	5	12
MF	ligand-gated cation channel activity	GO:0099094	4.29e-05	5	12
MF	proton-transporting ATP synthase activity, rotational mechanism	GO:0046933	3.94e-05	10	57
MF	proton channel activity	GO:0015252	3.94e-05	10	57
CC	supramolecular polymer	GO:0099081	3.94e-05	20	155
CC	polymeric cytoskeletal fiber	GO:0099513	3.94e-05	20	155
CC	supramolecular fiber	GO:0099512	3.94e-05	20	155
CC	trans-Golgi network transport vesicle	GO:0030140	3.72e-05	7	19
MF	translation regulator activity	GO:0045182	3.39e-05	26	292
MF	translation regulator activity, nucleic acid binding	GO:0090079	3.39e-05	26	292
CC	proton-transporting ATP synthase complex	GO:0045259	2.96e-05	14	80
MF	cation channel activity	GO:0005261	2.94e-05	15	118
MF	translation factor activity, RNA binding	GO:0008135	2.84e-05	26	289
CC	nuclear lumen	GO:0031981	2.73e-05	51	633
MF	alkylbase DNA N-glycosylase activity	GO:0003905	2.58e-05	5	11
MF	S-methyltransferase activity	GO:0008172	2.58e-05	5	11
MF	methylated histone binding	GO:0035064	2.15e-05	6	17
MF	modification-dependent protein binding	GO:0140030	2.15e-05	6	17
MF	methylation-dependent protein binding	GO:0140034	2.15e-05	6	17
CC	supramolecular complex	GO:0099080	1.83e-05	23	185
CC	cytosolic small ribosomal subunit	GO:0022627	1.76e-05	16	98
MF	ATPase activity	GO:0016887	1.63e-05	43	586
CC	mitochondrial proton-transporting ATP synthase complex	GO:0005753	1.57e-05	11	46
CC	microtubule	GO:0005874	1.47e-05	20	143
MF	DNA-3-methylbase glycosylase activity	GO:0043733	1.45e-05	5	10
MF	1,4-alpha-oligoglucan phosphorylase activity	GO:0004645	7.48e-06	5	9
MF	glycogen phosphorylase activity	GO:0008184	7.48e-06	5	9
MF	UDP-glucosyltransferase activity	GO:0035251	4.92e-06	20	170
MF	Ran GTPase binding	GO:0008536	3.59e-06	11	54
MF	DNA-binding transcription factor activity	GO:0003700	3.51e-06	57	818
MF	protein heterodimerization activity	GO:0046982	3.01e-06	21	179
CC	proton-transporting two-sector ATPase complex	GO:0016469	2.91e-06	22	153
CC	trans-Golgi network transport vesicle membrane	GO:0012510	2.59e-06	7	13
MF	tubulin binding	GO:0015631	2.5e-06	17	122
MF	N-acylphosphatidylethanolamine-specific phospholipase D activity	GO:0070290	2.04e-06	8	25
CC	clathrin-coated pit	GO:0005905	1.41e-06	7	12
CC	clathrin coat of coated pit	GO:0030132	1.41e-06	7	12
MF	microtubule binding	GO:0008017	1.22e-06	17	116
MF	transcription regulator activity	GO:0140110	8.1e-07	62	877
MF	5-methyltetrahydropteroyltri-L-glutamate-dependent methyltransferase activity	GO:0042085	3.91e-07	5	6
MF	intracellular cyclic nucleotide activated cation channel activity	GO:0005221	3.91e-07	5	6
MF	5-methyltetrahydropteroyltriglutamate-homocysteine S-methyltransferase activity	GO:0003871	3.91e-07	5	6
MF	cyclic nucleotide-gated ion channel activity	GO:0043855	3.91e-07	5	6
BP	regulation of anthocyanin biosynthetic process	GO:0031540	3.88e-07	6	10
BP	integument development	GO:0080060	3.41e-07	5	6
BP	determination of dorsal identity	GO:0048263	3.41e-07	5	6
BP	cellular protein metabolic process	GO:0044267	3.23e-07	230	4745
BP	purine-containing compound biosynthetic process	GO:0072522	2.37e-07	29	275
BP	RNA methylation	GO:0001510	2.27e-07	23	185
MF	phospholipase D activity	GO:0004630	2.14e-07	9	26
BP	ribonucleotide biosynthetic process	GO:0009260	2.13e-07	34	354
BP	ribose phosphate biosynthetic process	GO:0046390	2.13e-07	34	354
MF	ribulose-bisphosphate carboxylase activity	GO:0016984	1.74e-07	8	19
MF	rRNA binding	GO:0019843	1.11e-07	22	160
MF	nucleic acid binding	GO:0003676	1.04e-07	222	4349
MF	cellulose synthase activity	GO:0016759	9.23e-08	13	56
MF	malate synthase activity	GO:0004474	6.72e-08	5	5
MF	inorganic anion exchanger activity	GO:0005452	3.26e-08	8	16
CC	kinesin complex	GO:0005871	2.82e-08	17	70
BP	purine nucleotide biosynthetic process	GO:0006164	2.73e-08	29	249
CC	microtubule associated complex	GO:0005875	2.66e-08	20	97
MF	cytoskeletal protein binding	GO:0008092	2.53e-08	30	256
CC	clathrin coat of trans-Golgi network vesicle	GO:0030130	2.06e-08	7	8
MF	cellulose synthase (UDP-forming) activity	GO:0016760	1.63e-08	13	49
CC	nucleolus	GO:0005730	1.54e-08	48	444
BP	regulation of flavonoid biosynthetic process	GO:0009962	1.11e-08	11	33
MF	RNA-directed 5'-3' RNA polymerase activity	GO:0003968	9.82e-09	7	10
CC	protein-containing complex	GO:0032991	2.68e-09	177	2745
BP	style development	GO:0048479	2.09e-09	6	6
BP	plant-type primary cell wall biogenesis	GO:0009833	2.09e-09	6	6
MF	ATPase activity, coupled to transmembrane movement of ions, rotational mechanism	GO:0044769	1.89e-09	15	58
BP	cellular macromolecule metabolic process	GO:0044260	1.75e-09	396	8698
MF	active ion transmembrane transporter activity	GO:0022853	1.65e-09	43	419
MF	hydrolase activity, acting on acid anhydrides	GO:0016817	1.12e-09	88	1215
MF	proton-transporting ATPase activity, rotational mechanism	GO:0046961	1.11e-09	15	56
MF	oxidoreductase activity, acting on NAD(P)H, oxygen as acceptor	GO:0050664	1.07e-09	10	21
MF	hydrolase activity, acting on acid anhydrides, in phosphorus-containing anhydrides	GO:0016818	6.1e-10	88	1200
MF	proton-exporting ATPase activity, phosphorylative mechanism	GO:0008553	4.93e-10	8	11
MF	pyrophosphatase activity	GO:0016462	4.38e-10	88	1192
BP	purine ribonucleotide biosynthetic process	GO:0009152	4.2e-10	29	208
MF	nucleoside-triphosphatase activity	GO:0017111	3.14e-10	85	1127
BP	movement of cell or subcellular component	GO:0006928	2.78e-10	22	120
MF	ATPase-coupled transmembrane transporter activity	GO:0042626	2.77e-10	39	336
MF	obsolete ubiquitin thiolesterase activity	GO:0004221	2.24e-10	14	43
BP	cellular biosynthetic process	GO:0044249	1.94e-10	351	7385
MF	primary active transmembrane transporter activity	GO:0015399	1.16e-10	44	400
MF	active transmembrane transporter activity	GO:0022804	8.07e-11	67	771
BP	nucleoside triphosphate metabolic process	GO:0009141	5.01e-11	25	143
MF	protein binding	GO:0005515	3.72e-11	128	1922
BP	nucleoside triphosphate biosynthetic process	GO:0009142	3.64e-11	25	141
BP	ribonucleoside triphosphate metabolic process	GO:0009199	2.64e-11	25	139
BP	ribonucleoside triphosphate biosynthetic process	GO:0009201	2.64e-11	25	139
BP	organic substance biosynthetic process	GO:1901576	2.11e-11	370	7755
BP	biosynthetic process	GO:0009058	1.39e-11	379	7967
BP	microtubule-based movement	GO:0007018	1.23e-11	20	84
MF	microtubule motor activity	GO:0003777	9.75e-12	20	81
BP	purine nucleoside triphosphate metabolic process	GO:0009144	3.29e-12	25	127
BP	purine nucleoside triphosphate biosynthetic process	GO:0009145	3.29e-12	25	127
BP	purine ribonucleoside triphosphate metabolic process	GO:0009205	3.29e-12	25	127
BP	purine ribonucleoside triphosphate biosynthetic process	GO:0009206	3.29e-12	25	127
CC	large ribosomal subunit	GO:0015934	3.22e-12	39	240
MF	ATPase-coupled ion transmembrane transporter activity	GO:0042625	4.86e-13	30	166
CC	small ribosomal subunit	GO:0015935	3.62e-13	33	162
BP	ATP biosynthetic process	GO:0006754	3.11e-13	25	115
BP	obsolete ATP catabolic process	GO:0006200	2.48e-13	43	329
BP	cellular nitrogen compound metabolic process	GO:0034641	8.03e-14	359	7188
MF	pyrophosphate hydrolysis-driven proton transmembrane transporter activity	GO:0009678	1.07e-14	23	81
CC	non-membrane-bounded organelle	GO:0043228	1.02e-14	200	1901
MF	motor activity	GO:0003774	9.21e-15	27	115
MF	ATPase-coupled cation transmembrane transporter activity	GO:0019829	6.22e-15	30	142
CC	ribonucleoprotein complex	GO:1990904	5.96e-15	78	657
MF	structural molecule activity	GO:0005198	4.44e-16	141	1006
BP	cellular nitrogen compound biosynthetic process	GO:0044271	4.44e-16	301	4748
BP	cellular macromolecule biosynthetic process	GO:0034645	4.44e-16	292	4791
BP	translation	GO:0006412	3.33e-16	157	1335
BP	peptide metabolic process	GO:0006518	2.22e-16	157	1378
BP	macromolecule biosynthetic process	GO:0009059	2.22e-16	292	4870
BP	gene expression	GO:0010467	1.11e-16	275	4414
MF	structural constituent of ribosome	GO:0003735	0	131	822
CC	cytosolic large ribosomal subunit	GO:0022625	0	39	162
CC	cytosolic ribosome	GO:0022626	0	55	368
CC	ribosomal subunit	GO:0044391	0	72	399
CC	ribosome	GO:0005840	0	140	975
CC	intracellular non-membrane-bounded organelle	GO:0043232	0	200	1895
BP	peptide biosynthetic process	GO:0043043	0	157	1352
BP	cellular amide metabolic process	GO:0043603	0	158	1614
BP	amide biosynthetic process	GO:0043604	0	157	1431
BP	organonitrogen compound biosynthetic process	GO:1901566	0	205	3167
1 Associated with Supplementary Fig. 5
2MF: molecular function; BP: biological process; CC: cellular component.
3The P value was estimated by two-sided hypergeometric test.
