# Supplementary material for: Revealing evolution of tropane alkaloid biosynthesis by analyzing two genomes in the Solanaceae family
Source: Nat Commun. 2023 Mar 15;14:1446. doi: 10.1038/s41467-023-37133-4 (PMC10017790; doi:10.1038/s41467-023-37133-4)
Supplement: Supplementary file 5 — Supplementary Data 2 [file 41467_2023_37133_MOESM5_ESM.xlsx]

## Sheet: SD2
Supplementary Data 2. Gene ontology (GO) enrichment analysis of the expanded gene families in Datura stramonium1.
Type2	GO_Name	GO ID	P_value3	# of enriched genes	# of genes in the background
CC	intracellular anatomical structure	GO:0005622	0.005553	23	1005
CC	protein-containing complex	GO:0032991	5.07e-05	18	484
MF	binding	GO:0005488	0.000748	394	8874
BP	protein metabolic process	GO:0019538	0.033838	25	496
BP	macromolecule metabolic process	GO:0043170	9.06e-05	66	1286
MF	adenyl nucleotide binding	GO:0030554	0.007634	75	1415
MF	adenyl ribonucleotide binding	GO:0032559	0.007144	75	1411
BP	regulation of cellular metabolic process	GO:0031323	0.043928	16	291
MF	heterocyclic compound binding	GO:1901363	9.72e-11	255	4539
MF	organic cyclic compound binding	GO:0097159	9.72e-11	255	4539
BP	regulation of primary metabolic process	GO:0080090	0.032409	16	280
BP	regulation of nitrogen compound metabolic process	GO:0051171	0.031486	16	279
BP	regulation of cellular biosynthetic process	GO:0031326	0.028834	16	276
BP	regulation of biosynthetic process	GO:0009889	0.028834	16	276
BP	regulation of cellular macromolecule biosynthetic process	GO:2000112	0.027988	16	275
BP	regulation of macromolecule biosynthetic process	GO:0010556	0.027988	16	275
BP	regulation of nucleobase-containing compound metabolic process	GO:0019219	0.019873	16	264
BP	gene expression	GO:0010467	0.000136	40	655
BP	regulation of RNA metabolic process	GO:0051252	0.018616	16	262
BP	regulation of transcription, DNA-templated	GO:0006355	0.017421	16	260
BP	regulation of RNA biosynthetic process	GO:2001141	0.017421	16	260
BP	regulation of nucleic acid-templated transcription	GO:1903506	0.017421	16	260
CC	organelle lumen	GO:0043233	0.006443	5	79
CC	membrane-enclosed lumen	GO:0031974	0.006443	5	79
MF	iron ion binding	GO:0005506	0.009785	28	435
BP	multicellular organismal process	GO:0032501	0.044331	9	135
MF	nucleic acid binding	GO:0003676	2.03e-13	180	2693
BP	biological regulation	GO:0065007	3.6e-07	52	776
MF	enzyme regulator activity	GO:0030234	0.022806	16	229
BP	response to stimulus	GO:0050896	5.03e-06	40	571
CC	nuclear lumen	GO:0031981	0.004064	5	71
MF	DNA-binding transcription factor activity	GO:0003700	0.000438	38	532
BP	regulation of biological process	GO:0050789	2.33e-08	51	695
MF	oxidoreductase activity, acting on paired donors, with incorporation or reduction of molecular oxygen	GO:0016705	0.00267	24	321
MF	hydrolase activity, acting on glycosyl bonds	GO:0016798	0.000827	30	401
BP	reproduction	GO:0000003	0.022943	9	120
BP	reproductive process	GO:0022414	0.022943	9	120
MF	hydrolase activity, hydrolyzing O-glycosyl compounds	GO:0004553	0.000733	30	398
MF	magnesium ion binding	GO:0000287	0.030777	11	144
MF	MF regulator	GO:0098772	4.08e-08	69	870
MF	DNA binding	GO:0003677	0	125	1469
MF	enzyme inhibitor activity	GO:0004857	0.00346	16	186
BP	monocarboxylic acid metabolic process	GO:0032787	0.049996	5	58
MF	transcription regulator activity	GO:0140110	1.22e-07	53	614
BP	lipid localization	GO:0010876	0.028031	6	67
BP	regulation of metabolic process	GO:0019222	4.1e-07	31	344
MF	carbon-oxygen lyase activity	GO:0016835	0.009504	11	121
BP	regulation of macromolecule metabolic process	GO:0060255	3.36e-07	31	341
BP	fatty acid metabolic process	GO:0006631	0.041196	5	55
BP	lipid transport	GO:0006869	0.021357	6	63
BP	regulation of gene expression	GO:0010468	8.32e-08	31	321
BP	ncRNA metabolic process	GO:0034660	0.004329	9	92
BP	ncRNA processing	GO:0034470	0.004022	9	91
MF	nuclease activity	GO:0004518	0.022043	7	70
CC	membrane protein complex	GO:0098796	1.57e-08	13	130
MF	peptidase regulator activity	GO:0061134	0.020524	7	69
BP	proteolysis	GO:0006508	1.02e-05	20	196
BP	intracellular signal transduction	GO:0035556	0.001085	11	107
MF	endopeptidase inhibitor activity	GO:0004866	0.01908	7	68
MF	peptidase inhibitor activity	GO:0030414	0.01908	7	68
MF	endopeptidase regulator activity	GO:0061135	0.01908	7	68
BP	defense response	GO:0006952	0.001408	10	94
BP	response to chemical	GO:0042221	8.33e-06	19	177
BP	developmental process	GO:0032502	0.001797	9	81
BP	anatomical structure development	GO:0048856	0.001137	9	76
BP	phosphorelay signal transduction system	GO:0000160	0.000267	11	91
BP	response to organic substance	GO:0010033	2.76e-07	19	142
BP	response to endogenous stimulus	GO:0009719	2.2e-07	19	140
BP	response to hormone	GO:0009725	2.2e-07	19	140
BP	response to auxin	GO:0009733	1.21e-07	19	135
MF	ribonuclease activity	GO:0004540	0.00224	7	46
MF	carbon-oxygen lyase activity, acting on phosphates	GO:0016838	0.000131	11	72
BP	tRNA metabolic process	GO:0006399	0.000145	9	58
BP	tRNA processing	GO:0008033	0.000126	9	57
BP	multicellular organism development	GO:0007275	9.45e-05	9	55
MF	terpene synthase activity	GO:0010333	6.69e-05	11	67
MF	nucleobase-containing compound transmembrane transporter activity	GO:0015932	0.000961	7	40
MF	carbohydrate derivative transmembrane transporter activity	GO:1901505	0.000961	7	40
MF	endonuclease activity	GO:0004519	0.000821	7	39
MF	polygalacturonase activity	GO:0004650	1.07e-05	12	66
MF	transcription coregulator activity	GO:0003712	7.97e-07	15	82
MF	ADP binding	GO:0043531	0	41	219
BP	negative regulation of metabolic process	GO:0009892	2.9e-08	15	76
MF	nucleoside transmembrane transporter activity	GO:0005337	0.000412	7	35
BP	negative regulation of macromolecule metabolic process	GO:0010605	2.4e-08	15	75
BP	negative regulation of gene expression	GO:0010629	2.4e-08	15	75
MF	O-methyltransferase activity	GO:0008171	4.27e-05	9	43
BP	system development	GO:0048731	6.34e-06	9	40
MF	endoribonuclease activity	GO:0004521	0.000185	7	31
CC	thylakoid	GO:0009579	1.29e-13	13	54
MF	endonuclease activity, active with either ribo- or deoxyribonucleic acids and producing 5'-phosphomonoesters	GO:0016893	0.000118	7	29
BP	negative regulation of biological process	GO:0048519	8.99e-15	24	99
BP	post-embryonic development	GO:0009791	3.15e-06	9	37
MF	purine nucleoside transmembrane transporter activity	GO:0015211	9.27e-05	7	28
MF	endoribonuclease activity, producing 5'-phosphomonoesters	GO:0016891	9.27e-05	7	28
BP	developmental process involved in reproduction	GO:0003006	1.9e-06	9	35
MF	serine-type endopeptidase inhibitor activity	GO:0004867	5.52e-05	7	26
BP	reproductive system development	GO:0061458	1.1e-06	9	33
BP	reproductive structure development	GO:0048608	1.1e-06	9	33
CC	nuclear chromosome	GO:0000228	4.78e-06	5	18
CC	photosynthetic membrane	GO:0034357	1.25e-14	13	46
MF	double-stranded RNA-specific ribonuclease activity	GO:0032296	1.65e-05	7	22
MF	ribonuclease III activity	GO:0004525	1.65e-05	7	22
CC	photosystem	GO:0009521	9.99e-16	13	38
MF	oxidoreductase activity, acting on NAD(P)H, quinone or similar compound as acceptor	GO:0016655	6.97e-08	10	28
CC	nuclear chromatin	GO:0000790	1.17e-06	5	14
BP	regulation of developmental process	GO:0050793	4.88e-08	9	24
MF	NAD(P)H dehydrogenase (quinone) activity	GO:0003955	3.03e-08	10	26
MF	oxidoreductase activity, acting on NAD(P)H	GO:0016651	3.33e-16	27	67
BP	regulation of reproductive process	GO:2000241	1.97e-08	9	22
BP	regulation of multicellular organismal process	GO:0051239	7.06e-09	9	20
BP	regulation of multicellular organismal development	GO:2000026	4e-09	9	19
BP	regulation of post-embryonic development	GO:0048580	4e-09	9	19
CC	photosystem I	GO:0009522	6.66e-16	13	27
MF	NADH dehydrogenase activity	GO:0003954	1.31e-09	10	20
MF	double-stranded RNA binding	GO:0003725	6.3e-08	8	16
CC	INO80-type complex	GO:0097346	1.54e-07	5	10
CC	SWI/SNF superfamily-type complex	GO:0070603	1.54e-07	5	10
CC	Ino80 complex	GO:0031011	1.54e-07	5	10
CC	ATPase complex	GO:1904949	1.54e-07	5	10
CC	DNA helicase complex	GO:0033202	1.54e-07	5	10
BP	gene silencing	GO:0016458	5.88e-15	15	30
MF	transcription corepressor activity	GO:0003714	4.42e-14	15	29
BP	gene silencing by RNA	GO:0031047	2.66e-15	15	29
BP	flower development	GO:0009908	1.12e-09	9	17
BP	regulation of flower development	GO:0009909	1.12e-09	9	17
BP	regulation of shoot system development	GO:0048831	1.12e-09	9	17
BP	shoot system development	GO:0048367	1.12e-09	9	17
BP	reproductive shoot system development	GO:0090567	1.12e-09	9	17
MF	NADH dehydrogenase (ubiquinone) activity	GO:0008137	3.35e-10	10	18
MF	NADH dehydrogenase (quinone) activity	GO:0050136	3.35e-10	10	18
BP	negative regulation of multicellular organismal process	GO:0051241	3.7e-11	9	13
BP	negative regulation of flower development	GO:0009910	3.7e-11	9	13
BP	negative regulation of reproductive process	GO:2000242	3.7e-11	9	13
BP	negative regulation of developmental process	GO:0051093	3.7e-11	9	13
BP	negative regulation of post-embryonic development	GO:0048581	3.7e-11	9	13
MF	DNA-binding transcription factor activity, RNA polymerase II-specific	GO:0000981	0	17	20
1 Associated with Supplementary Fig. 5
2MF: molecular function; BP: biological process; CC: cellular component.
3The P value was estimated by two-sided hypergeometric test.
