# Supplementary material for: Revealing evolution of tropane alkaloid biosynthesis by analyzing two genomes in the Solanaceae family
Source: Nat Commun. 2023 Mar 15;14:1446. doi: 10.1038/s41467-023-37133-4 (PMC10017790; doi:10.1038/s41467-023-37133-4)
Supplement: Supplementary file 6 — Supplementary Data 3 [file 41467_2023_37133_MOESM6_ESM.xlsx]

## Sheet: SD3
Supplementary Data 3. The information on genes in the “black” module generated by WGCNA analysis.
GeneID	GO_annotation	KEGG_annotation	KOG_class	KOG_class_annotation	TrEMBL_annotation	nr_annotation
EVM0002387.1	--	K03006|0|sot:102580505|K03006 DNA-directed RNA polymerase II subunit RPB1 [EC:2.7.7.6] | (RefSeq) DNA-directed RNA polymerase II subunit RPB1-like	--	--	Uncharacterized protein {ECO:0000313|EnsemblPlants:PGSC0003DMT400057920} OS=Solanum tuberosum (Potato) PE=4 SV=1	PREDICTED: adhesive plaque matrix protein-like isoform X1 [Nicotiana tomentosiformis]
EVM0002675.1	--	--	[E]	Amino acid transport and metabolism	Uncharacterized protein {ECO:0000313|EnsemblPlants:PGSC0003DMT400053373} OS=Solanum tuberosum (Potato) PE=4 SV=1	PREDICTED: probable peptide/nitrate transporter At1g59740-like [Solanum tuberosum]
EVM0007605.2	Molecular Function: copper ion binding (GO:0005507);; Cellular Component: extracellular region (GO:0005576);; Molecular Function: L-ascorbate oxidase activity (GO:0008447);; Biological Process: oxidation-reduction process (GO:0055114);;	K00423|0|sot:102593165|K00423 L-ascorbate oxidase [EC:1.10.3.3] | (RefSeq) L-ascorbate oxidase	[Q]	Secondary metabolites biosynthesis, transport and catabolism	Uncharacterized protein {ECO:0000313|EnsemblPlants:PGSC0003DMT400082388} OS=Solanum tuberosum (Potato) PE=4 SV=1	PREDICTED: L-ascorbate oxidase [Nicotiana tomentosiformis]
EVM0010021.1	--	--	--	--	Uncharacterized protein {ECO:0000313|EnsemblPlants:PGSC0003DMT400007187} OS=Solanum tuberosum (Potato) PE=4 SV=1	PREDICTED: uncharacterized protein LOC104105640 [Nicotiana tomentosiformis]
EVM0010804.1	Molecular Function: protein binding (GO:0005515);;	--	--	--	Uncharacterized protein {ECO:0000313|EnsemblPlants:PGSC0003DMT400070004} OS=Solanum tuberosum (Potato) PE=4 SV=1	PREDICTED: cyclin-dependent protein kinase inhibitor SMR2 [Nelumbo nucifera]
EVM0014865.4	Molecular Function: DNA binding (GO:0003677);; Molecular Function: DNA-binding transcription factor activity (GO:0003700);; Cellular Component: nucleus (GO:0005634);; Biological Process: regulation of transcription, DNA-templated (GO:0006355);; Molecular Function: protein dimerization activity (GO:0046983);;	K09264|8.30037e-168|sot:102601754|K09264 MADS-box transcription factor, plant | (RefSeq) developmental protein SEPALLATA 1	[K]	Transcription	Uncharacterized protein {ECO:0000313|EnsemblPlants:PGSC0003DMT400003483} OS=Solanum tuberosum (Potato) PE=4 SV=1	PREDICTED: developmental protein SEPALLATA 1-like [Solanum tuberosum]
EVM0015746.1	--	--	--	--	Uncharacterized protein {ECO:0000313|EnsemblPlants:PGSC0003DMT400061611} OS=Solanum tuberosum (Potato) PE=4 SV=1	PREDICTED: uncharacterized protein LOC102580349 [Solanum tuberosum]
EVM0016461.2	--	--	--	--	Uncharacterized protein {ECO:0000313|EnsemblPlants:Solyc01g081580.1.1} OS=Solanum lycopersicum (Tomato) PE=4 SV=1	hypothetical protein CICLE_v10033098mg [Citrus clementina]
EVM0017965.1	--	--	--	--	HR7 protein {ECO:0000313|EMBL:BAA76516.1} OS=Hyoscyamus niger (Black henbane) PE=2 SV=1	HR7 [Hyoscyamus niger]
EVM0017982.2	Molecular Function: metal ion binding (GO:0046872);;	--	[P]	Inorganic ion transport and metabolism	Putative metallothionein-like protein type 2A {ECO:0000313|EMBL:CAC40752.1} (Fragment) OS=Atropa belladonna (Belladonna) PE=2 SV=1	PREDICTED: metallothionein-like protein 1 [Sesamum indicum]
EVM0023007.2	Biological Process: response to stimulus (GO:0050896);;	--	--	--	Glycine-rich protein {ECO:0000313|EMBL:ACZ73645.1} OS=Nicotiana tabacum (Common tobacco) PE=2 SV=1	PREDICTED: glycine-rich protein-like isoform X2 [Nicotiana sylvestris]
EVM0023894.1	Molecular Function: monooxygenase activity (GO:0004497);; Molecular Function: iron ion binding (GO:0005506);; Molecular Function: electron transfer activity (GO:0009055);; Molecular Function: oxidoreductase activity, acting on paired donors, with incorporation or reduction of molecular oxygen (GO:0016705);; Molecular Function: heme binding (GO:0020037);; Biological Process: oxidation-reduction pr…	--	[QI]	--	Uncharacterized protein {ECO:0000313|EnsemblPlants:PGSC0003DMT400079646} OS=Solanum tuberosum (Potato) PE=3 SV=1	PREDICTED: cytochrome P450 704C1-like [Solanum tuberosum]
EVM0024309.2	Molecular Function: electron transfer activity (GO:0009055);; Molecular Function: protein disulfide oxidoreductase activity (GO:0015035);; Biological Process: cell redox homeostasis (GO:0045454);;	K03676|1.62267e-63|sot:102577494|K03676 glutaredoxin 3 | (RefSeq) GRX1; glutaredoxin	[O]	Posttranslational modification, protein turnover, chaperones	Uncharacterized protein {ECO:0000313|EnsemblPlants:PGSC0003DMT400013651} OS=Solanum tuberosum (Potato) PE=2 SV=1	PREDICTED: glutaredoxin-C13-like [Nicotiana tomentosiformis]
EVM0026308.2	Molecular Function: proline dehydrogenase activity (GO:0004657);; Biological Process: glutamate biosynthetic process (GO:0006537);; Biological Process: proline catabolic process (GO:0006562);; Biological Process: oxidation-reduction process (GO:0055114);;	K00318|0|spen:107009281|K00318 proline dehydrogenase [EC:1.5.-.-] | (RefSeq) proline dehydrogenase 2, mitochondrial-like	[E]	Amino acid transport and metabolism	CIG1 {ECO:0000313|EMBL:BAB83948.1} OS=Nicotiana tabacum (Common tobacco) PE=2 SV=1	PREDICTED: proline dehydrogenase 2, mitochondrial-like [Nicotiana sylvestris]
EVM0026719.1	--	K12130|0|sot:102603187|K12130 pseudo-response regulator 5 | (RefSeq) two-component response regulator-like APRR5	[K]	Transcription	Uncharacterized protein {ECO:0000313|EnsemblPlants:PGSC0003DMT400029402} OS=Solanum tuberosum (Potato) PE=4 SV=1	PREDICTED: two-component response regulator-like APRR5-like [Solanum tuberosum]
EVM0031547.2	Molecular Function: electron transfer activity (GO:0009055);; Molecular Function: protein disulfide oxidoreductase activity (GO:0015035);; Biological Process: cell redox homeostasis (GO:0045454);;	K03676|4.53194e-64|sot:102577494|K03676 glutaredoxin 3 | (RefSeq) GRX1; glutaredoxin	[O]	Posttranslational modification, protein turnover, chaperones	Uncharacterized protein {ECO:0000313|EnsemblPlants:PGSC0003DMT400013651} OS=Solanum tuberosum (Potato) PE=2 SV=1	PREDICTED: glutaredoxin-C13-like [Nicotiana tomentosiformis]
EVM0031900.2	Biological Process: response to stimulus (GO:0050896);;	--	--	--	Glycine-rich protein {ECO:0000313|EMBL:ACZ73645.1} OS=Nicotiana tabacum (Common tobacco) PE=2 SV=1	PREDICTED: glycine-rich protein-like isoform X1 [Nicotiana sylvestris]
EVM0032391.2	Molecular Function: proline dehydrogenase activity (GO:0004657);; Biological Process: glutamate biosynthetic process (GO:0006537);; Biological Process: proline catabolic process (GO:0006562);; Biological Process: oxidation-reduction process (GO:0055114);;	K00318|0|spen:107009281|K00318 proline dehydrogenase [EC:1.5.-.-] | (RefSeq) proline dehydrogenase 2, mitochondrial-like	[E]	Amino acid transport and metabolism	CIG1 {ECO:0000313|EMBL:BAB83948.1} OS=Nicotiana tabacum (Common tobacco) PE=2 SV=1	PREDICTED: proline dehydrogenase 2, mitochondrial-like [Nicotiana sylvestris]
EVM0032710.1	Biological Process: defense response (GO:0006952);; Cellular Component: cell part (GO:0044464);; Biological Process: multi-organism process (GO:0051704);;	--	--	--	Putative flower-specific thionin {ECO:0000313|EMBL:ABU40984.1} OS=Nicotiana tabacum (Common tobacco) PE=2 SV=1	PREDICTED: defensin-like protein [Nicotiana sylvestris]
EVM0034145.1	Molecular Function: obsolete gamma-glutamyltransferase activity (GO:0003840);; Cellular Component: vacuole (GO:0005773);; Biological Process: glutathione catabolic process (GO:0006751);; Molecular Function: glutathione gamma-glutamylcysteinyltransferase activity (GO:0016756);;	K18592|0|sly:101263185|K18592 gamma-glutamyltranspeptidase / glutathione hydrolase / leukotriene-C4 hydrolase [EC:2.3.2.2 3.4.19.13 3.4.19.14] | (RefSeq) gamma-glutamyltranspeptidase 3	[E]	Amino acid transport and metabolism	Uncharacterized protein {ECO:0000313|EnsemblPlants:Solyc12g008640.1.1} OS=Solanum lycopersicum (Tomato) PE=4 SV=1	PREDICTED: gamma-glutamyltranspeptidase 3 [Solanum lycopersicum]
EVM0034412.2	--	--	--	--	Uncharacterized protein {ECO:0000313|EnsemblPlants:PGSC0003DMT400063216} OS=Solanum tuberosum (Potato) PE=4 SV=1	PREDICTED: uncharacterized protein LOC102586791 [Solanum tuberosum]
EVM0041862.1	--	K14487|0|spen:107009440|K14487 auxin responsive GH3 gene family | (RefSeq) probable indole-3-acetic acid-amido synthetase GH3.1	--	--	Uncharacterized protein {ECO:0000313|EnsemblPlants:Solyc02g092820.2.1} OS=Solanum lycopersicum (Tomato) PE=4 SV=1	PREDICTED: probable indole-3-acetic acid-amido synthetase GH3.1 [Nicotiana sylvestris]
EVM0042445.1	--	--	--	--	Uncharacterized protein {ECO:0000313|EnsemblPlants:PGSC0003DMT400006971} OS=Solanum tuberosum (Potato) PE=4 SV=1	PREDICTED: F-box protein CPR30-like [Nicotiana tomentosiformis]
EVM0043477.2	Cellular Component: cytoplasm (GO:0005737);; Biological Process: photomorphogenesis (GO:0009640);; Biological Process: response to abscisic acid (GO:0009737);; Biological Process: embryo development ending in seed dormancy (GO:0009793);; Biological Process: seed germination (GO:0009845);; Biological Process: regulation of flower development (GO:0009909);; Biological Process: meristem structural o…	--	--	--	Uncharacterized protein {ECO:0000313|EnsemblPlants:PGSC0003DMT400017025} OS=Solanum tuberosum (Potato) PE=4 SV=1	PREDICTED: em protein H5-like [Solanum tuberosum]
EVM0046660.1	Molecular Function: electron transfer activity (GO:0009055);; Molecular Function: protein disulfide oxidoreductase activity (GO:0015035);; Biological Process: cell redox homeostasis (GO:0045454);;	K03676|5.20944e-63|sot:102577494|K03676 glutaredoxin 3 | (RefSeq) GRX1; glutaredoxin	[O]	Posttranslational modification, protein turnover, chaperones	Uncharacterized protein {ECO:0000313|EnsemblPlants:PGSC0003DMT400013651} OS=Solanum tuberosum (Potato) PE=2 SV=1	PREDICTED: glutaredoxin-C13-like [Nicotiana tomentosiformis]
EVM0047259.2	Cellular Component: nucleus (GO:0005634);; Biological Process: regulation of transcription, DNA-templated (GO:0006355);; Biological Process: regulation of translation (GO:0006417);; Biological Process: response to water deprivation (GO:0009414);; Biological Process: response to light stimulus (GO:0009416);; Cellular Component: plastid (GO:0009536);; Biological Process: response to wounding (GO:00…	K14484|4.70849e-141|sot:102593208|K14484 auxin-responsive protein IAA | (RefSeq) auxin-responsive protein IAA14-like	--	--	Auxin-responsive protein {ECO:0000256|RuleBase:RU004549} OS=Solanum tuberosum (Potato) PE=3 SV=1	PREDICTED: auxin-responsive protein IAA14-like [Solanum tuberosum]
EVM0047884.1	--	--	--	--	Putative ROX1 {ECO:0000313|EMBL:ABH01084.1} OS=Nicotiana tabacum (Common tobacco) PE=2 SV=1	putative ROX1 [Nicotiana tabacum]
EVM0048241.1	Cellular Component: plant-type cell wall (GO:0009505);;	--	--	--	Uncharacterized protein {ECO:0000313|EnsemblPlants:PGSC0003DMT400073388} OS=Solanum tuberosum (Potato) PE=4 SV=1	PREDICTED: uncharacterized protein LOC104210873 [Nicotiana sylvestris]
EVM0052941.1	--	--	--	--	Uncharacterized protein {ECO:0000313|EnsemblPlants:PGSC0003DMT400032034} OS=Solanum tuberosum (Potato) PE=4 SV=1	PREDICTED: keratin-associated protein 21-1-like [Nicotiana tomentosiformis]
EVM0063778.1	Molecular Function: transporter activity (GO:0005215);; Biological Process: transport (GO:0006810);;	K03098|5.03356e-114|egu:105050712|K03098 apolipoprotein D and lipocalin family protein | (RefSeq) temperature-induced lipocalin-1	[M]	Cell wall/membrane/envelope biogenesis	Temperature-induced lipocalin {ECO:0000313|EMBL:ACF06575.1} OS=Elaeis guineensis var. tenera (Oil palm) PE=2 SV=1	PREDICTED: apolipoprotein D-like [Nicotiana tomentosiformis]
EVM0064109.2	--	--	--	--	Uncharacterized protein {ECO:0000313|EnsemblPlants:PGSC0003DMT400045479} OS=Solanum tuberosum (Potato) PE=4 SV=1	PREDICTED: uncharacterized protein LOC104243986 [Nicotiana sylvestris]
EVM0064563.1	Cellular Component: cell wall (GO:0005618);; Biological Process: fruit ripening (GO:0009835);; Cellular Component: apoplast (GO:0048046);;	--	--	--	Uncharacterized protein {ECO:0000313|EnsemblPlants:PGSC0003DMT400079557} OS=Solanum tuberosum (Potato) PE=4 SV=1	PREDICTED: polygalacturonase non-catalytic subunit AroGP2-like [Solanum tuberosum]
EVM0066049.1	Molecular Function: ATP binding (GO:0005524);; Biological Process: obsolete ATP catabolic process (GO:0006200);; Biological Process: anion transport (GO:0006820);; Cellular Component: chloroplast stroma (GO:0009570);; Molecular Function: ATPase-coupled arsenite transmembrane transporter activity (GO:0015446);; Cellular Component: membrane (GO:0016020);; Biological Process: detoxification of arsen…	K01551|2.89142e-14|spen:107017934|K01551 arsenite-transporting ATPase [EC:3.6.3.16] | (RefSeq) ATPase ASNA1 homolog	[P]	Inorganic ion transport and metabolism	Uncharacterized protein {ECO:0000313|EnsemblPlants:Solyc04g025120.1.1} OS=Solanum lycopersicum (Tomato) PE=4 SV=1	PREDICTED: ATPase ASNA1 homolog [Nicotiana sylvestris]
