# Supplementary material for: Revealing evolution of tropane alkaloid biosynthesis by analyzing two genomes in the Solanaceae family
Source: Nat Commun. 2023 Mar 15;14:1446. doi: 10.1038/s41467-023-37133-4 (PMC10017790; doi:10.1038/s41467-023-37133-4)
Supplement: Supplementary file 7 — Supplementary Data 4 [file 41467_2023_37133_MOESM7_ESM.xlsx]

## Sheet: SD4
Supplementary Data 4. The information on genes in the “blue” module generated by WGCNA analysis.
GeneID	GO_annotation	KEGG_annotation	KOG_class	KOG_class_annotation	TrEMBL_annotation	nr_annotation
EVM0000017.1	--	--	--	--	Uncharacterized protein {ECO:0000313|EnsemblPlants:Solyc03g110890.1.1} OS=Solanum lycopersicum (Tomato) PE=4 SV=1	PREDICTED: glucuronoxylan 4-O-methyltransferase 2 [Solanum lycopersicum]
EVM0000068.1	Molecular Function: hydrolase activity (GO:0016787);;	--	--	--	Uncharacterized protein {ECO:0000313|EnsemblPlants:Solyc10g007510.1.1} OS=Solanum lycopersicum (Tomato) PE=4 SV=1	PREDICTED: glucan endo-1,3-beta-D-glucosidase-like [Solanum tuberosum]
EVM0000089.2	Biological Process: lipid metabolic process (GO:0006629);; Molecular Function: lipase activity (GO:0016298);;	--	--	--	Uncharacterized protein {ECO:0000313|EnsemblPlants:Solyc11g011110.1.1} OS=Solanum lycopersicum (Tomato) PE=4 SV=1	PREDICTED: GDSL esterase/lipase At5g37690 [Nicotiana sylvestris]
EVM0000105.1	Molecular Function: polygalacturonase activity (GO:0004650);; Cellular Component: extracellular region (GO:0005576);; Biological Process: carbohydrate metabolic process (GO:0005975);; Molecular Function: galacturan 1,4-alpha-galacturonidase activity (GO:0047911);;	--	--	--	Uncharacterized protein {ECO:0000313|EnsemblPlants:PGSC0003DMT400007095} OS=Solanum tuberosum (Potato) PE=3 SV=1	PREDICTED: polygalacturonase At1g48100-like isoform X2 [Solanum tuberosum]
EVM0000123.1	Molecular Function: carboxylic ester hydrolase activity (GO:0004091);; Biological Process: lipid metabolic process (GO:0006629);;	--	--	--	Uncharacterized protein {ECO:0000313|EnsemblPlants:Solyc11g006250.1.1} OS=Solanum lycopersicum (Tomato) PE=4 SV=1	PREDICTED: GDSL esterase/lipase At5g33370-like isoform X1 [Nicotiana sylvestris]
EVM0000129.1	--	--	--	--	Uncharacterized protein {ECO:0000313|EnsemblPlants:PGSC0003DMT400050790} OS=Solanum tuberosum (Potato) PE=4 SV=1	PREDICTED: serine/arginine repetitive matrix protein 2-like [Nicotiana sylvestris]
EVM0000168.2	--	--	--	--	Uncharacterized protein {ECO:0000313|EnsemblPlants:Solyc12g098620.1.1} OS=Solanum lycopersicum (Tomato) PE=4 SV=1	PREDICTED: transcription factor bHLH62-like [Solanum lycopersicum]
EVM0000187.2	Cellular Component: nucleus (GO:0005634);; Biological Process: regulation of transcription, DNA-templated (GO:0006355);; Biological Process: auxin-activated signaling pathway (GO:0009734);; Molecular Function: protein dimerization activity (GO:0046983);;	K14484|1.28227e-150|sot:102595402|K14484 auxin-responsive protein IAA | (RefSeq) auxin-responsive protein IAA27-like	--	--	Auxin-responsive protein {ECO:0000256|RuleBase:RU004549} OS=Solanum lycopersicum (Tomato) PE=2 SV=1	PREDICTED: auxin-responsive protein IAA27-like [Solanum tuberosum]
EVM0000235.1	Molecular Function: steroid binding (GO:0005496);; Cellular Component: nucleus (GO:0005634);; Cellular Component: endoplasmic reticulum (GO:0005783);; Cellular Component: plasma membrane (GO:0005886);; Cellular Component: chloroplast thylakoid membrane (GO:0009535);; Molecular Function: heme binding (GO:0020037);; Biological Process: negative regulation of cell growth (GO:0030308);; Molecular Fun…	K17278|2.30794e-124|sot:102604867|K17278 membrane-associated progesterone receptor component | (RefSeq) membrane steroid-binding protein 2	[R]	General function prediction only	Uncharacterized protein {ECO:0000313|EnsemblPlants:PGSC0003DMT400037158} OS=Solanum tuberosum (Potato) PE=4 SV=1	PREDICTED: membrane steroid-binding protein 2-like [Nicotiana tomentosiformis]
EVM0000249.1	--	--	[O]	Posttranslational modification, protein turnover, chaperones	Uncharacterized protein {ECO:0000313|EnsemblPlants:PGSC0003DMT400042225} OS=Solanum tuberosum (Potato) PE=4 SV=1	PREDICTED: uncharacterized protein LOC102582744 [Solanum tuberosum]
EVM0000273.1	Cellular Component: extracellular region (GO:0005576);; Cellular Component: vacuole (GO:0005773);; Biological Process: defense response (GO:0006952);; Biological Process: response to biotic stimulus (GO:0009607);;	--	--	--	Uncharacterized protein {ECO:0000313|EnsemblPlants:PGSC0003DMT400010886} OS=Solanum tuberosum (Potato) PE=4 SV=1	PREDICTED: pathogenesis-related protein R major form-like [Solanum tuberosum]
EVM0000280.1	--	--	--	--	Uncharacterized protein {ECO:0000313|EnsemblPlants:PGSC0003DMT400044228} OS=Solanum tuberosum (Potato) PE=4 SV=1	PREDICTED: germin-like protein subfamily 1 member 20-like isoform X1 [Solanum tuberosum]
EVM0000284.2	Cellular Component: monolayer-surrounded lipid storage body (GO:0012511);; Cellular Component: integral component of membrane (GO:0016021);;	--	--	--	Oleosin {ECO:0000256|RuleBase:RU000540} OS=Solanum lycopersicum (Tomato) PE=3 SV=1	PREDICTED: oleosin 5-like [Nicotiana sylvestris]
EVM0000287.1	--	--	--	--	Uncharacterized protein {ECO:0000313|EnsemblPlants:Solyc08g077010.1.1} OS=Solanum lycopersicum (Tomato) PE=4 SV=1	PREDICTED: putative DNA-binding protein ESCAROLA [Solanum lycopersicum]
EVM0000295.2	Molecular Function: malate synthase activity (GO:0004474);; Biological Process: glyoxylate cycle (GO:0006097);; Biological Process: tricarboxylic acid cycle (GO:0006099);; Cellular Component: glyoxysome (GO:0009514);;	K01638|0|sly:101267103|K01638 malate synthase [EC:2.3.3.9] | (RefSeq) malate synthase, glyoxysomal	[C]	Energy production and conversion	Malate synthase {ECO:0000256|RuleBase:RU000555} OS=Solanum lycopersicum (Tomato) PE=3 SV=1	PREDICTED: malate synthase, glyoxysomal [Nicotiana tomentosiformis]
EVM0000307.1	Molecular Function: transporter activity (GO:0005215);; Biological Process: transport (GO:0006810);; Cellular Component: integral component of membrane (GO:0016021);;	K09873|2.80602e-166|spen:107021432|K09873 aquaporin TIP | (RefSeq) aquaporin TIP1-3-like	[G]	Carbohydrate transport and metabolism	Uncharacterized protein {ECO:0000313|EnsemblPlants:PGSC0003DMT400077927} OS=Solanum tuberosum (Potato) PE=3 SV=1	PREDICTED: aquaporin TIP1-3-like [Solanum tuberosum]
EVM0000323.2	--	--	--	--	Uncharacterized protein {ECO:0000313|EnsemblPlants:PGSC0003DMT400068444} OS=Solanum tuberosum (Potato) PE=4 SV=1	PREDICTED: wound-induced protein 1 [Nicotiana tomentosiformis]
EVM0000393.2	Molecular Function: SNAP receptor activity (GO:0005484);; Biological Process: intracellular protein transport (GO:0006886);; Cellular Component: membrane (GO:0016020);; Biological Process: vesicle-mediated transport (GO:0016192);;	K08486|0|sot:102590179|K08486 syntaxin 1B/2/3 | (RefSeq) syntaxin-112-like	[U]	Intracellular trafficking, secretion, and vesicular transport	Uncharacterized protein {ECO:0000313|EnsemblPlants:PGSC0003DMT400001933} OS=Solanum tuberosum (Potato) PE=3 SV=1	PREDICTED: syntaxin-112-like [Solanum tuberosum]
EVM0000414.2	--	--	--	--	Uncharacterized protein {ECO:0000313|EnsemblPlants:PGSC0003DMT400074806} OS=Solanum tuberosum (Potato) PE=4 SV=1	PREDICTED: uncharacterized protein LOC104221976 [Nicotiana sylvestris]
EVM0000488.2	Molecular Function: phosphoprotein phosphatase activity (GO:0004721);; Biological Process: metabolic process (GO:0008152);; Cellular Component: intracellular part (GO:0044424);;	--	[T]	Signal transduction mechanisms	Uncharacterized protein {ECO:0000313|EnsemblPlants:Solyc01g065700.2.1} OS=Solanum lycopersicum (Tomato) PE=4 SV=1	PREDICTED: probable protein phosphatase 2C 34 [Nicotiana sylvestris]
EVM0000510.1	--	--	--	--	Uncharacterized protein {ECO:0000313|EnsemblPlants:Solyc04g025750.2.1} OS=Solanum lycopersicum (Tomato) PE=4 SV=1	PREDICTED: WAT1-related protein At1g70260-like [Nicotiana tomentosiformis]
EVM0000512.2	Molecular Function: transporter activity (GO:0005215);; Biological Process: transport (GO:0006810);; Cellular Component: membrane (GO:0016020);;	K14638|0|spen:107007630|K14638 solute carrier family 15 (peptide/histidine transporter), member 3/4 | (RefSeq) protein NRT1/ PTR FAMILY 6.4-like	[E]	Amino acid transport and metabolism	Uncharacterized protein {ECO:0000313|EnsemblPlants:Solyc12g006050.1.1} OS=Solanum lycopersicum (Tomato) PE=4 SV=1	PREDICTED: protein NRT1/ PTR FAMILY 6.4 [Solanum lycopersicum]
EVM0000521.1	--	--	--	--	Uncharacterized protein {ECO:0000313|EnsemblPlants:Solyc06g068870.2.1} OS=Solanum lycopersicum (Tomato) PE=2 SV=1	PREDICTED: transcription factor ICE1-like [Nicotiana tomentosiformis]
EVM0000552.1	Molecular Function: protein tyrosine kinase activity (GO:0004713);; Molecular Function: ATP binding (GO:0005524);; Biological Process: protein phosphorylation (GO:0006468);;	--	[T]	Signal transduction mechanisms	Uncharacterized protein {ECO:0000313|EnsemblPlants:Solyc09g090210.2.1} OS=Solanum lycopersicum (Tomato) PE=4 SV=1	PREDICTED: probable protein kinase At2g41970 [Nicotiana sylvestris]
EVM0000575.1	Molecular Function: oxidoreductase activity, acting on paired donors, with incorporation or reduction of molecular oxygen (GO:0016705);; Biological Process: metabolic process (GO:0044710);;	K10256|1.08679e-173|sot:102598049|K10256 omega-6 fatty acid desaturase / acyl-lipid omega-6 desaturase (Delta-12 desaturase) [EC:1.14.19.6 1.14.19.22] | (RefSeq) delta(12) oleic acid desaturase FAD2-like	--	--	Uncharacterized protein {ECO:0000313|EnsemblPlants:PGSC0003DMT400083859} OS=Solanum tuberosum (Potato) PE=4 SV=1	PREDICTED: omega-6 fatty acid desaturase, endoplasmic reticulum isozyme 2-like [Solanum tuberosum]
EVM0000610.1	--	--	--	--	Uncharacterized protein {ECO:0000313|EnsemblPlants:PGSC0003DMT400016126} OS=Solanum tuberosum (Potato) PE=4 SV=1	PREDICTED: GDSL esterase/lipase 2-like [Solanum tuberosum]
EVM0000625.2	--	--	--	--	Uncharacterized protein {ECO:0000313|EnsemblPlants:PGSC0003DMT400056484} OS=Solanum tuberosum (Potato) PE=4 SV=1	PREDICTED: dirigent protein 21-like [Solanum tuberosum]
EVM0000655.2	--	--	--	--	Uncharacterized protein {ECO:0000313|EnsemblPlants:PGSC0003DMT400055515} OS=Solanum tuberosum (Potato) PE=4 SV=1	PREDICTED: uncharacterized protein LOC104112899 [Nicotiana tomentosiformis]
EVM0000658.6	--	--	--	--	Uncharacterized protein {ECO:0000313|EnsemblPlants:PGSC0003DMT400012161} OS=Solanum tuberosum (Potato) PE=4 SV=1	PREDICTED: uncharacterized protein LOC102590680 [Solanum tuberosum]
EVM0000719.2	Molecular Function: ATP binding (GO:0005524);; Biological Process: obsolete ATP catabolic process (GO:0006200);; Biological Process: rRNA processing (GO:0006364);; Biological Process: tryptophan catabolic process (GO:0006569);; Biological Process: transport (GO:0006810);; Biological Process: aromatic amino acid family biosynthetic process (GO:0009073);; Cellular Component: chloroplast stroma (GO:…	K09013|7.43926e-132|spen:107023556|K09013 Fe-S cluster assembly ATP-binding protein | (RefSeq) ABC transporter I family member 6, chloroplastic	--	--	Uncharacterized protein {ECO:0000313|EnsemblPlants:Solyc06g048540.2.1} OS=Solanum lycopersicum (Tomato) PE=3 SV=1	PREDICTED: ABC transporter I family member 6, chloroplastic-like [Nicotiana sylvestris]
EVM0000744.2	--	--	--	--	Uncharacterized protein {ECO:0000313|EnsemblPlants:Solyc08g079630.2.1} OS=Solanum lycopersicum (Tomato) PE=4 SV=1	PREDICTED: uncharacterized protein LOC104226174 [Nicotiana sylvestris]
EVM0000814.2
EVM0000862.2	--	K07200|0|sot:102602555|K07200 5'-AMP-activated protein kinase, regulatory gamma subunit | (RefSeq) sucrose nonfermenting 4-like protein	[C]	Energy production and conversion	Uncharacterized protein {ECO:0000313|EnsemblPlants:Solyc03g118070.2.1} OS=Solanum lycopersicum (Tomato) PE=4 SV=1	PREDICTED: sucrose nonfermenting 4-like protein isoform X5 [Nicotiana sylvestris]
EVM0000890.1	Molecular Function: protein serine/threonine kinase activity (GO:0004674);; Molecular Function: ATP binding (GO:0005524);; Biological Process: protein phosphorylation (GO:0006468);;	--	--	--	Uncharacterized protein {ECO:0000313|EnsemblPlants:PGSC0003DMT400053880} OS=Solanum tuberosum (Potato) PE=3 SV=1	PREDICTED: serine/threonine-protein kinase-like protein CCR1-like [Solanum tuberosum]
EVM0000917.1	--	--	--	--	Uncharacterized protein {ECO:0000313|EnsemblPlants:PGSC0003DMT400075260} OS=Solanum tuberosum (Potato) PE=4 SV=1	PREDICTED: uncharacterized protein LOC102603344 isoform X1 [Solanum tuberosum]
EVM0000925.2	--	--	--	--	Uncharacterized protein {ECO:0000313|EnsemblPlants:PGSC0003DMT400051881} OS=Solanum tuberosum (Potato) PE=4 SV=1	PREDICTED: non-specific lipid-transfer protein-like protein At2g13820 [Nicotiana sylvestris]
EVM0000936.1	Cellular Component: plasma membrane (GO:0005886);; Biological Process: response to auxin (GO:0009733);; Biological Process: response to aluminum ion (GO:0010044);;	--	--	--	Uncharacterized protein {ECO:0000313|EnsemblPlants:PGSC0003DMT400023208} OS=Solanum tuberosum (Potato) PE=4 SV=1	PREDICTED: stem-specific protein TSJT1-like [Solanum tuberosum]
EVM0000967.6	--	--	--	--	Uncharacterized protein {ECO:0000313|EnsemblPlants:PGSC0003DMT400060731} OS=Solanum tuberosum (Potato) PE=4 SV=1	PREDICTED: zinc finger protein 4-like [Solanum tuberosum]
EVM0001055.2	Molecular Function: 2-methylacyl-CoA dehydrogenase activity (GO:0003853);; Molecular Function: ATP binding (GO:0005524);; Cellular Component: mitochondrial matrix (GO:0005759);; Biological Process: leucine catabolic process (GO:0006552);; Molecular Function: isovaleryl-CoA dehydrogenase activity (GO:0008470);; Biological Process: response to sucrose (GO:0009744);; Biological Process: response to …	K00253|0|sot:102589539|K00253 isovaleryl-CoA dehydrogenase [EC:1.3.8.4] | (RefSeq) 2MBCD, St-IVD1, ivd1; 2-methylacyl-CoA dehydrogenase, mitochondrial-like	[EI]	--	Uncharacterized protein {ECO:0000313|EnsemblPlants:Solyc06g073560.2.1} OS=Solanum lycopersicum (Tomato) PE=3 SV=1	2-methylacyl-CoA dehydrogenase, mitochondrial precursor [Solanum tuberosum]
EVM0001066.1	Biological Process: drug transmembrane transport (GO:0006855);; Molecular Function: drug transmembrane transporter activity (GO:0015238);; Molecular Function: antiporter activity (GO:0015297);; Cellular Component: membrane (GO:0016020);;	K03327|0|sot:102584965|K03327 multidrug resistance protein, MATE family | (RefSeq) protein DETOXIFICATION 35-like	[R]	General function prediction only	MATE efflux family protein {ECO:0000256|RuleBase:RU004914} OS=Solanum lycopersicum (Tomato) PE=3 SV=1	PREDICTED: protein TRANSPARENT TESTA 12-like [Solanum tuberosum]
EVM0001083.1	Molecular Function: metal ion binding (GO:0046872);;	--	--	--	Uncharacterized protein {ECO:0000313|EnsemblPlants:Solyc05g009180.1.1} OS=Solanum lycopersicum (Tomato) PE=4 SV=1	PREDICTED: zinc finger protein 6-like [Nicotiana tomentosiformis]
EVM0001086.2	Biological Process: biosynthetic process (GO:0009058);; Molecular Function: transferase activity (GO:0016740);; Cellular Component: intracellular membrane-bounded organelle (GO:0043231);; Cellular Component: cytoplasmic part (GO:0044444);;	--	--	--	Uncharacterized protein {ECO:0000313|EnsemblPlants:Solyc05g047560.1.1} OS=Solanum lycopersicum (Tomato) PE=4 SV=1	PREDICTED: uncharacterized protein LOC102586433 [Solanum tuberosum]
EVM0001087.1	Biological Process: metal ion transport (GO:0030001);; Molecular Function: metal ion binding (GO:0046872);;	--	[P]	Inorganic ion transport and metabolism	Uncharacterized protein {ECO:0000313|EnsemblPlants:Solyc02g076880.2.1} OS=Solanum lycopersicum (Tomato) PE=4 SV=1	PREDICTED: heavy metal-associated isoprenylated plant protein 26-like [Nicotiana tomentosiformis]
EVM0001088.2	--	--	[R]	General function prediction only	Uncharacterized protein {ECO:0000313|EnsemblPlants:Solyc05g010680.1.1} OS=Solanum lycopersicum (Tomato) PE=4 SV=1	PREDICTED: alpha/beta hydrolase domain-containing protein 17C-like [Solanum tuberosum]
EVM0001089.1	--	--	--	--	Uncharacterized protein {ECO:0000313|EnsemblPlants:Solyc06g083120.1.1} OS=Solanum lycopersicum (Tomato) PE=4 SV=1	unnamed protein product [Coffea canephora]
EVM0001114.2	--	--	[O]	Posttranslational modification, protein turnover, chaperones	Uncharacterized protein {ECO:0000313|EnsemblPlants:Solyc08g076620.1.1} OS=Solanum lycopersicum (Tomato) PE=4 SV=1	PREDICTED: basic 7S globulin-like [Solanum lycopersicum]
EVM0001131.2	--	--	--	--	Uncharacterized protein {ECO:0000313|EnsemblPlants:PGSC0003DMT400066753} OS=Solanum tuberosum (Potato) PE=4 SV=1	PREDICTED: uncharacterized protein LOC102584061 [Solanum tuberosum]
EVM0001134.4	--	--	--	--	Uncharacterized protein {ECO:0000313|EnsemblPlants:PGSC0003DMT400079894} OS=Solanum tuberosum (Potato) PE=4 SV=1	PREDICTED: uncharacterized protein LOC104240380 [Nicotiana sylvestris]
EVM0001155.1	--	--	--	--	Uncharacterized protein {ECO:0000313|EnsemblPlants:Solyc06g070970.2.1} OS=Solanum lycopersicum (Tomato) PE=4 SV=1	PREDICTED: uncharacterized protein LOC101251297 [Solanum lycopersicum]
EVM0001201.2	Molecular Function: DNA-binding transcription factor activity (GO:0003700);; Cellular Component: nucleus (GO:0005634);; Biological Process: regulation of transcription, DNA-templated (GO:0006355);; Molecular Function: sequence-specific DNA binding (GO:0043565);;	K09338|0|sot:102589714|K09338 homeobox-leucine zipper protein | (RefSeq) homeobox-leucine zipper protein ATHB-15	--	--	Uncharacterized protein {ECO:0000313|EnsemblPlants:PGSC0003DMT400074934} OS=Solanum tuberosum (Potato) PE=4 SV=1	PREDICTED: homeobox-leucine zipper protein ATHB-15-like [Solanum tuberosum]
EVM0001202.1	--	--	--	--	Uncharacterized protein {ECO:0000313|EnsemblPlants:Solyc11g011580.1.1} OS=Solanum lycopersicum (Tomato) PE=4 SV=1	PREDICTED: putative GEM-like protein 8 [Nicotiana tomentosiformis]
EVM0001247.1	--	--	--	--	Uncharacterized protein {ECO:0000313|EnsemblPlants:Solyc10g009190.1.1} OS=Solanum lycopersicum (Tomato) PE=4 SV=1	PREDICTED: glycine-rich cell wall structural protein-like [Nicotiana sylvestris]
EVM0001253.1	--	--	[J]	Translation, ribosomal structure and biogenesis	Uncharacterized protein {ECO:0000313|EnsemblPlants:PGSC0003DMT400052220} OS=Solanum tuberosum (Potato) PE=4 SV=1	PREDICTED: uncharacterized protein LOC102605455 [Solanum tuberosum]
EVM0001267.2	Biological Process: metabolic process (GO:0008152);; Molecular Function: transferase activity, transferring hexosyl groups (GO:0016758);;	K08237|0|sot:102590518|K08237 hydroquinone glucosyltransferase [EC:2.4.1.218] | (RefSeq) hydroquinone glucosyltransferase-like	[GC]	--	Uncharacterized protein {ECO:0000313|EnsemblPlants:PGSC0003DMT400071590} OS=Solanum tuberosum (Potato) PE=3 SV=1	PREDICTED: hydroquinone glucosyltransferase-like [Nicotiana sylvestris]
EVM0001308.2	--	--	--	--	Uncharacterized protein {ECO:0000313|EnsemblPlants:Solyc01g109500.2.1} OS=Solanum lycopersicum (Tomato) PE=4 SV=1	PREDICTED: BURP domain-containing protein 5-like [Solanum lycopersicum]
EVM0001322.1	--	--	--	--	Uncharacterized protein {ECO:0000313|EMBL:KCW51221.1} OS=Eucalyptus grandis (Flooded gum) PE=4 SV=1	PREDICTED: uncharacterized protein LOC102583273 [Solanum tuberosum]
EVM0001345.1	--	--	--	--	Uncharacterized protein {ECO:0000313|EnsemblPlants:Solyc07g041290.1.1} OS=Solanum lycopersicum (Tomato) PE=4 SV=1	PREDICTED: uncharacterized protein LOC104242938 [Nicotiana sylvestris]
EVM0001348.2	Biological Process: microtubule cytoskeleton organization (GO:0000226);; Biological Process: double-strand break repair via homologous recombination (GO:0000724);; Biological Process: cytokinesis by cell plate formation (GO:0000911);; Cellular Component: Golgi apparatus (GO:0005794);; Biological Process: response to water deprivation (GO:0009414);; Biological Process: response to salt stress (GO:…	K00770|0|spen:107031542|K00770 1,4-beta-D-xylan synthase [EC:2.4.2.24] | (RefSeq) cellulose synthase-like protein D5	--	--	Uncharacterized protein {ECO:0000313|EnsemblPlants:Solyc09g075550.2.1} OS=Solanum lycopersicum (Tomato) PE=4 SV=1	PREDICTED: cellulose synthase-like protein D5 [Solanum lycopersicum]
EVM0001367.2	--	K00850|0|spen:107015665|K00850 6-phosphofructokinase 1 [EC:2.7.1.11] | (RefSeq) ATP-dependent 6-phosphofructokinase 5, chloroplastic-like	[G]	Carbohydrate transport and metabolism	Chloroplast 6-phosphofructokinase 4 {ECO:0000313|EMBL:AIE16182.1} OS=Nicotiana tabacum (Common tobacco) PE=2 SV=1	PREDICTED: ATP-dependent 6-phosphofructokinase 5, chloroplastic [Nicotiana sylvestris]
EVM0001396.1	--	K18636|0|sot:102593441|K18636 microtubule-binding protein TANGLED1 | (RefSeq) microtubule-binding protein TANGLED	[R]	General function prediction only	Uncharacterized protein {ECO:0000313|EnsemblPlants:PGSC0003DMT400063656} OS=Solanum tuberosum (Potato) PE=4 SV=1	PREDICTED: microtubule-binding protein TANGLED-like [Solanum tuberosum]
EVM0001401.2	Molecular Function: glycerol-3-phosphate dehydrogenase [NAD+] activity (GO:0004367);; Biological Process: carbohydrate metabolic process (GO:0005975);; Cellular Component: glycerol-3-phosphate dehydrogenase complex (GO:0009331);; Cellular Component: chloroplast (GO:0009507);; Molecular Function: protein homodimerization activity (GO:0042803);; Biological Process: glycerol-3-phosphate biosynthetic…	K00006|0|sot:102595467|K00006 glycerol-3-phosphate dehydrogenase (NAD+) [EC:1.1.1.8] | (RefSeq) glycerol-3-phosphate dehydrogenase [NAD(+)]	[C]	Energy production and conversion	Glycerol-3-phosphate dehydrogenase [NAD(+)] {ECO:0000256|RuleBase:RU361243} OS=Solanum tuberosum (Potato) PE=3 SV=1	PREDICTED: glycerol-3-phosphate dehydrogenase [NAD(+)] [Nicotiana tomentosiformis]
EVM0001427.2	Molecular Function: copper ion binding (GO:0005507);; Biological Process: lignin catabolic process (GO:0046274);; Cellular Component: apoplast (GO:0048046);; Molecular Function: hydroquinone:oxygen oxidoreductase activity (GO:0052716);; Biological Process: oxidation-reduction process (GO:0055114);;	K05909|0|spen:107022586|K05909 laccase [EC:1.10.3.2] | (RefSeq) laccase-2-like	[Q]	Secondary metabolites biosynthesis, transport and catabolism	Laccase {ECO:0000256|RuleBase:RU361119} OS=Solanum lycopersicum (Tomato) PE=3 SV=1	PREDICTED: laccase-2-like [Solanum tuberosum]
EVM0001470.3	Cellular Component: plasmodesma (GO:0009506);;	K17279|1.79449e-114|sot:102587789|K17279 receptor expression-enhancing protein 5/6 | (RefSeq) HVA22-like protein c	[U]	Intracellular trafficking, secretion, and vesicular transport	Uncharacterized protein {ECO:0000313|EnsemblPlants:PGSC0003DMT400059357} OS=Solanum tuberosum (Potato) PE=4 SV=1	PREDICTED: HVA22-like protein c isoform X1 [Nicotiana tomentosiformis]
EVM0001503.1	Molecular Function: ATP binding (GO:0005524);; Biological Process: obsolete ATP catabolic process (GO:0006200);; Cellular Component: membrane (GO:0016020);; Molecular Function: ATPase activity, coupled to transmembrane movement of substances (GO:0042626);;	--	[Q]	Secondary metabolites biosynthesis, transport and catabolism	Uncharacterized protein {ECO:0000313|EnsemblPlants:PGSC0003DMT400047546} OS=Solanum tuberosum (Potato) PE=3 SV=1	PREDICTED: ABC transporter G family member 14-like isoform X2 [Solanum tuberosum]
EVM0001505.6	--	K01534|0|sot:102604572|K01534 Cd2+/Zn2+-exporting ATPase [EC:3.6.3.3 3.6.3.5] | (RefSeq) cadmium/zinc-transporting ATPase HMA3-like	[P]	Inorganic ion transport and metabolism	Uncharacterized protein {ECO:0000313|EnsemblPlants:Solyc07g009130.2.1} OS=Solanum lycopersicum (Tomato) PE=3 SV=1	PREDICTED: cadmium/zinc-transporting ATPase HMA3 isoform X3 [Nicotiana sylvestris]
EVM0001510.2	--	--	--	--	Uncharacterized protein {ECO:0000313|EnsemblPlants:PGSC0003DMT400032504} OS=Solanum tuberosum (Potato) PE=4 SV=1	PREDICTED: uncharacterized protein LOC102604889 [Solanum tuberosum]
EVM0001520.3	--	K14497|0|spen:107026343|K14497 protein phosphatase 2C [EC:3.1.3.16] | (RefSeq) probable protein phosphatase 2C 50	[T]	Signal transduction mechanisms	Uncharacterized protein {ECO:0000313|EnsemblPlants:PGSC0003DMT400046378} OS=Solanum tuberosum (Potato) PE=3 SV=1	PREDICTED: probable protein phosphatase 2C 6-like isoform X3 [Solanum tuberosum]
EVM0001526.1	Cellular Component: lytic vacuole (GO:0000323);; Biological Process: regulation of cell size (GO:0008361);; Biological Process: response to blue light (GO:0009637);; Biological Process: photomorphogenesis (GO:0009640);; Molecular Function: auxin:proton symporter activity (GO:0009672);; Biological Process: response to ethylene (GO:0009723);; Cellular Component: auxin efflux carrier complex (GO:000…	K13947|0|sot:102583064|K13947 auxin efflux carrier family | (RefSeq) auxin efflux carrier component 2	--	--	Uncharacterized protein {ECO:0000313|EnsemblPlants:PGSC0003DMT400048251} OS=Solanum tuberosum (Potato) PE=4 SV=1	PREDICTED: LOW QUALITY PROTEIN: auxin efflux carrier component 2-like [Solanum tuberosum]
EVM0001563.2	Molecular Function: nucleotide binding (GO:0000166);; Cellular Component: Cul4-RING E3 ubiquitin ligase complex (GO:0080008);;	--	[R]	General function prediction only	Uncharacterized protein {ECO:0000313|EnsemblPlants:PGSC0003DMT400017340} OS=Solanum tuberosum (Potato) PE=4 SV=1	PREDICTED: F-box/WD repeat-containing protein 7-like [Solanum tuberosum]
EVM0001582.2	Molecular Function: transferase activity (GO:0016740);;	K13065|0|spen:107028136|K13065 shikimate O-hydroxycinnamoyltransferase [EC:2.3.1.133] | (RefSeq) acylsugar acyltransferase 3-like	--	--	Uncharacterized protein {ECO:0000313|EnsemblPlants:Solyc08g014490.1.1} OS=Solanum lycopersicum (Tomato) PE=4 SV=1	PREDICTED: deacetylvindoline O-acetyltransferase-like [Solanum lycopersicum]
EVM0001585.1	Molecular Function: hydrolase activity (GO:0016787);;	--	[R]	General function prediction only	Uncharacterized protein {ECO:0000313|EnsemblPlants:Solyc01g088090.2.1} OS=Solanum lycopersicum (Tomato) PE=4 SV=1	PREDICTED: uncharacterized protein LOC102596969 [Solanum tuberosum]
EVM0001593.2	--	--	--	--	Uncharacterized protein {ECO:0000313|EnsemblPlants:PGSC0003DMT400047337} OS=Solanum tuberosum (Potato) PE=4 SV=1	--
EVM0001604.5	Molecular Function: polysaccharide binding (GO:0030247);;	--	--	--	Uncharacterized protein {ECO:0000313|EnsemblPlants:Solyc05g012280.2.1} OS=Solanum lycopersicum (Tomato) PE=4 SV=1	PREDICTED: uncharacterized protein LOC104221277 [Nicotiana sylvestris]
EVM0001620.2	--	--	[S]	Function unknown	Uncharacterized protein {ECO:0000313|EnsemblPlants:Solyc01g104820.2.1} OS=Solanum lycopersicum (Tomato) PE=4 SV=1	PREDICTED: vacuolar iron transporter homolog 4-like [Nicotiana tomentosiformis]
EVM0001653.2	Molecular Function: peroxidase activity (GO:0004601);; Biological Process: response to oxidative stress (GO:0006979);; Molecular Function: heme binding (GO:0020037);; Molecular Function: metal ion binding (GO:0046872);; Biological Process: oxidation-reduction process (GO:0055114);;	K00430|0|sot:102596033|K00430 peroxidase [EC:1.11.1.7] | (RefSeq) peroxidase 5-like	--	--	Uncharacterized protein {ECO:0000313|EnsemblPlants:Solyc01g101050.2.1} OS=Solanum lycopersicum (Tomato) PE=3 SV=1	PREDICTED: peroxidase 5 {ECO:0000250|UniProtKB:P22195}-like [Nicotiana tomentosiformis]
EVM0001687.2	Biological Process: MAPK cascade (GO:0000165);; Molecular Function: protein serine/threonine kinase activity (GO:0004674);; Molecular Function: binding (GO:0005488);; Biological Process: protein phosphorylation (GO:0006468);; Biological Process: response to abiotic stimulus (GO:0009628);; Biological Process: system development (GO:0048731);;	K08867|0|spen:107031259|K08867 WNK lysine deficient protein kinase [EC:2.7.11.1] | (RefSeq) probable serine/threonine-protein kinase WNK5	[R]	General function prediction only	Uncharacterized protein {ECO:0000313|EnsemblPlants:Solyc09g018170.2.1} OS=Solanum lycopersicum (Tomato) PE=4 SV=1	PREDICTED: probable serine/threonine-protein kinase WNK5-like [Solanum tuberosum]
EVM0001688.2	Molecular Function: S-adenosylmethionine-dependent tRNA (m5U54) methyltransferase activity (GO:0030697);; Molecular Function: putrescine N-methyltransferase activity (GO:0030750);; Biological Process: methylation (GO:0032259);; Biological Process: nicotine biosynthetic process (GO:0042179);;	--	[E]	Amino acid transport and metabolism	Putrescine N-methyltransferase 2 {ECO:0000313|EMBL:BAA82262.1} OS=Atropa belladonna (Belladonna) PE=2 SV=1	putrescine N-methyltransferase 2 [Atropa belladonna]
EVM0001690.1	--	--	--	--	Uncharacterized protein {ECO:0000313|EnsemblPlants:PGSC0003DMT400037711} OS=Solanum tuberosum (Potato) PE=4 SV=1	PREDICTED: LOB domain-containing protein 40-like [Nicotiana tomentosiformis]
EVM0001705.1	--	--	--	--	Uncharacterized protein {ECO:0000313|EnsemblPlants:Solyc04g007810.1.1} OS=Solanum lycopersicum (Tomato) PE=4 SV=1	PREDICTED: cornifin alpha-like, partial [Nicotiana tomentosiformis]
EVM0001746.2	Molecular Function: enzyme inhibitor activity (GO:0004857);; Cellular Component: cell wall (GO:0005618);; Molecular Function: pectinesterase activity (GO:0030599);; Biological Process: cell wall modification (GO:0042545);; Biological Process: negative regulation of catalytic activity (GO:0043086);; Molecular Function: aspartyl esterase activity (GO:0045330);; Biological Process: pectin catabolic …	K01051|0|sot:102604662|K01051 pectinesterase [EC:3.1.1.11] | (RefSeq) probable pectinesterase/pectinesterase inhibitor 41	--	--	Pectinesterase {ECO:0000256|RuleBase:RU000589} OS=Solanum tuberosum (Potato) PE=3 SV=1	PREDICTED: probable pectinesterase/pectinesterase inhibitor 41 [Nicotiana tomentosiformis]
EVM0001768.2	Biological Process: leaf morphogenesis (GO:0009965);;	--	--	--	Uncharacterized protein {ECO:0000313|EnsemblPlants:Solyc06g082310.2.1} OS=Solanum lycopersicum (Tomato) PE=4 SV=1	PREDICTED: LOB domain-containing protein 12 [Solanum lycopersicum]
EVM0001789.2	Biological Process: metabolic process (GO:0008152);; Molecular Function: hydrolase activity (GO:0016787);;	--	[R]	General function prediction only	Uncharacterized protein {ECO:0000313|EnsemblPlants:Solyc04g074220.2.1} OS=Solanum lycopersicum (Tomato) PE=4 SV=1	PREDICTED: monoacylglycerol lipase abhd6-A isoform X2 [Solanum lycopersicum]
EVM0001852.1	Biological Process: regulation of transcription, DNA-templated (GO:0006355);;	--	--	--	Uncharacterized protein {ECO:0000313|EnsemblPlants:PGSC0003DMT400007879} OS=Solanum tuberosum (Potato) PE=4 SV=1	PREDICTED: scarecrow-like protein 28 [Nicotiana tomentosiformis]
EVM0001870.1	Molecular Function: protein kinase activity (GO:0004672);; Biological Process: organelle organization (GO:0006996);; Biological Process: metabolic process (GO:0008152);; Molecular Function: anion binding (GO:0043168);;	--	[T]	Signal transduction mechanisms	Uncharacterized protein {ECO:0000313|EnsemblPlants:Solyc12g094410.1.1} OS=Solanum lycopersicum (Tomato) PE=4 SV=1	PREDICTED: probable serine/threonine-protein kinase drkC isoform X1 [Nicotiana sylvestris]
EVM0001887.1	Cellular Component: extracellular region (GO:0005576);; Biological Process: syncytium formation (GO:0006949);; Cellular Component: plant-type cell wall (GO:0009505);; Biological Process: plant-type cell wall organization (GO:0009664);; Cellular Component: membrane (GO:0016020);;	--	--	--	Uncharacterized protein {ECO:0000313|EnsemblPlants:Solyc06g076220.2.1} OS=Solanum lycopersicum (Tomato) PE=3 SV=1	PREDICTED: expansin-A6 [Solanum tuberosum]
EVM0001939.1	--	--	--	--	Uncharacterized protein {ECO:0000313|EnsemblPlants:Solyc06g082850.2.1} OS=Solanum lycopersicum (Tomato) PE=4 SV=1	PREDICTED: uncharacterized protein LOC102588891 [Solanum tuberosum]
EVM0001941.4	Molecular Function: DNA binding (GO:0003677);; Molecular Function: DNA-binding transcription factor activity (GO:0003700);; Cellular Component: nucleus (GO:0005634);; Biological Process: regulation of transcription, DNA-templated (GO:0006355);;	K09285|0|sot:102581225|K09285 AP2-like factor, ANT lineage | (RefSeq) AP2-like ethylene-responsive transcription factor ANT	--	--	Uncharacterized protein {ECO:0000313|EnsemblPlants:PGSC0003DMT400012588} OS=Solanum tuberosum (Potato) PE=4 SV=1	PREDICTED: AP2-like ethylene-responsive transcription factor ANT-like isoform X1 [Solanum tuberosum]
EVM0001950.1	Molecular Function: DNA binding (GO:0003677);; Molecular Function: DNA photolyase activity (GO:0003913);; Cellular Component: mitochondrion (GO:0005739);; Biological Process: DNA repair (GO:0006281);; Cellular Component: chloroplast (GO:0009507);; Biological Process: response to sucrose (GO:0009744);; Biological Process: flavonoid biosynthetic process (GO:0009813);; Molecular Function: FMN bindin…	K01669|0|sot:102585633|K01669 deoxyribodipyrimidine photo-lyase [EC:4.1.99.3] | (RefSeq) cryptochrome DASH, chloroplastic/mitochondrial	[LT]	--	Uncharacterized protein {ECO:0000313|EnsemblPlants:PGSC0003DMT400076096} OS=Solanum tuberosum (Potato) PE=4 SV=1	PREDICTED: cryptochrome DASH, chloroplastic/mitochondrial-like [Solanum tuberosum]
EVM0001967.1	--	--	--	--	Uncharacterized protein {ECO:0000313|EnsemblPlants:PGSC0003DMT400075358} OS=Solanum tuberosum (Potato) PE=4 SV=1	PREDICTED: uncharacterized protein At1g76660-like [Solanum tuberosum]
EVM0001984.1	--	--	--	--	Uncharacterized protein {ECO:0000313|EnsemblPlants:PGSC0003DMT400022906} OS=Solanum tuberosum (Potato) PE=4 SV=1	PREDICTED: uncharacterized protein LOC102603676 [Solanum tuberosum]
EVM0002007.1	Cellular Component: extracellular region (GO:0005576);; Molecular Function: manganese ion binding (GO:0030145);; Molecular Function: nutrient reservoir activity (GO:0045735);; Molecular Function: oxalate oxidase activity (GO:0050162);; Biological Process: oxidation-reduction process (GO:0055114);;	--	--	--	Coffea canephora DH200=94 genomic scaffold, scaffold_98 {ECO:0000313|EMBL:CDP15405.1} OS=Coffea canephora (Robusta coffee) PE=4 SV=1	PREDICTED: germin-like protein subfamily 3 member 2 [Nicotiana sylvestris]
EVM0002010.1	--	--	[O]	Posttranslational modification, protein turnover, chaperones	Uncharacterized protein {ECO:0000313|EnsemblPlants:PGSC0003DMT400045232} OS=Solanum tuberosum (Potato) PE=4 SV=1	PREDICTED: basic 7S globulin-like [Nicotiana tomentosiformis]
EVM0002045.1	Molecular Function: aspartic-type endopeptidase activity (GO:0004190);; Biological Process: proteolysis (GO:0006508);;	--	[O]	Posttranslational modification, protein turnover, chaperones	Xyloglucan-specific endoglucanase inhibitor 8 {ECO:0000313|EMBL:ADU58604.1} OS=Solanum tuberosum (Potato) PE=2 SV=1	xyloglucan-specific endoglucanase inhibitor 8 [Solanum tuberosum]
EVM0002047.1	Molecular Function: peroxidase activity (GO:0004601);; Biological Process: response to oxidative stress (GO:0006979);; Molecular Function: heme binding (GO:0020037);; Molecular Function: metal ion binding (GO:0046872);; Biological Process: oxidation-reduction process (GO:0055114);;	K00430|0|spen:107015877|K00430 peroxidase [EC:1.11.1.7] | (RefSeq) peroxidase 9	--	--	Uncharacterized protein {ECO:0000313|EnsemblPlants:Solyc04g080760.2.1} OS=Solanum lycopersicum (Tomato) PE=3 SV=1	PREDICTED: peroxidase 9 [Solanum lycopersicum]
EVM0002066.1	Biological Process: lipid modification (GO:0030258);; Molecular Function: inositol trisphosphate phosphatase activity (GO:0046030);; Biological Process: phosphatidylinositol metabolic process (GO:0046488);;	K20279|0|sot:102606055|K20279 synaptojanin [EC:3.1.3.36] | (RefSeq) type IV inositol polyphosphate 5-phosphatase 9	[U]	Intracellular trafficking, secretion, and vesicular transport	Uncharacterized protein {ECO:0000313|EnsemblPlants:Solyc01g005090.2.1} OS=Solanum lycopersicum (Tomato) PE=4 SV=1	PREDICTED: type I inositol 1,4,5-trisphosphate 5-phosphatase CVP2-like isoform X1 [Nicotiana tomentosiformis]
EVM0002076.2	Molecular Function: nucleotide binding (GO:0000166);; Molecular Function: protein kinase activity (GO:0004672);; Biological Process: phosphorylation (GO:0016310);;	--	[R]	General function prediction only	Uncharacterized protein {ECO:0000313|EnsemblPlants:PGSC0003DMT400054224} OS=Solanum tuberosum (Potato) PE=4 SV=1	PREDICTED: serine/threonine-protein kinase OXI1-like [Nicotiana sylvestris]
EVM0002178.2	Molecular Function: DNA-binding transcription factor activity (GO:0003700);; Biological Process: regulation of transcription, DNA-templated (GO:0006355);;	K08064|0|sot:102599915|K08064 nuclear transcription factor Y, alpha | (RefSeq) nuclear transcription factor Y subunit A-10	[K]	Transcription	Uncharacterized protein {ECO:0000313|EnsemblPlants:PGSC0003DMT400055061} OS=Solanum tuberosum (Potato) PE=4 SV=1	PREDICTED: nuclear transcription factor Y subunit A-2-like [Solanum tuberosum]
EVM0002184.2	Molecular Function: serine-type endopeptidase inhibitor activity (GO:0004867);;	--	--	--	Uncharacterized protein {ECO:0000313|EnsemblPlants:PGSC0003DMT400028603} OS=Solanum tuberosum (Potato) PE=4 SV=1	PREDICTED: inhibitor of trypsin and hageman factor-like [Nicotiana sylvestris]
EVM0002199.2	Molecular Function: hydrolase activity, acting on glycosyl bonds (GO:0016798);;	K19893|0|spen:107019117|K19893 glucan endo-1,3-beta-glucosidase 5/6 [EC:3.2.1.39] | (RefSeq) glucan endo-1,3-beta-glucosidase 5-like	--	--	Uncharacterized protein {ECO:0000313|EnsemblPlants:Solyc05g006210.2.1} OS=Solanum lycopersicum (Tomato) PE=3 SV=1	PREDICTED: glucan endo-1,3-beta-glucosidase 6-like [Solanum tuberosum]
EVM0002240.1	--	--	--	--	Uncharacterized protein {ECO:0000313|EnsemblPlants:Solyc02g089300.2.1} OS=Solanum lycopersicum (Tomato) PE=4 SV=1	PREDICTED: uncharacterized protein LOC104231748 [Nicotiana sylvestris]
EVM0002265.4	--	--	[M]	Cell wall/membrane/envelope biogenesis	Uncharacterized protein {ECO:0000313|EnsemblPlants:PGSC0003DMT400055978} OS=Solanum tuberosum (Potato) PE=4 SV=1	PREDICTED: mechanosensitive ion channel protein 10 [Solanum lycopersicum]
EVM0002280.1	--	--	--	--	Uncharacterized protein {ECO:0000313|EnsemblPlants:PGSC0003DMT400073337} OS=Solanum tuberosum (Potato) PE=4 SV=1	PREDICTED: phosphopantothenoylcysteine decarboxylase subunit VHS3-like [Nicotiana tomentosiformis]
EVM0002302.1	--	--	--	--	Uncharacterized protein {ECO:0000313|EnsemblPlants:PGSC0003DMT400035458} OS=Solanum tuberosum (Potato) PE=4 SV=1	PREDICTED: uncharacterized protein LOC102594196 [Solanum tuberosum]
EVM0002327.1	Molecular Function: nicotianamine synthase activity (GO:0030410);; Biological Process: nicotianamine biosynthetic process (GO:0030418);;	K05953|0|sot:102578513|K05953 nicotianamine synthase [EC:2.5.1.43] | (RefSeq) nicotianamine synthase	--	--	Uncharacterized protein {ECO:0000313|EnsemblPlants:PGSC0003DMT400007275} OS=Solanum tuberosum (Potato) PE=4 SV=1	PREDICTED: nicotianamine synthase-like [Solanum tuberosum]
EVM0002352.1	--	--	[V]	Defense mechanisms	Uncharacterized protein {ECO:0000313|EnsemblPlants:Solyc01g094010.2.1} OS=Solanum lycopersicum (Tomato) PE=4 SV=1	PREDICTED: probable carboxylesterase 8 [Nicotiana sylvestris]
EVM0002354.2	Molecular Function: trehalose-phosphatase activity (GO:0004805);; Biological Process: trehalose biosynthetic process (GO:0005992);;	K01087|0|sot:102598822|K01087 trehalose 6-phosphate phosphatase [EC:3.1.3.12] | (RefSeq) probable trehalose-phosphate phosphatase F	[G]	Carbohydrate transport and metabolism	Trehalose 6-phosphate phosphatase {ECO:0000256|RuleBase:RU361117} OS=Solanum tuberosum (Potato) PE=3 SV=1	PREDICTED: probable trehalose-phosphate phosphatase F-like [Solanum tuberosum]
EVM0002363.1	Molecular Function: DNA-binding transcription factor activity (GO:0003700);; Biological Process: regulation of transcription, DNA-templated (GO:0006355);; Molecular Function: sequence-specific DNA binding (GO:0043565);;	--	--	--	Uncharacterized protein {ECO:0000313|EnsemblPlants:PGSC0003DMT400017859} OS=Solanum tuberosum (Potato) PE=4 SV=1	PREDICTED: probable WRKY transcription factor 72-like [Solanum tuberosum]
EVM0002386.2	--	--	--	--	Uncharacterized protein {ECO:0000313|EnsemblPlants:Solyc03g095550.1.1} OS=Solanum lycopersicum (Tomato) PE=4 SV=1	PREDICTED: methylesterase 17-like [Solanum tuberosum]
EVM0002507.1	--	K01148|0|sot:102593888|K01148 poly(A)-specific ribonuclease [EC:3.1.13.4] | (RefSeq) uncharacterized CRM domain-containing protein At3g25440, chloroplastic	[L]	Replication, recombination and repair	Uncharacterized protein {ECO:0000313|EnsemblPlants:PGSC0003DMT400071187} OS=Solanum tuberosum (Potato) PE=4 SV=1	PREDICTED: uncharacterized CRM domain-containing protein At3g25440, chloroplastic-like, partial [Nicotiana tomentosiformis]
EVM0002524.1	Molecular Function: pectate lyase activity (GO:0030570);;	K01728|0|sot:102590902|K01728 pectate lyase [EC:4.2.2.2] | (RefSeq) probable pectate lyase 12	--	--	Pectate lyase {ECO:0000256|RuleBase:RU361123} OS=Solanum tuberosum (Potato) PE=3 SV=1	PREDICTED: probable pectate lyase 12-like [Solanum tuberosum]
EVM0002547.1	Molecular Function: copper ion binding (GO:0005507);; Molecular Function: electron transfer activity (GO:0009055);;	--	--	--	Uncharacterized protein {ECO:0000313|EnsemblPlants:PGSC0003DMT400003642} OS=Solanum tuberosum (Potato) PE=4 SV=1	PREDICTED: lamin-like protein [Nicotiana tomentosiformis]
EVM0002548.3	Molecular Function: obsolete signal transducer activity (GO:0004871);; Biological Process: signal transduction (GO:0007165);; Biological Process: response to light stimulus (GO:0009416);;	--	--	--	Coffea canephora DH200=94 genomic scaffold, scaffold_11 {ECO:0000313|EMBL:CDP03534.1} OS=Coffea canephora (Robusta coffee) PE=4 SV=1	PREDICTED: BTB/POZ domain-containing protein At1g03010-like [Nicotiana tomentosiformis]
EVM0002553.2	Molecular Function: UDP-N-acetylmuramate dehydrogenase activity (GO:0008762);; Molecular Function: flavin adenine dinucleotide binding (GO:0050660);; Biological Process: oxidation-reduction process (GO:0055114);;	--	--	--	Uncharacterized protein {ECO:0000313|EnsemblPlants:PGSC0003DMT400046308} OS=Solanum tuberosum (Potato) PE=4 SV=1	PREDICTED: reticuline oxidase-like protein [Nicotiana sylvestris]
EVM0002564.2	Biological Process: transcription, DNA-templated (GO:0006351);; Biological Process: hormone-mediated signaling pathway (GO:0009755);; Biological Process: fruit development (GO:0010154);;	K14516|1.25543e-98|sot:107059006|K14516 ethylene-responsive transcription factor 1 | (RefSeq) ethylene-responsive transcription factor 1B-like	--	--	Uncharacterized protein {ECO:0000313|EnsemblPlants:PGSC0003DMT400092292} OS=Solanum tuberosum (Potato) PE=4 SV=1	PREDICTED: ethylene-responsive transcription factor 1B-like [Nicotiana tomentosiformis]
EVM0002572.2	Molecular Function: oxidoreductase activity (GO:0016491);;	--	[QR]	--	Uncharacterized protein {ECO:0000313|EnsemblPlants:Solyc02g062460.2.1} OS=Solanum lycopersicum (Tomato) PE=3 SV=1	PREDICTED: probable 2-oxoglutarate-dependent dioxygenase AOP1.2-like [Solanum tuberosum]
EVM0002608.2	--	--	--	--	Uncharacterized protein {ECO:0000313|EnsemblPlants:PGSC0003DMT400066247} OS=Solanum tuberosum (Potato) PE=4 SV=1	PREDICTED: filament-like plant protein 7 [Solanum lycopersicum]
EVM0002649.1	--	--	--	--	Uncharacterized protein {ECO:0000313|EnsemblPlants:PGSC0003DMT400013354} OS=Solanum tuberosum (Potato) PE=4 SV=1	PREDICTED: 3&apos;-N-debenzoyl-2&apos;-deoxytaxol N-benzoyltransferase-like [Solanum tuberosum]
EVM0002701.1	Molecular Function: glutamate dehydrogenase [NAD(P)+] activity (GO:0004353);; Biological Process: cellular amino acid metabolic process (GO:0006520);; Biological Process: oxidation-reduction process (GO:0055114);;	K00261|0|sot:102599312|K00261 glutamate dehydrogenase (NAD(P)+) [EC:1.4.1.3] | (RefSeq) glutamate dehydrogenase A	[E]	Amino acid transport and metabolism	Glutamate dehydrogenase {ECO:0000256|PIRNR:PIRNR000185} OS=Solanum tuberosum (Potato) PE=3 SV=1	RecName: Full=Glutamate dehydrogenase A; Short=GDH A [Nicotiana plumbaginifolia]
EVM0002723.2	--	--	--	--	Uncharacterized protein {ECO:0000313|EnsemblPlants:Solyc03g083100.2.1} OS=Solanum lycopersicum (Tomato) PE=4 SV=1	PREDICTED: protein IQ-DOMAIN 1 [Solanum lycopersicum]
EVM0002735.1	Molecular Function: monooxygenase activity (GO:0004497);; Molecular Function: iron ion binding (GO:0005506);; Molecular Function: electron transfer activity (GO:0009055);; Molecular Function: oxidoreductase activity, acting on paired donors, with incorporation or reduction of molecular oxygen (GO:0016705);; Molecular Function: heme binding (GO:0020037);; Biological Process: oxidation-reduction pr…	K04123|0|sot:102603753|K04123 ent-kaurenoic acid hydroxylase [EC:1.14.13.79] | (RefSeq) ent-kaurenoic acid oxidase 2-like	[QI]	--	Uncharacterized protein {ECO:0000313|EnsemblPlants:PGSC0003DMT400004597} OS=Solanum tuberosum (Potato) PE=3 SV=1	PREDICTED: ent-kaurenoic acid oxidase 1-like isoform X1 [Nicotiana tomentosiformis]
EVM0002748.1	Molecular Function: oxidoreductase activity, acting on paired donors, with incorporation or reduction of molecular oxygen, 2-oxoglutarate as one donor, and incorporation of one atom each of oxygen into both donors (GO:0016706);; Biological Process: oxidation-reduction process (GO:0055114);;	K05933|0|sot:102578788|K05933 aminocyclopropanecarboxylate oxidase [EC:1.14.17.4] | (RefSeq) 1-aminocyclopropane-1-carboxylate oxidase 5	[QR]	--	Uncharacterized protein {ECO:0000313|EnsemblPlants:PGSC0003DMT400015435} OS=Solanum tuberosum (Potato) PE=3 SV=1	PREDICTED: 1-aminocyclopropane-1-carboxylate oxidase 5-like [Solanum tuberosum]
EVM0002870.2	Biological Process: lipid transport (GO:0006869);; Biological Process: response to stress (GO:0006950);; Molecular Function: lipid binding (GO:0008289);;	--	--	--	Non-specific lipid-transfer protein {ECO:0000256|RuleBase:RU000628} OS=Nicotiana tabacum (Common tobacco) PE=3 SV=1	PREDICTED: non-specific lipid-transfer protein 2-like [Nicotiana sylvestris]
EVM0002891.1	--	--	--	--	Uncharacterized protein {ECO:0000313|EnsemblPlants:PGSC0003DMT400031586} OS=Solanum tuberosum (Potato) PE=4 SV=1	PREDICTED: uncharacterized protein LOC104228453 [Nicotiana sylvestris]
EVM0002916.1	--	--	--	--	Uncharacterized protein {ECO:0000313|EnsemblPlants:PGSC0003DMT400055151} OS=Solanum tuberosum (Potato) PE=4 SV=1	PREDICTED: growth-regulating factor 1-like [Nicotiana tomentosiformis]
EVM0002927.1	--	--	--	--	Uncharacterized protein {ECO:0000313|EnsemblPlants:PGSC0003DMT400034713} OS=Solanum tuberosum (Potato) PE=4 SV=1	PREDICTED: protein rtoA-like [Solanum tuberosum]
EVM0002934.2	Molecular Function: hydrolase activity, hydrolyzing O-glycosyl compounds (GO:0004553);; Cellular Component: cell wall (GO:0005618);; Biological Process: cellular glucan metabolic process (GO:0006073);; Molecular Function: xyloglucan:xyloglucosyl transferase activity (GO:0016762);; Cellular Component: apoplast (GO:0048046);;	K08235|1.49346e-172|sot:102598640|K08235 xyloglucan:xyloglucosyl transferase [EC:2.4.1.207] | (RefSeq) probable xyloglucan endotransglucosylase/hydrolase protein 26	--	--	Xyloglucan endotransglucosylase/hydrolase {ECO:0000256|RuleBase:RU361120} OS=Solanum lycopersicum (Tomato) PE=3 SV=1	PREDICTED: probable xyloglucan endotransglucosylase/hydrolase protein 26 [Nicotiana tomentosiformis]
EVM0002965.1	Molecular Function: nucleotide binding (GO:0000166);; Molecular Function: protochlorophyllide reductase activity (GO:0016630);; Biological Process: oxidation-reduction process (GO:0055114);;	--	[Q]	Secondary metabolites biosynthesis, transport and catabolism	Uncharacterized protein {ECO:0000313|EnsemblPlants:PGSC0003DMT400046811} OS=Solanum tuberosum (Potato) PE=3 SV=1	PREDICTED: short-chain dehydrogenase TIC 32, chloroplastic-like [Solanum tuberosum]
EVM0002973.1	Biological Process: malate metabolic process (GO:0006108);; Molecular Function: malate dehydrogenase (decarboxylating) (NAD+) activity (GO:0016619);; Molecular Function: metal ion binding (GO:0046872);; Molecular Function: NAD binding (GO:0051287);; Biological Process: oxidation-reduction process (GO:0055114);;	K00029|0|sot:102603300|K00029 malate dehydrogenase (oxaloacetate-decarboxylating)(NADP+) [EC:1.1.1.40] | (RefSeq) NADP-dependent malic enzyme	[C]	Energy production and conversion	Malic enzyme {ECO:0000256|RuleBase:RU003426} OS=Solanum tuberosum (Potato) PE=3 SV=1	PREDICTED: NADP-dependent malic enzyme-like [Solanum tuberosum]
EVM0002976.2	--	--	--	--	Uncharacterized protein {ECO:0000313|EnsemblPlants:PGSC0003DMT400062188} OS=Solanum tuberosum (Potato) PE=4 SV=1	PREDICTED: defensin Lc-def {ECO:0000303|PubMed:18468512, ECO:0000312|EMBL:ABP04037.1}-like [Nicotiana tomentosiformis]
EVM0003017.1	--	--	--	--	Uncharacterized protein {ECO:0000313|EnsemblPlants:PGSC0003DMT400031576} OS=Solanum tuberosum (Potato) PE=4 SV=1	PREDICTED: protein IQ-DOMAIN 14-like [Solanum tuberosum]
EVM0003022.1	--	K00166|0|sot:102587744|K00166 2-oxoisovalerate dehydrogenase E1 component alpha subunit [EC:1.2.4.4] | (RefSeq) 2-oxoisovalerate dehydrogenase subunit alpha 1, mitochondrial-like	[C]	Energy production and conversion	Uncharacterized protein {ECO:0000313|EnsemblPlants:Solyc06g059850.1.1} OS=Solanum lycopersicum (Tomato) PE=4 SV=1	PREDICTED: 2-oxoisovalerate dehydrogenase subunit alpha 1, mitochondrial-like [Solanum lycopersicum]
EVM0003048.2	--	--	[U]	Intracellular trafficking, secretion, and vesicular transport	Uncharacterized protein {ECO:0000313|EnsemblPlants:PGSC0003DMT400069298} OS=Solanum tuberosum (Potato) PE=4 SV=1	PREDICTED: type I inositol 1,4,5-trisphosphate 5-phosphatase CVP2-like [Solanum tuberosum]
EVM0003066.1	--	--	[R]	General function prediction only	Uncharacterized protein {ECO:0000313|EnsemblPlants:Solyc04g039940.1.1} OS=Solanum lycopersicum (Tomato) PE=4 SV=1	PREDICTED: pentatricopeptide repeat-containing protein At2g35030, mitochondrial-like [Solanum tuberosum]
EVM0003074.1	Biological Process: translation (GO:0006412);; Cellular Component: chloroplast part (GO:0044434);;	K19033|1.00252e-50|sly:101254999|K19033 RPS31; 30S ribosomal protein S31 | (RefSeq) 30S ribosomal protein S31, chloroplastic	--	--	Uncharacterized protein {ECO:0000313|EnsemblPlants:Solyc05g052710.2.1} OS=Solanum lycopersicum (Tomato) PE=4 SV=1	PREDICTED: 30S ribosomal protein S31, chloroplastic [Nicotiana tomentosiformis]
EVM0003075.2	Molecular Function: dioxygenase activity (GO:0051213);;	--	[QR]	--	Uncharacterized protein {ECO:0000313|EnsemblPlants:Solyc02g062460.2.1} OS=Solanum lycopersicum (Tomato) PE=3 SV=1	PREDICTED: probable 2-oxoglutarate-dependent dioxygenase AOP1 [Solanum lycopersicum]
EVM0003112.1	Molecular Function: ATP binding (GO:0005524);; Cellular Component: plasma membrane (GO:0005886);; Biological Process: obsolete ATP catabolic process (GO:0006200);; Biological Process: response to abscisic acid (GO:0009737);; Molecular Function: ATPase activity, coupled to transmembrane movement of substances (GO:0042626);; Biological Process: abscisic acid transport (GO:0080168);;	--	[Q]	Secondary metabolites biosynthesis, transport and catabolism	Uncharacterized protein {ECO:0000313|EnsemblPlants:PGSC0003DMT400002293} OS=Solanum tuberosum (Potato) PE=4 SV=1	PREDICTED: ABC transporter G family member 25 [Nicotiana sylvestris]
EVM0003125.1	Molecular Function: aldose 1-epimerase activity (GO:0004034);; Biological Process: hexose metabolic process (GO:0019318);; Molecular Function: carbohydrate binding (GO:0030246);;	K01785|0|spen:107008977|K01785 aldose 1-epimerase [EC:5.1.3.3] | (RefSeq) aldose 1-epimerase	[G]	Carbohydrate transport and metabolism	Aldose 1-epimerase {ECO:0000256|PIRNR:PIRNR005096} OS=Solanum tuberosum (Potato) PE=3 SV=1	PREDICTED: aldose 1-epimerase-like [Nicotiana tomentosiformis]
EVM0003165.2	--	--	--	--	Uncharacterized protein {ECO:0000313|EnsemblPlants:PGSC0003DMT400072628} OS=Solanum tuberosum (Potato) PE=4 SV=1	PREDICTED: growth-regulating factor 3-like [Solanum tuberosum]
EVM0003184.1	Molecular Function: trehalose-phosphatase activity (GO:0004805);; Biological Process: trehalose biosynthetic process (GO:0005992);; Biological Process: response to cadmium ion (GO:0046686);;	K01087|0|sly:101263696|K01087 trehalose 6-phosphate phosphatase [EC:3.1.3.12] | (RefSeq) probable trehalose-phosphate phosphatase J	[G]	Carbohydrate transport and metabolism	Trehalose 6-phosphate phosphatase {ECO:0000256|RuleBase:RU361117} OS=Solanum tuberosum (Potato) PE=3 SV=1	PREDICTED: probable trehalose-phosphate phosphatase J [Solanum lycopersicum]
EVM0003208.2	Molecular Function: protein serine/threonine kinase activity (GO:0004674);; Molecular Function: ATP binding (GO:0005524);; Biological Process: protein phosphorylation (GO:0006468);;	--	--	--	Uncharacterized protein {ECO:0000313|EnsemblPlants:Solyc02g091590.2.1} OS=Solanum lycopersicum (Tomato) PE=2 SV=1	PREDICTED: nodulation receptor kinase-like [Solanum tuberosum]
EVM0003216.1	Molecular Function: DNA binding (GO:0003677);; Cellular Component: nucleus (GO:0005634);; Biological Process: regulation of transcription, DNA-templated (GO:0006355);; Molecular Function: metal ion binding (GO:0046872);;	--	--	--	Uncharacterized protein {ECO:0000313|EnsemblPlants:PGSC0003DMT400058753} OS=Solanum tuberosum (Potato) PE=4 SV=1	PREDICTED: squamosa promoter-binding protein 1-like [Solanum tuberosum]
EVM0003218.2	Molecular Function: binding (GO:0005488);; Molecular Function: oxidoreductase activity (GO:0016491);;	K00430|0|sot:102591823|K00430 peroxidase [EC:1.11.1.7] | (RefSeq) peroxidase 24	--	--	Uncharacterized protein {ECO:0000313|EnsemblPlants:Solyc06g054500.1.1} OS=Solanum lycopersicum (Tomato) PE=3 SV=1	PREDICTED: peroxidase 24-like [Solanum tuberosum]
EVM0003223.1	--	--	--	--	Uncharacterized protein {ECO:0000313|EnsemblPlants:PGSC0003DMT400079634} OS=Solanum tuberosum (Potato) PE=4 SV=1	PREDICTED: uncharacterized protein LOC102604397 [Solanum tuberosum]
EVM0003231.1	--	--	--	--	Uncharacterized protein {ECO:0000313|EnsemblPlants:Solyc09g065440.2.1} OS=Solanum lycopersicum (Tomato) PE=4 SV=1	PREDICTED: leucine-rich repeat extensin-like protein 5 [Solanum lycopersicum]
EVM0003252.1	Biological Process: RNA methylation (GO:0001510);; Cellular Component: nucleolus (GO:0005730);; Biological Process: purine nucleotide biosynthetic process (GO:0006164);; Biological Process: rRNA processing (GO:0006364);; Biological Process: tRNA processing (GO:0008033);; Molecular Function: methyltransferase activity (GO:0008168);; Biological Process: pyrimidine ribonucleotide biosynthetic proces…	K14563|0|sly:101261490|K14563 rRNA 2'-O-methyltransferase fibrillarin [EC:2.1.1.-] | (RefSeq) mediator of RNA polymerase II transcription subunit 36a-like	[A]	RNA processing and modification	Uncharacterized protein {ECO:0000313|EnsemblPlants:Solyc03g025270.2.1} OS=Solanum lycopersicum (Tomato) PE=3 SV=1	PREDICTED: mediator of RNA polymerase II transcription subunit 36a-like [Solanum lycopersicum]
EVM0003274.1	Biological Process: activation of MAPKK activity (GO:0000186);; Molecular Function: MAP kinase kinase kinase activity (GO:0004709);; Molecular Function: ATP binding (GO:0005524);; Biological Process: glucuronoxylan metabolic process (GO:0010413);; Biological Process: xylan biosynthetic process (GO:0045492);;	--	--	--	Uncharacterized protein {ECO:0000313|EnsemblPlants:PGSC0003DMT400045511} OS=Solanum tuberosum (Potato) PE=3 SV=1	PREDICTED: probable LRR receptor-like serine/threonine-protein kinase At5g48740-like [Solanum tuberosum]
EVM0003284.2	Molecular Function: nucleotide binding (GO:0000166);; Molecular Function: protein kinase activity (GO:0004672);; Cellular Component: membrane (GO:0016020);; Biological Process: phosphorylation (GO:0016310);; Molecular Function: oxidoreductase activity (GO:0016491);;	--	--	--	Uncharacterized protein {ECO:0000313|EnsemblPlants:PGSC0003DMT400042178} OS=Solanum tuberosum (Potato) PE=4 SV=1	PREDICTED: phytosulfokine receptor 1-like [Solanum tuberosum]
EVM0003299.3	--	--	[T]	Signal transduction mechanisms	Uncharacterized protein {ECO:0000313|EnsemblPlants:PGSC0003DMT400075885} OS=Solanum tuberosum (Potato) PE=4 SV=1	PREDICTED: putative late blight resistance protein homolog R1B-17-like [Solanum tuberosum]
EVM0003338.1	Molecular Function: sucrose alpha-glucosidase activity (GO:0004575);; Cellular Component: cytosol (GO:0005829);; Biological Process: metabolic process (GO:0008152);; Molecular Function: glycopeptide alpha-N-acetylgalactosaminidase activity (GO:0033926);;	--	--	--	Uncharacterized protein {ECO:0000313|EnsemblPlants:Solyc04g081440.2.1} OS=Solanum lycopersicum (Tomato) PE=4 SV=1	PREDICTED: alkaline/neutral invertase CINV2-like [Nicotiana tomentosiformis]
EVM0003363.2	Cellular Component: vacuolar membrane (GO:0005774);; Cellular Component: plasma membrane (GO:0005886);; Molecular Function: amino acid transmembrane transporter activity (GO:0015171);;	K15015|0|spen:107003201|K15015 solute carrier family 32 (vesicular inhibitory amino acid transporter) | (RefSeq) vacuolar amino acid transporter 1	[E]	Amino acid transport and metabolism	Uncharacterized protein {ECO:0000313|EnsemblPlants:PGSC0003DMT400019191} OS=Solanum tuberosum (Potato) PE=4 SV=1	PREDICTED: vacuolar amino acid transporter 1-like [Nicotiana tomentosiformis]
EVM0003366.2	--	--	--	--	Uncharacterized protein {ECO:0000313|EnsemblPlants:Solyc12g042930.1.1} OS=Solanum lycopersicum (Tomato) PE=4 SV=1	PREDICTED: uncharacterized protein LOC104094024 [Nicotiana tomentosiformis]
EVM0003397.1	Molecular Function: magnesium ion transmembrane transporter activity (GO:0015095);; Biological Process: magnesium ion transport (GO:0015693);; Cellular Component: membrane (GO:0016020);;	--	[S]	Function unknown	Uncharacterized protein {ECO:0000313|EnsemblPlants:Solyc01g086730.2.1} OS=Solanum lycopersicum (Tomato) PE=4 SV=1	PREDICTED: probable magnesium transporter NIPA8 [Solanum lycopersicum]
EVM0003438.2	--	--	--	--	Uncharacterized protein {ECO:0000313|EnsemblPlants:PGSC0003DMT400045857} OS=Solanum tuberosum (Potato) PE=4 SV=1	PREDICTED: transcription repressor OFP7-like [Nicotiana sylvestris]
EVM0003442.1	--	--	[O]	Posttranslational modification, protein turnover, chaperones	Uncharacterized protein {ECO:0000313|EnsemblPlants:Solyc05g012010.2.1} OS=Solanum lycopersicum (Tomato) PE=4 SV=1	PREDICTED: E3 ubiquitin-protein ligase At3g02290-like [Nicotiana sylvestris]
EVM0003447.2	--	--	[QR]	--	Uncharacterized protein {ECO:0000313|EnsemblPlants:PGSC0003DMT400003158} OS=Solanum tuberosum (Potato) PE=3 SV=1	PREDICTED: probable 2-oxoglutarate-dependent dioxygenase AOP1 [Solanum lycopersicum]
EVM0003450.2	--	--	[QR]	--	Uncharacterized protein {ECO:0000313|EnsemblPlants:Solyc02g062460.2.1} OS=Solanum lycopersicum (Tomato) PE=3 SV=1	PREDICTED: probable 2-oxoglutarate-dependent dioxygenase AOP1.2-like [Solanum tuberosum]
EVM0003507.2	Molecular Function: carbon-sulfur lyase activity (GO:0016846);;	--	--	--	Alliin lyase, putative {ECO:0000313|EMBL:EEF38091.1} OS=Ricinus communis (Castor bean) PE=4 SV=1	PREDICTED: tryptophan aminotransferase-related protein 3-like [Nicotiana sylvestris]
EVM0003535.1	--	--	--	--	Uncharacterized protein {ECO:0000313|EnsemblPlants:PGSC0003DMT400020191} OS=Solanum tuberosum (Potato) PE=4 SV=1	PREDICTED: uncharacterized protein LOC104241317 [Nicotiana sylvestris]
EVM0003547.1	Molecular Function: DNA-binding transcription factor activity (GO:0003700);; Cellular Component: nucleus (GO:0005634);; Biological Process: regulation of transcription, DNA-templated (GO:0006355);; Molecular Function: sequence-specific DNA binding (GO:0043565);;	K14431|0|sot:102577810|K14431 transcription factor TGA | (RefSeq) D11; TGACG-sequence-specific DNA-binding protein TGA-1A	--	--	Leucine zipper transcription factor {ECO:0000313|EMBL:CAA57894.1} OS=Solanum tuberosum (Potato) PE=2 SV=1	leucine zipper transcription factor [Solanum tuberosum]
EVM0003553.2	--	--	--	--	Uncharacterized protein {ECO:0000313|EnsemblPlants:PGSC0003DMT400073289} OS=Solanum tuberosum (Potato) PE=4 SV=1	PREDICTED: probable LRR receptor-like serine/threonine-protein kinase At2g24230-like [Solanum tuberosum]
EVM0003576.1	Molecular Function: transporter activity (GO:0005215);; Cellular Component: membrane (GO:0016020);; Biological Process: transmembrane transport (GO:0055085);;	K06901|0|sot:102581878|K06901 putative MFS transporter, AGZA family, xanthine/uracil permease | (RefSeq) adenine/guanine permease AZG2	--	--	Uncharacterized protein {ECO:0000313|EnsemblPlants:PGSC0003DMT400039400} OS=Solanum tuberosum (Potato) PE=4 SV=1	PREDICTED: adenine/guanine permease AZG2 [Nicotiana tomentosiformis]
EVM0003579.4	Molecular Function: binding (GO:0005488);;	K09422|2.79849e-128|sot:102586025|K09422 myb proto-oncogene protein, plant | (RefSeq) transcription factor MYB48	[K]	Transcription	Uncharacterized protein {ECO:0000313|EnsemblPlants:PGSC0003DMT400040149} OS=Solanum tuberosum (Potato) PE=4 SV=1	PREDICTED: transcription factor MYB48 [Nicotiana tomentosiformis]
EVM0003592.1	--	--	--	--	Uncharacterized protein {ECO:0000313|EnsemblPlants:PGSC0003DMT400087458} OS=Solanum tuberosum (Potato) PE=4 SV=1	PREDICTED: dof zinc finger protein DOF1.5-like [Nicotiana sylvestris]
EVM0003600.6	--	--	[U]	Intracellular trafficking, secretion, and vesicular transport	Coffea canephora DH200=94 genomic scaffold, scaffold_45 {ECO:0000313|EMBL:CDP10530.1} OS=Coffea canephora (Robusta coffee) PE=4 SV=1	PREDICTED: annexin A13-like [Nicotiana sylvestris]
EVM0003637.2	Molecular Function: nucleotide binding (GO:0000166);; Molecular Function: DNA binding (GO:0003677);; Biological Process: DNA metabolic process (GO:0006259);; Biological Process: chromatin organization (GO:0006325);; Cellular Component: intracellular organelle (GO:0043229);; Biological Process: macromolecule modification (GO:0043412);; Molecular Function: metal ion binding (GO:0046872);;	K10638|0|sot:102578387|K10638 E3 ubiquitin-protein ligase UHRF1 [EC:2.3.2.27] | (RefSeq) E3 ubiquitin-protein ligase ORTHRUS 2-like	--	--	Uncharacterized protein {ECO:0000313|EnsemblPlants:PGSC0003DMT400084297} OS=Solanum tuberosum (Potato) PE=4 SV=1	PREDICTED: E3 ubiquitin-protein ligase ORTHRUS 2-like [Solanum tuberosum]
EVM0003723.2	Cellular Component: integral component of membrane (GO:0016021);; Biological Process: transmembrane transport (GO:0055085);;	K13947|0|spen:107012392|K13947 auxin efflux carrier family | (RefSeq) probable auxin efflux carrier component 1c	--	--	Uncharacterized protein {ECO:0000313|EnsemblPlants:Solyc03g118740.2.1} OS=Solanum lycopersicum (Tomato) PE=2 SV=1	auxin efflux facilitator SlPIN1 [Solanum lycopersicum]
EVM0003728.2	Molecular Function: transferase activity, transferring acyl groups other than amino-acyl groups (GO:0016747);;	K13065|0|sot:102579713|K13065 shikimate O-hydroxycinnamoyltransferase [EC:2.3.1.133] | (RefSeq) acylsugar acyltransferase 3-like	--	--	Acyltransferase {ECO:0000313|EMBL:ADB28437.1} OS=Capsicum annuum (Bell pepper) PE=2 SV=1	PREDICTED: deacetylvindoline O-acetyltransferase-like [Solanum tuberosum]
EVM0003789.1	--	--	--	--	Uncharacterized protein {ECO:0000313|EnsemblPlants:PGSC0003DMT400043165} OS=Solanum tuberosum (Potato) PE=4 SV=1	PREDICTED: lipoxygenase homology domain-containing protein 1-like [Solanum tuberosum]
EVM0003825.1	Biological Process: metabolic process (GO:0008152);; Molecular Function: oxidoreductase activity (GO:0016491);;	--	--	--	Uncharacterized protein {ECO:0000313|EnsemblPlants:PGSC0003DMT400046778} OS=Solanum tuberosum (Potato) PE=4 SV=1	PREDICTED: LRR receptor-like serine/threonine-protein kinase GSO1-like [Solanum tuberosum]
EVM0003827.1	--	--	--	--	Uncharacterized protein {ECO:0000313|EnsemblPlants:PGSC0003DMT400016494} OS=Solanum tuberosum (Potato) PE=4 SV=1	PREDICTED: early light-induced protein, chloroplastic-like [Solanum tuberosum]
EVM0003836.1	Molecular Function: glutathione transferase activity (GO:0004364);; Molecular Function: peroxidase activity (GO:0004601);; Biological Process: auxin-activated signaling pathway (GO:0009734);;	K00799|3.7085e-147|sot:102589451|K00799 glutathione S-transferase [EC:2.5.1.18] | (RefSeq) probable glutathione S-transferase	[O]	Posttranslational modification, protein turnover, chaperones	Uncharacterized protein {ECO:0000313|EnsemblPlants:Solyc12g011300.1.1} OS=Solanum lycopersicum (Tomato) PE=3 SV=1	PREDICTED: probable glutathione S-transferase-like [Solanum tuberosum]
EVM0003842.2	--	--	--	--	Uncharacterized protein {ECO:0000313|EnsemblPlants:PGSC0003DMT400046946} OS=Solanum tuberosum (Potato) PE=4 SV=1	PREDICTED: uncharacterized protein LOC102600962 [Solanum tuberosum]
EVM0003851.1	Biological Process: proteolysis (GO:0006508);; Molecular Function: peptidase activity (GO:0008233);;	--	--	--	Uncharacterized protein {ECO:0000313|EnsemblPlants:PGSC0003DMT400055847} OS=Solanum tuberosum (Potato) PE=4 SV=1	PREDICTED: putative lipid-transfer protein DIR1-like [Solanum tuberosum]
EVM0003907.2	--	--	[O]	Posttranslational modification, protein turnover, chaperones	Uncharacterized protein {ECO:0000313|EnsemblPlants:PGSC0003DMT400045806} OS=Solanum tuberosum (Potato) PE=4 SV=1	PREDICTED: RING-H2 finger protein ATL54-like [Nicotiana sylvestris]
EVM0003951.2	Molecular Function: nucleotide binding (GO:0000166);;	--	--	--	Uncharacterized protein {ECO:0000313|EnsemblPlants:Solyc08g081260.1.1} OS=Solanum lycopersicum (Tomato) PE=4 SV=1	PREDICTED: uncharacterized protein LOC101259964 [Solanum lycopersicum]
EVM0003984.2	--	--	--	--	Uncharacterized protein {ECO:0000313|EnsemblPlants:Solyc07g066350.1.1} OS=Solanum lycopersicum (Tomato) PE=4 SV=1	PREDICTED: uncharacterized protein LOC104218325 [Nicotiana sylvestris]
EVM0004002.1	Molecular Function: zinc ion transmembrane transporter activity (GO:0005385);; Cellular Component: integral component of membrane (GO:0016021);; Molecular Function: 2-alkenal reductase [NAD(P)] activity (GO:0032440);; Biological Process: oxidation-reduction process (GO:0055114);; Biological Process: zinc ion transmembrane transport (GO:0071577);;	K14709|0|sly:543597|K14709 solute carrier family 39 (zinc transporter), member 1/2/3 | (RefSeq) iron-regulated transporter 1	[P]	Inorganic ion transport and metabolism	Uncharacterized protein {ECO:0000313|EnsemblPlants:Solyc02g069200.1.1} OS=Solanum lycopersicum (Tomato) PE=2 SV=1	iron-regulated transporter 1 precursor [Solanum lycopersicum]
EVM0004007.2	--	--	--	--	Uncharacterized protein {ECO:0000313|EnsemblPlants:Solyc06g007390.2.1} OS=Solanum lycopersicum (Tomato) PE=4 SV=1	PREDICTED: LOB domain-containing protein 15-like [Solanum lycopersicum]
EVM0004040.2	Molecular Function: GTPase activity (GO:0003924);; Molecular Function: structural constituent of cytoskeleton (GO:0005200);; Molecular Function: GTP binding (GO:0005525);; Cellular Component: cytoplasm (GO:0005737);; Cellular Component: microtubule (GO:0005874);; Biological Process: obsolete GTP catabolic process (GO:0006184);; Biological Process: microtubule-based process (GO:0007017);; Biologic…	K07374|0|spen:107011400|K07374 tubulin alpha | (RefSeq) tubulin alpha chain	[Z]	Cytoskeleton	Uncharacterized protein {ECO:0000313|EnsemblPlants:Solyc02g087880.2.1} OS=Solanum lycopersicum (Tomato) PE=3 SV=1	PREDICTED: tubulin alpha chain-like [Nicotiana tomentosiformis]
EVM0004060.2	Biological Process: regulation of transcription, DNA-templated (GO:0006355);; Biological Process: anatomical structure morphogenesis (GO:0009653);; Molecular Function: sequence-specific DNA binding (GO:0043565);; Biological Process: developmental process (GO:0044767);; Biological Process: system development (GO:0048731);;	K09338|3.41643e-153|sly:101264045|K09338 homeobox-leucine zipper protein | (RefSeq) homeobox-leucine zipper protein HAT4-like	[K]	Transcription	Uncharacterized protein {ECO:0000313|EnsemblPlants:Solyc08g078300.2.1} OS=Solanum lycopersicum (Tomato) PE=4 SV=1	PREDICTED: homeobox-leucine zipper protein HAT4-like [Nicotiana tomentosiformis]
EVM0004091.2	--	--	--	--	Uncharacterized protein {ECO:0000313|EMBL:EYU22592.1} OS=Erythranthe guttata (Yellow monkey flower) PE=4 SV=1	hypothetical protein MIMGU_mgv1a024924mg [Erythranthe guttata]
EVM0004094.1	Cellular Component: cytoplasm (GO:0005737);; Biological Process: defense response (GO:0006952);; Biological Process: response to biotic stimulus (GO:0009607);; Biological Process: multi-organism process (GO:0051704);;	--	--	--	Uncharacterized protein {ECO:0000313|EnsemblPlants:PGSC0003DMT400007869} OS=Solanum tuberosum (Potato) PE=4 SV=1	PREDICTED: osmotin-like protein OSML81-like [Solanum tuberosum]
EVM0004111.1	--	--	--	--	Uncharacterized protein {ECO:0000313|EnsemblPlants:PGSC0003DMT400079426} OS=Solanum tuberosum (Potato) PE=4 SV=1	PREDICTED: umecyanin-like [Nicotiana tomentosiformis]
EVM0004114.1	--	--	--	--	Coffea canephora DH200=94 genomic scaffold, scaffold_5 {ECO:0000313|EMBL:CDP00565.1} OS=Coffea canephora (Robusta coffee) PE=4 SV=1	PREDICTED: uncharacterized protein LOC104210833 [Nicotiana sylvestris]
EVM0004185.2	Biological Process: response to osmotic stress (GO:0006970);; Biological Process: response to cold (GO:0009409);; Biological Process: response to water (GO:0009415);; Cellular Component: cytoplasmic part (GO:0044444);;	--	--	--	Dehydrin {ECO:0000313|EMBL:ABC68275.1} OS=Coffea canephora (Robusta coffee) PE=2 SV=1	PREDICTED: dehydrin COR47-like [Nicotiana sylvestris]
EVM0004197.2	Molecular Function: binding (GO:0005488);;	--	[K]	Transcription	Uncharacterized protein {ECO:0000313|EnsemblPlants:PGSC0003DMT400020635} OS=Solanum tuberosum (Potato) PE=4 SV=1	PREDICTED: transcription factor MYB44-like [Nicotiana tomentosiformis]
EVM0004214.3	--	--	--	--	Uncharacterized protein {ECO:0000313|EnsemblPlants:PGSC0003DMT400006847} OS=Solanum tuberosum (Potato) PE=4 SV=1	PREDICTED: uncharacterized protein LOC104219833 isoform X1 [Nicotiana sylvestris]
EVM0004215.1	--	--	--	--	Uncharacterized protein {ECO:0000313|EMBL:KDP20864.1} OS=Jatropha curcas (Barbados nut) PE=4 SV=1	hypothetical protein JCGZ_21335 [Jatropha curcas]
EVM0004226.2	--	--	--	--	Uncharacterized protein {ECO:0000313|EnsemblPlants:PGSC0003DMT400058187} OS=Solanum tuberosum (Potato) PE=4 SV=1	PREDICTED: ocs element-binding factor 1-like [Solanum tuberosum]
EVM0004238.1	--	--	--	--	Uncharacterized protein {ECO:0000313|EnsemblPlants:PGSC0003DMT400038472} OS=Solanum tuberosum (Potato) PE=4 SV=1	PREDICTED: uncharacterized protein LOC104117990 [Nicotiana tomentosiformis]
EVM0004239.2	Molecular Function: oxidoreductase activity (GO:0016491);; Biological Process: oxidation-reduction process (GO:0055114);;	--	[Q]	Secondary metabolites biosynthesis, transport and catabolism	Uncharacterized protein {ECO:0000313|EnsemblPlants:PGSC0003DMT400040847} OS=Solanum tuberosum (Potato) PE=3 SV=1	PREDICTED: short-chain dehydrogenase TIC 32, chloroplastic-like isoform X2 [Solanum tuberosum]
EVM0004260.1	Cellular Component: membrane (GO:0016020);;	--	--	--	Uncharacterized protein {ECO:0000313|EnsemblPlants:Solyc10g080990.1.1} OS=Solanum lycopersicum (Tomato) PE=4 SV=1	PREDICTED: WAT1-related protein At5g07050-like [Nicotiana tomentosiformis]
EVM0004264.2	--	--	--	--	Uncharacterized protein {ECO:0000313|EnsemblPlants:PGSC0003DMT400078574} OS=Solanum tuberosum (Potato) PE=4 SV=1	PREDICTED: non-specific lipid-transfer protein 2-like [Solanum lycopersicum]
EVM0004291.2	Molecular Function: catalytic activity (GO:0003824);; Biological Process: metabolic process (GO:0008152);;	--	--	--	Uncharacterized protein {ECO:0000313|EnsemblPlants:PGSC0003DMT400057246} OS=Solanum tuberosum (Potato) PE=4 SV=1	PREDICTED: uncharacterized protein LOC102581957 isoform X1 [Solanum tuberosum]
EVM0004292.3	--	--	--	--	Uncharacterized protein {ECO:0000313|EnsemblPlants:Solyc01g112190.2.1} OS=Solanum lycopersicum (Tomato) PE=4 SV=1	PREDICTED: protein NLP2-like [Nicotiana tomentosiformis]
EVM0004307.2	Molecular Function: calcium-transporting ATPase activity (GO:0005388);; Molecular Function: ATP binding (GO:0005524);; Biological Process: ATP biosynthetic process (GO:0006754);; Biological Process: calcium ion transport (GO:0006816);; Cellular Component: integral component of endoplasmic reticulum membrane (GO:0030176);; Molecular Function: metal ion binding (GO:0046872);;	K01537|0|sot:102591952|K01537 Ca2+-transporting ATPase [EC:3.6.3.8] | (RefSeq) calcium-transporting ATPase, endoplasmic reticulum-type	[P]	Inorganic ion transport and metabolism	Uncharacterized protein {ECO:0000313|EnsemblPlants:PGSC0003DMT400000352} OS=Solanum tuberosum (Potato) PE=3 SV=1	PREDICTED: calcium-transporting ATPase, endoplasmic reticulum-type [Nicotiana tomentosiformis]
EVM0004362.2	Molecular Function: oxidoreductase activity, acting on paired donors, with incorporation or reduction of molecular oxygen, 2-oxoglutarate as one donor, and incorporation of one atom each of oxygen into both donors (GO:0016706);; Biological Process: oxidation-reduction process (GO:0055114);;	--	[QR]	--	Uncharacterized protein {ECO:0000313|EnsemblPlants:PGSC0003DMT400041989} OS=Solanum tuberosum (Potato) PE=3 SV=1	PREDICTED: 1-aminocyclopropane-1-carboxylate oxidase homolog 1-like isoform X1 [Solanum tuberosum]
EVM0004385.1	--	--	--	--	Uncharacterized protein {ECO:0000313|EnsemblPlants:PGSC0003DMT400034271} OS=Solanum tuberosum (Potato) PE=4 SV=1	PREDICTED: cysteine-rich repeat secretory protein 38-like [Solanum tuberosum]
EVM0004395.1	Molecular Function: catechol oxidase activity (GO:0004097);; Cellular Component: chloroplast thylakoid lumen (GO:0009543);; Biological Process: pigment biosynthetic process (GO:0046148);; Molecular Function: metal ion binding (GO:0046872);; Biological Process: oxidation-reduction process (GO:0055114);;	K00422|0|sly:101258774|K00422 polyphenol oxidase [EC:1.10.3.1] | (RefSeq) PPO; polyphenol oxidase B, chloroplastic-like	--	--	Polyphenol oxidase {ECO:0000313|EMBL:AAA85122.1} OS=Solanum tuberosum (Potato) PE=2 SV=1	polyphenol oxidase [Solanum tuberosum]
EVM0004396.1	Molecular Function: oxidoreductase activity, acting on single donors with incorporation of molecular oxygen, incorporation of two atoms of oxygen (GO:0016702);; Molecular Function: oxidoreductase activity, acting on paired donors, with incorporation or reduction of molecular oxygen, 2-oxoglutarate as one donor, and incorporation of one atom each of oxygen into both donors (GO:0016706);; Biologica…	--	[QR]	--	Uncharacterized protein {ECO:0000313|EnsemblPlants:Solyc11g072200.1.1} OS=Solanum lycopersicum (Tomato) PE=3 SV=1	PREDICTED: hyoscyamine 6-dioxygenase-like [Solanum lycopersicum]
EVM0004410.2	Biological Process: lipid metabolic process (GO:0006629);; Molecular Function: hydrolase activity, acting on ester bonds (GO:0016788);;	--	--	--	GDSL-lipase protein {ECO:0000313|EMBL:AAX20033.1} OS=Capsicum annuum (Bell pepper) PE=2 SV=1	PREDICTED: GDSL esterase/lipase At5g45670-like [Nicotiana tomentosiformis]
EVM0004411.1	--	--	--	--	Uncharacterized protein {ECO:0000313|EnsemblPlants:Solyc02g071860.2.1} OS=Solanum lycopersicum (Tomato) PE=3 SV=1	PREDICTED: probable LRR receptor-like serine/threonine-protein kinase At1g07650 isoform X1 [Nicotiana sylvestris]
EVM0004459.1	Molecular Function: DNA binding (GO:0003677);; Molecular Function: chromatin binding (GO:0003682);;	K09422|1.56566e-124|sly:544120|K09422 myb proto-oncogene protein, plant | (RefSeq) THM16; myb-related transcription factor	[K]	Transcription	Myb-related transcription factor {ECO:0000313|EMBL:CAA67600.1} OS=Solanum lycopersicum (Tomato) PE=2 SV=1	myb-related transcription factor [Solanum lycopersicum]
EVM0004462.1	Biological Process: cellular amino acid biosynthetic process (GO:0008652);; Molecular Function: transferase activity (GO:0016740);;	--	--	--	Uncharacterized protein {ECO:0000313|EnsemblPlants:Solyc04g005520.2.1} OS=Solanum lycopersicum (Tomato) PE=4 SV=1	PREDICTED: delta-1-pyrroline-5-carboxylate synthase isoform X1 [Solanum lycopersicum]
EVM0004464.2	Molecular Function: oxidoreductase activity (GO:0016491);; Biological Process: cellular process (GO:0044763);;	K12259|0|spen:107024268|K12259 spermine oxidase [EC:1.5.3.16 1.5.3.-] | (RefSeq) probable polyamine oxidase 5	[H]	Coenzyme transport and metabolism	Uncharacterized protein {ECO:0000313|EnsemblPlants:Solyc07g039310.1.1} OS=Solanum lycopersicum (Tomato) PE=4 SV=1	PREDICTED: probable polyamine oxidase 5 [Nicotiana sylvestris]
EVM0004492.1	Molecular Function: DNA binding (GO:0003677);; Molecular Function: DNA-binding transcription factor activity (GO:0003700);; Cellular Component: nucleus (GO:0005634);; Biological Process: regulation of transcription, DNA-templated (GO:0006355);;	K09284|0|spen:107008779|K09284 AP2-like factor, euAP2 lineage | (RefSeq) AP2-like ethylene-responsive transcription factor TOE3	--	--	AP2 transcription factor SlAP2c {ECO:0000313|EMBL:AEF28820.1} OS=Solanum lycopersicum (Tomato) PE=2 SV=1	PREDICTED: floral homeotic protein APETALA 2 [Nicotiana tomentosiformis]
EVM0004525.1	--	--	--	--	Uncharacterized protein {ECO:0000313|EnsemblPlants:PGSC0003DMT400040204} OS=Solanum tuberosum (Potato) PE=4 SV=1	PREDICTED: dirigent protein 25-like [Nicotiana tomentosiformis]
EVM0004591.2	Molecular Function: DNA binding (GO:0003677);; Molecular Function: DNA-binding transcription factor activity (GO:0003700);; Cellular Component: nucleus (GO:0005634);; Biological Process: regulation of transcription, DNA-templated (GO:0006355);; Biological Process: defense response (GO:0006952);; Biological Process: gibberellic acid mediated signaling pathway (GO:0009740);; Biological Process: fru…	--	--	--	Uncharacterized protein {ECO:0000313|EnsemblPlants:PGSC0003DMT400067218} OS=Solanum tuberosum (Potato) PE=4 SV=1	PREDICTED: ethylene-responsive transcription factor ERF003-like [Solanum tuberosum]
EVM0004599.2	Molecular Function: zinc ion transmembrane transporter activity (GO:0005385);; Cellular Component: integral component of membrane (GO:0016021);; Biological Process: zinc ion transmembrane transport (GO:0071577);;	K14709|0|sly:100750256|K14709 solute carrier family 39 (zinc transporter), member 1/2/3 | (RefSeq) zinc transporter 6, chloroplastic	[P]	Inorganic ion transport and metabolism	Uncharacterized protein {ECO:0000313|EnsemblPlants:Solyc05g053370.2.1} OS=Solanum lycopersicum (Tomato) PE=4 SV=1	PREDICTED: ZIP5 isoform X1 [Solanum lycopersicum]
EVM0004607.2	--	--	--	--	Uncharacterized protein {ECO:0000313|EnsemblPlants:PGSC0003DMT400037148} OS=Solanum tuberosum (Potato) PE=4 SV=1	PREDICTED: uncharacterized protein LOC104091917 [Nicotiana tomentosiformis]
EVM0004622.2	Molecular Function: transporter activity (GO:0005215);; Cellular Component: integral component of membrane (GO:0016021);; Biological Process: transmembrane transport (GO:0055085);;	K02575|0|spen:107003512|K02575 MFS transporter, NNP family, nitrate/nitrite transporter | (RefSeq) high affinity nitrate transporter 2.4-like	--	--	Uncharacterized protein {ECO:0000313|EnsemblPlants:Solyc11g069750.1.1} OS=Solanum lycopersicum (Tomato) PE=4 SV=1	PREDICTED: high affinity nitrate transporter 2.4-like [Nicotiana tomentosiformis]
EVM0004636.2	--	K09422|0|sot:102599422|K09422 myb proto-oncogene protein, plant | (RefSeq) myb-related protein 330-like	[K]	Transcription	Uncharacterized protein {ECO:0000313|EnsemblPlants:PGSC0003DMT400040774} OS=Solanum tuberosum (Potato) PE=4 SV=1	PREDICTED: transcription factor MYB86-like [Nicotiana tomentosiformis]
EVM0004646.2	--	--	[S]	Function unknown	Uncharacterized protein {ECO:0000313|EnsemblPlants:PGSC0003DMT400026450} OS=Solanum tuberosum (Potato) PE=4 SV=1	PREDICTED: U-box domain-containing protein 7-like [Solanum tuberosum]
EVM0004657.2	--	--	--	--	Uncharacterized protein {ECO:0000313|EnsemblPlants:Solyc01g108440.2.1} OS=Solanum lycopersicum (Tomato) PE=4 SV=1	PREDICTED: vitellogenin-A2-like [Solanum tuberosum]
EVM0004683.2	--	--	--	--	Non-specific lipid-transfer protein {ECO:0000256|RuleBase:RU000628} OS=Solanum tuberosum (Potato) PE=3 SV=1	PREDICTED: non-specific lipid-transfer protein 1 {ECO:0000303|PubMed:19958316}-like [Nicotiana tomentosiformis]
EVM0004698.2	Molecular Function: calcium ion binding (GO:0005509);; Biological Process: calcium-mediated signaling (GO:0019722);;	K13448|3.41298e-100|sot:102584290|K13448 calcium-binding protein CML | (RefSeq) calmodulin-like protein 8	[T]	Signal transduction mechanisms	Uncharacterized protein {ECO:0000313|EnsemblPlants:PGSC0003DMT400042062} OS=Solanum tuberosum (Potato) PE=4 SV=1	PREDICTED: calmodulin-like protein 11-like [Solanum tuberosum]
EVM0004713.2	--	K13335|2.69403e-32|spen:107023300|K13335 peroxin-16 | (RefSeq) peroxisome biogenesis protein 16-like	[U]	Intracellular trafficking, secretion, and vesicular transport	Uncharacterized protein {ECO:0000313|EnsemblPlants:Solyc06g074460.2.1} OS=Solanum lycopersicum (Tomato) PE=4 SV=1	PREDICTED: peroxisome biogenesis protein 16-like isoform X1 [Solanum lycopersicum]
EVM0004728.1	--	--	--	--	Uncharacterized protein {ECO:0000313|EnsemblPlants:Solyc04g005170.1.1} OS=Solanum lycopersicum (Tomato) PE=4 SV=1	PREDICTED: basic leucine zipper 43-like [Nicotiana sylvestris]
EVM0004731.1	Molecular Function: DNA-binding transcription factor activity (GO:0003700);; Biological Process: regulation of transcription, DNA-templated (GO:0006355);; Molecular Function: sequence-specific DNA binding (GO:0043565);;	K14431|0|sot:102594517|K14431 transcription factor TGA | (RefSeq) transcription factor TGA2-like	--	--	Uncharacterized protein {ECO:0000313|EnsemblPlants:Solyc10g078670.1.1} OS=Solanum lycopersicum (Tomato) PE=4 SV=1	PREDICTED: transcription factor HBP-1b(c1)-like [Solanum tuberosum]
EVM0004770.1	Biological Process: amino acid transport (GO:0006865);;	--	[O]	Posttranslational modification, protein turnover, chaperones	Uncharacterized protein {ECO:0000313|EnsemblPlants:PGSC0003DMT400023531} OS=Solanum tuberosum (Potato) PE=4 SV=1	PREDICTED: RING-H2 finger protein ATL22-like [Solanum tuberosum]
EVM0004793.2	Molecular Function: hydrolase activity, hydrolyzing O-glycosyl compounds (GO:0004553);; Biological Process: metabolic process (GO:0008152);;	--	--	--	Basic beta-1,3-glucanase {ECO:0000313|EMBL:ACF93731.1} OS=Nicotiana tabacum (Common tobacco) PE=1 SV=1	PREDICTED: LOW QUALITY PROTEIN: glucan endo-1,3-beta-glucosidase, basic vacuolar isoform-like [Solanum tuberosum]
EVM0004818.2	--	--	--	--	Uncharacterized protein {ECO:0000313|EnsemblPlants:PGSC0003DMT400051403} OS=Solanum tuberosum (Potato) PE=4 SV=1	PREDICTED: probable membrane-associated kinase regulator 6 isoform X1 [Nicotiana tomentosiformis]
EVM0004825.2	Molecular Function: inositol 2-dehydrogenase activity (GO:0050112);; Biological Process: oxidation-reduction process (GO:0055114);;	--	[GQ]	--	Uncharacterized protein {ECO:0000313|EnsemblPlants:Solyc08g078460.2.1} OS=Solanum lycopersicum (Tomato) PE=4 SV=1	PREDICTED: uncharacterized protein LOC101260461 [Solanum lycopersicum]
EVM0004836.1	--	--	[V]	Defense mechanisms	2-hydroxyisoflavanone dehydratase {ECO:0000313|EMBL:AHZ08760.1} OS=Nicotiana tabacum (Common tobacco) PE=2 SV=1	PREDICTED: uncharacterized protein LOC104111364 [Nicotiana tomentosiformis]
EVM0004856.1	--	--	--	--	Uncharacterized protein {ECO:0000313|EnsemblPlants:PGSC0003DMT400013769} OS=Solanum tuberosum (Potato) PE=4 SV=1	PREDICTED: uncharacterized protein LOC104086819 [Nicotiana tomentosiformis]
EVM0004869.1	--	--	--	--	Uncharacterized protein {ECO:0000313|EnsemblPlants:PGSC0003DMT400012570} OS=Solanum tuberosum (Potato) PE=4 SV=1	hypothetical protein 30 [Hevea brasiliensis]
EVM0004870.2	Molecular Function: carboxylic ester hydrolase activity (GO:0004091);; Cellular Component: extracellular region (GO:0005576);; Biological Process: lipid metabolic process (GO:0006629);;	--	--	--	Uncharacterized protein {ECO:0000313|EnsemblPlants:PGSC0003DMT400073862} OS=Solanum tuberosum (Potato) PE=4 SV=1	PREDICTED: GDSL esterase/lipase At5g33370-like [Nicotiana sylvestris]
EVM0004874.4	Biological Process: drug transmembrane transport (GO:0006855);; Molecular Function: drug transmembrane transporter activity (GO:0015238);; Molecular Function: antiporter activity (GO:0015297);; Cellular Component: membrane (GO:0016020);;	--	[R]	General function prediction only	MATE efflux family protein {ECO:0000256|RuleBase:RU004914} OS=Solanum tuberosum (Potato) PE=3 SV=1	PREDICTED: MATE efflux family protein FRD3 [Nicotiana sylvestris]
EVM0004891.1	--	--	--	--	Uncharacterized protein {ECO:0000313|EnsemblPlants:Solyc04g074810.2.1} OS=Solanum lycopersicum (Tomato) PE=4 SV=1	PREDICTED: transcription factor bHLH94-like [Nicotiana sylvestris]
EVM0004909.2	Molecular Function: hydrolase activity, hydrolyzing O-glycosyl compounds (GO:0004553);; Biological Process: carbohydrate metabolic process (GO:0005975);;	K01188|0|sly:101268892|K01188 beta-glucosidase [EC:3.2.1.21] | (RefSeq) beta-glucosidase 13-like	[G]	Carbohydrate transport and metabolism	Uncharacterized protein {ECO:0000313|EnsemblPlants:Solyc08g044510.2.1} OS=Solanum lycopersicum (Tomato) PE=3 SV=1	PREDICTED: vicianin hydrolase-like isoform X1 [Nicotiana sylvestris]
EVM0004937.2	--	--	[O]	Posttranslational modification, protein turnover, chaperones	Uncharacterized protein {ECO:0000313|EnsemblPlants:PGSC0003DMT400052135} OS=Solanum tuberosum (Potato) PE=4 SV=1	PREDICTED: putative E3 ubiquitin-protein ligase RING1a [Solanum lycopersicum]
EVM0004967.1	Cellular Component: plasmodesma (GO:0009506);;	--	--	--	Uncharacterized protein {ECO:0000313|EnsemblPlants:Solyc06g065870.2.1} OS=Solanum lycopersicum (Tomato) PE=4 SV=1	PREDICTED: uncharacterized protein LOC101266232 [Solanum lycopersicum]
EVM0004980.1	--	--	--	--	Coffea canephora DH200=94 genomic scaffold, scaffold_11 {ECO:0000313|EMBL:CDP04026.1} OS=Coffea canephora (Robusta coffee) PE=4 SV=1	PREDICTED: uncharacterized protein LOC104094005 [Nicotiana tomentosiformis]
EVM0004993.1	--	--	--	--	Uncharacterized protein {ECO:0000313|EnsemblPlants:Solyc11g008690.1.1} OS=Solanum lycopersicum (Tomato) PE=4 SV=1	PREDICTED: uncharacterized protein LOC104101017 [Nicotiana tomentosiformis]
EVM0005034.1	Molecular Function: oxidoreductase activity (GO:0016491);; Molecular Function: metal ion binding (GO:0046872);;	--	[Q]	Secondary metabolites biosynthesis, transport and catabolism	Uncharacterized protein {ECO:0000313|EnsemblPlants:PGSC0003DMT400055477} OS=Solanum tuberosum (Potato) PE=3 SV=1	PREDICTED: isoflavone 2&apos;-hydroxylase-like [Nicotiana tomentosiformis]
EVM0005111.1	--	--	--	--	Uncharacterized protein {ECO:0000313|EnsemblPlants:Solyc07g062950.2.1} OS=Solanum lycopersicum (Tomato) PE=4 SV=1	PREDICTED: uncharacterized protein LOC101258771 [Solanum lycopersicum]
EVM0005113.2	Molecular Function: aspartic-type endopeptidase activity (GO:0004190);; Biological Process: proteolysis (GO:0006508);;	--	[O]	Posttranslational modification, protein turnover, chaperones	Xyloglucanase-specific endoglucanase inhibitor {ECO:0000313|EMBL:AFF60302.1} OS=Solanum tuberosum (Potato) PE=2 SV=1	xyloglucanase-specific endoglucanase inhibitor [Solanum tuberosum]
EVM0005125.1	Molecular Function: calmodulin binding (GO:0005516);; Biological Process: defense response (GO:0006952);; Biological Process: response to biotic stimulus (GO:0009607);; Cellular Component: integral component of membrane (GO:0016021);;	K08472|0|sot:102600081|K08472 mlo protein | (RefSeq) MLO-like protein 4	--	--	MLO-like protein {ECO:0000256|RuleBase:RU280816} OS=Solanum lycopersicum (Tomato) PE=3 SV=1	PREDICTED: MLO-like protein 4 isoform X1 [Nicotiana sylvestris]
EVM0005142.1	--	--	[S]	Function unknown	Uncharacterized protein {ECO:0000313|EnsemblPlants:Solyc06g053420.2.1} OS=Solanum lycopersicum (Tomato) PE=4 SV=1	PREDICTED: C2 and GRAM domain-containing protein At1g03370-like isoform X2 [Nicotiana tomentosiformis]
EVM0005151.6	--	--	[E]	Amino acid transport and metabolism	Uncharacterized protein {ECO:0000313|EnsemblPlants:PGSC0003DMT400078527} OS=Solanum tuberosum (Potato) PE=4 SV=1	PREDICTED: amino-acid permease BAT1 isoform X2 [Nicotiana sylvestris]
EVM0005153.2	Biological Process: defense response (GO:0006952);; Biological Process: response to biotic stimulus (GO:0009607);;	--	--	--	Pathogenesis-related protein {ECO:0000313|EMBL:BAD15090.1} OS=Nicotiana tabacum (Common tobacco) PE=2 SV=1	PREDICTED: osmotin-like protein [Nicotiana tomentosiformis]
EVM0005164.1	Molecular Function: phosphorelay sensor kinase activity (GO:0000155);; Biological Process: phosphorelay signal transduction system (GO:0000160);; Molecular Function: ATP binding (GO:0005524);; Cellular Component: cytoplasm (GO:0005737);; Biological Process: regulation of transcription, DNA-templated (GO:0006355);; Biological Process: circadian rhythm (GO:0007623);; Molecular Function: G protein-c…	K12120|0|sot:102577627|K12120 phytochrome A | (RefSeq) C-PHYA, PHYA; type A phytochrome	--	--	Phytochrome {ECO:0000256|PIRNR:PIRNR000084} OS=Solanum tuberosum (Potato) PE=3 SV=1	PREDICTED: type A phytochrome [Solanum tuberosum]
EVM0005182.1	--	--	--	--	Uncharacterized protein {ECO:0000313|EnsemblPlants:PGSC0003DMT400003712} OS=Solanum tuberosum (Potato) PE=4 SV=1	PREDICTED: ninja-family protein AFP3-like [Nicotiana sylvestris]
EVM0005196.2	Molecular Function: binding (GO:0005488);;	K00083|4.86489e-76|aip:107642294|K00083 cinnamyl-alcohol dehydrogenase [EC:1.1.1.195] | (RefSeq) probable mannitol dehydrogenase	[Q]	Secondary metabolites biosynthesis, transport and catabolism	Alcohol dehydrogenase, putative {ECO:0000313|EMBL:EEF28097.1} OS=Ricinus communis (Castor bean) PE=4 SV=1	alcohol dehydrogenase, putative [Ricinus communis]
EVM0005202.1	Molecular Function: structural molecule activity (GO:0005198);; Cellular Component: Arp2/3 protein complex (GO:0005885);; Biological Process: regulation of actin filament polymerization (GO:0030833);;	K05758|0|sot:102603304|K05758 actin related protein 2/3 complex, subunit 2 | (RefSeq) actin-related protein 2/3 complex subunit 2B	[Z]	Cytoskeleton	Uncharacterized protein {ECO:0000313|EnsemblPlants:PGSC0003DMT400044287} OS=Solanum tuberosum (Potato) PE=4 SV=1	PREDICTED: actin-related protein 2/3 complex subunit 2B-like isoform X2 [Solanum tuberosum]
EVM0005251.2	Molecular Function: ATP binding (GO:0005524);; Molecular Function: nucleoside-triphosphatase activity (GO:0017111);;	K08900|0|spen:107020666|K08900 mitochondrial chaperone BCS1 | (RefSeq) AAA-ATPase At3g28580-like	[O]	Posttranslational modification, protein turnover, chaperones	Putative AAA ATPase {ECO:0000313|EMBL:ABO92982.1} OS=Solanum tuberosum (Potato) PE=3 SV=1	PREDICTED: probable mitochondrial chaperone BCS1-B [Nicotiana sylvestris]
EVM0005253.1	--	--	--	--	Uncharacterized protein {ECO:0000313|EnsemblPlants:PGSC0003DMT400055807} OS=Solanum tuberosum (Potato) PE=4 SV=1	PREDICTED: uncharacterized protein LOC102594100 [Solanum tuberosum]
EVM0005257.2	--	--	--	--	Uncharacterized protein {ECO:0000313|EnsemblPlants:PGSC0003DMT400070631} OS=Solanum tuberosum (Potato) PE=4 SV=1	PREDICTED: protein GLUTAMINE DUMPER 3-like [Solanum tuberosum]
EVM0005273.1	--	--	--	--	Uncharacterized protein {ECO:0000313|EnsemblPlants:Solyc01g091110.2.1} OS=Solanum lycopersicum (Tomato) PE=4 SV=1	PREDICTED: 21 kDa protein-like [Nicotiana sylvestris]
EVM0005279.1	Molecular Function: nucleotide binding (GO:0000166);; Molecular Function: monooxygenase activity (GO:0004497);; Molecular Function: coenzyme binding (GO:0050662);;	--	[Q]	Secondary metabolites biosynthesis, transport and catabolism	Flavin-containing monooxygenase {ECO:0000256|RuleBase:RU361177} OS=Solanum lycopersicum (Tomato) PE=3 SV=1	PREDICTED: flavin-containing monooxygenase FMO GS-OX-like 4-like isoform X1 [Solanum tuberosum]
EVM0005295.4	Molecular Function: glutathione peroxidase activity (GO:0004602);; Cellular Component: plasma membrane (GO:0005886);; Biological Process: response to oxidative stress (GO:0006979);; Biological Process: embryo development ending in seed dormancy (GO:0009793);; Biological Process: oxidation-reduction process (GO:0055114);;	K00432|4.9308e-98|sind:105163237|K00432 glutathione peroxidase [EC:1.11.1.9] | (RefSeq) probable glutathione peroxidase 4	[O]	Posttranslational modification, protein turnover, chaperones	Glutathione peroxidase {ECO:0000256|RuleBase:RU000499} OS=Coffea canephora (Robusta coffee) PE=3 SV=1	PREDICTED: probable glutathione peroxidase 5 [Nicotiana tomentosiformis]
EVM0005312.1	--	--	[O]	Posttranslational modification, protein turnover, chaperones	Uncharacterized protein {ECO:0000313|EnsemblPlants:PGSC0003DMT400045232} OS=Solanum tuberosum (Potato) PE=4 SV=1	PREDICTED: basic 7S globulin-like [Nicotiana tomentosiformis]
EVM0005428.1	Molecular Function: nucleotide binding (GO:0000166);; Molecular Function: protein kinase activity (GO:0004672);; Biological Process: phosphorylation (GO:0016310);;	--	[R]	General function prediction only	Uncharacterized protein {ECO:0000313|EnsemblPlants:PGSC0003DMT400054224} OS=Solanum tuberosum (Potato) PE=4 SV=1	PREDICTED: serine/threonine-protein kinase OXI1-like [Nicotiana sylvestris]
EVM0005470.2	Molecular Function: alpha,alpha-trehalose-phosphate synthase (UDP-forming) activity (GO:0003825);; Molecular Function: trehalose-phosphatase activity (GO:0004805);; Biological Process: trehalose biosynthetic process (GO:0005992);;	K16055|0|sly:101255690|K16055 trehalose 6-phosphate synthase/phosphatase [EC:2.4.1.15 3.1.3.12] | (RefSeq) probable alpha,alpha-trehalose-phosphate synthase [UDP-forming] 9	[G]	Carbohydrate transport and metabolism	Uncharacterized protein {ECO:0000313|EnsemblPlants:Solyc05g005750.2.1} OS=Solanum lycopersicum (Tomato) PE=4 SV=1	PREDICTED: probable alpha,alpha-trehalose-phosphate synthase [UDP-forming] 9 [Nicotiana sylvestris]
EVM0005491.2	Molecular Function: DNA binding (GO:0003677);; Molecular Function: DNA-binding transcription factor activity (GO:0003700);; Cellular Component: nucleus (GO:0005634);; Biological Process: regulation of transcription, DNA-templated (GO:0006355);;	K09286|1.94742e-144|sot:102587899|K09286 EREBP-like factor | (RefSeq) ERF3; ethylene-responsive transcription factor 5-like	--	--	Uncharacterized protein {ECO:0000313|EnsemblPlants:PGSC0003DMT400041327} OS=Solanum tuberosum (Potato) PE=4 SV=1	PREDICTED: ethylene-responsive transcription factor 5-like [Solanum tuberosum]
EVM0005515.1	--	--	--	--	Uncharacterized protein {ECO:0000313|EnsemblPlants:PGSC0003DMT400033373} OS=Solanum tuberosum (Potato) PE=4 SV=1	PREDICTED: uncharacterized protein LOC102587762 [Solanum tuberosum]
EVM0005525.1	--	--	[I]	Lipid transport and metabolism	Uncharacterized protein {ECO:0000313|EnsemblPlants:Solyc02g082880.2.1} OS=Solanum lycopersicum (Tomato) PE=4 SV=1	PREDICTED: probable acyl-activating enzyme 1, peroxisomal [Solanum lycopersicum]
EVM0005563.2	--	--	[R]	General function prediction only	Uncharacterized protein {ECO:0000313|EnsemblPlants:PGSC0003DMT400025004} OS=Solanum tuberosum (Potato) PE=4 SV=1	PREDICTED: organic cation/carnitine transporter 3-like [Solanum lycopersicum]
EVM0005566.1	Molecular Function: carboxylic ester hydrolase activity (GO:0004091);; Biological Process: lipid metabolic process (GO:0006629);;	--	--	--	Uncharacterized protein {ECO:0000313|EnsemblPlants:PGSC0003DMT400039230} OS=Solanum tuberosum (Potato) PE=4 SV=1	PREDICTED: GDSL esterase/lipase At3g48460 [Nicotiana tomentosiformis]
EVM0005572.1	--	--	[P]	Inorganic ion transport and metabolism	Uncharacterized protein {ECO:0000313|EnsemblPlants:Solyc12g056440.1.1} OS=Solanum lycopersicum (Tomato) PE=4 SV=1	PREDICTED: SPX domain-containing membrane protein At4g22990-like isoform X3 [Solanum tuberosum]
EVM0005577.1	--	--	[R]	General function prediction only	Uncharacterized protein {ECO:0000313|EnsemblPlants:PGSC0003DMT400091743} OS=Solanum tuberosum (Potato) PE=4 SV=1	PREDICTED: uncharacterized protein LOC104248860 [Nicotiana sylvestris]
EVM0005588.1	--	K08145|0|spen:107018420|K08145 MFS transporter, SP family, solute carrier family 2 (facilitated glucose transporter), member 8 | (RefSeq) sugar transporter ERD6-like 6	[R]	General function prediction only	Uncharacterized protein {ECO:0000313|EnsemblPlants:Solyc04g080460.2.1} OS=Solanum lycopersicum (Tomato) PE=3 SV=1	sugar transporter ERD6-like 6 [Solanum lycopersicum]
EVM0005601.2	--	--	--	--	Uncharacterized protein {ECO:0000313|EnsemblPlants:PGSC0003DMT400034059} OS=Solanum tuberosum (Potato) PE=4 SV=1	PREDICTED: TMV resistance protein N-like isoform X1 [Nicotiana sylvestris]
EVM0005611.2	--	--	--	--	Uncharacterized protein {ECO:0000313|EnsemblPlants:Solyc07g006290.1.1} OS=Solanum lycopersicum (Tomato) PE=4 SV=1	PREDICTED: WAT1-related protein At4g30420-like [Solanum tuberosum]
EVM0005624.1	Biological Process: organelle organization (GO:0006996);; Biological Process: cell cycle (GO:0007049);;	K06676|0|spen:107024197|K06676 condensin complex subunit 2 | (RefSeq) condensin complex subunit 2	[BD]	--	Uncharacterized protein {ECO:0000313|EnsemblPlants:PGSC0003DMT400002777} OS=Solanum tuberosum (Potato) PE=4 SV=1	PREDICTED: condensin complex subunit 2 [Solanum lycopersicum]
EVM0005625.2	--	--	--	--	Uncharacterized protein {ECO:0000313|EnsemblPlants:Solyc06g065340.1.1} OS=Solanum lycopersicum (Tomato) PE=4 SV=1	PREDICTED: uncharacterized protein LOC101251995 [Solanum lycopersicum]
EVM0005652.1	--	--	--	--	Uncharacterized protein {ECO:0000313|EnsemblPlants:PGSC0003DMT400032865} OS=Solanum tuberosum (Potato) PE=4 SV=1	PREDICTED: uncharacterized protein LOC104250061 [Nicotiana sylvestris]
EVM0005665.2	Molecular Function: binding (GO:0005488);;	--	[R]	General function prediction only	ZPT2-14 {ECO:0000313|EMBL:BAA21923.1} OS=Petunia hybrida (Petunia) PE=2 SV=1	PREDICTED: zinc finger protein ZAT11-like [Nicotiana tomentosiformis]
EVM0005681.1	--	--	--	--	Uncharacterized protein {ECO:0000313|EnsemblPlants:PGSC0003DMT400060976} OS=Solanum tuberosum (Potato) PE=4 SV=1	PREDICTED: uncharacterized protein LOC104113392 [Nicotiana tomentosiformis]
EVM0005686.2	Biological Process: response to abiotic stimulus (GO:0009628);; Biological Process: post-embryonic development (GO:0009791);; Biological Process: response to chemical (GO:0042221);;	K00799|8.95429e-127|sly:101250402|K00799 glutathione S-transferase [EC:2.5.1.18] | (RefSeq) glutathione S-transferase U17-like	[O]	Posttranslational modification, protein turnover, chaperones	Uncharacterized protein {ECO:0000313|EnsemblPlants:Solyc05g006750.2.1} OS=Solanum lycopersicum (Tomato) PE=3 SV=1	PREDICTED: glutathione S-transferase U17-like [Nicotiana sylvestris]
EVM0005709.1	Molecular Function: transferase activity (GO:0016740);;	--	[GC]	--	Uncharacterized protein {ECO:0000313|EnsemblPlants:PGSC0003DMT400047390} OS=Solanum tuberosum (Potato) PE=4 SV=1	PREDICTED: UDP-glycosyltransferase 85A7-like [Solanum tuberosum]
EVM0005713.1	Molecular Function: oxidoreductase activity (GO:0016491);; Molecular Function: metal ion binding (GO:0046872);;	--	[Q]	Secondary metabolites biosynthesis, transport and catabolism	Uncharacterized protein {ECO:0000313|EnsemblPlants:PGSC0003DMT400072524} OS=Solanum tuberosum (Potato) PE=3 SV=1	PREDICTED: cytochrome P450 82C4-like [Solanum tuberosum]
EVM0005740.2	Molecular Function: DNA binding (GO:0003677);; Molecular Function: chromatin binding (GO:0003682);;	K09422|1.32902e-161|sly:101261262|K09422 myb proto-oncogene protein, plant | (RefSeq) protein blind-like1	[K]	Transcription	Uncharacterized protein {ECO:0000313|EnsemblPlants:Solyc09g008250.2.1} OS=Solanum lycopersicum (Tomato) PE=4 SV=1	PREDICTED: transcription factor RAX2 [Solanum lycopersicum]
EVM0005789.1	--	--	--	--	Uncharacterized protein {ECO:0000313|EnsemblPlants:Solyc10g080050.1.1} OS=Solanum lycopersicum (Tomato) PE=4 SV=1	PREDICTED: protein MIZU-KUSSEI 1-like [Solanum tuberosum]
EVM0005808.2	Cellular Component: membrane (GO:0016020);;	--	--	--	CASP-like protein {ECO:0000256|RuleBase:RU361233} OS=Solanum lycopersicum (Tomato) PE=3 SV=1	PREDICTED: CASP-like protein 1C2 [Nicotiana tomentosiformis]
EVM0005810.1	--	--	--	--	Uncharacterized protein {ECO:0000313|EnsemblPlants:PGSC0003DMT400023716} OS=Solanum tuberosum (Potato) PE=4 SV=1	PREDICTED: uncharacterized protein LOC102589409 [Solanum tuberosum]
EVM0005844.1	Biological Process: xylem development (GO:0010089);; Biological Process: cell wall macromolecule metabolic process (GO:0044036);;	--	--	--	Uncharacterized protein {ECO:0000313|EnsemblPlants:Solyc12g100150.1.1} OS=Solanum lycopersicum (Tomato) PE=4 SV=1	PREDICTED: LOB domain-containing protein 4-like [Solanum lycopersicum]
EVM0005850.1	--	K10400|0|sot:102583386|K10400 kinesin family member 15 | (RefSeq) phragmoplast orienting kinesin 2	[Z]	Cytoskeleton	Kinesin-like protein {ECO:0000256|RuleBase:RU000394} OS=Solanum lycopersicum (Tomato) PE=3 SV=1	PREDICTED: phragmoplast orienting kinesin 2-like [Solanum tuberosum]
EVM0005854.1	Biological Process: lignin biosynthetic process (GO:0009809);; Biological Process: methylation (GO:0032259);; Molecular Function: caffeoyl-CoA O-methyltransferase activity (GO:0042409);; Molecular Function: metal ion binding (GO:0046872);;	K00588|2.06692e-176|sot:102586332|K00588 caffeoyl-CoA O-methyltransferase [EC:2.1.1.104] | (RefSeq) caffeoyl-CoA O-methyltransferase-like	[Q]	Secondary metabolites biosynthesis, transport and catabolism	Uncharacterized protein {ECO:0000313|EnsemblPlants:Solyc02g093250.2.1} OS=Solanum lycopersicum (Tomato) PE=4 SV=1	PREDICTED: caffeoyl-CoA O-methyltransferase-like [Solanum tuberosum]
EVM0005865.1	Biological Process: RNA biosynthetic process (GO:0032774);; Biological Process: cellular macromolecule biosynthetic process (GO:0034645);; Biological Process: carbohydrate metabolic process (GO:0044723);;	--	--	--	Uncharacterized protein {ECO:0000313|EnsemblPlants:PGSC0003DMT400017455} OS=Solanum tuberosum (Potato) PE=4 SV=1	PREDICTED: RNA polymerase sigma factor sigD, chloroplastic [Nicotiana tomentosiformis]
EVM0005888.1	--	--	[R]	General function prediction only	Uncharacterized protein {ECO:0000313|EnsemblPlants:PGSC0003DMT400006583} OS=Solanum tuberosum (Potato) PE=4 SV=1	PREDICTED: F-box/kelch-repeat protein At1g80440-like [Solanum tuberosum]
EVM0005922.1	--	--	--	--	Uncharacterized protein {ECO:0000313|EnsemblPlants:PGSC0003DMT400065033} OS=Solanum tuberosum (Potato) PE=4 SV=1	PREDICTED: uncharacterized protein LOC103413450 [Malus domestica]
EVM0005976.1	Cellular Component: plasma membrane (GO:0005886);; Cellular Component: integral component of membrane (GO:0016021);;	--	--	--	CASP-like protein {ECO:0000256|RuleBase:RU361233} OS=Solanum tuberosum (Potato) PE=3 SV=1	PREDICTED: CASP-like protein 1B2 [Nicotiana tomentosiformis]
EVM0005981.3	Cellular Component: peroxisomal matrix (GO:0005782);; Cellular Component: plasma membrane (GO:0005886);; Cellular Component: chloroplast (GO:0009507);; Molecular Function: monodehydroascorbate reductase (NADH) activity (GO:0016656);; Biological Process: cell redox homeostasis (GO:0045454);; Biological Process: response to cadmium ion (GO:0046686);; Cellular Component: apoplast (GO:0048046);; Mole…	K08232|0|spen:107031233|K08232 monodehydroascorbate reductase (NADH) [EC:1.6.5.4] | (RefSeq) monodehydroascorbate reductase	[R]	General function prediction only	Uncharacterized protein {ECO:0000313|EnsemblPlants:Solyc09g009390.2.1} OS=Solanum lycopersicum (Tomato) PE=4 SV=1	PREDICTED: monodehydroascorbate reductase [Solanum lycopersicum]
EVM0005994.2	--	K16812|0|sot:102594438|K16812 targeting protein for Xklp2 | (RefSeq) protein TPX2-like	--	--	Uncharacterized protein {ECO:0000313|EnsemblPlants:PGSC0003DMT400056261} OS=Solanum tuberosum (Potato) PE=4 SV=1	PREDICTED: protein TPX2-like isoform X1 [Solanum tuberosum]
EVM0006066.2	--	K00737|0|spen:107005700|K00737 beta-1,4-mannosyl-glycoprotein beta-1,4-N-acetylglucosaminyltransferase [EC:2.4.1.144] | (RefSeq) uncharacterized LOC107005700	--	--	Uncharacterized protein {ECO:0000313|EnsemblPlants:PGSC0003DMT400040681} OS=Solanum tuberosum (Potato) PE=4 SV=1	PREDICTED: uncharacterized protein LOC101251860 isoform X2 [Solanum lycopersicum]
EVM0006074.1	--	--	--	--	Uncharacterized protein {ECO:0000313|EnsemblPlants:Solyc02g093170.2.1} OS=Solanum lycopersicum (Tomato) PE=4 SV=1	PREDICTED: uncharacterized protein LOC101267465 [Solanum lycopersicum]
EVM0006081.1	Molecular Function: DNA binding (GO:0003677);; Molecular Function: transposase activity (GO:0004803);; Biological Process: transposition, DNA-mediated (GO:0006313);;	--	--	--	Uncharacterized protein {ECO:0000313|EnsemblPlants:Solyc06g071370.1.1} OS=Solanum lycopersicum (Tomato) PE=4 SV=1	PREDICTED: uncharacterized protein LOC104648037 [Solanum lycopersicum]
EVM0006088.1	Molecular Function: monooxygenase activity (GO:0004497);; Molecular Function: iron ion binding (GO:0005506);; Molecular Function: electron transfer activity (GO:0009055);; Molecular Function: oxidoreductase activity, acting on paired donors, with incorporation or reduction of molecular oxygen (GO:0016705);; Molecular Function: heme binding (GO:0020037);; Biological Process: oxidation-reduction pr…	--	[Q]	Secondary metabolites biosynthesis, transport and catabolism	CYP82M1v4 {ECO:0000313|EMBL:ABC69375.1} OS=Nicotiana tabacum (Common tobacco) PE=2 SV=1	PREDICTED: cytochrome P450 CYP82D47-like [Nicotiana tomentosiformis]
EVM0006092.2	--	--	--	--	Uncharacterized protein {ECO:0000313|EnsemblPlants:Solyc11g010360.1.1} OS=Solanum lycopersicum (Tomato) PE=4 SV=1	PREDICTED: protein MIZU-KUSSEI 1-like [Solanum lycopersicum]
EVM0006136.1	Molecular Function: protein dimerization activity (GO:0046983);;	--	[K]	Transcription	Uncharacterized protein {ECO:0000313|EnsemblPlants:Solyc10g078380.1.1} OS=Solanum lycopersicum (Tomato) PE=4 SV=1	PREDICTED: transcription factor bHLH106-like [Nicotiana tomentosiformis]
EVM0006147.1	Molecular Function: sequence-specific DNA binding (GO:0043565);;	K03627|4.77708e-09|mus:103975005|K03627 putative transcription factor | (RefSeq) multiprotein-bridging factor 1b-like	[K]	Transcription	Predicted protein {ECO:0000313|EMBL:EDQ67431.1} OS=Physcomitrella patens subsp. patens (Moss) PE=4 SV=1	PREDICTED: multiprotein-bridging factor 1c-like [Nicotiana sylvestris]
EVM0006164.2	Molecular Function: phosphorelay response regulator activity (GO:0000156);; Biological Process: phosphorelay signal transduction system (GO:0000160);; Biological Process: regulation of transcription, DNA-templated (GO:0006355);; Biological Process: intracellular signal transduction (GO:0035556);;	K14492|7.14271e-130|sot:102599826|K14492 two-component response regulator ARR-A family | (RefSeq) two-component response regulator ORR9	[K]	Transcription	Type-A response regulator {ECO:0000313|EMBL:BAL43557.1} OS=Petunia hybrida (Petunia) PE=2 SV=1	type-A response regulator [Petunia x hybrida]
EVM0006165.3	Molecular Function: DNA-binding transcription factor activity (GO:0003700);; Biological Process: regulation of transcription, DNA-templated (GO:0006355);;	K08064|3.60505e-154|sly:101247294|K08064 nuclear transcription factor Y, alpha | (RefSeq) nuclear transcription factor Y subunit A-7-like	[K]	Transcription	Uncharacterized protein {ECO:0000313|EnsemblPlants:Solyc12g009050.1.1} OS=Solanum lycopersicum (Tomato) PE=4 SV=1	PREDICTED: nuclear transcription factor Y subunit A-7-like isoform X3 [Solanum lycopersicum]
EVM0006166.2	Molecular Function: metal ion binding (GO:0046872);;	--	[O]	Posttranslational modification, protein turnover, chaperones	Uncharacterized protein {ECO:0000313|EnsemblPlants:Solyc05g005790.2.1} OS=Solanum lycopersicum (Tomato) PE=4 SV=1	PREDICTED: RING-H2 finger protein ATL46-like [Solanum tuberosum]
EVM0006172.3
EVM0006242.2	Molecular Function: zinc ion transmembrane transporter activity (GO:0005385);; Cellular Component: integral component of membrane (GO:0016021);; Molecular Function: 2-alkenal reductase [NAD(P)] activity (GO:0032440);; Biological Process: oxidation-reduction process (GO:0055114);; Biological Process: zinc ion transmembrane transport (GO:0071577);;	K14709|0|spen:107010400|K14709 solute carrier family 39 (zinc transporter), member 1/2/3 | (RefSeq) fe(2+) transport protein 1-like	[P]	Inorganic ion transport and metabolism	Uncharacterized protein {ECO:0000313|EnsemblPlants:Solyc02g069200.1.1} OS=Solanum lycopersicum (Tomato) PE=2 SV=1	iron-regulated transporter 1 precursor [Solanum lycopersicum]
EVM0006272.1	--	--	[R]	General function prediction only	Uncharacterized protein {ECO:0000313|EnsemblPlants:PGSC0003DMT400003408} OS=Solanum tuberosum (Potato) PE=4 SV=1	PREDICTED: pentatricopeptide repeat-containing protein At3g29230-like [Solanum tuberosum]
EVM0006324.1	Molecular Function: monooxygenase activity (GO:0004497);; Molecular Function: iron ion binding (GO:0005506);; Molecular Function: electron transfer activity (GO:0009055);; Molecular Function: oxidoreductase activity, acting on paired donors, with incorporation or reduction of molecular oxygen (GO:0016705);; Molecular Function: heme binding (GO:0020037);; Biological Process: oxidation-reduction pr…	K20771|0|sot:102593258|K20771 carlactone C-19 oxidase [EC:1.14.-.-] | (RefSeq) cytochrome P450 711A1	[Q]	Secondary metabolites biosynthesis, transport and catabolism	Uncharacterized protein {ECO:0000313|EnsemblPlants:PGSC0003DMT400021231} OS=Solanum tuberosum (Potato) PE=3 SV=1	PREDICTED: cytochrome P450 711A1-like isoform X1 [Solanum tuberosum]
EVM0006330.2	--	K12382|9.59718e-148|sot:102602502|K12382 saposin | (RefSeq) prosaposin-like	[IG]	--	Uncharacterized protein {ECO:0000313|EnsemblPlants:PGSC0003DMT400068336} OS=Solanum tuberosum (Potato) PE=4 SV=1	PREDICTED: proactivator polypeptide-like isoform X1 [Solanum tuberosum]
EVM0006343.2	Biological Process: long-chain fatty acid metabolic process (GO:0001676);; Molecular Function: long-chain fatty acid-CoA ligase activity (GO:0004467);; Cellular Component: endoplasmic reticulum (GO:0005783);; Biological Process: fatty acid biosynthetic process (GO:0006633);; Biological Process: systemic acquired resistance (GO:0009627);; Biological Process: wax biosynthetic process (GO:0010025);;…	K01897|0|spen:107007842|K01897 long-chain acyl-CoA synthetase [EC:6.2.1.3] | (RefSeq) long chain acyl-CoA synthetase 1	[I]	Lipid transport and metabolism	Uncharacterized protein {ECO:0000313|EnsemblPlants:PGSC0003DMT400023374} OS=Solanum tuberosum (Potato) PE=4 SV=1	PREDICTED: long chain acyl-CoA synthetase 1 [Solanum lycopersicum]
EVM0006369.1	--	--	--	--	Uncharacterized protein {ECO:0000313|EnsemblPlants:PGSC0003DMT400089692} OS=Solanum tuberosum (Potato) PE=4 SV=1	PREDICTED: nodulation-signaling pathway 1 protein-like [Nicotiana tomentosiformis]
EVM0006405.1	Cellular Component: membrane (GO:0016020);;	--	--	--	Uncharacterized protein {ECO:0000313|EnsemblPlants:PGSC0003DMT400005467} OS=Solanum tuberosum (Potato) PE=4 SV=1	PREDICTED: purine permease 1-like [Solanum tuberosum]
EVM0006410.2	Molecular Function: binding (GO:0005488);; Biological Process: biological_process (GO:0044699);;	--	[R]	General function prediction only	Uncharacterized protein {ECO:0000313|EnsemblPlants:Solyc11g066420.1.1} OS=Solanum lycopersicum (Tomato) PE=4 SV=1	PREDICTED: zinc finger protein STOP1 homolog [Solanum lycopersicum]
EVM0006413.2	--	K13495|0|sot:102579626|K13495 cis-zeatin O-glucosyltransferase [EC:2.4.1.215] | (RefSeq) zeatin O-glucosyltransferase-like	[GC]	--	Uncharacterized protein {ECO:0000313|EnsemblPlants:PGSC0003DMT400048268} OS=Solanum tuberosum (Potato) PE=3 SV=1	PREDICTED: zeatin O-glucosyltransferase-like [Solanum tuberosum]
EVM0006439.1	--	--	--	--	Uncharacterized protein {ECO:0000313|EnsemblPlants:Solyc04g057940.2.1} OS=Solanum lycopersicum (Tomato) PE=4 SV=1	PREDICTED: putative E3 ubiquitin-protein ligase LIN-1 {ECO:0000250|UniProtKB:D1FP53} isoform X1 [Nicotiana tomentosiformis]
EVM0006450.6	Molecular Function: iron ion binding (GO:0005506);; Molecular Function: electron transfer activity (GO:0009055);; Molecular Function: heme binding (GO:0020037);; Biological Process: oxidation-reduction process (GO:0055114);; Molecular Function: aromatase activity (GO:0070330);;	--	[QI]	--	Uncharacterized protein {ECO:0000313|EnsemblPlants:PGSC0003DMT400018546} OS=Solanum tuberosum (Potato) PE=3 SV=1	PREDICTED: cytochrome P450 94A2-like [Solanum tuberosum]
EVM0006479.1	Biological Process: transcription, DNA-templated (GO:0006351);;	K09284|0|sot:102582479|K09284 AP2-like factor, euAP2 lineage | (RefSeq) AP2-like ethylene-responsive transcription factor TOE3	--	--	Uncharacterized protein {ECO:0000313|EnsemblPlants:PGSC0003DMT400016585} OS=Solanum tuberosum (Potato) PE=4 SV=1	PREDICTED: floral homeotic protein APETALA 2 [Nicotiana sylvestris]
EVM0006485.2	--	--	--	--	Uncharacterized protein {ECO:0000313|EnsemblPlants:Solyc10g076460.1.1} OS=Solanum lycopersicum (Tomato) PE=4 SV=1	PREDICTED: uncharacterized protein LOC101244920 [Solanum lycopersicum]
EVM0006554.1	Cellular Component: integral component of plasma membrane (GO:0005887);; Biological Process: carbohydrate transport (GO:0008643);; Molecular Function: sugar transmembrane transporter activity (GO:0051119);;	K15382|1.52521e-166|sly:101252361|K15382 solute carrier family 50 (sugar transporter) | (RefSeq) bidirectional sugar transporter SWEET3b	[R]	General function prediction only	Uncharacterized protein {ECO:0000313|EnsemblPlants:Solyc03g007360.2.1} OS=Solanum lycopersicum (Tomato) PE=4 SV=1	PREDICTED: bidirectional sugar transporter SWEET3-like [Solanum tuberosum]
EVM0006576.4	Molecular Function: DNA-binding transcription factor activity (GO:0003700);; Cellular Component: nucleus (GO:0005634);; Biological Process: regulation of transcription, DNA-templated (GO:0006355);; Molecular Function: sequence-specific DNA binding (GO:0043565);;	K09338|0|sind:105167974|K09338 homeobox-leucine zipper protein | (RefSeq) homeobox-leucine zipper protein MERISTEM L1-like	--	--	Uncharacterized protein {ECO:0000313|EMBL:EYU27818.1} OS=Erythranthe guttata (Yellow monkey flower) PE=4 SV=1	PREDICTED: homeobox-leucine zipper protein MERISTEM L1-like [Nicotiana tomentosiformis]
EVM0006578.2	--	--	--	--	Uncharacterized protein {ECO:0000313|EnsemblPlants:PGSC0003DMT400046730} OS=Solanum tuberosum (Potato) PE=4 SV=1	PREDICTED: uncharacterized protein LOC101250877 [Solanum lycopersicum]
EVM0006579.2	Biological Process: response to wounding (GO:0009611);; Biological Process: response to fungus (GO:0009620);; Biological Process: ethylene biosynthetic process (GO:0009693);; Biological Process: jasmonic acid biosynthetic process (GO:0009695);; Biological Process: response to jasmonic acid (GO:0009753);; Biological Process: proline transport (GO:0015824);; Molecular Function: hydrolase activity (…	--	[E]	Amino acid transport and metabolism	Uncharacterized protein {ECO:0000313|EnsemblPlants:Solyc04g074950.2.1} OS=Solanum lycopersicum (Tomato) PE=4 SV=1	PREDICTED: rhodanese-like domain-containing protein 6 [Nicotiana sylvestris]
EVM0006602.1	--	--	--	--	EF2 protein {ECO:0000313|EMBL:AGW81769.1} OS=Nicotiana tabacum (Common tobacco) PE=2 SV=1	PREDICTED: pathogen-related protein-like isoform X1 [Nicotiana sylvestris]
EVM0006610.2	Molecular Function: transporter activity (GO:0005215);; Cellular Component: vacuolar membrane (GO:0005774);; Biological Process: transport (GO:0006810);; Cellular Component: integral component of membrane (GO:0016021);;	K09873|2.173e-50|sind:105157663|K09873 aquaporin TIP | (RefSeq) aquaporin TIP2-1-like	[G]	Carbohydrate transport and metabolism	Tonoplast intrinsic protein, putative {ECO:0000313|EMBL:EEF31720.1} OS=Ricinus communis (Castor bean) PE=3 SV=1	tonoplast intrinsic protein, putative [Ricinus communis]
EVM0006639.4	Cellular Component: nucleus (GO:0005634);; Biological Process: regulation of transcription, DNA-templated (GO:0006355);; Biological Process: auxin-activated signaling pathway (GO:0009734);; Molecular Function: protein dimerization activity (GO:0046983);;	K14484|1.65787e-139|sot:102595402|K14484 auxin-responsive protein IAA | (RefSeq) auxin-responsive protein IAA27-like	--	--	Auxin-responsive protein {ECO:0000256|RuleBase:RU004549} OS=Solanum lycopersicum (Tomato) PE=2 SV=1	PREDICTED: auxin-responsive protein IAA27-like [Solanum tuberosum]
EVM0006674.1	--	--	--	--	Uncharacterized protein {ECO:0000313|EnsemblPlants:GLYMA13G21940.1} OS=Glycine max (Soybean) PE=4 SV=1	PREDICTED: uncharacterized protein LOC104113099 [Nicotiana tomentosiformis]
EVM0006681.1	Molecular Function: peroxidase activity (GO:0004601);; Biological Process: response to oxidative stress (GO:0006979);; Cellular Component: plant-type cell wall (GO:0009505);; Biological Process: glucuronoxylan metabolic process (GO:0010413);; Molecular Function: heme binding (GO:0020037);; Biological Process: xylan biosynthetic process (GO:0045492);; Molecular Function: metal ion binding (GO:0046…	K00430|6.28746e-164|sot:102578844|K00430 peroxidase [EC:1.11.1.7] | (RefSeq) peroxidase 64-like	--	--	Uncharacterized protein {ECO:0000313|EnsemblPlants:Solyc12g089360.1.1} OS=Solanum lycopersicum (Tomato) PE=3 SV=1	PREDICTED: peroxidase 64-like [Solanum tuberosum]
EVM0006750.1	--	--	--	--	Uncharacterized protein {ECO:0000313|EnsemblPlants:Solyc08g078910.1.1} OS=Solanum lycopersicum (Tomato) PE=4 SV=1	PREDICTED: pEARLI1-like lipid transfer protein 1 [Nicotiana tomentosiformis]
EVM0006752.1	Molecular Function: RNA binding (GO:0003723);; Cellular Component: nucleolus (GO:0005730);;	K11129|1.79934e-101|sot:102603701|K11129 H/ACA ribonucleoprotein complex subunit 2 | (RefSeq) H/ACA ribonucleoprotein complex subunit 2-like protein	[A]	RNA processing and modification	Uncharacterized protein {ECO:0000313|EnsemblPlants:PGSC0003DMT400062992} OS=Solanum tuberosum (Potato) PE=4 SV=1	PREDICTED: H/ACA ribonucleoprotein complex subunit 2-like protein-like [Solanum tuberosum]
EVM0006768.1	Biological Process: carbohydrate metabolic process (GO:0005975);; Biological Process: seed germination (GO:0009845);; Biological Process: determination of bilateral symmetry (GO:0009855);; Biological Process: polarity specification of adaxial/abaxial axis (GO:0009944);; Biological Process: meristem initiation (GO:0010014);; Biological Process: regulation of meristem growth (GO:0010075);; Molecula…	K19355|0|sly:101265391|K19355 mannan endo-1,4-beta-mannosidase [EC:3.2.1.78] | (RefSeq) mannan endo-1,4-beta-mannosidase 7	--	--	Uncharacterized protein {ECO:0000313|EnsemblPlants:Solyc02g084990.2.1} OS=Solanum lycopersicum (Tomato) PE=3 SV=1	PREDICTED: mannan endo-1,4-beta-mannosidase 7-like [Nicotiana sylvestris]
EVM0006792.1	Molecular Function: polysaccharide binding (GO:0030247);;	--	--	--	Uncharacterized protein {ECO:0000313|EnsemblPlants:Solyc01g088500.2.1} OS=Solanum lycopersicum (Tomato) PE=4 SV=1	PREDICTED: uncharacterized protein LOC104108126 [Nicotiana tomentosiformis]
EVM0006803.1	--	--	--	--	Uncharacterized protein {ECO:0000313|EnsemblPlants:PGSC0003DMT400040327} OS=Solanum tuberosum (Potato) PE=4 SV=1	PREDICTED: zinc finger protein 5 [Nicotiana tomentosiformis]
EVM0006837.1	--	--	--	--	Uncharacterized protein {ECO:0000313|EnsemblPlants:PGSC0003DMT400078471} OS=Solanum tuberosum (Potato) PE=4 SV=1	PREDICTED: uncharacterized protein At1g66480-like [Solanum tuberosum]
EVM0006840.2	--	--	--	--	Uncharacterized protein {ECO:0000313|EnsemblPlants:PGSC0003DMT400046891} OS=Solanum tuberosum (Potato) PE=4 SV=1	PREDICTED: germin-like protein subfamily 1 member 14-like [Solanum tuberosum]
EVM0006863.1	Molecular Function: carbohydrate:proton symporter activity (GO:0005351);; Cellular Component: integral component of membrane (GO:0016021);; Biological Process: carbohydrate transmembrane transport (GO:0034219);;	--	[R]	General function prediction only	Uncharacterized protein {ECO:0000313|EnsemblPlants:Solyc03g093410.2.1} OS=Solanum lycopersicum (Tomato) PE=3 SV=1	PREDICTED: hexose carrier protein HEX6 [Solanum lycopersicum]
EVM0006875.1	Cellular Component: plasmodesma (GO:0009506);; Cellular Component: chloroplast thylakoid membrane (GO:0009535);; Cellular Component: apoplast (GO:0048046);;	--	--	--	Uncharacterized protein {ECO:0000313|EnsemblPlants:Solyc12g009650.1.1} OS=Solanum lycopersicum (Tomato) PE=4 SV=1	PREDICTED: 36.4 kDa proline-rich protein [Solanum lycopersicum]
EVM0006913.1	--	--	--	--	Uncharacterized protein {ECO:0000313|EnsemblPlants:Solyc04g015820.1.1} OS=Solanum lycopersicum (Tomato) PE=4 SV=1	--
EVM0006932.1	--	--	--	--	Uncharacterized protein {ECO:0000313|EnsemblPlants:Solyc11g012930.1.1} OS=Solanum lycopersicum (Tomato) PE=4 SV=1	PREDICTED: WAT1-related protein At4g08300 isoform X2 [Nicotiana tomentosiformis]
EVM0006935.1	--	--	[R]	General function prediction only	Uncharacterized protein {ECO:0000313|EnsemblPlants:Solyc01g099340.2.1} OS=Solanum lycopersicum (Tomato) PE=4 SV=1	PREDICTED: zinc finger protein NUTCRACKER-like [Nicotiana tomentosiformis]
EVM0006965.6	Molecular Function: DNA-binding transcription factor activity (GO:0003700);; Biological Process: regulation of transcription, DNA-templated (GO:0006355);; Molecular Function: sequence-specific DNA binding (GO:0043565);;	K14431|0|sind:105159703|K14431 transcription factor TGA | (RefSeq) transcription factor HBP-1b(c38)	--	--	TGA10 transcription factor {ECO:0000313|EMBL:AAY15214.1} OS=Nicotiana tabacum (Common tobacco) PE=2 SV=1	PREDICTED: transcription factor HBP-1b(c38)-like isoform X1 [Nicotiana tomentosiformis]
EVM0006985.2	Molecular Function: N-acetyltransferase activity (GO:0008080);; Biological Process: sulfate transport (GO:0008272);; Molecular Function: sulfate transmembrane transporter activity (GO:0015116);; Cellular Component: plasma membrane part (GO:0044459);;	--	[E]	Amino acid transport and metabolism	Tyramine n-hydroxycinnamoyl transferase {ECO:0000313|EMBL:AAX15704.1} OS=Capsicum annuum (Bell pepper) PE=2 SV=1	tyramine n-hydroxycinnamoyl transferase [Capsicum annuum]
EVM0007034.1	Molecular Function: glycine hydroxymethyltransferase activity (GO:0004372);; Biological Process: purine nucleotide biosynthetic process (GO:0006164);; Biological Process: glycine metabolic process (GO:0006544);; Biological Process: L-serine metabolic process (GO:0006563);; Molecular Function: methyltransferase activity (GO:0008168);; Cellular Component: chloroplast stroma (GO:0009570);; Molecular…	K00600|0|spen:107007366|K00600 glycine hydroxymethyltransferase [EC:2.1.2.1] | (RefSeq) serine hydroxymethyltransferase 3, chloroplastic-like	[E]	Amino acid transport and metabolism	Serine hydroxymethyltransferase {ECO:0000256|RuleBase:RU000585} OS=Solanum lycopersicum (Tomato) PE=3 SV=1	PREDICTED: serine hydroxymethyltransferase 3, chloroplastic-like [Solanum lycopersicum]
EVM0007074.1	Molecular Function: GTPase activity (GO:0003924);; Molecular Function: GTP binding (GO:0005525);; Cellular Component: intracellular (GO:0005622);; Cellular Component: plasma membrane (GO:0005886);; Biological Process: obsolete GTP catabolic process (GO:0006184);; Biological Process: actin filament organization (GO:0007015);; Biological Process: small GTPase mediated signal transduction (GO:000726…	K04392|3.80564e-110|spen:107005204|K04392 Ras-related C3 botulinum toxin substrate 1 | (RefSeq) rac-like GTP-binding protein ARAC7	[R]	General function prediction only	Uncharacterized protein {ECO:0000313|EnsemblPlants:PGSC0003DMT400000816} OS=Solanum tuberosum (Potato) PE=3 SV=1	PREDICTED: rac-like GTP-binding protein ARAC7-like isoform X4 [Solanum tuberosum]
EVM0007080.2	--	--	[T]	Signal transduction mechanisms	Uncharacterized protein {ECO:0000313|EnsemblPlants:PGSC0003DMT400013235} OS=Solanum tuberosum (Potato) PE=4 SV=1	PREDICTED: late blight resistance protein R1-A-like [Nicotiana tomentosiformis]
EVM0007093.2	Biological Process: tropane alkaloid biosynthetic process (GO:0009710);; Molecular Function: tropine dehydrogenase activity (GO:0050356);; Biological Process: oxidation-reduction process (GO:0055114);;	K08081|2.79095e-121|sot:102594491|K08081 tropinone reductase I [EC:1.1.1.206] | (RefSeq) TR, TRI; tropinone reductase 1-like	[R]	General function prediction only	Uncharacterized protein {ECO:0000313|EnsemblPlants:PGSC0003DMT400022973} OS=Solanum tuberosum (Potato) PE=3 SV=1	tropinone reductase I [Anisodus acutangulus]
EVM0007096.2	--	--	--	--	Uncharacterized protein {ECO:0000313|EnsemblPlants:PGSC0003DMT400038779} OS=Solanum tuberosum (Potato) PE=4 SV=1	PREDICTED: uncharacterized protein LOC102606116 [Solanum tuberosum]
EVM0007099.1	Molecular Function: peroxidase activity (GO:0004601);; Biological Process: response to oxidative stress (GO:0006979);; Molecular Function: heme binding (GO:0020037);; Molecular Function: metal ion binding (GO:0046872);; Biological Process: oxidation-reduction process (GO:0055114);;	K00430|0|sot:102594073|K00430 peroxidase [EC:1.11.1.7] | (RefSeq) peroxidase 72-like	--	--	Uncharacterized protein {ECO:0000313|EnsemblPlants:PGSC0003DMT400058061} OS=Solanum tuberosum (Potato) PE=3 SV=1	PREDICTED: peroxidase 72-like [Solanum tuberosum]
EVM0007147.1	--	--	[B]	Chromatin structure and dynamics	Uncharacterized protein {ECO:0000313|EnsemblPlants:Solyc04g007330.1.1} OS=Solanum lycopersicum (Tomato) PE=4 SV=1	PREDICTED: HORMA domain-containing protein 1-like [Solanum tuberosum]
EVM0007153.1	--	--	--	--	Uncharacterized protein {ECO:0000313|EnsemblPlants:PGSC0003DMT400060508} OS=Solanum tuberosum (Potato) PE=4 SV=1	hypothetical protein MIMGU_mgv1a016899mg [Erythranthe guttata]
EVM0007155.1	Molecular Function: ionotropic glutamate receptor activity (GO:0004970);; Molecular Function: extracellularly glutamate-gated ion channel activity (GO:0005234);; Biological Process: ion transport (GO:0006811);; Cellular Component: integral component of membrane (GO:0016021);; Biological Process: ionotropic glutamate receptor signaling pathway (GO:0035235);;	K05387|0|sot:102606461|K05387 glutamate receptor, ionotropic, plant | (RefSeq) glutamate receptor 2.9-like	[PET]	--	Glutamate receptor {ECO:0000256|PIRNR:PIRNR037090} OS=Nicotiana tabacum (Common tobacco) PE=2 SV=1	PREDICTED: glutamate receptor 2.8-like [Nicotiana sylvestris]
EVM0007160.1	Biological Process: phenylpropanoid metabolic process (GO:0009698);; Biological Process: anthocyanin-containing compound biosynthetic process (GO:0009718);; Biological Process: response to sucrose (GO:0009744);; Biological Process: response to UV-B (GO:0010224);; Biological Process: pollen exine formation (GO:0010584);; Molecular Function: 4-coumarate-CoA ligase activity (GO:0016207);; Molecular …	K01904|0|sot:102581073|K01904 4-coumarate--CoA ligase [EC:6.2.1.12] | (RefSeq) 4-coumarate--CoA ligase 2-like	[I]	Lipid transport and metabolism	Uncharacterized protein {ECO:0000313|EnsemblPlants:PGSC0003DMT400008182} OS=Solanum tuberosum (Potato) PE=4 SV=1	PREDICTED: 4-coumarate--CoA ligase 2 [Nicotiana tomentosiformis]
EVM0007195.1	--	--	--	--	Uncharacterized protein {ECO:0000313|EnsemblPlants:PGSC0003DMT400019864} OS=Solanum tuberosum (Potato) PE=4 SV=1	PREDICTED: leucine-rich repeat extensin-like protein 6-like [Solanum tuberosum]
EVM0007208.1	Molecular Function: oxidoreductase activity (GO:0016491);;	--	[QR]	--	Putative uncharacterized protein {ECO:0000313|EMBL:CBI31645.3} OS=Vitis vinifera (Grape) PE=3 SV=1	PREDICTED: protein SRG1-like [Vitis vinifera]
EVM0007244.4	Molecular Function: oxidoreductase activity (GO:0016491);;	--	[QR]	--	Uncharacterized protein {ECO:0000313|EnsemblPlants:Solyc07g045040.2.1} OS=Solanum lycopersicum (Tomato) PE=3 SV=1	PREDICTED: protein SRG1-like [Solanum lycopersicum]
EVM0007245.1	Biological Process: biosynthetic process (GO:0009058);; Biological Process: carboxylic acid metabolic process (GO:0019752);; Biological Process: primary metabolic process (GO:0044238);;	--	--	--	Uncharacterized protein {ECO:0000313|EnsemblPlants:PGSC0003DMT400005186} OS=Solanum tuberosum (Potato) PE=4 SV=1	PREDICTED: protein ECERIFERUM 1-like [Solanum tuberosum]
EVM0007267.1	Molecular Function: transporter activity (GO:0005215);; Biological Process: transport (GO:0006810);; Cellular Component: membrane (GO:0016020);;	K14638|0|sot:102597986|K14638 solute carrier family 15 (peptide/histidine transporter), member 3/4 | (RefSeq) protein NRT1/ PTR FAMILY 4.6-like	[E]	Amino acid transport and metabolism	Uncharacterized protein {ECO:0000313|EnsemblPlants:PGSC0003DMT400045412} OS=Solanum tuberosum (Potato) PE=4 SV=1	PREDICTED: nitrate transporter 1.2-like [Solanum tuberosum]
EVM0007315.1	--	--	--	--	Uncharacterized protein {ECO:0000313|EnsemblPlants:PGSC0003DMT400035476} OS=Solanum tuberosum (Potato) PE=4 SV=1	unnamed protein product [Coffea canephora]
EVM0007318.1	--	--	--	--	Uncharacterized protein {ECO:0000313|EnsemblPlants:PGSC0003DMT400001012} OS=Solanum tuberosum (Potato) PE=4 SV=1	PREDICTED: uncharacterized protein LOC101253755 [Solanum lycopersicum]
EVM0007350.2	Molecular Function: inorganic anion exchanger activity (GO:0005452);; Biological Process: anion transport (GO:0006820);; Cellular Component: integral component of membrane (GO:0016021);;	--	[P]	Inorganic ion transport and metabolism	Uncharacterized protein {ECO:0000313|EnsemblPlants:PGSC0003DMT400013372} OS=Solanum tuberosum (Potato) PE=4 SV=1	PREDICTED: boron transporter 1-like [Solanum tuberosum]
EVM0007377.1	--	--	--	--	Uncharacterized protein {ECO:0000313|EnsemblPlants:PGSC0003DMT400002959} OS=Solanum tuberosum (Potato) PE=4 SV=1	PREDICTED: putative DNA-binding protein ESCAROLA-like [Solanum tuberosum]
EVM0007386.2	--	K09422|4.44196e-146|sot:102601981|K09422 myb proto-oncogene protein, plant | (RefSeq) myb-related protein B	[K]	Transcription	Uncharacterized protein {ECO:0000313|EnsemblPlants:PGSC0003DMT400072258} OS=Solanum tuberosum (Potato) PE=4 SV=1	PREDICTED: transcription factor LAF1-like [Nicotiana tomentosiformis]
EVM0007425.1	Molecular Function: catalytic activity (GO:0003824);; Biological Process: DNA repair (GO:0006281);;	K10773|0|spen:107012202|K10773 endonuclease III [EC:4.2.99.18] | (RefSeq) putative DNA glycosylase At3g47830	--	--	Uncharacterized protein {ECO:0000313|EnsemblPlants:Solyc03g113880.2.1} OS=Solanum lycopersicum (Tomato) PE=4 SV=1	PREDICTED: transcriptional activator DEMETER [Solanum lycopersicum]
EVM0007453.1	--	K09422|6.99665e-83|sot:102606303|K09422 myb proto-oncogene protein, plant | (RefSeq) transcription factor MYB48-like	[K]	Transcription	Uncharacterized protein {ECO:0000313|EnsemblPlants:Solyc06g005310.2.1} OS=Solanum lycopersicum (Tomato) PE=4 SV=1	PREDICTED: transcription factor MYB48-like [Solanum tuberosum]
EVM0007476.1	Molecular Function: nucleotide binding (GO:0000166);; Molecular Function: protein kinase activity (GO:0004672);;	K04733|0|sot:102578687|K04733 interleukin-1 receptor-associated kinase 4 [EC:2.7.11.1] | (RefSeq) receptor-like cytosolic serine/threonine-protein kinase RBK2	[T]	Signal transduction mechanisms	Uncharacterized protein {ECO:0000313|EnsemblPlants:PGSC0003DMT400009745} OS=Solanum tuberosum (Potato) PE=3 SV=1	PREDICTED: receptor-like cytosolic serine/threonine-protein kinase RBK2-like [Solanum tuberosum]
EVM0007484.1	Biological Process: biological_process (GO:0044699);;	--	--	--	Uncharacterized protein {ECO:0000313|EnsemblPlants:PGSC0003DMT400014408} OS=Solanum tuberosum (Potato) PE=4 SV=1	PREDICTED: uncharacterized GPI-anchored protein At4g28100-like [Solanum tuberosum]
EVM0007541.2	--	--	--	--	Uncharacterized protein {ECO:0000313|EnsemblPlants:PGSC0003DMT400004772} OS=Solanum tuberosum (Potato) PE=4 SV=1	PREDICTED: uncharacterized protein LOC102595915 [Solanum tuberosum]
EVM0007546.1	Molecular Function: protein serine/threonine kinase activity (GO:0004674);; Molecular Function: ATP binding (GO:0005524);; Biological Process: protein phosphorylation (GO:0006468);;	K08850|0|sot:102596793|K08850 aurora kinase, other [EC:2.7.11.1] | (RefSeq) serine/threonine-protein kinase Aurora-2	[D]	Cell cycle control, cell division, chromosome partitioning	Uncharacterized protein {ECO:0000313|EnsemblPlants:Solyc08g066050.2.1} OS=Solanum lycopersicum (Tomato) PE=4 SV=1	PREDICTED: serine/threonine-protein kinase Aurora-1-like [Solanum tuberosum]
EVM0007556.2	--	--	--	--	Uncharacterized protein {ECO:0000313|EnsemblPlants:Solyc12g010170.1.1} OS=Solanum lycopersicum (Tomato) PE=4 SV=1	PREDICTED: transcription factor bHLH66-like [Solanum lycopersicum]
EVM0007566.1	Biological Process: response to nitrate (GO:0010167);; Biological Process: suberin biosynthetic process (GO:0010345);; Biological Process: nitrate transport (GO:0015706);; Molecular Function: anthranilate N-benzoyltransferase activity (GO:0047672);; Molecular Function: tyramine N-feruloyltransferase activity (GO:0050366);; Molecular Function: hydroxycinnamoyltransferase activity (GO:0050734);; Bi…	K15400|0|sot:102577559|K15400 omega-hydroxypalmitate O-feruloyl transferase [EC:2.3.1.188] | (RefSeq) feruloyl transferase	--	--	Feruloyl transferase {ECO:0000313|EMBL:ACS70946.1} OS=Solanum tuberosum (Potato) PE=2 SV=1	PREDICTED: omega-hydroxypalmitate O-feruloyl transferase-like [Nicotiana sylvestris]
EVM0007579.1	--	--	--	--	Uncharacterized protein {ECO:0000313|EnsemblPlants:Solyc08g079630.2.1} OS=Solanum lycopersicum (Tomato) PE=4 SV=1	PREDICTED: uncharacterized protein LOC104226174 [Nicotiana sylvestris]
EVM0007615.1	Molecular Function: phosphorelay response regulator activity (GO:0000156);; Biological Process: phosphorelay signal transduction system (GO:0000160);; Molecular Function: DNA binding (GO:0003677);; Molecular Function: chromatin binding (GO:0003682);; Biological Process: regulation of transcription, DNA-templated (GO:0006355);; Biological Process: intracellular signal transduction (GO:0035556);;	K14491|0|spen:107020353|K14491 two-component response regulator ARR-B family | (RefSeq) two-component response regulator ARR1-like	[K]	Transcription	Uncharacterized protein {ECO:0000313|EnsemblPlants:PGSC0003DMT400060506} OS=Solanum tuberosum (Potato) PE=4 SV=1	PREDICTED: two-component response regulator ARR1-like [Solanum tuberosum]
EVM0007627.2	--	--	--	--	Uncharacterized protein {ECO:0000313|EnsemblPlants:PGSC0003DMT400033759} OS=Solanum tuberosum (Potato) PE=4 SV=1	PREDICTED: protein PLANT CADMIUM RESISTANCE 9-like [Solanum tuberosum]
EVM0007667.2	Molecular Function: peroxidase activity (GO:0004601);; Cellular Component: extracellular region (GO:0005576);; Molecular Function: heme binding (GO:0020037);; Biological Process: hydrogen peroxide catabolic process (GO:0042744);; Molecular Function: metal ion binding (GO:0046872);; Biological Process: oxidation-reduction process (GO:0055114);;	K00430|0|sot:102578391|K00430 peroxidase [EC:1.11.1.7] | (RefSeq) peroxidase 15-like	--	--	Uncharacterized protein {ECO:0000313|EnsemblPlants:PGSC0003DMT400040186} OS=Solanum tuberosum (Potato) PE=3 SV=1	PREDICTED: peroxidase 15 {ECO:0000303|PubMed:17936696}-like [Nicotiana tomentosiformis]
EVM0007668.2	--	--	--	--	Uncharacterized protein {ECO:0000313|EnsemblPlants:PGSC0003DMT400058340} OS=Solanum tuberosum (Potato) PE=4 SV=1	PREDICTED: uncharacterized protein LOC101247655 [Solanum lycopersicum]
EVM0007691.1	Molecular Function: oxidoreductase activity (GO:0016491);;	--	--	--	Uncharacterized protein {ECO:0000313|EnsemblPlants:Solyc02g091810.1.1} OS=Solanum lycopersicum (Tomato) PE=4 SV=1	PREDICTED: LOW QUALITY PROTEIN: transcription factor bHLH18-like [Solanum tuberosum]
EVM0007715.1	--	--	--	--	Uncharacterized protein {ECO:0000313|EnsemblPlants:PGSC0003DMT400029505} OS=Solanum tuberosum (Potato) PE=4 SV=1	PREDICTED: flowering-promoting factor 1-like protein 3 [Nicotiana tomentosiformis]
EVM0007737.2	--	--	--	--	Uncharacterized protein {ECO:0000313|EnsemblPlants:PGSC0003DMT400097260} OS=Solanum tuberosum (Potato) PE=4 SV=1	PREDICTED: uncharacterized protein LOC104113174 [Nicotiana tomentosiformis]
EVM0007755.2	Cellular Component: cell wall (GO:0005618);; Biological Process: cellular glucan metabolic process (GO:0006073);; Molecular Function: xyloglucan:xyloglucosyl transferase activity (GO:0016762);; Molecular Function: xyloglucan-specific endo-beta-1,4-glucanase activity (GO:0033946);; Cellular Component: apoplast (GO:0048046);;	K08235|0|spen:107011848|K08235 xyloglucan:xyloglucosyl transferase [EC:2.4.1.207] | (RefSeq) probable xyloglucan endotransglucosylase/hydrolase protein 7	--	--	Xyloglucan endotransglucosylase/hydrolase {ECO:0000256|RuleBase:RU361120} OS=Solanum lycopersicum (Tomato) PE=3 SV=1	PREDICTED: probable xyloglucan endotransglucosylase/hydrolase protein 7-like [Solanum tuberosum]
EVM0007782.1	Molecular Function: transporter activity (GO:0005215);; Cellular Component: plasma membrane (GO:0005886);; Biological Process: cellular ion homeostasis (GO:0006873);; Cellular Component: integral component of membrane (GO:0016021);;	--	--	--	Uncharacterized protein {ECO:0000313|EnsemblPlants:Solyc03g031590.2.1} OS=Solanum lycopersicum (Tomato) PE=4 SV=1	PREDICTED: S-type anion channel SLAH1-like [Solanum tuberosum]
EVM0007804.2	Cellular Component: extracellular space (GO:0005615);; Biological Process: salicylic acid mediated signaling pathway (GO:0009863);; Biological Process: jasmonic acid mediated signaling pathway (GO:0009867);; Biological Process: response to ozone (GO:0010193);; Biological Process: positive regulation of cell death (GO:0010942);; Biological Process: defense response to bacterium (GO:0042742);; Biol…	--	--	--	Uncharacterized protein {ECO:0000313|EnsemblPlants:Solyc07g063090.1.1} OS=Solanum lycopersicum (Tomato) PE=4 SV=1	PREDICTED: uncharacterized protein LOC104098822 [Nicotiana tomentosiformis]
EVM0007910.1	--	--	--	--	Uncharacterized protein {ECO:0000313|EnsemblPlants:PGSC0003DMT400030422} OS=Solanum tuberosum (Potato) PE=4 SV=1	PREDICTED: uncharacterized protein LOC104100834 [Nicotiana tomentosiformis]
EVM0007933.2	--	--	[T]	Signal transduction mechanisms	Uncharacterized protein {ECO:0000313|EnsemblPlants:Solyc10g006870.1.1} OS=Solanum lycopersicum (Tomato) PE=3 SV=1	PREDICTED: receptor-like protein kinase THESEUS 1 [Solanum lycopersicum]
EVM0007986.1	--	--	[O]	Posttranslational modification, protein turnover, chaperones	Uncharacterized protein {ECO:0000313|EnsemblPlants:PGSC0003DMT400010461} OS=Solanum tuberosum (Potato) PE=4 SV=1	PREDICTED: uncharacterized protein LOC104213717 [Nicotiana sylvestris]
EVM0008000.2	--	K13065|0|spen:107024411|K13065 shikimate O-hydroxycinnamoyltransferase [EC:2.3.1.133] | (RefSeq) vinorine synthase-like	--	--	Uncharacterized protein {ECO:0000313|EnsemblPlants:PGSC0003DMT400070642} OS=Solanum tuberosum (Potato) PE=4 SV=1	PREDICTED: vinorine synthase-like [Solanum tuberosum]
EVM0008039.1	--	--	--	--	Uncharacterized protein {ECO:0000313|EnsemblPlants:Solyc10g079790.1.1} OS=Solanum lycopersicum (Tomato) PE=4 SV=1	PREDICTED: uncharacterized protein LOC104087022 [Nicotiana tomentosiformis]
EVM0008085.2	Molecular Function: 1-acylglycerol-3-phosphate O-acyltransferase activity (GO:0003841);; Molecular Function: glycerol-3-phosphate O-acyltransferase activity (GO:0004366);; Biological Process: suberin biosynthetic process (GO:0010345);;	K13508|0|spen:107020019|K13508 glycerol-3-phosphate acyltransferase [EC:2.3.1.15] | (RefSeq) glycerol-3-phosphate acyltransferase 5-like	--	--	Uncharacterized protein {ECO:0000313|EnsemblPlants:Solyc05g053030.1.1} OS=Solanum lycopersicum (Tomato) PE=4 SV=1	PREDICTED: glycerol-3-phosphate acyltransferase 5-like [Nicotiana sylvestris]
EVM0008103.1	Molecular Function: aspartic-type endopeptidase activity (GO:0004190);; Biological Process: proteolysis (GO:0006508);;	--	[O]	Posttranslational modification, protein turnover, chaperones	Xyloglucan-specific endo-beta-1,4-glucanase inhibitor {ECO:0000313|EMBL:AFH67006.1} OS=Capsicum annuum (Bell pepper) PE=2 SV=1	xyloglucan-specific endo-beta-1,4-glucanase inhibitor [Capsicum annuum]
EVM0008106.1	Molecular Function: oxidoreductase activity, acting on paired donors, with incorporation or reduction of molecular oxygen, NAD(P)H as one donor, and incorporation of one atom of oxygen (GO:0016709);; Molecular Function: metal ion binding (GO:0046872);;	--	[Q]	Secondary metabolites biosynthesis, transport and catabolism	Uncharacterized protein {ECO:0000313|EnsemblPlants:Solyc03g111880.2.1} OS=Solanum lycopersicum (Tomato) PE=3 SV=1	PREDICTED: cytochrome P450 71A22-like [Nicotiana tomentosiformis]
EVM0008112.1	--	--	--	--	Uncharacterized protein {ECO:0000313|EnsemblPlants:Solyc09g075650.2.1} OS=Solanum lycopersicum (Tomato) PE=4 SV=1	PREDICTED: uncharacterized protein LOC101261064 [Solanum lycopersicum]
EVM0008118.1	--	--	--	--	Uncharacterized protein {ECO:0000313|EnsemblPlants:Solyc03g117840.2.1} OS=Solanum lycopersicum (Tomato) PE=4 SV=1	PREDICTED: uncharacterized protein LOC104221124 [Nicotiana sylvestris]
EVM0008136.1	Molecular Function: transferase activity (GO:0016740);;	--	--	--	Uncharacterized protein {ECO:0000313|EnsemblPlants:Solyc03g116860.2.1} OS=Solanum lycopersicum (Tomato) PE=4 SV=1	PREDICTED: probable N-acetyltransferase HLS1 [Solanum lycopersicum]
EVM0008147.2	Molecular Function: protein serine/threonine kinase activity (GO:0004674);; Molecular Function: ATP binding (GO:0005524);; Cellular Component: nucleus (GO:0005634);; Cellular Component: cytoplasm (GO:0005737);; Biological Process: protein phosphorylation (GO:0006468);; Biological Process: response to osmotic stress (GO:0006970);; Biological Process: response to karrikin (GO:0080167);;	K14498|0|sly:101262107|K14498 serine/threonine-protein kinase SRK2 [EC:2.7.11.1] | (RefSeq) serine/threonine-protein kinase SAPK2	[T]	Signal transduction mechanisms	Uncharacterized protein {ECO:0000313|EnsemblPlants:Solyc04g074500.2.1} OS=Solanum lycopersicum (Tomato) PE=4 SV=1	PREDICTED: serine/threonine-protein kinase SAPK1 isoform X1 [Nicotiana tomentosiformis]
EVM0008171.1	Molecular Function: oxidoreductase activity (GO:0016491);; Molecular Function: flavin adenine dinucleotide binding (GO:0050660);; Biological Process: oxidation-reduction process (GO:0055114);;	K17872|0|sot:102581506|K17872 NADH:ubiquinone reductase (non-electrogenic) [EC:1.6.5.9] | (RefSeq) alternative NAD(P)H-ubiquinone oxidoreductase C1, chloroplastic/mitochondrial	[C]	Energy production and conversion	Uncharacterized protein {ECO:0000313|EnsemblPlants:PGSC0003DMT400043030} OS=Solanum tuberosum (Potato) PE=4 SV=1	PREDICTED: alternative NAD(P)H-ubiquinone oxidoreductase C1, chloroplastic/mitochondrial-like [Solanum tuberosum]
EVM0008172.2	Molecular Function: SNAP receptor activity (GO:0005484);; Cellular Component: plasma membrane (GO:0005886);; Biological Process: protein targeting to membrane (GO:0006612);; Biological Process: response to abscisic acid (GO:0009737);; Biological Process: salicylic acid mediated signaling pathway (GO:0009863);; Biological Process: jasmonic acid mediated signaling pathway (GO:0009867);; Biological …	K08486|0|spen:107002149|K08486 syntaxin 1B/2/3 | (RefSeq) syntaxin-121-like	[U]	Intracellular trafficking, secretion, and vesicular transport	Uncharacterized protein {ECO:0000313|EnsemblPlants:Solyc10g081850.1.1} OS=Solanum lycopersicum (Tomato) PE=3 SV=1	PREDICTED: syntaxin-121-like [Nicotiana tomentosiformis]
EVM0008183.2	--	--	[QR]	--	Uncharacterized protein {ECO:0000313|EnsemblPlants:PGSC0003DMT400061281} OS=Solanum tuberosum (Potato) PE=4 SV=1	PREDICTED: probable 2-oxoglutarate-dependent dioxygenase AOP1.2-like [Solanum tuberosum]
EVM0008192.2	Molecular Function: DNA binding (GO:0003677);; Biological Process: regulation of transcription, DNA-templated (GO:0006355);;	--	--	--	No apical meristem family protein {ECO:0000313|EMBL:EEE82665.1} OS=Populus trichocarpa (Western balsam poplar) PE=4 SV=1	PREDICTED: NAC domain-containing protein 18-like [Nicotiana sylvestris]
EVM0008194.1	--	--	--	--	Uncharacterized protein {ECO:0000313|EMBL:AFK38015.1} OS=Lotus japonicus (Lotus corniculatus var. japonicus) PE=2 SV=1	PREDICTED: uncharacterized protein LOC104112990 [Nicotiana tomentosiformis]
EVM0008219.1	Cellular Component: cytosol (GO:0005829);; Biological Process: purine nucleoside catabolic process (GO:0006152);; Biological Process: uridine catabolic process (GO:0006218);; Molecular Function: uridine nucleosidase activity (GO:0045437);; Molecular Function: adenosine nucleosidase activity (GO:0047622);; Molecular Function: inosine nucleosidase activity (GO:0047724);; Molecular Function: xanthos…	K01240|0|sly:101259795|K01240 uridine nucleosidase [EC:3.2.2.3] | (RefSeq) uridine nucleosidase 1-like	[F]	Nucleotide transport and metabolism	Uncharacterized protein {ECO:0000313|EnsemblPlants:PGSC0003DMT400023145} OS=Solanum tuberosum (Potato) PE=4 SV=1	PREDICTED: uridine nucleosidase 1-like [Solanum lycopersicum]
EVM0008227.2	Biological Process: defense response (GO:0006952);; Biological Process: response to biotic stimulus (GO:0009607);;	--	--	--	Uncharacterized protein {ECO:0000313|EnsemblPlants:PGSC0003DMT400059752} OS=Solanum tuberosum (Potato) PE=4 SV=1	PREDICTED: kirola-like [Solanum tuberosum]
EVM0008247.1	Biological Process: MAPK cascade (GO:0000165);; Biological Process: respiratory burst involved in defense response (GO:0002679);; Molecular Function: protein serine/threonine kinase activity (GO:0004674);; Molecular Function: ATP binding (GO:0005524);; Cellular Component: mitochondrion (GO:0005739);; Biological Process: protein phosphorylation (GO:0006468);; Biological Process: protein targeting …	--	--	--	Uncharacterized protein {ECO:0000313|EnsemblPlants:Solyc03g115610.2.1} OS=Solanum lycopersicum (Tomato) PE=4 SV=1	PREDICTED: probable LRR receptor-like serine/threonine-protein kinase At1g74360 [Solanum lycopersicum]
EVM0008264.1	Biological Process: metabolic process (GO:0008152);; Molecular Function: transferase activity, transferring acyl groups (GO:0016746);;	K13513|0|sot:102595647|K13513 lysocardiolipin and lysophospholipid acyltransferase [EC:2.3.1.- 2.3.1.51] | (RefSeq) probable 1-acyl-sn-glycerol-3-phosphate acyltransferase 4	[I]	Lipid transport and metabolism	Uncharacterized protein {ECO:0000313|EnsemblPlants:Solyc04g079880.2.1} OS=Solanum lycopersicum (Tomato) PE=4 SV=1	PREDICTED: probable 1-acyl-sn-glycerol-3-phosphate acyltransferase 4 [Nicotiana sylvestris]
EVM0008293.2	Molecular Function: DNA binding (GO:0003677);; Molecular Function: chromatin binding (GO:0003682);; Cellular Component: nucleus (GO:0005634);;	--	[O]	Posttranslational modification, protein turnover, chaperones	Uncharacterized protein {ECO:0000313|EnsemblPlants:PGSC0003DMT400009450} OS=Solanum tuberosum (Potato) PE=4 SV=1	PREDICTED: protein RADIALIS-like 3 [Solanum lycopersicum]
EVM0008311.2	Molecular Function: DNA-binding transcription factor activity (GO:0003700);; Cellular Component: nucleus (GO:0005634);; Biological Process: regulation of transcription, DNA-templated (GO:0006355);; Molecular Function: sequence-specific DNA binding (GO:0043565);;	K14431|0|spen:107015779|K14431 transcription factor TGA | (RefSeq) TGACG-sequence-specific DNA-binding protein TGA-1A	--	--	Uncharacterized protein {ECO:0000313|EnsemblPlants:Solyc04g011670.2.1} OS=Solanum lycopersicum (Tomato) PE=4 SV=1	PREDICTED: TGACG-sequence-specific DNA-binding protein TGA-1A isoform X2 [Solanum lycopersicum]
EVM0008317.2	--	--	--	--	Uncharacterized protein {ECO:0000313|EnsemblPlants:Solyc10g080980.1.1} OS=Solanum lycopersicum (Tomato) PE=4 SV=1	PREDICTED: WAT1-related protein At5g07050-like [Nicotiana tomentosiformis]
EVM0008379.2	--	--	--	--	Uncharacterized protein {ECO:0000313|EnsemblPlants:Solyc01g107430.2.1} OS=Solanum lycopersicum (Tomato) PE=4 SV=1	PREDICTED: zinc finger protein 4-like [Solanum lycopersicum]
EVM0008384.2	Molecular Function: hydrolase activity, hydrolyzing O-glycosyl compounds (GO:0004553);; Biological Process: carbohydrate metabolic process (GO:0005975);;	--	--	--	Uncharacterized protein {ECO:0000313|EnsemblPlants:Solyc11g072760.1.1} OS=Solanum lycopersicum (Tomato) PE=3 SV=1	PREDICTED: chitinase 2-like [Solanum lycopersicum]
EVM0008395.2	Molecular Function: metal ion binding (GO:0046872);;	--	[R]	General function prediction only	ZPT2-14 {ECO:0000313|EMBL:BAA21923.1} OS=Petunia hybrida (Petunia) PE=2 SV=1	PREDICTED: zinc finger protein ZAT11-like [Solanum tuberosum]
EVM0008402.11	--	K00799|7.53761e-80|sot:102599650|K00799 glutathione S-transferase [EC:2.5.1.18] | (RefSeq) glutathione S-transferase T1-like	[O]	Posttranslational modification, protein turnover, chaperones	Uncharacterized protein {ECO:0000313|EnsemblPlants:PGSC0003DMT400012771} OS=Solanum tuberosum (Potato) PE=4 SV=1	PREDICTED: glutathione S-transferase T1-like [Nicotiana sylvestris]
EVM0008406.1	Molecular Function: protein kinase activity (GO:0004672);; Molecular Function: binding (GO:0005488);; Biological Process: cellular macromolecule metabolic process (GO:0044260);; Biological Process: innate immune response (GO:0045087);; Biological Process: regulation of cellular process (GO:0050794);; Biological Process: response to other organism (GO:0051707);; Biological Process: cellular respon…	K13429|0|sot:102580181|K13429 chitin elicitor receptor kinase 1 | (RefSeq) chitin elicitor receptor kinase 1-like	--	--	Uncharacterized protein {ECO:0000313|EnsemblPlants:PGSC0003DMT400042369} OS=Solanum tuberosum (Potato) PE=3 SV=1	PREDICTED: chitin elicitor receptor kinase 1-like [Solanum tuberosum]
EVM0008411.2	--	--	--	--	Uncharacterized protein {ECO:0000313|EnsemblPlants:Solyc04g008090.2.1} OS=Solanum lycopersicum (Tomato) PE=4 SV=1	PREDICTED: uncharacterized protein LOC101263400 isoform X2 [Solanum lycopersicum]
EVM0008440.1	--	--	--	--	Uncharacterized protein {ECO:0000313|EnsemblPlants:PGSC0003DMT400042541} OS=Solanum tuberosum (Potato) PE=4 SV=1	PREDICTED: transcription factor bHLH68-like isoform X1 [Solanum lycopersicum]
EVM0008448.2	Molecular Function: catalytic activity (GO:0003824);; Biological Process: metabolic process (GO:0008152);;	--	[E]	Amino acid transport and metabolism	Uncharacterized protein {ECO:0000313|EnsemblPlants:PGSC0003DMT400073565} OS=Solanum tuberosum (Potato) PE=3 SV=1	PREDICTED: branched-chain-amino-acid aminotransferase-like protein 1 [Nicotiana tomentosiformis]
EVM0008457.2	--	--	--	--	Uncharacterized protein {ECO:0000313|EnsemblPlants:PGSC0003DMT400066236} OS=Solanum tuberosum (Potato) PE=4 SV=1	PREDICTED: uncharacterized protein LOC104101110 [Nicotiana tomentosiformis]
EVM0008487.1	Molecular Function: phosphorelay sensor kinase activity (GO:0000155);; Biological Process: phosphorelay signal transduction system (GO:0000160);; Molecular Function: protein serine/threonine kinase activity (GO:0004674);; Molecular Function: ATP binding (GO:0005524);; Cellular Component: vacuole (GO:0005773);; Biological Process: regulation of transcription, DNA-templated (GO:0006355);; Biologica…	K20715|0|sly:100037733|K20715 phototropin [EC:2.7.11.1] | (RefSeq) PHOT1; phototropin-1	--	--	Uncharacterized protein {ECO:0000313|EnsemblPlants:Solyc11g072710.1.1} OS=Solanum lycopersicum (Tomato) PE=4 SV=1	phototropin-1 [Solanum lycopersicum]
EVM0008498.1	Cellular Component: plasma membrane (GO:0005886);; Cellular Component: integral component of membrane (GO:0016021);;	--	--	--	CASP-like protein {ECO:0000256|RuleBase:RU361233} OS=Solanum tuberosum (Potato) PE=3 SV=1	PREDICTED: casparian strip membrane protein 1-like [Solanum tuberosum]
EVM0008529.1	Molecular Function: N-acetyltransferase activity (GO:0008080);;	--	--	--	Uncharacterized protein {ECO:0000313|EnsemblPlants:PGSC0003DMT400057860} OS=Solanum tuberosum (Potato) PE=4 SV=1	PREDICTED: uncharacterized protein LOC104224348 [Nicotiana sylvestris]
EVM0008530.2	--	--	--	--	Uncharacterized protein {ECO:0000313|EnsemblPlants:PGSC0003DMT400042519} OS=Solanum tuberosum (Potato) PE=4 SV=1	PREDICTED: uncharacterized protein LOC104236727 [Nicotiana sylvestris]
EVM0008602.1	--	--	--	--	Serine/threonine-protein kinase {ECO:0000256|PIRNR:PIRNR000641} OS=Solanum tuberosum (Potato) PE=3 SV=1	PREDICTED: G-type lectin S-receptor-like serine/threonine-protein kinase At4g27290-like [Solanum tuberosum]
EVM0008603.1	Molecular Function: transporter activity (GO:0005215);; Biological Process: oligopeptide transport (GO:0006857);; Cellular Component: integral component of membrane (GO:0016021);;	K14638|0|sot:102603215|K14638 solute carrier family 15 (peptide/histidine transporter), member 3/4 | (RefSeq) protein NRT1/ PTR FAMILY 6.3-like	[E]	Amino acid transport and metabolism	Uncharacterized protein {ECO:0000313|EnsemblPlants:PGSC0003DMT400032493} OS=Solanum tuberosum (Potato) PE=3 SV=1	PREDICTED: nitrate transporter 1.1-like [Solanum tuberosum]
EVM0008611.2	--	K01188|0|sot:102580126|K01188 beta-glucosidase [EC:3.2.1.21] | (RefSeq) putative beta-glucosidase 41	[G]	Carbohydrate transport and metabolism	Uncharacterized protein {ECO:0000313|EnsemblPlants:Solyc07g063880.2.1} OS=Solanum lycopersicum (Tomato) PE=3 SV=1	PREDICTED: putative beta-glucosidase 41 [Nicotiana tomentosiformis]
EVM0008636.1	Molecular Function: protein serine/threonine kinase activity (GO:0004674);; Molecular Function: ATP binding (GO:0005524);; Biological Process: protein phosphorylation (GO:0006468);; Biological Process: signal transduction (GO:0007165);;	--	[T]	Signal transduction mechanisms	Uncharacterized protein {ECO:0000313|EnsemblPlants:PGSC0003DMT400036354} OS=Solanum tuberosum (Potato) PE=4 SV=1	PREDICTED: CBL-interacting protein kinase 2-like [Nicotiana tomentosiformis]
EVM0008662.1	--	--	[V]	Defense mechanisms	Uncharacterized protein {ECO:0000313|EnsemblPlants:Solyc01g094010.2.1} OS=Solanum lycopersicum (Tomato) PE=4 SV=1	PREDICTED: probable carboxylesterase 8 [Nicotiana tomentosiformis]
EVM0008665.1	--	K14496|6.56849e-118|spen:107013737|K14496 abscisic acid receptor PYR/PYL family | (RefSeq) abscisic acid receptor PYL4-like	--	--	Uncharacterized protein {ECO:0000313|EnsemblPlants:Solyc03g095780.1.1} OS=Solanum lycopersicum (Tomato) PE=4 SV=1	PREDICTED: abscisic acid receptor PYL4-like [Solanum lycopersicum]
EVM0008672.2	--	--	--	--	Uncharacterized protein {ECO:0000313|EnsemblPlants:PGSC0003DMT400024415} OS=Solanum tuberosum (Potato) PE=4 SV=1	PREDICTED: uncharacterized protein LOC104234333 [Nicotiana sylvestris]
EVM0008696.1	Cellular Component: cell wall (GO:0005618);; Biological Process: defense response (GO:0006952);; Biological Process: signal transduction (GO:0007165);; Cellular Component: plasmodesma (GO:0009506);; Cellular Component: chloroplast (GO:0009507);; Cellular Component: membrane (GO:0016020);; Cellular Component: apoplast (GO:0048046);;	--	[R]	General function prediction only	Uncharacterized protein {ECO:0000313|EnsemblPlants:PGSC0003DMT400003166} OS=Solanum tuberosum (Potato) PE=4 SV=1	PREDICTED: DNA-damage-repair/toleration protein DRT100-like [Solanum tuberosum]
EVM0008745.2	--	--	[V]	Defense mechanisms	Uncharacterized protein {ECO:0000313|EnsemblPlants:Solyc06g054300.1.1} OS=Solanum lycopersicum (Tomato) PE=4 SV=1	PREDICTED: 2-hydroxyisoflavanone dehydratase-like [Solanum lycopersicum]
EVM0008755.1	--	--	[K]	Transcription	Coffea canephora DH200=94 genomic scaffold, scaffold_75 {ECO:0000313|EMBL:CDP13476.1} OS=Coffea canephora (Robusta coffee) PE=4 SV=1	PREDICTED: uncharacterized protein LOC104241002 [Nicotiana sylvestris]
EVM0008790.2	Biological Process: MAPK cascade (GO:0000165);; Molecular Function: MAP kinase activity (GO:0004707);; Molecular Function: ATP binding (GO:0005524);; Biological Process: protein phosphorylation (GO:0006468);;	K20537|0|spen:107008875|K20537 mitogen-activated protein kinase 7/14 [EC:2.7.11.24] | (RefSeq) mitogen-activated protein kinase 7	[T]	Signal transduction mechanisms	Mitogen-activated protein kinase {ECO:0000256|RuleBase:RU361165} OS=Solanum tuberosum (Potato) PE=3 SV=1	PREDICTED: mitogen-activated protein kinase 7-like [Solanum tuberosum]
EVM0008800.12	--	--	--	--	Uncharacterized protein {ECO:0000313|EnsemblPlants:Solyc08g078500.2.1} OS=Solanum lycopersicum (Tomato) PE=4 SV=1	PREDICTED: uncharacterized protein LOC101259563 [Solanum lycopersicum]
EVM0008804.3	Molecular Function: 3-methyl-2-oxobutanoate dehydrogenase (2-methylpropanoyl-transferring) activity (GO:0003863);; Cellular Component: mitochondrion (GO:0005739);; Biological Process: metabolic process (GO:0008152);;	K00166|0|spen:107022766|K00166 2-oxoisovalerate dehydrogenase E1 component alpha subunit [EC:1.2.4.4] | (RefSeq) 2-oxoisovalerate dehydrogenase subunit alpha 1, mitochondrial-like	[C]	Energy production and conversion	Uncharacterized protein {ECO:0000313|EnsemblPlants:Solyc06g059850.1.1} OS=Solanum lycopersicum (Tomato) PE=4 SV=1	PREDICTED: 2-oxoisovalerate dehydrogenase subunit alpha 1, mitochondrial-like [Solanum lycopersicum]
EVM0008830.1	Cellular Component: mitochondrion (GO:0005739);; Biological Process: photorespiration (GO:0009853);; Cellular Component: membrane (GO:0016020);;	--	[T]	Signal transduction mechanisms	Uncharacterized protein {ECO:0000313|EnsemblPlants:Solyc08g014020.2.1} OS=Solanum lycopersicum (Tomato) PE=4 SV=1	PREDICTED: uncharacterized protein LOC101249388 [Solanum lycopersicum]
EVM0008843.1	Cellular Component: cytosol (GO:0005829);; Biological Process: polyamine catabolic process (GO:0006598);; Biological Process: response to wounding (GO:0009611);; Biological Process: coumarin biosynthetic process (GO:0009805);; Biological Process: lignin biosynthetic process (GO:0009809);; Biological Process: positive regulation of flavonoid biosynthetic process (GO:0009963);; Biological Process: …	K00588|1.12521e-177|sot:102586657|K00588 caffeoyl-CoA O-methyltransferase [EC:2.1.1.104] | (RefSeq) CCoAMT, CCoAOMT; caffeoyl-CoA O-methyltransferase	[Q]	Secondary metabolites biosynthesis, transport and catabolism	Uncharacterized protein {ECO:0000313|EnsemblPlants:Solyc02g093250.2.1} OS=Solanum lycopersicum (Tomato) PE=4 SV=1	PREDICTED: caffeoyl-CoA O-methyltransferase-like [Solanum tuberosum]
EVM0008850.2	Molecular Function: methionine adenosyltransferase activity (GO:0004478);; Molecular Function: ATP binding (GO:0005524);; Cellular Component: cytoplasm (GO:0005737);; Biological Process: S-adenosylmethionine biosynthetic process (GO:0006556);; Biological Process: one-carbon metabolic process (GO:0006730);; Molecular Function: metal ion binding (GO:0046872);;	K00789|0|spen:107002483|K00789 S-adenosylmethionine synthetase [EC:2.5.1.6] | (RefSeq) S-adenosylmethionine synthase 1	[H]	Coenzyme transport and metabolism	S-adenosylmethionine synthase {ECO:0000256|RuleBase:RU000541} OS=Betula luminifera PE=2 SV=1	S-adenosylmethionine synthase 1 [Solanum tuberosum]
EVM0008861.1	Molecular Function: DNA binding (GO:0003677);; Molecular Function: chromatin binding (GO:0003682);; Biological Process: response to stress (GO:0006950);; Biological Process: response to abiotic stimulus (GO:0009628);; Biological Process: response to hormone (GO:0009725);; Biological Process: response to oxygen-containing compound (GO:1901700);;	K09422|1.82728e-175|spen:107008883|K09422 myb proto-oncogene protein, plant | (RefSeq) myb-related protein 306-like	[K]	Transcription	Transcription factor {ECO:0000313|EMBL:CAA67575.1} OS=Solanum lycopersicum (Tomato) PE=2 SV=1	PREDICTED: myb-related protein 306-like [Nicotiana tomentosiformis]
EVM0008880.1	Molecular Function: hydrolase activity, hydrolyzing O-glycosyl compounds (GO:0004553);; Cellular Component: extracellular region (GO:0005576);; Cellular Component: plant-type cell wall (GO:0009505);;	K01188|0|sot:102580126|K01188 beta-glucosidase [EC:3.2.1.21] | (RefSeq) putative beta-glucosidase 41	[G]	Carbohydrate transport and metabolism	Uncharacterized protein {ECO:0000313|EnsemblPlants:Solyc07g063880.2.1} OS=Solanum lycopersicum (Tomato) PE=3 SV=1	PREDICTED: putative beta-glucosidase 41-like [Solanum tuberosum]
EVM0008885.1	Molecular Function: metal ion binding (GO:0046872);;	--	[P]	Inorganic ion transport and metabolism	Putative metallothionein-like protein type 2B {ECO:0000313|EMBL:CAC40757.1} OS=Atropa belladonna (Belladonna) PE=2 SV=1	putative metallothionein-like protein type 2B [Atropa belladonna]
EVM0008890.2	--	--	--	--	Uncharacterized protein {ECO:0000313|EnsemblPlants:Solyc06g070910.2.1} OS=Solanum lycopersicum (Tomato) PE=4 SV=1	PREDICTED: transcription factor PRE3-like [Nicotiana tomentosiformis]
EVM0008916.6	Molecular Function: catalytic activity (GO:0003824);; Biological Process: trehalose biosynthetic process (GO:0005992);;	K01087|0|spen:107013774|K01087 trehalose 6-phosphate phosphatase [EC:3.1.3.12] | (RefSeq) probable trehalose-phosphate phosphatase 2	[G]	Carbohydrate transport and metabolism	Trehalose 6-phosphate phosphatase {ECO:0000256|RuleBase:RU361117} OS=Solanum lycopersicum (Tomato) PE=3 SV=1	PREDICTED: probable trehalose-phosphate phosphatase 2 [Nicotiana sylvestris]
EVM0008941.1	--	K14686|4.6837e-44|tcc:TCM_041728|K14686 solute carrier family 31 (copper transporter), member 1 | (RefSeq) Copper transporter, putative	[P]	Inorganic ion transport and metabolism	Coffea canephora DH200=94 genomic scaffold, scaffold_36 {ECO:0000313|EMBL:CDP09124.1} OS=Coffea canephora (Robusta coffee) PE=4 SV=1	unnamed protein product [Coffea canephora]
EVM0008951.1	Molecular Function: calcium-dependent protein serine/threonine phosphatase activity (GO:0004723);; Molecular Function: calcium ion binding (GO:0005509);; Biological Process: detection of calcium ion (GO:0005513);; Cellular Component: cytoplasm (GO:0005737);; Cellular Component: calcineurin complex (GO:0005955);; Biological Process: stomatal movement (GO:0010118);; Cellular Component: membrane (GO…	K06268|8.39164e-133|sot:102600469|K06268 serine/threonine-protein phosphatase 2B regulatory subunit | (RefSeq) calcineurin B-like protein 7	[T]	Signal transduction mechanisms	Uncharacterized protein {ECO:0000313|EnsemblPlants:Solyc00g034810.1.1} OS=Solanum lycopersicum (Tomato) PE=4 SV=1	PREDICTED: calcineurin B-like protein 7-like [Solanum tuberosum]
EVM0008986.2	--	--	--	--	Uncharacterized protein {ECO:0000313|EnsemblPlants:PGSC0003DMT400072493} OS=Solanum tuberosum (Potato) PE=4 SV=1	PREDICTED: microtubule-associated protein futsch-like [Solanum lycopersicum]
EVM0008989.2	Molecular Function: DNA binding (GO:0003677);; Molecular Function: chromatin binding (GO:0003682);;	--	[O]	Posttranslational modification, protein turnover, chaperones	Uncharacterized protein {ECO:0000313|EnsemblPlants:PGSC0003DMT400055263} OS=Solanum tuberosum (Potato) PE=4 SV=1	PREDICTED: uncharacterized protein LOC102602066 [Solanum tuberosum]
EVM0008995.1	--	K20562|0|sly:101247609|K20562 biphenyl-4-hydroxylase | (RefSeq) cytochrome P450 CYP736A12-like	[Q]	Secondary metabolites biosynthesis, transport and catabolism	Uncharacterized protein {ECO:0000313|EnsemblPlants:Solyc04g054260.2.1} OS=Solanum lycopersicum (Tomato) PE=3 SV=1	PREDICTED: cytochrome P450 CYP736A12-like [Solanum lycopersicum]
EVM0008997.2	Molecular Function: peroxidase activity (GO:0004601);; Biological Process: response to oxidative stress (GO:0006979);; Molecular Function: heme binding (GO:0020037);; Molecular Function: metal ion binding (GO:0046872);; Biological Process: oxidation-reduction process (GO:0055114);;	K00430|0|sot:102578600|K00430 peroxidase [EC:1.11.1.7] | (RefSeq) peroxidase 64-like	--	--	Uncharacterized protein {ECO:0000313|EnsemblPlants:Solyc04g081860.2.1} OS=Solanum lycopersicum (Tomato) PE=3 SV=1	PREDICTED: peroxidase 64-like [Nicotiana sylvestris]
EVM0009016.2	Molecular Function: monooxygenase activity (GO:0004497);; Molecular Function: iron ion binding (GO:0005506);; Molecular Function: electron transfer activity (GO:0009055);; Molecular Function: oxidoreductase activity, acting on paired donors, with incorporation or reduction of molecular oxygen (GO:0016705);; Molecular Function: heme binding (GO:0020037);; Biological Process: oxidation-reduction pr…	K20618|0|sot:102594375|K20618 cytochrome P450 family 76 subfamily A | (RefSeq) cytochrome P450 76A2-like	[Q]	Secondary metabolites biosynthesis, transport and catabolism	Uncharacterized protein {ECO:0000313|EnsemblPlants:PGSC0003DMT400072408} OS=Solanum tuberosum (Potato) PE=3 SV=1	RecName: Full=Cytochrome P450 76A2; AltName: Full=CYPLXXVIA2; AltName: Full=Cytochrome P-450EG7 [Solanum melongena]
EVM0009042.1	--	--	--	--	Uncharacterized protein {ECO:0000313|EnsemblPlants:Solyc10g076180.1.1} OS=Solanum lycopersicum (Tomato) PE=4 SV=1	PREDICTED: transcription repressor OFP1-like [Nicotiana sylvestris]
EVM0009092.1	Biological Process: transcription, DNA-templated (GO:0006351);; Biological Process: multicellular organism development (GO:0007275);; Biological Process: biological regulation (GO:0065007);;	--	--	--	Uncharacterized protein {ECO:0000313|EnsemblPlants:Solyc10g074680.1.1} OS=Solanum lycopersicum (Tomato) PE=4 SV=1	PREDICTED: protein SCARECROW [Solanum lycopersicum]
EVM0009143.1	--	--	[GC]	--	Uncharacterized protein {ECO:0000313|EnsemblPlants:PGSC0003DMT400089418} OS=Solanum tuberosum (Potato) PE=4 SV=1	PREDICTED: anthocyanidin 3-O-glucosyltransferase 5-like [Solanum tuberosum]
EVM0009184.1	--	--	--	--	Uncharacterized protein {ECO:0000313|EnsemblPlants:GSMUA_Achr10P19210_001} OS=Musa acuminata subsp. malaccensis (Wild banana) PE=4 SV=1	PREDICTED: uncharacterized protein LOC105161457 [Sesamum indicum]
EVM0009229.2	Biological Process: carbohydrate transport (GO:0008643);; Cellular Component: integral component of membrane (GO:0016021);; Molecular Function: transmembrane transporter activity (GO:0022891);; Molecular Function: 2-alkenal reductase [NAD(P)] activity (GO:0032440);; Biological Process: transmembrane transport (GO:0055085);; Biological Process: oxidation-reduction process (GO:0055114);;	--	[R]	General function prediction only	Sugar transporter 12 {ECO:0000313|EMBL:BAO96221.1} OS=Solanum lycopersicum (Tomato) PE=2 SV=1	sugar transport protein 14 [Solanum lycopersicum]
EVM0009245.2	Cellular Component: cytoplasm (GO:0005737);; Biological Process: L-phenylalanine catabolic process (GO:0006559);; Biological Process: cinnamic acid biosynthetic process (GO:0009800);; Molecular Function: phenylalanine ammonia-lyase activity (GO:0045548);;	K10775|0|sly:101249824|K10775 phenylalanine ammonia-lyase [EC:4.3.1.24] | (RefSeq) PAL2; phenylalanine ammonia-lyase 2	[Q]	Secondary metabolites biosynthesis, transport and catabolism	Phenylalanine ammonia-lyase {ECO:0000256|RuleBase:RU003955} OS=Solanum lycopersicum (Tomato) PE=3 SV=1	PREDICTED: phenylalanine ammonia-lyase-like [Solanum lycopersicum]
EVM0009266.2	--	--	--	--	Uncharacterized protein {ECO:0000313|EnsemblPlants:PGSC0003DMT400031895} OS=Solanum tuberosum (Potato) PE=4 SV=1	PREDICTED: protein BRANCHLESS TRICHOME [Nicotiana sylvestris]
EVM0009295.1	--	--	--	--	Uncharacterized protein {ECO:0000313|EnsemblPlants:Solyc03g113120.2.1} OS=Solanum lycopersicum (Tomato) PE=4 SV=1	PREDICTED: probable WRKY transcription factor 61 [Nicotiana tomentosiformis]
EVM0009338.1	--	--	--	--	Uncharacterized protein {ECO:0000313|EnsemblPlants:PGSC0003DMT400084732} OS=Solanum tuberosum (Potato) PE=4 SV=1	PREDICTED: non-specific lipid transfer protein GPI-anchored 1 [Nicotiana sylvestris]
EVM0009341.2	--	--	--	--	Uncharacterized protein {ECO:0000313|EnsemblPlants:PGSC0003DMT400026096} OS=Solanum tuberosum (Potato) PE=4 SV=1	PREDICTED: uncharacterized protein LOC102591830 [Solanum tuberosum]
EVM0009388.2	--	K00430|6.98608e-180|sot:102594314|K00430 peroxidase [EC:1.11.1.7] | (RefSeq) peroxidase 2-like	--	--	Uncharacterized protein {ECO:0000313|EnsemblPlants:PGSC0003DMT400053618} OS=Solanum tuberosum (Potato) PE=3 SV=1	PREDICTED: peroxidase 70-like [Solanum tuberosum]
EVM0009409.2	Molecular Function: peroxidase activity (GO:0004601);; Cellular Component: cytosol (GO:0005829);; Biological Process: response to oxidative stress (GO:0006979);; Molecular Function: heme binding (GO:0020037);; Molecular Function: metal ion binding (GO:0046872);; Biological Process: defense response to fungus (GO:0050832);; Biological Process: oxidation-reduction process (GO:0055114);;	K00430|7.63151e-178|sot:107063518|K00430 peroxidase [EC:1.11.1.7] | (RefSeq) peroxidase 21	--	--	Uncharacterized protein {ECO:0000313|EnsemblPlants:PGSC0003DMT400004447} OS=Solanum tuberosum (Potato) PE=3 SV=1	PREDICTED: peroxidase 21 [Nicotiana tomentosiformis]
EVM0009427.2	Molecular Function: monooxygenase activity (GO:0004497);; Molecular Function: iron ion binding (GO:0005506);; Molecular Function: electron transfer activity (GO:0009055);; Molecular Function: oxidoreductase activity, acting on paired donors, with incorporation or reduction of molecular oxygen (GO:0016705);; Molecular Function: heme binding (GO:0020037);; Biological Process: oxidation-reduction pr…	--	[Q]	Secondary metabolites biosynthesis, transport and catabolism	Uncharacterized protein {ECO:0000313|EnsemblPlants:Solyc06g060190.2.1} OS=Solanum lycopersicum (Tomato) PE=3 SV=1	PREDICTED: premnaspirodiene oxygenase-like [Solanum tuberosum]
EVM0009446.2	Cellular Component: integral component of membrane (GO:0016021);;	--	--	--	Uncharacterized protein {ECO:0000313|EnsemblPlants:PGSC0003DMT400007068} OS=Solanum tuberosum (Potato) PE=4 SV=1	PREDICTED: uncharacterized protein LOC102602443 [Solanum tuberosum]
EVM0009506.2	--	--	--	--	Uncharacterized protein {ECO:0000313|EnsemblPlants:Solyc07g063070.1.1} OS=Solanum lycopersicum (Tomato) PE=4 SV=1	PREDICTED: uncharacterized protein LOC101257285 [Solanum lycopersicum]
EVM0009534.5	--	--	--	--	Uncharacterized protein {ECO:0000313|EnsemblPlants:PGSC0003DMT400044272} OS=Solanum tuberosum (Potato) PE=4 SV=1	PREDICTED: uncharacterized protein LOC102597658 [Solanum tuberosum]
EVM0009550.1	--	--	--	--	Uncharacterized protein {ECO:0000313|EnsemblPlants:Solyc08g078910.1.1} OS=Solanum lycopersicum (Tomato) PE=4 SV=1	PREDICTED: 14 kDa proline-rich protein DC2.15-like [Nicotiana sylvestris]
EVM0009591.1	Molecular Function: copper ion binding (GO:0005507);; Cellular Component: plant-type cell wall (GO:0009505);; Biological Process: cell tip growth (GO:0009932);; Molecular Function: oxidoreductase activity (GO:0016491);; Cellular Component: anchored component of plasma membrane (GO:0046658);; Cellular Component: apoplast (GO:0048046);; Biological Process: oxidation-reduction process (GO:0055114);;	--	[Q]	Secondary metabolites biosynthesis, transport and catabolism	Uncharacterized protein {ECO:0000313|EnsemblPlants:PGSC0003DMT400035984} OS=Solanum tuberosum (Potato) PE=4 SV=1	PREDICTED: monocopper oxidase-like protein SKS1-like [Solanum tuberosum]
EVM0009595.1	--	--	--	--	Uncharacterized protein {ECO:0000313|EnsemblPlants:PGSC0003DMT400010539} OS=Solanum tuberosum (Potato) PE=4 SV=1	PREDICTED: WAT1-related protein At1g21890-like [Solanum lycopersicum]
EVM0009609.2	--	--	--	--	Uncharacterized protein {ECO:0000313|EnsemblPlants:Solyc05g014270.2.1} OS=Solanum lycopersicum (Tomato) PE=4 SV=1	PREDICTED: uncharacterized protein DDB_G0284459-like isoform X2 [Solanum tuberosum]
EVM0009613.1	--	--	[R]	General function prediction only	Uncharacterized protein {ECO:0000313|EnsemblPlants:PGSC0003DMT400010869} OS=Solanum tuberosum (Potato) PE=4 SV=1	PREDICTED: SPX domain-containing membrane protein At4g22990-like isoform X2 [Solanum tuberosum]
EVM0009620.1	--	K10881|6.37815e-20|spen:107021701|K10881 26 proteasome complex subunit DSS1 | (RefSeq) probable 26S proteasome complex subunit sem1-1	[S]	Function unknown	Uncharacterized protein {ECO:0000313|EnsemblPlants:PGSC0003DMT400069698} OS=Solanum tuberosum (Potato) PE=4 SV=1	PREDICTED: probable 26S proteasome complex subunit sem1-2 [Nicotiana tomentosiformis]
EVM0009638.2	--	--	--	--	Uncharacterized protein {ECO:0000313|EnsemblPlants:Solyc01g091110.2.1} OS=Solanum lycopersicum (Tomato) PE=4 SV=1	PREDICTED: 21 kDa protein-like [Nicotiana sylvestris]
EVM0009649.2	Molecular Function: hydrolase activity, hydrolyzing O-glycosyl compounds (GO:0004553);; Biological Process: cellular glucan metabolic process (GO:0006073);; Cellular Component: plant-type cell wall (GO:0009505);; Cellular Component: chloroplast (GO:0009507);; Biological Process: response to mechanical stimulus (GO:0009612);; Biological Process: response to low light intensity stimulus (GO:0009645…	K08235|0|sot:102578319|K08235 xyloglucan:xyloglucosyl transferase [EC:2.4.1.207] | (RefSeq) probable xyloglucan endotransglucosylase/hydrolase protein	--	--	Xyloglucan endotransglucosylase/hydrolase {ECO:0000256|RuleBase:RU361120} OS=Solanum tuberosum (Potato) PE=3 SV=1	PREDICTED: probable xyloglucan endotransglucosylase/hydrolase protein-like [Solanum tuberosum]
EVM0009673.1	--	--	--	--	Uncharacterized protein {ECO:0000313|EnsemblPlants:PGSC0003DMT400046827} OS=Solanum tuberosum (Potato) PE=4 SV=1	PREDICTED: U-box domain-containing protein 33-like [Nicotiana tomentosiformis]
EVM0009719.1	Biological Process: drug transmembrane transport (GO:0006855);; Molecular Function: drug transmembrane transporter activity (GO:0015238);; Molecular Function: antiporter activity (GO:0015297);; Cellular Component: membrane (GO:0016020);;	K03327|0|sot:102605678|K03327 multidrug resistance protein, MATE family | (RefSeq) protein DETOXIFICATION 49-like	[R]	General function prediction only	MATE efflux family protein {ECO:0000256|RuleBase:RU004914} OS=Solanum tuberosum (Potato) PE=3 SV=1	PREDICTED: MATE efflux family protein 5-like [Nicotiana tomentosiformis]
EVM0009746.1	Molecular Function: calcium ion binding (GO:0005509);; Molecular Function: calcium-dependent phospholipid binding (GO:0005544);;	--	[U]	Intracellular trafficking, secretion, and vesicular transport	Uncharacterized protein {ECO:0000313|EnsemblPlants:PGSC0003DMT400050067} OS=Solanum tuberosum (Potato) PE=4 SV=1	PREDICTED: annexin D4-like isoform X1 [Solanum tuberosum]
EVM0009749.1	Cellular Component: plasma membrane (GO:0005886);; Molecular Function: zinc ion binding (GO:0008270);; Molecular Function: transferase activity (GO:0016740);;	K16675|0|spen:107015572|K16675 palmitoyltransferase ZDHHC9/14/18 [EC:2.3.1.225] | (RefSeq) protein S-acyltransferase 8-like	[R]	General function prediction only	S-acyltransferase {ECO:0000256|RuleBase:RU079119} OS=Solanum tuberosum (Potato) PE=3 SV=1	PREDICTED: protein S-acyltransferase 8-like [Solanum tuberosum]
EVM0009776.2	--	--	--	--	Uncharacterized protein {ECO:0000313|EnsemblPlants:Solyc10g007510.1.1} OS=Solanum lycopersicum (Tomato) PE=4 SV=1	PREDICTED: major pollen allergen Ole e 10-like isoform X1 [Nicotiana sylvestris]
EVM0009945.2	--	--	--	--	Alpha-amylase inhibitor, lipid transfer and seed storage protein {ECO:0000313|EMBL:AGO14651.1} OS=Solanum tuberosum (Potato) PE=2 SV=1	alpha-amylase inhibitor, lipid transfer and seed storage protein [Solanum tuberosum]
EVM0009959.1	--	K14570|1.02999e-20|sot:102581137|K14570 RNA exonuclease 1 [EC:3.1.-.-] | (RefSeq) small RNA degrading nuclease 1-like	[L]	Replication, recombination and repair	Uncharacterized protein {ECO:0000313|EnsemblPlants:PGSC0003DMT400027121} OS=Solanum tuberosum (Potato) PE=4 SV=1	PREDICTED: small RNA degrading nuclease 1-like isoform X2 [Nicotiana sylvestris]
EVM0009980.4	Molecular Function: protein serine/threonine kinase activity (GO:0004674);; Molecular Function: ATP binding (GO:0005524);; Biological Process: protein phosphorylation (GO:0006468);;	K04733|0|sot:102593456|K04733 interleukin-1 receptor-associated kinase 4 [EC:2.7.11.1] | (RefSeq) probable receptor-like serine/threonine-protein kinase At5g57670	[T]	Signal transduction mechanisms	Uncharacterized protein {ECO:0000313|EnsemblPlants:PGSC0003DMT400013990} OS=Solanum tuberosum (Potato) PE=3 SV=1	PREDICTED: probable receptor-like serine/threonine-protein kinase At5g57670 [Nicotiana tomentosiformis]
EVM0009986.2	Molecular Function: DNA binding (GO:0003677);; Molecular Function: DNA-binding transcription factor activity (GO:0003700);; Cellular Component: nucleus (GO:0005634);; Biological Process: regulation of transcription, DNA-templated (GO:0006355);; Biological Process: defense response (GO:0006952);; Biological Process: gibberellic acid mediated signaling pathway (GO:0009740);; Biological Process: fru…	K14516|7.95026e-105|sot:102594619|K14516 ethylene-responsive transcription factor 1 | (RefSeq) ethylene-responsive transcription factor 1B-like	--	--	Uncharacterized protein {ECO:0000313|EnsemblPlants:PGSC0003DMT400037826} OS=Solanum tuberosum (Potato) PE=4 SV=1	PREDICTED: ethylene-responsive transcription factor 1B-like [Solanum tuberosum]
EVM0010010.8	Biological Process: metabolic process (GO:0008152);; Molecular Function: oxidoreductase activity (GO:0016491);;	--	[V]	Defense mechanisms	Uncharacterized protein {ECO:0000313|EnsemblPlants:Solyc12g005350.1.1} OS=Solanum lycopersicum (Tomato) PE=4 SV=1	PREDICTED: bifunctional dihydroflavonol 4-reductase/flavanone 4-reductase-like [Solanum tuberosum]
EVM0010040.1	Cellular Component: chloroplast stroma (GO:0009570);;	--	--	--	Uncharacterized protein {ECO:0000313|EnsemblPlants:PGSC0003DMT400049580} OS=Solanum tuberosum (Potato) PE=4 SV=1	PREDICTED: uncharacterized protein LOC102601546 [Solanum tuberosum]
EVM0010054.1	Molecular Function: microtubule motor activity (GO:0003777);; Cellular Component: microtubule associated complex (GO:0005875);; Biological Process: microtubule-based process (GO:0007017);;	K10418|2.38507e-37|spen:107013997|K10418 dynein light chain LC8-type | (RefSeq) dynein light chain 1, cytoplasmic-like	[Z]	Cytoskeleton	Uncharacterized protein {ECO:0000313|EnsemblPlants:Solyc03g120690.2.1} OS=Solanum lycopersicum (Tomato) PE=4 SV=1	PREDICTED: dynein light chain 1, cytoplasmic-like [Nicotiana sylvestris]
EVM0010061.1	Biological Process: maltose metabolic process (GO:0000023);; Cellular Component: mitochondrion (GO:0005739);; Cellular Component: cytosol (GO:0005829);; Biological Process: cellular response to DNA damage stimulus (GO:0006974);; Molecular Function: zinc ion binding (GO:0008270);; Biological Process: thiamine biosynthetic process (GO:0009228);; Biological Process: response to cold (GO:0009409);; C…	K03146|2.35989e-151|sot:102598996|K03146 thiamine thiazole synthase | (RefSeq) thiamine thiazole synthase 1, chloroplastic	[R]	General function prediction only	Thiamine thiazole synthase, chloroplastic {ECO:0000256|HAMAP-Rule:MF_03158} OS=Nicotiana tabacum (Common tobacco) PE=2 SV=1	PREDICTED: thiamine thiazole synthase, chloroplastic [Nicotiana sylvestris]
EVM0010074.2	--	--	--	--	Uncharacterized protein {ECO:0000313|EnsemblPlants:PGSC0003DMT400030855} OS=Solanum tuberosum (Potato) PE=4 SV=1	PREDICTED: protein FANTASTIC FOUR 3-like [Solanum tuberosum]
EVM0010093.1	Molecular Function: transporter activity (GO:0005215);; Biological Process: oligopeptide transport (GO:0006857);; Cellular Component: integral component of membrane (GO:0016021);;	K14638|0|sly:101252459|K14638 solute carrier family 15 (peptide/histidine transporter), member 3/4 | (RefSeq) protein NRT1/ PTR FAMILY 2.7-like	[E]	Amino acid transport and metabolism	Uncharacterized protein {ECO:0000313|EnsemblPlants:Solyc11g072570.1.1} OS=Solanum lycopersicum (Tomato) PE=3 SV=1	PREDICTED: protein NRT1/ PTR FAMILY 2.7-like [Nicotiana tomentosiformis]
EVM0010095.2	Molecular Function: protein serine/threonine kinase activity (GO:0004674);; Molecular Function: ATP binding (GO:0005524);; Biological Process: protein phosphorylation (GO:0006468);;	K07760|0|sot:102586889|K07760 cyclin-dependent kinase [EC:2.7.11.22] | (RefSeq) cell division control protein 2 homolog C	[R]	General function prediction only	Uncharacterized protein {ECO:0000313|EnsemblPlants:PGSC0003DMT400071215} OS=Solanum tuberosum (Potato) PE=4 SV=1	PREDICTED: cell division control protein 2 homolog C-like [Solanum tuberosum]
EVM0010156.1	--	--	--	--	Uncharacterized protein {ECO:0000313|EnsemblPlants:Solyc06g065340.1.1} OS=Solanum lycopersicum (Tomato) PE=4 SV=1	PREDICTED: uncharacterized protein LOC101251995 [Solanum lycopersicum]
EVM0010167.3	Molecular Function: transporter activity (GO:0005215);; Cellular Component: plasma membrane (GO:0005886);; Biological Process: oligopeptide transport (GO:0006857);; Cellular Component: integral component of membrane (GO:0016021);;	K14638|0|spen:107002362|K14638 solute carrier family 15 (peptide/histidine transporter), member 3/4 | (RefSeq) protein NRT1/ PTR FAMILY 5.6-like	[E]	Amino acid transport and metabolism	Uncharacterized protein {ECO:0000313|EnsemblPlants:PGSC0003DMT400028797} OS=Solanum tuberosum (Potato) PE=3 SV=1	PREDICTED: probable peptide/nitrate transporter At3g53960-like [Solanum tuberosum]
EVM0010184.3	Molecular Function: DNA binding (GO:0003677);; Molecular Function: chromatin binding (GO:0003682);;	--	[O]	Posttranslational modification, protein turnover, chaperones	Uncharacterized protein {ECO:0000313|EnsemblPlants:PGSC0003DMT400055263} OS=Solanum tuberosum (Potato) PE=4 SV=1	PREDICTED: uncharacterized protein LOC102602066 [Solanum tuberosum]
EVM0010233.2	--	--	--	--	Uncharacterized protein {ECO:0000313|EnsemblPlants:PGSC0003DMT400026168} OS=Solanum tuberosum (Potato) PE=4 SV=1	PREDICTED: uncharacterized protein LOC102606344 [Solanum tuberosum]
EVM0010241.1	Molecular Function: structural molecule activity (GO:0005198);; Biological Process: response to stress (GO:0006950);; Cellular Component: chloroplast thylakoid membrane (GO:0009535);; Molecular Function: 2-alkenal reductase [NAD(P)] activity (GO:0032440);; Biological Process: oxidation-reduction process (GO:0055114);;	--	--	--	Uncharacterized protein {ECO:0000313|EnsemblPlants:Solyc02g081170.2.1} OS=Solanum lycopersicum (Tomato) PE=2 SV=1	plastid lipid associated protein CHRC [Solanum lycopersicum]
EVM0010254.1	--	--	--	--	Uncharacterized protein {ECO:0000313|EnsemblPlants:PGSC0003DMT400083024} OS=Solanum tuberosum (Potato) PE=4 SV=1	PREDICTED: uncharacterized protein LOC101245768 [Solanum lycopersicum]
EVM0010274.2	--	--	--	--	Uncharacterized protein {ECO:0000313|EnsemblPlants:Solyc08g061060.1.1} OS=Solanum lycopersicum (Tomato) PE=4 SV=1	PREDICTED: EG45-like domain containing protein isoform X2 [Nicotiana sylvestris]
EVM0010302.1	--	K11420|0|sot:102587095|K11420 euchromatic histone-lysine N-methyltransferase [EC:2.1.1.43] | (RefSeq) histone-lysine N-methyltransferase, H3 lysine-9 specific SUVH4	[BK]	--	Uncharacterized protein {ECO:0000313|EnsemblPlants:Solyc02g094520.2.1} OS=Solanum lycopersicum (Tomato) PE=4 SV=1	PREDICTED: histone-lysine N-methyltransferase, H3 lysine-9 specific SUVH4-like [Solanum tuberosum]
EVM0010323.1	--	--	--	--	Uncharacterized protein {ECO:0000313|EnsemblPlants:Solyc01g080480.2.1} OS=Solanum lycopersicum (Tomato) PE=4 SV=1	PREDICTED: uncharacterized protein LOC102593112 [Solanum tuberosum]
EVM0010326.2	--	K01534|0|sot:102604572|K01534 Cd2+/Zn2+-exporting ATPase [EC:3.6.3.3 3.6.3.5] | (RefSeq) cadmium/zinc-transporting ATPase HMA3-like	[P]	Inorganic ion transport and metabolism	Uncharacterized protein {ECO:0000313|EnsemblPlants:Solyc07g009130.2.1} OS=Solanum lycopersicum (Tomato) PE=3 SV=1	PREDICTED: cadmium/zinc-transporting ATPase HMA3 isoform X3 [Nicotiana sylvestris]
EVM0010383.1	--	K00430|9.98954e-153|spen:107025389|K00430 peroxidase [EC:1.11.1.7] | (RefSeq) peroxidase 45	--	--	Uncharacterized protein {ECO:0000313|EnsemblPlants:Solyc07g017880.2.1} OS=Solanum lycopersicum (Tomato) PE=3 SV=1	PREDICTED: peroxidase 16-like [Nicotiana sylvestris]
EVM0010395.4	Molecular Function: DNA-binding transcription factor activity (GO:0003700);; Cellular Component: nucleus (GO:0005634);; Biological Process: regulation of transcription, DNA-templated (GO:0006355);; Biological Process: response to heat (GO:0009408);; Molecular Function: sequence-specific DNA binding (GO:0043565);;	K09419|0|sot:102593812|K09419 heat shock transcription factor, other eukaryote | (RefSeq) heat shock factor protein HSF30	[K]	Transcription	Heat stress transcription factor A2 {ECO:0000313|EMBL:AFS33109.1} OS=Capsicum annuum (Bell pepper) PE=2 SV=1	heat stress transcription factor A2 [Capsicum annuum]
EVM0010399.1	Molecular Function: chitinase activity (GO:0004568);; Biological Process: carbohydrate metabolic process (GO:0005975);;	--	--	--	Uncharacterized protein {ECO:0000313|EnsemblPlants:PGSC0003DMT400040116} OS=Solanum tuberosum (Potato) PE=3 SV=1	PREDICTED: chitinase 2-like [Nicotiana tomentosiformis]
EVM0010417.2	Molecular Function: peroxidase activity (GO:0004601);; Cellular Component: vacuole (GO:0005773);; Biological Process: response to oxidative stress (GO:0006979);; Cellular Component: plant-type cell wall (GO:0009505);; Cellular Component: membrane (GO:0016020);; Molecular Function: heme binding (GO:0020037);; Molecular Function: metal ion binding (GO:0046872);; Biological Process: oxidation-reduct…	K00430|0|sot:102586327|K00430 peroxidase [EC:1.11.1.7] | (RefSeq) peroxidase 12-like	--	--	Uncharacterized protein {ECO:0000313|EnsemblPlants:PGSC0003DMT400064554} OS=Solanum tuberosum (Potato) PE=3 SV=1	PREDICTED: peroxidase 12-like [Nicotiana tomentosiformis]
EVM0010433.2	Molecular Function: binding (GO:0005488);; Biological Process: response to oxidative stress (GO:0006979);; Biological Process: metabolic process (GO:0008152);; Molecular Function: oxidoreductase activity (GO:0016491);;	K00430|0|sot:102583921|K00430 peroxidase [EC:1.11.1.7] | (RefSeq) suberization-associated anionic peroxidase 2-like	--	--	Uncharacterized protein {ECO:0000313|EnsemblPlants:PGSC0003DMT400012995} OS=Solanum tuberosum (Potato) PE=3 SV=1	PREDICTED: suberization-associated anionic peroxidase 2-like [Solanum tuberosum]
EVM0010440.2	Molecular Function: monooxygenase activity (GO:0004497);; Molecular Function: iron ion binding (GO:0005506);; Molecular Function: electron transfer activity (GO:0009055);; Molecular Function: oxidoreductase activity, acting on paired donors, with incorporation or reduction of molecular oxygen (GO:0016705);; Molecular Function: heme binding (GO:0020037);; Biological Process: oxidation-reduction pr…	--	[Q]	Secondary metabolites biosynthesis, transport and catabolism	Littorine mutase/monooxygenase {ECO:0000313|EMBL:AHZ34577.1} OS=Atropa belladonna (Belladonna) PE=2 SV=1	littorine mutase/monooxygenase [Atropa belladonna]
EVM0010447.2	Biological Process: microtubule cytoskeleton organization (GO:0000226);; Biological Process: cytokinesis (GO:0000910);; Molecular Function: microtubule binding (GO:0008017);;	K16732|0|sot:102606305|K16732 protein regulator of cytokinesis 1 | (RefSeq) 65-kDa microtubule-associated protein 3	[DZ]	--	Uncharacterized protein {ECO:0000313|EnsemblPlants:PGSC0003DMT400079660} OS=Solanum tuberosum (Potato) PE=4 SV=1	PREDICTED: 65-kDa microtubule-associated protein 3-like [Solanum tuberosum]
EVM0010451.1	Cellular Component: condensin complex (GO:0000796);; Molecular Function: ATP binding (GO:0005524);; Cellular Component: nucleus (GO:0005634);; Biological Process: DNA repair (GO:0006281);; Biological Process: DNA recombination (GO:0006310);; Biological Process: sister chromatid cohesion (GO:0007062);; Biological Process: mitotic chromosome condensation (GO:0007076);;	K06674|0|sot:102595146|K06674 structural maintenance of chromosome 2 | (RefSeq) structural maintenance of chromosomes protein 2-1	[BD]	--	Structural maintenance of chromosomes protein 2 {ECO:0000313|EMBL:AIU48082.1} (Fragment) OS=Solanum lycopersicum (Tomato) PE=2 SV=1	PREDICTED: structural maintenance of chromosomes protein 2-1-like [Solanum tuberosum]
EVM0010473.1	Molecular Function: binding (GO:0005488);;	--	--	--	Uncharacterized protein {ECO:0000313|EnsemblPlants:Solyc10g076460.1.1} OS=Solanum lycopersicum (Tomato) PE=4 SV=1	PREDICTED: uncharacterized protein LOC101244920 [Solanum lycopersicum]
EVM0010483.4	--	--	--	--	Uncharacterized protein {ECO:0000313|EnsemblPlants:PGSC0003DMT400013074} OS=Solanum tuberosum (Potato) PE=4 SV=1	PREDICTED: transcription factor bHLH25-like [Solanum tuberosum]
EVM0010493.1	--	--	--	--	Uncharacterized protein {ECO:0000313|EnsemblPlants:Solyc05g055930.1.1} OS=Solanum lycopersicum (Tomato) PE=4 SV=1	PREDICTED: cysteine-rich repeat secretory protein 39-like [Solanum lycopersicum]
EVM0010511.2	Molecular Function: DNA-binding transcription factor activity (GO:0003700);; Cellular Component: nucleus (GO:0005634);; Biological Process: regulation of transcription, DNA-templated (GO:0006355);; Molecular Function: sequence-specific DNA binding (GO:0043565);;	--	[K]	Transcription	Uncharacterized protein {ECO:0000313|EnsemblPlants:PGSC0003DMT400020407} OS=Solanum tuberosum (Potato) PE=4 SV=1	PREDICTED: homeobox protein knotted-1-like LET12-like isoform X1 [Solanum tuberosum]
EVM0010515.2	--	K14496|2.13228e-123|sot:102596997|K14496 abscisic acid receptor PYR/PYL family | (RefSeq) PYL1; abscisic acid receptor PYL1-like	--	--	Uncharacterized protein {ECO:0000313|EnsemblPlants:PGSC0003DMT400045156} OS=Solanum tuberosum (Potato) PE=2 SV=1	abscisic acid receptor PYL1-like [Solanum tuberosum]
EVM0010528.2	Biological Process: cell wall macromolecule catabolic process (GO:0016998);;	--	--	--	Uncharacterized protein {ECO:0000313|EnsemblPlants:Solyc10g083410.1.1} OS=Solanum lycopersicum (Tomato) PE=4 SV=1	PREDICTED: uncharacterized protein LOC104111134 [Nicotiana tomentosiformis]
EVM0010536.1	Biological Process: metabolic process (GO:0008152);; Molecular Function: transferase activity, transferring hexosyl groups (GO:0016758);;	--	[GC]	--	Uncharacterized protein {ECO:0000313|EnsemblPlants:Solyc04g074380.2.1} OS=Solanum lycopersicum (Tomato) PE=3 SV=1	PREDICTED: 7-deoxyloganetin glucosyltransferase-like [Solanum lycopersicum]
EVM0010538.6	Cellular Component: vacuole (GO:0005773);; Biological Process: carbohydrate metabolic process (GO:0005975);; Biological Process: defense response (GO:0006952);; Molecular Function: glucan endo-1,3-beta-D-glucosidase activity (GO:0042973);;	--	--	--	Basic beta-1,3-glucanase {ECO:0000313|EMBL:ACF93731.1} OS=Nicotiana tabacum (Common tobacco) PE=1 SV=1	RecName: Full=Glucan endo-1,3-beta-glucosidase, basic vacuolar isoform GLB; AltName: Full=(1-
EVM0010577.1	Molecular Function: carboxylic ester hydrolase activity (GO:0004091);; Biological Process: lipid metabolic process (GO:0006629);;	--	--	--	Uncharacterized protein {ECO:0000313|EnsemblPlants:Solyc02g090210.2.1} OS=Solanum lycopersicum (Tomato) PE=4 SV=1	PREDICTED: GDSL esterase/lipase At2g23540 [Solanum lycopersicum]
EVM0010586.2	--	K09422|1.57757e-115|sot:102586025|K09422 myb proto-oncogene protein, plant | (RefSeq) transcription factor MYB48	[K]	Transcription	Uncharacterized protein {ECO:0000313|EnsemblPlants:PGSC0003DMT400040149} OS=Solanum tuberosum (Potato) PE=4 SV=1	PREDICTED: transcription factor MYB48-like [Nicotiana sylvestris]
EVM0010593.2	--	--	--	--	Uncharacterized protein {ECO:0000313|EnsemblPlants:Solyc01g107260.2.1} OS=Solanum lycopersicum (Tomato) PE=4 SV=1	PREDICTED: uncharacterized protein LOC104210722 [Nicotiana sylvestris]
EVM0010612.2	--	--	[R]	General function prediction only	Pollen-specific C2 domain containing protein {ECO:0000313|EMBL:ACD40011.1} OS=Nicotiana sp. variant 'Rastroensis' PE=2 SV=1	PREDICTED: probable ADP-ribosylation factor GTPase-activating protein AGD13 [Nicotiana sylvestris]
EVM0010639.1	--	--	--	--	Uncharacterized protein {ECO:0000313|EnsemblPlants:PGSC0003DMT400031045} OS=Solanum tuberosum (Potato) PE=4 SV=1	PREDICTED: NAC transcription factor 29-like [Nicotiana tomentosiformis]
EVM0010641.8	--	--	--	--	Uncharacterized protein {ECO:0000313|EnsemblPlants:Solyc06g072520.1.1} OS=Solanum lycopersicum (Tomato) PE=4 SV=1	PREDICTED: transcription factor bHLH137-like [Solanum lycopersicum]
EVM0010645.2	--	--	--	--	Cadmium resistance protein 12 {ECO:0000313|EMBL:AHW50665.1} OS=Nicotiana tabacum (Common tobacco) PE=2 SV=1	PREDICTED: cell number regulator 7-like [Nicotiana tomentosiformis]
EVM0010671.1	Molecular Function: DNA-binding transcription factor activity (GO:0003700);; Cellular Component: nucleus (GO:0005634);; Biological Process: regulation of transcription, DNA-templated (GO:0006355);; Biological Process: procambium histogenesis (GO:0010067);; Molecular Function: sequence-specific DNA binding (GO:0043565);;	--	--	--	Uncharacterized protein {ECO:0000313|EnsemblPlants:PGSC0003DMT400020662} OS=Solanum tuberosum (Potato) PE=4 SV=1	PREDICTED: WUSCHEL-related homeobox 4-like [Solanum tuberosum]
EVM0010726.2	--	--	--	--	Uncharacterized protein {ECO:0000313|EnsemblPlants:Solyc09g082190.1.1} OS=Solanum lycopersicum (Tomato) PE=4 SV=1	PREDICTED: uncharacterized protein LOC104118449 [Nicotiana tomentosiformis]
EVM0010769.1	--	K17991|8.0784e-82|sot:102602601|K17991 peroxygenase [EC:1.11.2.3] | (RefSeq) probable peroxygenase 5	--	--	Uncharacterized protein {ECO:0000313|EnsemblPlants:Solyc01g005400.2.1} OS=Solanum lycopersicum (Tomato) PE=4 SV=1	PREDICTED: probable peroxygenase 5 isoform X2 [Nicotiana sylvestris]
EVM0010794.3	Biological Process: metabolic process (GO:0008152);; Molecular Function: hydrolase activity (GO:0016787);;	K14493|0|sly:101253192|K14493 gibberellin receptor GID1 [EC:3.-.-.-] | (RefSeq) gibberellin receptor GID1B-like	[V]	Defense mechanisms	Uncharacterized protein {ECO:0000313|EnsemblPlants:Solyc06g008870.2.1} OS=Solanum lycopersicum (Tomato) PE=4 SV=1	PREDICTED: gibberellin receptor GID1B-like [Nicotiana tomentosiformis]
EVM0010810.1	Biological Process: metabolic process (GO:0008152);; Molecular Function: oxidoreductase activity, acting on the CH-OH group of donors, NAD or NADP as acceptor (GO:0016616);; Biological Process: response to stimulus (GO:0050896);; Cellular Component: cell periphery (GO:0071944);;	K15095|6.03526e-73|sot:102579253|K15095 (+)-neomenthol dehydrogenase [EC:1.1.1.208] | (RefSeq) (+)-neomenthol dehydrogenase-like	[Q]	Secondary metabolites biosynthesis, transport and catabolism	Uncharacterized protein {ECO:0000313|EnsemblPlants:Solyc01g094210.2.1} OS=Solanum lycopersicum (Tomato) PE=3 SV=1	PREDICTED: (+)-neomenthol dehydrogenase-like [Nicotiana sylvestris]
EVM0010926.1	--	--	--	--	Putative ROX1 {ECO:0000313|EMBL:ABH01084.1} OS=Nicotiana tabacum (Common tobacco) PE=2 SV=1	putative ROX1 [Nicotiana tabacum]
EVM0010949.2	--	--	--	--	Uncharacterized protein {ECO:0000313|EnsemblPlants:PGSC0003DMT400049198} OS=Solanum tuberosum (Potato) PE=4 SV=1	PREDICTED: 21 kDa protein-like [Nicotiana sylvestris]
EVM0011015.2	--	--	--	--	Alpha-amylase inhibitor, lipid transfer and seed storage protein {ECO:0000313|EMBL:AGO14651.1} OS=Solanum tuberosum (Potato) PE=2 SV=1	alpha-amylase inhibitor, lipid transfer and seed storage protein [Solanum tuberosum]
EVM0011020.4	Biological Process: endonucleolytic cleavage involved in rRNA processing (GO:0000478);; Molecular Function: CTP synthase activity (GO:0003883);; Cellular Component: cytosol (GO:0005829);; Biological Process: pyrimidine nucleotide biosynthetic process (GO:0006221);; Biological Process: embryo development ending in seed dormancy (GO:0009793);;	K01937|0|sot:102589647|K01937 CTP synthase [EC:6.3.4.2] | (RefSeq) CTP synthase-like	[F]	Nucleotide transport and metabolism	CTP synthase {ECO:0000256|RuleBase:RU810713} OS=Solanum tuberosum (Potato) PE=3 SV=1	PREDICTED: CTP synthase-like isoform X1 [Solanum tuberosum]
EVM0011101.1	--	--	--	--	Uncharacterized protein {ECO:0000313|EnsemblPlants:PGSC0003DMT400034029} OS=Solanum tuberosum (Potato) PE=4 SV=1	PREDICTED: uncharacterized protein LOC104224767 isoform X2 [Nicotiana sylvestris]
EVM0011105.2	Molecular Function: monooxygenase activity (GO:0004497);; Molecular Function: iron ion binding (GO:0005506);; Molecular Function: electron transfer activity (GO:0009055);; Molecular Function: oxidoreductase activity, acting on paired donors, with incorporation or reduction of molecular oxygen (GO:0016705);; Molecular Function: heme binding (GO:0020037);; Molecular Function: secologanin synthase a…	K20661|0|sot:102590239|K20661 cytochrome P450 family 714 subfamily A polypeptide 1 | (RefSeq) cytochrome P450 714A1-like	[QI]	--	Uncharacterized protein {ECO:0000313|EnsemblPlants:PGSC0003DMT400013488} OS=Solanum tuberosum (Potato) PE=3 SV=1	PREDICTED: cytochrome P450 714A1-like [Nicotiana tomentosiformis]
EVM0011112.2	Molecular Function: hydrolase activity, hydrolyzing O-glycosyl compounds (GO:0004553);; Cellular Component: cell wall (GO:0005618);; Biological Process: cellular glucan metabolic process (GO:0006073);; Molecular Function: xyloglucan:xyloglucosyl transferase activity (GO:0016762);; Cellular Component: apoplast (GO:0048046);;	K08235|0|spen:107003490|K08235 xyloglucan:xyloglucosyl transferase [EC:2.4.1.207] | (RefSeq) xyloglucan endotransglucosylase/hydrolase protein A-like	--	--	Xyloglucan endotransglucosylase/hydrolase {ECO:0000256|RuleBase:RU361120} OS=Solanum lycopersicum (Tomato) PE=3 SV=1	PREDICTED: xyloglucan endotransglucosylase/hydrolase protein A-like [Solanum lycopersicum]
EVM0011141.2	--	--	--	--	Uncharacterized protein {ECO:0000313|EnsemblPlants:PGSC0003DMT400017167} OS=Solanum tuberosum (Potato) PE=4 SV=1	PREDICTED: uncharacterized protein LOC104234727 [Nicotiana sylvestris]
EVM0011145.1	--	--	--	--	Uncharacterized protein {ECO:0000313|EnsemblPlants:PGSC0003DMT400066608} OS=Solanum tuberosum (Potato) PE=4 SV=1	PREDICTED: uncharacterized protein LOC104113457 [Nicotiana tomentosiformis]
EVM0011150.1	--	--	--	--	Reticulon-like protein {ECO:0000256|RuleBase:RU210713} OS=Solanum tuberosum (Potato) PE=4 SV=1	PREDICTED: reticulon-like protein B17-like [Solanum tuberosum]
EVM0011159.2	--	K16276|0|sly:101268855|K16276 zinc finger protein-like protein | (RefSeq) uncharacterized LOC101268855	[R]	General function prediction only	Uncharacterized protein {ECO:0000313|EnsemblPlants:Solyc03g113350.2.1} OS=Solanum lycopersicum (Tomato) PE=4 SV=1	PREDICTED: uncharacterized protein LOC101268855 [Solanum lycopersicum]
EVM0011161.2	--	--	--	--	Uncharacterized protein {ECO:0000313|EnsemblPlants:PGSC0003DMT400029034} OS=Solanum tuberosum (Potato) PE=4 SV=1	PREDICTED: uncharacterized protein LOC102588858 [Solanum tuberosum]
EVM0011221.2	Molecular Function: iron ion binding (GO:0005506);; Molecular Function: electron transfer activity (GO:0009055);; Molecular Function: trans-cinnamate 4-monooxygenase activity (GO:0016710);; Molecular Function: heme binding (GO:0020037);; Biological Process: oxidation-reduction process (GO:0055114);;	K00487|0|sot:102605644|K00487 trans-cinnamate 4-monooxygenase [EC:1.14.13.11] | (RefSeq) trans-cinnamate 4-monooxygenase	[Q]	Secondary metabolites biosynthesis, transport and catabolism	Candidate cinnamic acid 4-hydroxylase {ECO:0000313|EMBL:ACF19421.1} OS=Capsicum annuum (Bell pepper) PE=2 SV=1	candidate cinnamic acid 4-hydroxylase [Capsicum annuum]
EVM0011295.1	--	--	--	--	Uncharacterized protein {ECO:0000313|EnsemblPlants:PGSC0003DMT400047085} OS=Solanum tuberosum (Potato) PE=4 SV=1	PREDICTED: uncharacterized protein LOC104210114 [Nicotiana sylvestris]
EVM0011308.1	--	--	--	--	Uncharacterized protein {ECO:0000313|EnsemblPlants:PGSC0003DMT400022230} OS=Solanum tuberosum (Potato) PE=4 SV=1	PREDICTED: dirigent protein 16-like [Nicotiana tomentosiformis]
EVM0011311.3	--	--	--	--	Uncharacterized protein {ECO:0000313|EnsemblPlants:PGSC0003DMT400018477} OS=Solanum tuberosum (Potato) PE=4 SV=1	PREDICTED: uncharacterized protein LOC102582276 isoform X1 [Solanum tuberosum]
EVM0011343.1	Cellular Component: extracellular region (GO:0005576);; Biological Process: glucuronoxylan metabolic process (GO:0010413);; Biological Process: xylan biosynthetic process (GO:0045492);; Biological Process: response to other organism (GO:0051707);;	--	--	--	Uncharacterized protein {ECO:0000313|EnsemblPlants:Solyc02g087520.2.1} OS=Solanum lycopersicum (Tomato) PE=4 SV=1	PREDICTED: thaumatin-like protein [Solanum lycopersicum]
EVM0011351.2	--	K15356|0|spen:107005071|K15356 GDP-mannose transporter | (RefSeq) GDP-mannose transporter GONST1-like	[GOU]	--	Uncharacterized protein {ECO:0000313|EMBL:EEE90361.2} OS=Populus trichocarpa (Western balsam poplar) PE=4 SV=2	PREDICTED: GDP-mannose transporter GONST1 isoform X3 [Nicotiana tomentosiformis]
EVM0011356.2	--	--	--	--	Uncharacterized protein {ECO:0000313|EnsemblPlants:PGSC0003DMT400064878} OS=Solanum tuberosum (Potato) PE=4 SV=1	PREDICTED: BURP domain-containing protein 3-like [Solanum tuberosum]
EVM0011382.1	--	--	--	--	Uncharacterized protein {ECO:0000313|EnsemblPlants:PGSC0003DMT400023788} OS=Solanum tuberosum (Potato) PE=4 SV=1	PREDICTED: F-box/kelch-repeat protein At3g06240-like [Solanum tuberosum]
EVM0011396.1	Cellular Component: Golgi apparatus (GO:0005794);; Cellular Component: trans-Golgi network (GO:0005802);; Biological Process: iron ion transport (GO:0006826);; Biological Process: response to wounding (GO:0009611);; Biological Process: coumarin biosynthetic process (GO:0009805);; Biological Process: cellular response to iron ion starvation (GO:0010106);; Biological Process: response to nitrate (G…	--	[U]	Intracellular trafficking, secretion, and vesicular transport	Uncharacterized protein {ECO:0000313|EnsemblPlants:PGSC0003DMT400044207} OS=Solanum tuberosum (Potato) PE=4 SV=1	PREDICTED: phosphate transporter PHO1-like [Solanum tuberosum]
EVM0011409.2	Cellular Component: membrane (GO:0016020);; Molecular Function: pectate lyase activity (GO:0030570);;	K01728|0|spen:107021873|K01728 pectate lyase [EC:4.2.2.2] | (RefSeq) probable pectate lyase 18	--	--	Pectate lyase {ECO:0000256|RuleBase:RU361123} OS=Solanum tuberosum (Potato) PE=3 SV=1	PREDICTED: probable pectate lyase 18 [Nicotiana tomentosiformis]
EVM0011417.2	--	--	--	--	Uncharacterized protein {ECO:0000313|EnsemblPlants:PGSC0003DMT400048781} OS=Solanum tuberosum (Potato) PE=4 SV=1	PREDICTED: uncharacterized protein LOC104089467 isoform X2 [Nicotiana tomentosiformis]
EVM0011420.9	Biological Process: signal transduction (GO:0007165);;	--	[K]	Transcription	Uncharacterized protein {ECO:0000313|EnsemblPlants:PGSC0003DMT400068374} OS=Solanum tuberosum (Potato) PE=4 SV=1	PREDICTED: two-component response regulator-like APRR2 [Nicotiana tomentosiformis]
EVM0011447.4	Biological Process: lignin biosynthetic process (GO:0009809);; Biological Process: methylation (GO:0032259);; Molecular Function: caffeoyl-CoA O-methyltransferase activity (GO:0042409);; Molecular Function: metal ion binding (GO:0046872);;	K00588|7.63797e-170|sot:102595685|K00588 caffeoyl-CoA O-methyltransferase [EC:2.1.1.104] | (RefSeq) caffeoyl-CoA O-methyltransferase 5-like	[Q]	Secondary metabolites biosynthesis, transport and catabolism	Uncharacterized protein {ECO:0000313|EnsemblPlants:PGSC0003DMT400015899} OS=Solanum tuberosum (Potato) PE=4 SV=1	PREDICTED: caffeoyl-CoA O-methyltransferase 5 [Nicotiana sylvestris]
EVM0011476.1	--	--	--	--	Uncharacterized protein {ECO:0000313|EnsemblPlants:PGSC0003DMT400006734} OS=Solanum tuberosum (Potato) PE=4 SV=1	PREDICTED: uncharacterized protein LOC102580149 [Solanum tuberosum]
EVM0011517.1	Molecular Function: cyclic-nucleotide phosphodiesterase activity (GO:0004112);; Biological Process: RNA metabolic process (GO:0016070);;	--	--	--	Uncharacterized protein {ECO:0000313|EnsemblPlants:Solyc03g005930.2.1} OS=Solanum lycopersicum (Tomato) PE=4 SV=1	PREDICTED: cyclic phosphodiesterase-like [Solanum lycopersicum]
EVM0011528.1	Cellular Component: plasma membrane (GO:0005886);;	--	--	--	Uncharacterized protein {ECO:0000313|EnsemblPlants:PGSC0003DMT400005010} OS=Solanum tuberosum (Potato) PE=4 SV=1	PREDICTED: uncharacterized protein LOC104216490 [Nicotiana sylvestris]
EVM0011538.4	Molecular Function: protein serine/threonine kinase activity (GO:0004674);; Molecular Function: ATP binding (GO:0005524);; Biological Process: protein phosphorylation (GO:0006468);;	--	[T]	Signal transduction mechanisms	Uncharacterized protein {ECO:0000313|EnsemblPlants:Solyc07g007980.2.1} OS=Solanum lycopersicum (Tomato) PE=3 SV=1	PREDICTED: probable receptor-like protein kinase At5g15080 [Solanum lycopersicum]
EVM0011540.1	--	--	[T]	Signal transduction mechanisms	Uncharacterized protein {ECO:0000313|EnsemblPlants:PGSC0003DMT400034752} OS=Solanum tuberosum (Potato) PE=4 SV=1	PREDICTED: auxin-induced in root cultures protein 12-like [Solanum tuberosum]
EVM0011542.1	Molecular Function: binding (GO:0005488);;	K10400|0|spen:107005003|K10400 kinesin family member 15 | (RefSeq) phragmoplast orienting kinesin 2	[Z]	Cytoskeleton	Kinesin-like protein {ECO:0000256|RuleBase:RU000394} OS=Solanum lycopersicum (Tomato) PE=3 SV=1	PREDICTED: phragmoplast orienting kinesin 2-like [Solanum tuberosum]
EVM0011568.6	Molecular Function: calcium-transporting ATPase activity (GO:0005388);; Molecular Function: ATP binding (GO:0005524);; Biological Process: ATP biosynthetic process (GO:0006754);; Biological Process: calcium ion transport (GO:0006816);; Cellular Component: integral component of endoplasmic reticulum membrane (GO:0030176);; Molecular Function: metal ion binding (GO:0046872);;	K01537|0|sot:102591952|K01537 Ca2+-transporting ATPase [EC:3.6.3.8] | (RefSeq) calcium-transporting ATPase, endoplasmic reticulum-type	[P]	Inorganic ion transport and metabolism	Uncharacterized protein {ECO:0000313|EnsemblPlants:PGSC0003DMT400000352} OS=Solanum tuberosum (Potato) PE=3 SV=1	PREDICTED: calcium-transporting ATPase, endoplasmic reticulum-type-like isoform X1 [Solanum tuberosum]
EVM0011583.2	Biological Process: cell division (GO:0051301);;	K03363|0|sot:102581964|K03363 cell division cycle 20, cofactor of APC complex | (RefSeq) cell division cycle 20.2, cofactor of APC complex-like	[DO]	--	Uncharacterized protein {ECO:0000313|EnsemblPlants:PGSC0003DMT400069533} OS=Solanum tuberosum (Potato) PE=4 SV=1	PREDICTED: cell division cycle 20.1, cofactor of APC complex-like isoform X1 [Solanum tuberosum]
EVM0011663.1	--	--	--	--	Uncharacterized protein {ECO:0000313|EnsemblPlants:PGSC0003DMT400073335} OS=Solanum tuberosum (Potato) PE=4 SV=1	PREDICTED: uncharacterized protein LOC104227990 [Nicotiana sylvestris]
EVM0011671.2	--	--	--	--	Uncharacterized protein {ECO:0000313|EnsemblPlants:PGSC0003DMT400062188} OS=Solanum tuberosum (Potato) PE=4 SV=1	PREDICTED: defensin Lc-def {ECO:0000303|PubMed:18468512, ECO:0000312|EMBL:ABP04037.1}-like [Nicotiana tomentosiformis]
EVM0011672.2	--	--	--	--	Uncharacterized protein {ECO:0000313|EnsemblPlants:PGSC0003DMT400070735} OS=Solanum tuberosum (Potato) PE=4 SV=1	PREDICTED: ethylene-responsive transcription factor WRI1-like [Solanum tuberosum]
EVM0011673.2	--	K09422|3.23258e-85|sot:102586025|K09422 myb proto-oncogene protein, plant | (RefSeq) transcription factor MYB48	[K]	Transcription	Uncharacterized protein {ECO:0000313|EnsemblPlants:PGSC0003DMT400040149} OS=Solanum tuberosum (Potato) PE=4 SV=1	PREDICTED: transcription factor MYB48-like [Nicotiana sylvestris]
EVM0011674.1	--	--	--	--	Uncharacterized protein {ECO:0000313|EnsemblPlants:PGSC0003DMT400061389} OS=Solanum tuberosum (Potato) PE=4 SV=1	PREDICTED: uncharacterized protein LOC102582472 [Solanum tuberosum]
EVM0011723.1	Cellular Component: intracellular (GO:0005622);;	--	[K]	Transcription	Uncharacterized protein {ECO:0000313|EnsemblPlants:Solyc08g006530.2.1} OS=Solanum lycopersicum (Tomato) PE=4 SV=1	PREDICTED: zinc finger protein CONSTANS-LIKE 4-like [Nicotiana tomentosiformis]
EVM0011726.2	Molecular Function: copper ion binding (GO:0005507);; Molecular Function: oxidoreductase activity (GO:0016491);; Biological Process: oxidation-reduction process (GO:0055114);;	--	[Q]	Secondary metabolites biosynthesis, transport and catabolism	Uncharacterized protein {ECO:0000313|EnsemblPlants:PGSC0003DMT400075620} OS=Solanum tuberosum (Potato) PE=4 SV=1	PREDICTED: L-ascorbate oxidase homolog isoform X1 [Solanum tuberosum]
EVM0011748.2	Molecular Function: DNA-binding transcription factor activity (GO:0003700);; Cellular Component: nucleus (GO:0005634);; Biological Process: regulation of transcription, DNA-templated (GO:0006355);; Molecular Function: sequence-specific DNA binding (GO:0043565);;	--	--	--	Uncharacterized protein {ECO:0000313|EnsemblPlants:Solyc02g082670.2.1} OS=Solanum lycopersicum (Tomato) PE=4 SV=1	PREDICTED: WUSCHEL-related homeobox 8 [Solanum lycopersicum]
EVM0011789.2	--	--	[V]	Defense mechanisms	Uncharacterized protein {ECO:0000313|EnsemblPlants:PGSC0003DMT400081446} OS=Solanum tuberosum (Potato) PE=4 SV=1	PREDICTED: 2-hydroxyisoflavanone dehydratase-like isoform X1 [Solanum tuberosum]
EVM0011819.3	--	--	--	--	Uncharacterized protein {ECO:0000313|EnsemblPlants:PGSC0003DMT400046007} OS=Solanum tuberosum (Potato) PE=4 SV=1	PREDICTED: uncharacterized protein LOC102593997, partial [Solanum tuberosum]
EVM0011850.2	Molecular Function: ATP binding (GO:0005524);; Biological Process: obsolete ATP catabolic process (GO:0006200);; Molecular Function: xenobiotic transmembrane transporting ATPase activity (GO:0008559);; Cellular Component: integral component of membrane (GO:0016021);; Biological Process: transmembrane transport (GO:0055085);;	K05658|0|sot:102604137|K05658 ATP-binding cassette, subfamily B (MDR/TAP), member 1 [EC:3.6.3.44] | (RefSeq) putative ABC transporter B family member 8	[Q]	Secondary metabolites biosynthesis, transport and catabolism	Uncharacterized protein {ECO:0000313|EnsemblPlants:Solyc03g093650.2.1} OS=Solanum lycopersicum (Tomato) PE=3 SV=1	PREDICTED: putative ABC transporter B family member 8-like [Solanum tuberosum]
EVM0011855.9	Biological Process: nuclear-transcribed mRNA catabolic process (GO:0000956);; Biological Process: response to high light intensity (GO:0009644);; Molecular Function: amino acid binding (GO:0016597);; Biological Process: response to hydrogen peroxide (GO:0042542);;	--	--	--	Uncharacterized protein {ECO:0000313|EnsemblPlants:Solyc09g008350.2.1} OS=Solanum lycopersicum (Tomato) PE=4 SV=1	PREDICTED: uncharacterized protein LOC104214888 [Nicotiana sylvestris]
EVM0011882.1	Molecular Function: sedoheptulose-7-phosphate:D-glyceraldehyde-3-phosphate glyceronetransferase activity (GO:0004801);; Cellular Component: mitochondrion (GO:0005739);; Biological Process: glycolytic process (GO:0006096);; Biological Process: pentose-phosphate shunt (GO:0006098);; Biological Process: aerobic respiration (GO:0009060);; Cellular Component: chloroplast stroma (GO:0009570);; Biologic…	K00616|0|spen:107004732|K00616 transaldolase [EC:2.2.1.2] | (RefSeq) transaldolase	[G]	Carbohydrate transport and metabolism	Transaldolase-like protein {ECO:0000313|EMBL:ABB17002.1} OS=Solanum tuberosum (Potato) PE=2 SV=1	transaldolase-like protein [Solanum tuberosum]
EVM0011917.1	Molecular Function: calmodulin-dependent protein kinase activity (GO:0004683);; Molecular Function: calcium ion binding (GO:0005509);; Molecular Function: ATP binding (GO:0005524);; Biological Process: protein phosphorylation (GO:0006468);;	--	[T]	Signal transduction mechanisms	Uncharacterized protein {ECO:0000313|EnsemblPlants:Solyc01g096350.2.1} OS=Solanum lycopersicum (Tomato) PE=4 SV=1	PREDICTED: CDPK-related kinase 3 [Nicotiana tomentosiformis]
EVM0011953.5	Biological Process: cation transport (GO:0006812);; Molecular Function: cation transmembrane transporter activity (GO:0008324);; Cellular Component: integral component of membrane (GO:0016021);; Biological Process: transmembrane transport (GO:0055085);;	--	[P]	Inorganic ion transport and metabolism	Uncharacterized protein {ECO:0000313|EnsemblPlants:PGSC0003DMT400029244} OS=Solanum tuberosum (Potato) PE=4 SV=1	PREDICTED: metal tolerance protein 10-like isoform X1 [Solanum tuberosum]
EVM0011962.2	--	--	--	--	Uncharacterized protein {ECO:0000313|EnsemblPlants:Solyc06g063430.1.1} OS=Solanum lycopersicum (Tomato) PE=4 SV=1	PREDICTED: protein BEARSKIN1-like [Solanum lycopersicum]
EVM0012005.2	Biological Process: metal ion transport (GO:0030001);; Molecular Function: metal ion binding (GO:0046872);;	--	--	--	Uncharacterized protein {ECO:0000313|EnsemblPlants:PGSC0003DMT400012123} OS=Solanum tuberosum (Potato) PE=4 SV=1	PREDICTED: uncharacterized protein LOC101254018 [Solanum lycopersicum]
EVM0012006.2	Molecular Function: metal ion binding (GO:0046872);;	--	[O]	Posttranslational modification, protein turnover, chaperones	Uncharacterized protein {ECO:0000313|EnsemblPlants:PGSC0003DMT400060387} OS=Solanum tuberosum (Potato) PE=4 SV=1	PREDICTED: RING-H2 finger protein ATL28-like [Solanum tuberosum]
EVM0012017.2	Biological Process: metabolic process (GO:0008152);; Molecular Function: transferase activity, transferring hexosyl groups (GO:0016758);;	--	[GC]	--	Glucosyltransferase homolog {ECO:0000313|EMBL:BAF96585.1} OS=Lycium chinense (Chinese wolfberry) PE=2 SV=1	glucosyltransferase homolog [Lycium chinense]
EVM0012038.2	--	--	--	--	Uncharacterized protein {ECO:0000313|EnsemblPlants:PGSC0003DMT400029287} OS=Solanum tuberosum (Potato) PE=4 SV=1	PREDICTED: CRIB domain-containing protein RIC10-like [Nicotiana sylvestris]
EVM0012078.1	--	--	--	--	Uncharacterized protein {ECO:0000313|EnsemblPlants:Solyc02g064940.1.1} OS=Solanum lycopersicum (Tomato) PE=4 SV=1	PREDICTED: uncharacterized protein At4g06744-like [Solanum lycopersicum]
EVM0012087.1	--	--	--	--	Uncharacterized protein {ECO:0000313|EnsemblPlants:PGSC0003DMT400047922} OS=Solanum tuberosum (Potato) PE=4 SV=1	PREDICTED: uncharacterized protein LOC104114986 [Nicotiana tomentosiformis]
EVM0012139.1	--	--	[QR]	--	Uncharacterized protein {ECO:0000313|EnsemblPlants:Solyc02g062460.2.1} OS=Solanum lycopersicum (Tomato) PE=3 SV=1	PREDICTED: probable 2-oxoglutarate-dependent dioxygenase AOP1.2-like [Solanum tuberosum]
EVM0012147.1	--	--	--	--	Uncharacterized protein {ECO:0000313|EnsemblPlants:PGSC0003DMT400020281} OS=Solanum tuberosum (Potato) PE=4 SV=1	PREDICTED: chorion class high-cysteine HCB protein 13-like [Solanum lycopersicum]
EVM0012175.1	Molecular Function: phospholipase activity (GO:0004620);; Biological Process: lipid metabolic process (GO:0006629);; Biological Process: response to abscisic acid (GO:0009737);; Biological Process: lateral root formation (GO:0010311);; Molecular Function: nutrient reservoir activity (GO:0045735);;	--	[I]	Lipid transport and metabolism	Patatin {ECO:0000256|RuleBase:RU361262} OS=Solanum tuberosum (Potato) PE=3 SV=1	PREDICTED: patatin-like protein 1 [Nicotiana sylvestris]
EVM0012259.5	Cellular Component: integral component of membrane (GO:0016021);; Biological Process: transmembrane transport (GO:0055085);;	K13947|0|spen:107032048|K13947 auxin efflux carrier family | (RefSeq) auxin efflux carrier component 1-like	--	--	Uncharacterized protein {ECO:0000313|EnsemblPlants:Solyc10g078370.1.1} OS=Solanum lycopersicum (Tomato) PE=2 SV=1	auxin efflux facilitator SlPIN9 [Solanum lycopersicum]
EVM0012301.1	--	--	--	--	Uncharacterized protein {ECO:0000313|EnsemblPlants:Solyc06g005130.2.1} OS=Solanum lycopersicum (Tomato) PE=4 SV=1	PREDICTED: dof zinc finger protein DOF2.1-like [Solanum tuberosum]
EVM0012323.1	--	--	--	--	Uncharacterized protein {ECO:0000313|EnsemblPlants:PGSC0003DMT400003261} OS=Solanum tuberosum (Potato) PE=4 SV=1	PREDICTED: uncharacterized protein LOC102600037 [Solanum tuberosum]
EVM0012340.2	--	--	[T]	Signal transduction mechanisms	Uncharacterized protein {ECO:0000313|EnsemblPlants:PGSC0003DMT400078334} OS=Solanum tuberosum (Potato) PE=4 SV=1	PREDICTED: putative late blight resistance protein homolog R1A-10 isoform X1 [Nicotiana tomentosiformis]
EVM0012390.2	Molecular Function: peroxidase activity (GO:0004601);; Biological Process: response to oxidative stress (GO:0006979);; Molecular Function: heme binding (GO:0020037);; Molecular Function: metal ion binding (GO:0046872);; Biological Process: oxidation-reduction process (GO:0055114);;	K00430|0|sot:102598276|K00430 peroxidase [EC:1.11.1.7] | (RefSeq) peroxidase 2-like	--	--	Uncharacterized protein {ECO:0000313|EnsemblPlants:PGSC0003DMT400031195} OS=Solanum tuberosum (Potato) PE=3 SV=1	PREDICTED: peroxidase 4-like [Solanum tuberosum]
EVM0012395.1	--	--	--	--	Uncharacterized protein {ECO:0000313|EnsemblPlants:PGSC0003DMT400013115} OS=Solanum tuberosum (Potato) PE=4 SV=1	PREDICTED: uncharacterized protein LOC102586934 [Solanum tuberosum]
EVM0012429.2	--	--	--	--	Uncharacterized protein {ECO:0000313|EnsemblPlants:Solyc08g077010.1.1} OS=Solanum lycopersicum (Tomato) PE=4 SV=1	PREDICTED: putative DNA-binding protein ESCAROLA [Solanum lycopersicum]
EVM0012443.1	Molecular Function: microtubule motor activity (GO:0003777);; Molecular Function: ATP binding (GO:0005524);; Cellular Component: kinesin complex (GO:0005871);; Cellular Component: microtubule (GO:0005874);; Biological Process: microtubule-based movement (GO:0007018);; Molecular Function: microtubule binding (GO:0008017);;	K10401|0|sot:102598036|K10401 kinesin family member 18/19 | (RefSeq) kinesin-like protein KIF18B	[Z]	Cytoskeleton	Kinesin-like protein {ECO:0000256|RuleBase:RU000394} OS=Solanum lycopersicum (Tomato) PE=3 SV=1	PREDICTED: kinesin-like protein KIF18B-like [Solanum tuberosum]
EVM0012479.2	--	--	--	--	Uncharacterized protein {ECO:0000313|EnsemblPlants:Solyc04g005170.1.1} OS=Solanum lycopersicum (Tomato) PE=4 SV=1	PREDICTED: basic leucine zipper 43-like [Nicotiana sylvestris]
EVM0012483.1	Molecular Function: catechol O-methyltransferase activity (GO:0016206);; Biological Process: methylation (GO:0032259);; Molecular Function: protein dimerization activity (GO:0046983);;	K13066|0|sot:102601955|K13066 caffeic acid 3-O-methyltransferase [EC:2.1.1.68] | (RefSeq) caffeic acid 3-O-methyltransferase 1-like	[R]	General function prediction only	Uncharacterized protein {ECO:0000313|EnsemblPlants:PGSC0003DMT400029318} OS=Solanum tuberosum (Potato) PE=4 SV=1	PREDICTED: caffeic acid 3-O-methyltransferase 1-like [Solanum tuberosum]
EVM0012484.1	--	--	--	--	Uncharacterized protein {ECO:0000313|EnsemblPlants:PGSC0003DMT400076318} OS=Solanum tuberosum (Potato) PE=4 SV=1	PREDICTED: WAT1-related protein At2g39510-like [Solanum tuberosum]
EVM0012499.4	--	--	--	--	Uncharacterized protein {ECO:0000313|EnsemblPlants:PGSC0003DMT400033227} OS=Solanum tuberosum (Potato) PE=4 SV=1	PREDICTED: uncharacterized protein LOC102580329 [Solanum tuberosum]
EVM0012552.1	Molecular Function: transporter activity (GO:0005215);; Biological Process: transport (GO:0006810);; Cellular Component: integral component of membrane (GO:0016021);;	K09873|7.41256e-160|spen:107007404|K09873 aquaporin TIP | (RefSeq) aquaporin TIP2-1-like	[G]	Carbohydrate transport and metabolism	Uncharacterized protein {ECO:0000313|EnsemblPlants:Solyc12g044330.1.1} OS=Solanum lycopersicum (Tomato) PE=3 SV=1	PREDICTED: aquaporin TIP2-1-like [Solanum tuberosum]
EVM0012583.1	--	--	--	--	Uncharacterized protein {ECO:0000313|EnsemblPlants:PGSC0003DMT400006914} OS=Solanum tuberosum (Potato) PE=4 SV=1	TPA: TPA_exp: putative phytosulfokine peptide precursor [Solanum tuberosum]
EVM0012593.1	Biological Process: anthocyanin-containing compound biosynthetic process (GO:0009718);; Biological Process: response to sucrose (GO:0009744);; Biological Process: response to UV-B (GO:0010224);; Molecular Function: oxidoreductase activity, acting on single donors with incorporation of molecular oxygen, incorporation of two atoms of oxygen (GO:0016702);; Molecular Function: L-ascorbic acid binding…	K00475|0|sly:100736482|K00475 naringenin 3-dioxygenase [EC:1.14.11.9] | (RefSeq) F3H; flavanone 3-dioxygenase	[QR]	--	Flavanone 3-hydroxylase {ECO:0000313|EMBL:BAF96938.1} OS=Nicotiana tabacum (Common tobacco) PE=2 SV=1	PREDICTED: naringenin,2-oxoglutarate 3-dioxygenase [Nicotiana tomentosiformis]
EVM0012603.1	Molecular Function: nucleotide binding (GO:0000166);; Molecular Function: protein kinase activity (GO:0004672);; Cellular Component: membrane (GO:0016020);; Biological Process: phosphorylation (GO:0016310);;	--	--	--	Uncharacterized protein {ECO:0000313|EnsemblPlants:PGSC0003DMT400008335} OS=Solanum tuberosum (Potato) PE=4 SV=1	PREDICTED: receptor-like protein kinase-like [Solanum tuberosum]
EVM0012614.1	Biological Process: transition metal ion transport (GO:0000041);; Molecular Function: iron ion binding (GO:0005506);; Cellular Component: vacuole (GO:0005773);; Biological Process: fatty acid metabolic process (GO:0006631);; Molecular Function: electron transfer activity (GO:0009055);; Biological Process: suberin biosynthetic process (GO:0010345);; Molecular Function: alkane 1-monooxygenase activ…	K15401|0|sot:102577568|K15401 fatty acid omega-hydroxylase [EC:1.14.-.-] | (RefSeq) CYP86A33 fatty acid omega-hydroxylase	[QI]	--	Uncharacterized protein {ECO:0000313|EnsemblPlants:PGSC0003DMT400078030} OS=Solanum tuberosum (Potato) PE=3 SV=1	PREDICTED: cytochrome P450 86A1 [Nicotiana tomentosiformis]
EVM0012719.1	Cellular Component: plasma membrane (GO:0005886);; Biological Process: carbohydrate transport (GO:0008643);; Cellular Component: integral component of membrane (GO:0016021);;	K15382|0|spen:107015222|K15382 solute carrier family 50 (sugar transporter) | (RefSeq) bidirectional sugar transporter N3-like	[R]	General function prediction only	Sugar transporter SWEET {ECO:0000256|RuleBase:RU910715} OS=Solanum lycopersicum (Tomato) PE=3 SV=1	PREDICTED: uncharacterized protein LOC101265905 [Solanum lycopersicum]
EVM0012778.2	Biological Process: metabolic process (GO:0008152);; Molecular Function: hydrolase activity, acting on ester bonds (GO:0016788);;	K01051|0|sly:101248083|K01051 pectinesterase [EC:3.1.1.11] | (RefSeq) probable pectinesterase/pectinesterase inhibitor 59	--	--	Pectinesterase {ECO:0000256|RuleBase:RU000589} OS=Solanum lycopersicum (Tomato) PE=3 SV=1	PREDICTED: probable pectinesterase/pectinesterase inhibitor 59 [Solanum lycopersicum]
EVM0012832.2	Molecular Function: obsolete signal transducer activity (GO:0004871);; Biological Process: signal transduction (GO:0007165);; Biological Process: response to light stimulus (GO:0009416);; Biological Process: determination of bilateral symmetry (GO:0009855);; Biological Process: polarity specification of adaxial/abaxial axis (GO:0009944);; Biological Process: meristem initiation (GO:0010014);; Bio…	--	--	--	Uncharacterized protein {ECO:0000313|EnsemblPlants:PGSC0003DMT400045508} OS=Solanum tuberosum (Potato) PE=4 SV=1	PREDICTED: BTB/POZ domain-containing protein At5g48800-like [Solanum tuberosum]
EVM0012863.2	--	--	--	--	Uncharacterized protein {ECO:0000313|EnsemblPlants:Solyc06g005130.2.1} OS=Solanum lycopersicum (Tomato) PE=4 SV=1	PREDICTED: dof zinc finger protein DOF2.1-like [Solanum tuberosum]
EVM0012901.2	Molecular Function: serine-type endopeptidase activity (GO:0004252);; Biological Process: proteolysis (GO:0006508);; Molecular Function: identical protein binding (GO:0042802);; Biological Process: negative regulation of catalytic activity (GO:0043086);;	--	--	--	Serine protease {ECO:0000313|EMBL:ABG37022.1} OS=Nicotiana tabacum (Common tobacco) PE=1 SV=1	PREDICTED: subtilisin-like protease-like [Solanum tuberosum]
EVM0012924.1	Cellular Component: vacuole (GO:0005773);; Biological Process: carbohydrate metabolic process (GO:0005975);; Biological Process: defense response (GO:0006952);; Molecular Function: glucan endo-1,3-beta-D-glucosidase activity (GO:0042973);;	--	--	--	Basic beta-1,3-glucanase {ECO:0000313|EMBL:ACF93731.1} OS=Nicotiana tabacum (Common tobacco) PE=1 SV=1	RecName: Full=Glucan endo-1,3-beta-glucosidase, basic vacuolar isoform GLB; AltName: Full=(1-
EVM0012941.2	Cellular Component: vacuole (GO:0005773);; Cellular Component: plasma membrane (GO:0005886);; Cellular Component: plasmodesma (GO:0009506);; Biological Process: response to auxin (GO:0009733);; Molecular Function: FMN binding (GO:0010181);; Biological Process: negative regulation of transcription, DNA-templated (GO:0045892);; Molecular Function: 2-hydroxy-1,4-benzoquinone reductase activity (GO:0…	K03809|3.57189e-131|spen:107008778|K03809 NAD(P)H dehydrogenase (quinone) [EC:1.6.5.2] | (RefSeq) probable NAD(P)H dehydrogenase (quinone) FQR1-like 1	[R]	General function prediction only	Uncharacterized protein {ECO:0000313|EnsemblPlants:PGSC0003DMT400036034} OS=Solanum tuberosum (Potato) PE=3 SV=1	PREDICTED: minor allergen Alt a 7-like [Nicotiana sylvestris]
EVM0012948.1	--	K00166|0|sot:102587744|K00166 2-oxoisovalerate dehydrogenase E1 component alpha subunit [EC:1.2.4.4] | (RefSeq) 2-oxoisovalerate dehydrogenase subunit alpha 1, mitochondrial-like	[C]	Energy production and conversion	Uncharacterized protein {ECO:0000313|EnsemblPlants:Solyc06g059850.1.1} OS=Solanum lycopersicum (Tomato) PE=4 SV=1	PREDICTED: 2-oxoisovalerate dehydrogenase subunit alpha 1, mitochondrial-like [Solanum lycopersicum]
EVM0012951.1	--	--	--	--	Uncharacterized protein {ECO:0000313|EnsemblPlants:PGSC0003DMT400034351} OS=Solanum tuberosum (Potato) PE=4 SV=1	PREDICTED: uncharacterized protein LOC104112728 [Nicotiana tomentosiformis]
EVM0012961.1	--	--	--	--	Uncharacterized protein {ECO:0000313|EnsemblPlants:Solyc04g015610.2.1} OS=Solanum lycopersicum (Tomato) PE=4 SV=1	PREDICTED: uncharacterized protein LOC101245348 [Solanum lycopersicum]
EVM0012983.1	--	--	--	--	Uncharacterized protein {ECO:0000313|EnsemblPlants:PGSC0003DMT400079426} OS=Solanum tuberosum (Potato) PE=4 SV=1	PREDICTED: umecyanin-like [Nicotiana tomentosiformis]
EVM0013006.5	--	--	[O]	Posttranslational modification, protein turnover, chaperones	Uncharacterized protein {ECO:0000313|EnsemblPlants:PGSC0003DMT400060387} OS=Solanum tuberosum (Potato) PE=4 SV=1	PREDICTED: RING-H2 finger protein ATL28-like [Solanum tuberosum]
EVM0013007.1	--	--	--	--	Uncharacterized protein {ECO:0000313|EnsemblPlants:Solyc11g011890.1.1} OS=Solanum lycopersicum (Tomato) PE=4 SV=1	PREDICTED: zinc finger protein 4 [Solanum lycopersicum]
EVM0013090.2	Biological Process: response to light stimulus (GO:0009416);; Biological Process: organic substance biosynthetic process (GO:1901576);;	--	--	--	Uncharacterized protein {ECO:0000313|EnsemblPlants:PGSC0003DMT400016494} OS=Solanum tuberosum (Potato) PE=4 SV=1	PREDICTED: early light-induced protein, chloroplastic-like [Solanum tuberosum]
EVM0013131.2	--	--	--	--	Uncharacterized protein {ECO:0000313|EnsemblPlants:PGSC0003DMT400064877} OS=Solanum tuberosum (Potato) PE=4 SV=1	PREDICTED: BURP domain-containing protein 5 [Nicotiana sylvestris]
EVM0013152.2	Cellular Component: plasma membrane (GO:0005886);; Biological Process: carbohydrate transport (GO:0008643);; Cellular Component: integral component of membrane (GO:0016021);;	--	[R]	General function prediction only	Sugar transporter SWEET {ECO:0000256|RuleBase:RU910715} OS=Solanum lycopersicum (Tomato) PE=3 SV=1	PREDICTED: uncharacterized protein LOC101265905 [Solanum lycopersicum]
EVM0013157.1	Molecular Function: monooxygenase activity (GO:0004497);; Molecular Function: iron ion binding (GO:0005506);; Molecular Function: electron transfer activity (GO:0009055);; Molecular Function: oxidoreductase activity, acting on paired donors, with incorporation or reduction of molecular oxygen (GO:0016705);; Molecular Function: heme binding (GO:0020037);; Biological Process: oxidation-reduction pr…	--	[Q]	Secondary metabolites biosynthesis, transport and catabolism	Uncharacterized protein {ECO:0000313|EnsemblPlants:Solyc05g015350.2.1} OS=Solanum lycopersicum (Tomato) PE=3 SV=1	PREDICTED: cytochrome P450 78A5-like [Solanum lycopersicum]
EVM0013194.2	--	K09422|1.03703e-127|sot:102603425|K09422 myb proto-oncogene protein, plant | (RefSeq) transcription factor RAX1-like	[K]	Transcription	Uncharacterized protein {ECO:0000313|EnsemblPlants:PGSC0003DMT400012702} OS=Solanum tuberosum (Potato) PE=4 SV=1	PREDICTED: transcription factor RAX3-like [Nicotiana tomentosiformis]
EVM0013259.1	Molecular Function: ATP binding (GO:0005524);; Cellular Component: plasma membrane (GO:0005886);; Biological Process: obsolete ATP catabolic process (GO:0006200);; Biological Process: transport (GO:0006810);; Biological Process: defense response (GO:0006952);; Cellular Component: integral component of membrane (GO:0016021);; Molecular Function: ATPase activity (GO:0016887);;	--	[Q]	Secondary metabolites biosynthesis, transport and catabolism	Uncharacterized protein {ECO:0000313|EnsemblPlants:PGSC0003DMT400034124} OS=Solanum tuberosum (Potato) PE=4 SV=1	PREDICTED: pleiotropic drug resistance protein 1-like [Solanum lycopersicum]
EVM0013278.2	--	--	--	--	Uncharacterized protein {ECO:0000313|EnsemblPlants:PGSC0003DMT400035010} OS=Solanum tuberosum (Potato) PE=4 SV=1	PREDICTED: probable purine permease 9-like [Solanum tuberosum]
EVM0013292.1	--	--	--	--	Uncharacterized protein {ECO:0000313|EnsemblPlants:PGSC0003DMT400034271} OS=Solanum tuberosum (Potato) PE=4 SV=1	PREDICTED: cysteine-rich repeat secretory protein 38-like [Solanum tuberosum]
EVM0013299.2	Molecular Function: transcription coregulator activity (GO:0003712);; Molecular Function: histone acetyltransferase activity (GO:0004402);; Cellular Component: nucleus (GO:0005634);; Biological Process: regulation of transcription, DNA-templated (GO:0006355);; Molecular Function: zinc ion binding (GO:0008270);; Biological Process: histone acetylation (GO:0016573);;	--	[K]	Transcription	Uncharacterized protein {ECO:0000313|EnsemblPlants:PGSC0003DMT400039384} OS=Solanum tuberosum (Potato) PE=4 SV=1	PREDICTED: BTB/POZ and TAZ domain-containing protein 1-like [Nicotiana sylvestris]
EVM0013302.2	--	--	--	--	Uncharacterized protein {ECO:0000313|EnsemblPlants:Solyc10g018200.1.1} OS=Solanum lycopersicum (Tomato) PE=4 SV=1	PREDICTED: uncharacterized protein LOC102588081 [Solanum tuberosum]
EVM0013304.2	--	--	--	--	Uncharacterized protein {ECO:0000313|EnsemblPlants:PGSC0003DMT400026311} OS=Solanum tuberosum (Potato) PE=4 SV=1	PREDICTED: uncharacterized protein LOC104241924 [Nicotiana sylvestris]
EVM0013343.2	--	--	--	--	Uncharacterized protein {ECO:0000313|EnsemblPlants:PGSC0003DMT400078961} OS=Solanum tuberosum (Potato) PE=4 SV=1	PREDICTED: uncharacterized protein LOC104217679 [Nicotiana sylvestris]
EVM0013360.1	--	--	--	--	Uncharacterized protein {ECO:0000313|EnsemblPlants:PGSC0003DMT400035034} OS=Solanum tuberosum (Potato) PE=4 SV=1	PREDICTED: uncharacterized protein LOC104119047 [Nicotiana tomentosiformis]
EVM0013374.1	--	--	--	--	Reticulon-like protein {ECO:0000256|RuleBase:RU210713} OS=Solanum lycopersicum (Tomato) PE=4 SV=1	PREDICTED: reticulon-like protein B17 isoform X1 [Nicotiana sylvestris]
EVM0013376.2	--	--	--	--	Uncharacterized protein {ECO:0000313|EnsemblPlants:PGSC0003DMT400027336} OS=Solanum tuberosum (Potato) PE=4 SV=1	PREDICTED: protein LIGHT-DEPENDENT SHORT HYPOCOTYLS 10-like [Solanum lycopersicum]
EVM0013398.1	Biological Process: regulation of cyclin-dependent protein serine/threonine kinase activity (GO:0000079);; Cellular Component: nucleus (GO:0005634);; Molecular Function: protein kinase binding (GO:0019901);; Biological Process: cell division (GO:0051301);;	K05868|0|sot:102591724|K05868 cyclin B | (RefSeq) G2/mitotic-specific cyclin-2	[D]	Cell cycle control, cell division, chromosome partitioning	Uncharacterized protein {ECO:0000313|EnsemblPlants:PGSC0003DMT400003868} OS=Solanum tuberosum (Potato) PE=3 SV=1	PREDICTED: G2/mitotic-specific cyclin-2-like [Nicotiana sylvestris]
EVM0013400.3	--	--	--	--	Uncharacterized protein {ECO:0000313|EnsemblPlants:Solyc03g120530.2.1} OS=Solanum lycopersicum (Tomato) PE=4 SV=1	PREDICTED: transcription factor bHLH68-like isoform X2 [Nicotiana tomentosiformis]
EVM0013430.4	Biological Process: organelle organization (GO:0006996);;	--	--	--	Uncharacterized protein {ECO:0000313|EnsemblPlants:Solyc06g008980.2.1} OS=Solanum lycopersicum (Tomato) PE=4 SV=1	PREDICTED: uncharacterized protein LOC104235242 [Nicotiana sylvestris]
EVM0013446.3	Molecular Function: dihydroxy-acid dehydratase activity (GO:0004160);; Molecular Function: copper ion binding (GO:0005507);; Biological Process: branched-chain amino acid biosynthetic process (GO:0009082);; Biological Process: pyrimidine ribonucleotide biosynthetic process (GO:0009220);; Biological Process: pollen development (GO:0009555);; Cellular Component: chloroplast stroma (GO:0009570);;	K01687|0|sly:101264707|K01687 dihydroxy-acid dehydratase [EC:4.2.1.9] | (RefSeq) dihydroxy-acid dehydratase-like	[E]	Amino acid transport and metabolism	Uncharacterized protein {ECO:0000313|EnsemblPlants:Solyc12g043020.1.1} OS=Solanum lycopersicum (Tomato) PE=3 SV=1	PREDICTED: dihydroxy-acid dehydratase, chloroplastic-like [Solanum lycopersicum]
EVM0013449.1	--	--	--	--	Uncharacterized protein {ECO:0000313|EnsemblPlants:PGSC0003DMT400004594} OS=Solanum tuberosum (Potato) PE=4 SV=1	PREDICTED: E3 ubiquitin-protein ligase PUB23-like [Solanum tuberosum]
EVM0013453.3	--	--	--	--	Uncharacterized protein {ECO:0000313|EnsemblPlants:PGSC0003DMT400027943} OS=Solanum tuberosum (Potato) PE=4 SV=1	PREDICTED: uncharacterized protein LOC102581402 [Solanum tuberosum]
EVM0013518.1	Cellular Component: plasma membrane (GO:0005886);; Molecular Function: secondary active sulfate transmembrane transporter activity (GO:0008271);; Biological Process: sulfate transport (GO:0008272);; Biological Process: cellular response to sulfate starvation (GO:0009970);; Cellular Component: integral component of membrane (GO:0016021);; Biological Process: transmembrane transport (GO:0055085);; …	K17470|0|sly:543685|K17470 sulfate transporter 1, high-affinity | (RefSeq) ST1; sulfate transporter 1	[P]	Inorganic ion transport and metabolism	Uncharacterized protein {ECO:0000313|EnsemblPlants:Solyc10g047170.1.1} OS=Solanum lycopersicum (Tomato) PE=4 SV=1	PREDICTED: sulfate transporter 1.3-like [Nicotiana tomentosiformis]
EVM0013559.4	--	--	--	--	Uncharacterized protein {ECO:0000313|EnsemblPlants:Solyc02g079320.2.1} OS=Solanum lycopersicum (Tomato) PE=4 SV=1	PREDICTED: uncharacterized protein LOC101249232 [Solanum lycopersicum]
EVM0013571.1	--	--	--	--	Uncharacterized protein {ECO:0000313|EnsemblPlants:Solyc09g092170.1.1} OS=Solanum lycopersicum (Tomato) PE=4 SV=1	PREDICTED: putative invertase inhibitor [Solanum lycopersicum]
EVM0013590.1	--	--	--	--	Uncharacterized protein {ECO:0000313|EnsemblPlants:PGSC0003DMT400071445} OS=Solanum tuberosum (Potato) PE=4 SV=1	PREDICTED: TMV resistance protein N-like [Nicotiana sylvestris]
EVM0013620.4	Molecular Function: iron ion binding (GO:0005506);; Cellular Component: cytoplasm (GO:0005737);; Biological Process: response to light stimulus (GO:0009416);; Molecular Function: oxidoreductase activity, acting on single donors with incorporation of molecular oxygen, incorporation of two atoms of oxygen (GO:0016702);; Molecular Function: L-ascorbic acid binding (GO:0031418);; Molecular Function: …	K05278|0|sot:102577717|K05278 flavonol synthase [EC:1.14.11.23] | (RefSeq) FLS; flavonol synthase	[QR]	--	Flavonol synthase {ECO:0000313|EMBL:ABE28017.1} OS=Nicotiana tabacum (Common tobacco) PE=2 SV=1	flavonol synthase [Nicotiana tabacum]
EVM0013639.2	Molecular Function: transporter activity (GO:0005215);; Biological Process: transport (GO:0006810);; Cellular Component: membrane (GO:0016020);;	--	[E]	Amino acid transport and metabolism	Uncharacterized protein {ECO:0000313|EnsemblPlants:Solyc08g007060.2.1} OS=Solanum lycopersicum (Tomato) PE=4 SV=1	PREDICTED: protein NRT1/ PTR FAMILY 7.3 [Solanum lycopersicum]
EVM0013676.1	--	--	--	--	Uncharacterized protein {ECO:0000313|EnsemblPlants:PGSC0003DMT400054524} OS=Solanum tuberosum (Potato) PE=4 SV=1	PREDICTED: uncharacterized protein LOC102584190 [Solanum tuberosum]
EVM0013679.1	Molecular Function: UDP-N-acetylmuramate dehydrogenase activity (GO:0008762);; Molecular Function: flavin adenine dinucleotide binding (GO:0050660);; Biological Process: oxidation-reduction process (GO:0055114);;	K09828|0|spen:107011042|K09828 Delta24-sterol reductase [EC:1.3.1.72 1.3.1.-] | (RefSeq) delta(24)-sterol reductase-like	[R]	General function prediction only	DWARF1/DIMINUTO {ECO:0000313|EMBL:AIL30492.1} OS=Nicotiana tabacum (Common tobacco) PE=2 SV=1	PREDICTED: delta(24)-sterol reductase-like [Nicotiana tomentosiformis]
EVM0013688.1	Biological Process: translation (GO:0006412);; Molecular Function: ligase activity (GO:0016874);; Molecular Function: organic cyclic compound binding (GO:0097159);; Molecular Function: heterocyclic compound binding (GO:1901363);;	K04567|0|sot:102581756|K04567 lysyl-tRNA synthetase, class II [EC:6.1.1.6] | (RefSeq) lysine--tRNA ligase	[J]	Translation, ribosomal structure and biogenesis	Lysine--tRNA ligase {ECO:0000256|RuleBase:RU003748} OS=Solanum tuberosum (Potato) PE=3 SV=1	PREDICTED: lysine--tRNA ligase-like [Solanum tuberosum]
EVM0013705.6	--	--	[DO]	--	Uncharacterized protein {ECO:0000313|EnsemblPlants:Solyc01g105320.2.1} OS=Solanum lycopersicum (Tomato) PE=4 SV=1	PREDICTED: metacaspase-1-like [Solanum tuberosum]
EVM0013720.1	--	--	--	--	Uncharacterized protein {ECO:0000313|EnsemblPlants:Solyc01g080960.2.1} OS=Solanum lycopersicum (Tomato) PE=4 SV=1	PREDICTED: putative DNA-binding protein ESCAROLA [Nicotiana sylvestris]
EVM0013755.1	--	--	[G]	Carbohydrate transport and metabolism	Uncharacterized protein {ECO:0000313|EnsemblPlants:PGSC0003DMT400063790} OS=Solanum tuberosum (Potato) PE=4 SV=1	PREDICTED: pleckstrin homology domain-containing family A member 8 [Nicotiana tomentosiformis]
EVM0013775.1	--	--	--	--	Uncharacterized protein {ECO:0000313|EnsemblPlants:PGSC0003DMT400063264} OS=Solanum tuberosum (Potato) PE=4 SV=1	PREDICTED: ethylene-responsive transcription factor RAP2-11-like [Nicotiana tomentosiformis]
EVM0013780.1	--	--	--	--	Uncharacterized protein {ECO:0000313|EnsemblPlants:PGSC0003DMT400086555} OS=Solanum tuberosum (Potato) PE=4 SV=1	PREDICTED: 14 kDa proline-rich protein DC2.15-like [Solanum tuberosum]
EVM0013784.1	--	K16812|0|sot:102594438|K16812 targeting protein for Xklp2 | (RefSeq) protein TPX2-like	--	--	Uncharacterized protein {ECO:0000313|EnsemblPlants:PGSC0003DMT400056261} OS=Solanum tuberosum (Potato) PE=4 SV=1	PREDICTED: protein TPX2-like isoform X1 [Solanum tuberosum]
EVM0013788.2	--	--	[BK]	--	Uncharacterized protein {ECO:0000313|EnsemblPlants:PGSC0003DMT400025596} OS=Solanum tuberosum (Potato) PE=4 SV=1	PREDICTED: uncharacterized protein LOC102586010 [Solanum tuberosum]
EVM0013798.2	Cellular Component: integral component of membrane (GO:0016021);;	--	--	--	Uncharacterized protein {ECO:0000313|EnsemblPlants:Solyc12g057100.1.1} OS=Solanum lycopersicum (Tomato) PE=4 SV=1	PREDICTED: purine permease 1-like [Solanum tuberosum]
EVM0013835.2	--	--	--	--	Uncharacterized protein {ECO:0000313|EnsemblPlants:Solyc09g074890.1.1} OS=Solanum lycopersicum (Tomato) PE=4 SV=1	PREDICTED: rapid alkalinization factor [Solanum lycopersicum]
EVM0013841.2	--	--	[O]	Posttranslational modification, protein turnover, chaperones	Uncharacterized protein {ECO:0000313|EnsemblPlants:PGSC0003DMT400003025} OS=Solanum tuberosum (Potato) PE=4 SV=1	PREDICTED: basic 7S globulin-like [Nicotiana tomentosiformis]
EVM0013845.2	Molecular Function: serine-type endopeptidase activity (GO:0004252);; Biological Process: proteolysis (GO:0006508);; Molecular Function: identical protein binding (GO:0042802);; Biological Process: negative regulation of catalytic activity (GO:0043086);;	--	--	--	Uncharacterized protein {ECO:0000313|EnsemblPlants:Solyc08g079850.1.1} OS=Solanum lycopersicum (Tomato) PE=4 SV=1	PREDICTED: subtilisin-like protease [Solanum lycopersicum]
EVM0013877.4	--	--	--	--	Uncharacterized protein {ECO:0000313|EnsemblPlants:Solyc08g075520.2.1} OS=Solanum lycopersicum (Tomato) PE=4 SV=1	PREDICTED: uncharacterized protein LOC101249748 isoform X1 [Solanum lycopersicum]
EVM0013879.1	--	--	[R]	General function prediction only	Uncharacterized protein {ECO:0000313|EnsemblPlants:PGSC0003DMT400006584} OS=Solanum tuberosum (Potato) PE=4 SV=1	PREDICTED: F-box/kelch-repeat protein At1g80440-like [Nicotiana sylvestris]
EVM0013908.2	--	--	--	--	Uncharacterized protein {ECO:0000313|EnsemblPlants:PGSC0003DMT400004594} OS=Solanum tuberosum (Potato) PE=4 SV=1	PREDICTED: E3 ubiquitin-protein ligase PUB23-like [Solanum tuberosum]
EVM0013921.3	Cellular Component: vacuole (GO:0005773);; Biological Process: carbohydrate metabolic process (GO:0005975);; Biological Process: defense response (GO:0006952);; Molecular Function: glucan endo-1,3-beta-D-glucosidase activity (GO:0042973);;	--	--	--	Basic beta-1,3-glucanase {ECO:0000313|EMBL:ACF93731.1} OS=Nicotiana tabacum (Common tobacco) PE=1 SV=1	RecName: Full=Glucan endo-1,3-beta-glucosidase, basic vacuolar isoform; AltName: Full=(1-
EVM0013923.1	--	--	--	--	Uncharacterized protein {ECO:0000313|EnsemblPlants:Solyc02g093630.2.1} OS=Solanum lycopersicum (Tomato) PE=4 SV=1	PREDICTED: uncharacterized membrane protein At3g27390-like isoform X2 [Nicotiana tomentosiformis]
EVM0013928.2	Cellular Component: integral component of membrane (GO:0016021);; Biological Process: transmembrane transport (GO:0055085);;	--	[S]	Function unknown	Uncharacterized protein {ECO:0000313|EnsemblPlants:PGSC0003DMT400001488} OS=Solanum tuberosum (Potato) PE=4 SV=1	PREDICTED: UNC93-like protein 1 [Nicotiana sylvestris]
EVM0013941.2	Biological Process: methylation (GO:0032259);; Molecular Function: protein dimerization activity (GO:0046983);; Molecular Function: caffeate O-methyltransferase activity (GO:0047763);;	--	[R]	General function prediction only	Uncharacterized protein {ECO:0000313|EnsemblPlants:Solyc10g085830.1.1} OS=Solanum lycopersicum (Tomato) PE=4 SV=1	PREDICTED: flavone 3&apos;-O-methyltransferase 1-like [Solanum tuberosum]
EVM0013948.2	Molecular Function: kinase activity (GO:0016301);; Biological Process: phosphorylation (GO:0016310);;	--	--	--	Uncharacterized protein {ECO:0000313|EnsemblPlants:PGSC0003DMT400039968} OS=Solanum tuberosum (Potato) PE=4 SV=1	PREDICTED: probable LRR receptor-like serine/threonine-protein kinase At2g16250-like [Solanum tuberosum]
EVM0013961.2	--	--	--	--	Uncharacterized protein {ECO:0000313|EnsemblPlants:PGSC0003DMT400011633} OS=Solanum tuberosum (Potato) PE=4 SV=1	PREDICTED: uncharacterized protein LOC104218966 [Nicotiana sylvestris]
EVM0014007.1	Molecular Function: transporter activity (GO:0005215);; Biological Process: transport (GO:0006810);; Cellular Component: integral component of membrane (GO:0016021);;	K09872|0|sot:102581374|K09872 aquaporin PIP | (RefSeq) aquaporin PIP1-1	[G]	Carbohydrate transport and metabolism	Uncharacterized protein {ECO:0000313|EnsemblPlants:PGSC0003DMT400053479} OS=Solanum tuberosum (Potato) PE=3 SV=1	PREDICTED: probable aquaporin PIP1-2-like [Solanum tuberosum]
EVM0014029.1	Biological Process: response to molecule of bacterial origin (GO:0002237);; Molecular Function: transmembrane receptor protein serine/threonine kinase activity (GO:0004675);; Molecular Function: protein tyrosine kinase activity (GO:0004713);; Molecular Function: ATP binding (GO:0005524);; Biological Process: protein phosphorylation (GO:0006468);; Biological Process: transmembrane receptor protein…	--	--	--	Uncharacterized protein {ECO:0000313|EnsemblPlants:Solyc04g008430.1.1} OS=Solanum lycopersicum (Tomato) PE=4 SV=1	PREDICTED: serine/threonine-protein kinase BRI1-like 2 [Nicotiana sylvestris]
EVM0014035.2	Molecular Function: hydrolase activity (GO:0016787);;	K16296|0|sly:101250687|K16296 serine carboxypeptidase-like clade I [EC:3.4.16.-] | (RefSeq) serine carboxypeptidase-like 17	[OE]	--	Uncharacterized protein {ECO:0000313|EnsemblPlants:Solyc04g076120.2.1} OS=Solanum lycopersicum (Tomato) PE=4 SV=1	PREDICTED: serine carboxypeptidase-like 17 [Solanum lycopersicum]
EVM0014050.4	Cellular Component: membrane (GO:0016020);; Molecular Function: transmembrane transporter activity (GO:0022857);; Biological Process: transmembrane transport (GO:0055085);;	K14611|0|sot:102604223|K14611 solute carrier family 23 (nucleobase transporter), member 1/2 | (RefSeq) nucleobase-ascorbate transporter 2	[F]	Nucleotide transport and metabolism	Uncharacterized protein {ECO:0000313|EnsemblPlants:PGSC0003DMT400073284} OS=Solanum tuberosum (Potato) PE=4 SV=1	PREDICTED: nucleobase-ascorbate transporter 2 [Nicotiana sylvestris]
EVM0014058.2	Biological Process: lipid metabolic process (GO:0006629);; Molecular Function: hydrolase activity, acting on ester bonds (GO:0016788);;	--	--	--	Uncharacterized protein {ECO:0000313|EnsemblPlants:Solyc09g009700.2.1} OS=Solanum lycopersicum (Tomato) PE=4 SV=1	PREDICTED: GDSL esterase/lipase At5g03610-like [Nicotiana tomentosiformis]
EVM0014077.4	Biological Process: response to bacterium (GO:0009617);;	--	--	--	Uncharacterized protein {ECO:0000313|EnsemblPlants:Solyc04g081560.2.1} OS=Solanum lycopersicum (Tomato) PE=4 SV=1	PREDICTED: pathogenesis-related protein 5-like [Nicotiana sylvestris]
EVM0014104.2	--	--	--	--	Uncharacterized protein {ECO:0000313|EnsemblPlants:PGSC0003DMT400057768} OS=Solanum tuberosum (Potato) PE=4 SV=1	PREDICTED: protein STRUBBELIG-RECEPTOR FAMILY 3 isoform X1 [Nicotiana tomentosiformis]
EVM0014117.2	Molecular Function: nucleotide binding (GO:0000166);; Molecular Function: 3-hydroxyacyl-CoA dehydrogenase activity (GO:0003857);; Molecular Function: enoyl-CoA hydratase activity (GO:0004300);; Cellular Component: cell wall (GO:0005618);; Cellular Component: peroxisome (GO:0005777);; Biological Process: fatty acid beta-oxidation (GO:0006635);; Cellular Component: plasmodesma (GO:0009506);; Cellul…	K10527|0|spen:107027206|K10527 enoyl-CoA hydratase/3-hydroxyacyl-CoA dehydrogenase [EC:4.2.1.17 1.1.1.35 1.1.1.211] | (RefSeq) peroxisomal fatty acid beta-oxidation multifunctional protein AIM1-like	[I]	Lipid transport and metabolism	Uncharacterized protein {ECO:0000313|EnsemblPlants:Solyc08g068390.2.1} OS=Solanum lycopersicum (Tomato) PE=4 SV=1	PREDICTED: peroxisomal fatty acid beta-oxidation multifunctional protein AIM1-like [Nicotiana tomentosiformis]
EVM0014159.1	Cellular Component: cytoplasm (GO:0005737);; Biological Process: lipid metabolic process (GO:0006629);; Cellular Component: integral component of membrane (GO:0016021);; Molecular Function: oxidoreductase activity, acting on the CH-CH group of donors (GO:0016627);;	--	[R]	General function prediction only	Uncharacterized protein {ECO:0000313|EnsemblPlants:PGSC0003DMT400051424} OS=Solanum tuberosum (Potato) PE=4 SV=1	PREDICTED: uncharacterized protein C594.04c-like [Solanum tuberosum]
EVM0014164.2	Molecular Function: peroxidase activity (GO:0004601);; Biological Process: response to oxidative stress (GO:0006979);; Molecular Function: heme binding (GO:0020037);; Molecular Function: metal ion binding (GO:0046872);; Biological Process: oxidation-reduction process (GO:0055114);;	K00430|2.24166e-26|sly:101244438|K00430 peroxidase [EC:1.11.1.7] | (RefSeq) peroxidase superfamily protein	--	--	Uncharacterized protein {ECO:0000313|EnsemblPlants:Solyc02g084780.2.1} OS=Solanum lycopersicum (Tomato) PE=3 SV=1	PREDICTED: peroxidase 49-like [Solanum lycopersicum]
EVM0014173.1	--	--	--	--	Uncharacterized protein {ECO:0000313|EnsemblPlants:PGSC0003DMT400066209} OS=Solanum tuberosum (Potato) PE=4 SV=1	PREDICTED: uncharacterized protein LOC104120561 [Nicotiana tomentosiformis]
EVM0014239.2	--	--	--	--	Uncharacterized protein {ECO:0000313|EnsemblPlants:Solyc07g017980.1.1} OS=Solanum lycopersicum (Tomato) PE=4 SV=1	PREDICTED: cornifin alpha-like, partial [Nicotiana tomentosiformis]
EVM0014263.1	--	--	--	--	Uncharacterized protein {ECO:0000313|EnsemblPlants:PGSC0003DMT400069238} OS=Solanum tuberosum (Potato) PE=4 SV=1	PREDICTED: myb-like protein X-like [Solanum tuberosum]
EVM0014309.1	Molecular Function: pinoresinol reductase activity (GO:0010283);; Molecular Function: lariciresinol reductase activity (GO:0010284);; Molecular Function: 2'-hydroxyisoflavone reductase activity (GO:0047526);; Biological Process: oxidation-reduction process (GO:0055114);; Biological Process: (+)-pinoresinol catabolic process (GO:1902125);; Biological Process: (-)-lariciresinol biosynthetic process…	--	--	--	Uncharacterized protein {ECO:0000313|EnsemblPlants:Solyc06g066160.2.1} OS=Solanum lycopersicum (Tomato) PE=4 SV=1	PREDICTED: bifunctional pinoresinol-lariciresinol reductase-like [Solanum lycopersicum]
EVM0014319.1	--	--	--	--	C2H2 and C2HC zinc fingers superfamily protein, putative {ECO:0000313|EMBL:EOY29371.1} OS=Theobroma cacao (Cacao) PE=4 SV=1	PREDICTED: zinc finger protein 1-like [Nicotiana sylvestris]
EVM0014371.1	--	K09419|0|sot:102601052|K09419 heat shock transcription factor, other eukaryote | (RefSeq) heat stress transcription factor A-7a-like	[K]	Transcription	Uncharacterized protein {ECO:0000313|EnsemblPlants:PGSC0003DMT400049793} OS=Solanum tuberosum (Potato) PE=3 SV=1	PREDICTED: heat stress transcription factor A-6b-like isoform X4 [Solanum tuberosum]
EVM0014372.1	Biological Process: biological_process (GO:0044699);;	--	--	--	Uncharacterized protein {ECO:0000313|EnsemblPlants:PGSC0003DMT400065524} OS=Solanum tuberosum (Potato) PE=4 SV=1	PREDICTED: adenylate cyclase, aggregation specific-like isoform X1 [Solanum tuberosum]
EVM0014380.1	--	--	[P]	Inorganic ion transport and metabolism	Uncharacterized protein {ECO:0000313|EnsemblPlants:PGSC0003DMT400016647} OS=Solanum tuberosum (Potato) PE=4 SV=1	PREDICTED: uncharacterized protein LOC104098028 [Nicotiana tomentosiformis]
EVM0014398.1	Molecular Function: nucleotide binding (GO:0000166);; Molecular Function: protein kinase activity (GO:0004672);; Cellular Component: membrane (GO:0016020);; Biological Process: phosphorylation (GO:0016310);; Molecular Function: oxidoreductase activity (GO:0016491);; Biological Process: biological_process (GO:0044699);; Biological Process: regulation of biological process (GO:0050789);;	--	--	--	Uncharacterized protein {ECO:0000313|EnsemblPlants:PGSC0003DMT400030886} OS=Solanum tuberosum (Potato) PE=4 SV=1	PREDICTED: leucine-rich repeat receptor-like protein kinase TDR-like [Solanum tuberosum]
EVM0014400.1	Biological Process: anthocyanin-containing compound biosynthetic process (GO:0009718);; Biological Process: response to sucrose (GO:0009744);; Biological Process: response to UV-B (GO:0010224);; Biological Process: cellular modified amino acid biosynthetic process (GO:0042398);; Molecular Function: chalcone isomerase activity (GO:0045430);; Biological Process: response to karrikin (GO:0080167);;	--	--	--	Chalcone-flavonone isomerase family protein {ECO:0000256|RuleBase:RU361158} OS=Lycium chinense (Chinese wolfberry) PE=2 SV=1	CHI [Lycium chinense]
EVM0014408.1	Molecular Function: catalytic activity (GO:0003824);; Biological Process: polyamine biosynthetic process (GO:0006596);;	K01581|0|spen:107013171|K01581 ornithine decarboxylase [EC:4.1.1.17] | (RefSeq) ornithine decarboxylase-like	[E]	Amino acid transport and metabolism	Ornithine decarboxylase 2 {ECO:0000313|EMBL:AIC34714.1} OS=Atropa belladonna (Belladonna) PE=2 SV=1	ornithine decarboxylase 2 [Atropa belladonna]
EVM0014416.1	--	--	--	--	Uncharacterized protein {ECO:0000313|EnsemblPlants:Solyc06g008360.2.1} OS=Solanum lycopersicum (Tomato) PE=4 SV=1	PREDICTED: protein CUP-SHAPED COTYLEDON 3-like [Solanum lycopersicum]
EVM0014446.1	--	--	--	--	Uncharacterized protein {ECO:0000313|EnsemblPlants:PGSC0003DMT400078091} OS=Solanum tuberosum (Potato) PE=4 SV=1	PREDICTED: uncharacterized protein LOC102596443 [Solanum tuberosum]
EVM0014447.4	--	K10406|0|spen:107003197|K10406 kinesin family member C2/C3 | (RefSeq) kinesin-4	[Z]	Cytoskeleton	Kinesin-like protein {ECO:0000256|RuleBase:RU000394} OS=Solanum tuberosum (Potato) PE=3 SV=1	PREDICTED: kinesin-4-like isoform X1 [Solanum tuberosum]
EVM0014492.2	Molecular Function: nucleotide binding (GO:0000166);; Molecular Function: zinc ion binding (GO:0008270);; Biological Process: response to bacterium (GO:0009617);; Biological Process: plant-type hypersensitive response (GO:0009626);; Biological Process: lignin biosynthetic process (GO:0009809);; Molecular Function: aryl-alcohol dehydrogenase (NAD+) activity (GO:0018456);; Molecular Function: cinna…	K00083|3.26135e-177|vvi:100854583|K00083 cinnamyl-alcohol dehydrogenase [EC:1.1.1.195] | (RefSeq) probable mannitol dehydrogenase	[Q]	Secondary metabolites biosynthesis, transport and catabolism	Putative uncharacterized protein {ECO:0000313|EMBL:CBI33212.3} OS=Vitis vinifera (Grape) PE=4 SV=1	PREDICTED: probable mannitol dehydrogenase [Vitis vinifera]
EVM0014502.2	--	--	--	--	Uncharacterized protein {ECO:0000313|EnsemblPlants:PGSC0003DMT400017004} OS=Solanum tuberosum (Potato) PE=4 SV=1	PREDICTED: wound-induced protein 1 [Solanum lycopersicum]
EVM0014505.2	Cellular Component: nucleus (GO:0005634);;	--	--	--	Uncharacterized protein {ECO:0000313|EnsemblPlants:PGSC0003DMT400078091} OS=Solanum tuberosum (Potato) PE=4 SV=1	PREDICTED: uncharacterized protein LOC102596443 [Solanum tuberosum]
EVM0014606.1	--	--	--	--	Uncharacterized protein {ECO:0000313|EnsemblPlants:Solyc10g081390.1.1} OS=Solanum lycopersicum (Tomato) PE=4 SV=1	--
EVM0014617.2	Molecular Function: protein binding (GO:0005515);; Cellular Component: nucleus (GO:0005634);; Cellular Component: cytoplasm (GO:0005737);; Biological Process: induced systemic resistance, jasmonic acid mediated signaling pathway (GO:0009864);; Biological Process: polarity specification of adaxial/abaxial axis (GO:0009944);; Biological Process: proximal/distal pattern formation (GO:0009954);; Biol…	K14508|0|sot:102595090|K14508 regulatory protein NPR1 | (RefSeq) regulatory protein NPR5-like	[R]	General function prediction only	Uncharacterized protein {ECO:0000313|EnsemblPlants:PGSC0003DMT400027591} OS=Solanum tuberosum (Potato) PE=4 SV=1	PREDICTED: regulatory protein NPR5-like [Nicotiana tomentosiformis]
EVM0014629.1	--	--	--	--	Uncharacterized protein {ECO:0000313|EnsemblPlants:PGSC0003DMT400029505} OS=Solanum tuberosum (Potato) PE=4 SV=1	PREDICTED: flowering-promoting factor 1-like protein 3 [Nicotiana sylvestris]
EVM0014650.1	Biological Process: unsaturated fatty acid biosynthetic process (GO:0006636);; Biological Process: response to cold (GO:0009409);; Molecular Function: oxidoreductase activity, acting on paired donors, with oxidation of a pair of donors resulting in the reduction of molecular oxygen to two molecules of water (GO:0016717);; Cellular Component: chloroplast membrane (GO:0031969);; Molecular Function:…	K10257|0|spen:107023114|K10257 acyl-lipid omega-3 desaturase [EC:1.14.19.25 1.14.19.35 1.14.19.36] | (RefSeq) omega-3 fatty acid desaturase, chloroplastic	--	--	Plastid omega-3 fatty acid desaturase {ECO:0000313|EMBL:BAC01274.1} OS=Nicotiana tabacum (Common tobacco) PE=2 SV=1	PREDICTED: omega-3 fatty acid desaturase, chloroplastic [Nicotiana tomentosiformis]
EVM0014658.1	--	--	--	--	Uncharacterized protein {ECO:0000313|EnsemblPlants:Solyc10g074490.1.1} OS=Solanum lycopersicum (Tomato) PE=4 SV=1	PREDICTED: uncharacterized protein At1g04910-like [Nicotiana sylvestris]
EVM0014709.1	--	--	[QR]	--	Uncharacterized protein {ECO:0000313|EnsemblPlants:PGSC0003DMT400067586} OS=Solanum tuberosum (Potato) PE=3 SV=1	PREDICTED: probable 2-oxoglutarate/Fe(II)-dependent dioxygenase [Nicotiana sylvestris]
EVM0014721.1	Molecular Function: endopeptidase inhibitor activity (GO:0004866);; Biological Process: negative regulation of endopeptidase activity (GO:0010951);;	--	--	--	Tumor-related protein {ECO:0000313|EMBL:AAC49969.1} OS=Nicotiana tabacum (Common tobacco) PE=2 SV=1	PREDICTED: miraculin [Nicotiana sylvestris]
EVM0014732.2	Biological Process: glycerol ether metabolic process (GO:0006662);; Molecular Function: electron transfer activity (GO:0009055);; Cellular Component: chloroplast stroma (GO:0009570);; Biological Process: myo-inositol hexakisphosphate biosynthetic process (GO:0010264);; Molecular Function: protein disulfide oxidoreductase activity (GO:0015035);; Biological Process: cell redox homeostasis (GO:00454…	--	[KDR]	--	Uncharacterized protein {ECO:0000313|EnsemblPlants:PGSC0003DMT400020676} OS=Solanum tuberosum (Potato) PE=4 SV=1	PREDICTED: thioredoxin-like 4, chloroplastic-like isoform X1 [Solanum tuberosum]
EVM0014763.1	--	--	[K]	Transcription	Coffea canephora DH200=94 genomic scaffold, scaffold_75 {ECO:0000313|EMBL:CDP13476.1} OS=Coffea canephora (Robusta coffee) PE=4 SV=1	PREDICTED: uncharacterized protein LOC104241002 [Nicotiana sylvestris]
EVM0014777.2	Molecular Function: kinase activity (GO:0016301);; Biological Process: phosphorylation (GO:0016310);;	--	[G]	Carbohydrate transport and metabolism	Uncharacterized protein {ECO:0000313|EnsemblPlants:Solyc07g044750.2.1} OS=Solanum lycopersicum (Tomato) PE=4 SV=1	PREDICTED: N-acetyl-D-glucosamine kinase [Solanum lycopersicum]
EVM0014876.2	Molecular Function: ATP binding (GO:0005524);; Cellular Component: plasma membrane (GO:0005886);; Biological Process: obsolete ATP catabolic process (GO:0006200);; Biological Process: drug transmembrane transport (GO:0006855);; Biological Process: cuticle development (GO:0042335);; Molecular Function: ATPase activity, coupled to transmembrane movement of substances (GO:0042626);;	--	[Q]	Secondary metabolites biosynthesis, transport and catabolism	Uncharacterized protein {ECO:0000313|EnsemblPlants:Solyc05g018510.2.1} OS=Solanum lycopersicum (Tomato) PE=4 SV=1	PREDICTED: ABC transporter G family member 32 [Nicotiana tomentosiformis]
EVM0014919.1	--	--	--	--	Uncharacterized protein {ECO:0000313|EnsemblPlants:Solyc02g083890.2.1} OS=Solanum lycopersicum (Tomato) PE=4 SV=1	PREDICTED: uncharacterized protein LOC101259500 [Solanum lycopersicum]
EVM0014932.9	Biological Process: xylem development (GO:0010089);; Biological Process: cell wall macromolecule metabolic process (GO:0044036);;	--	--	--	Uncharacterized protein {ECO:0000313|EnsemblPlants:Solyc07g041230.2.1} OS=Solanum lycopersicum (Tomato) PE=4 SV=1	PREDICTED: protein Brevis radix-like 4 [Nicotiana sylvestris]
EVM0014955.6	--	--	--	--	Uncharacterized protein {ECO:0000313|EnsemblPlants:PGSC0003DMT400060777} OS=Solanum tuberosum (Potato) PE=4 SV=1	PREDICTED: probable LRR receptor-like serine/threonine-protein kinase At3g47570 [Nicotiana tomentosiformis]
EVM0014979.1	Molecular Function: serine-type endopeptidase inhibitor activity (GO:0004867);; Cellular Component: extracellular region (GO:0005576);; Biological Process: response to wounding (GO:0009611);; Biological Process: negative regulation of peptidase activity (GO:0010466);;	--	--	--	Uncharacterized protein {ECO:0000313|EnsemblPlants:PGSC0003DMT400045325} OS=Solanum tuberosum (Potato) PE=4 SV=1	PREDICTED: proteinase inhibitor I-B [Nicotiana tomentosiformis]
EVM0015004.2	--	--	--	--	Uncharacterized protein {ECO:0000313|EnsemblPlants:PGSC0003DMT400029034} OS=Solanum tuberosum (Potato) PE=4 SV=1	PREDICTED: uncharacterized protein LOC102588858 [Solanum tuberosum]
EVM0015048.4	Biological Process: potassium ion transport (GO:0006813);; Cellular Component: membrane (GO:0016020);;	K03549|0|spen:107023031|K03549 KUP system potassium uptake protein | (RefSeq) potassium transporter 26-like	--	--	Potassium transporter {ECO:0000256|RuleBase:RU321113} OS=Solanum lycopersicum (Tomato) PE=3 SV=1	PREDICTED: potassium transporter 26-like isoform X1 [Nicotiana sylvestris]
EVM0015099.2	Cellular Component: lytic vacuole (GO:0000323);; Biological Process: regulation of cell size (GO:0008361);; Biological Process: response to blue light (GO:0009637);; Biological Process: photomorphogenesis (GO:0009640);; Molecular Function: auxin:proton symporter activity (GO:0009672);; Biological Process: response to ethylene (GO:0009723);; Cellular Component: auxin efflux carrier complex (GO:000…	K13947|0|sot:102583064|K13947 auxin efflux carrier family | (RefSeq) auxin efflux carrier component 2	--	--	Uncharacterized protein {ECO:0000313|EnsemblPlants:PGSC0003DMT400048251} OS=Solanum tuberosum (Potato) PE=4 SV=1	PREDICTED: LOW QUALITY PROTEIN: auxin efflux carrier component 2-like [Solanum tuberosum]
EVM0015113.1	Biological Process: defense response (GO:0006952);;	--	--	--	Uncharacterized protein {ECO:0000313|EnsemblPlants:Solyc11g006260.1.1} OS=Solanum lycopersicum (Tomato) PE=4 SV=1	PREDICTED: defensin-like protein 1 [Nicotiana sylvestris]
EVM0015128.1	Biological Process: mitotic G2 phase (GO:0000085);; Cellular Component: nucleus (GO:0005634);; Cellular Component: cytosol (GO:0005829);; Cellular Component: plasma membrane (GO:0005886);; Biological Process: regulation of DNA replication (GO:0006275);; Biological Process: DNA methylation (GO:0006306);; Biological Process: chromatin silencing (GO:0006342);; Biological Process: cell proliferation …	--	[U]	Intracellular trafficking, secretion, and vesicular transport	Uncharacterized protein {ECO:0000313|EnsemblPlants:Solyc04g078940.2.1} OS=Solanum lycopersicum (Tomato) PE=2 SV=1	dem protein [Solanum lycopersicum]
EVM0015196.2	Molecular Function: hydrolase activity, hydrolyzing O-glycosyl compounds (GO:0004553);; Cellular Component: cell wall (GO:0005618);; Biological Process: cellular glucan metabolic process (GO:0006073);; Molecular Function: xyloglucan:xyloglucosyl transferase activity (GO:0016762);; Cellular Component: apoplast (GO:0048046);;	K08235|2.96815e-178|sot:102591177|K08235 xyloglucan:xyloglucosyl transferase [EC:2.4.1.207] | (RefSeq) probable xyloglucan endotransglucosylase/hydrolase protein 23	--	--	Xyloglucan endotransglucosylase/hydrolase {ECO:0000256|RuleBase:RU361120} OS=Solanum tuberosum (Potato) PE=3 SV=1	PREDICTED: probable xyloglucan endotransglucosylase/hydrolase protein 23 [Nicotiana tomentosiformis]
EVM0015206.2	Molecular Function: UDP-N-acetylmuramate dehydrogenase activity (GO:0008762);; Molecular Function: flavin adenine dinucleotide binding (GO:0050660);; Biological Process: oxidation-reduction process (GO:0055114);;	--	--	--	Uncharacterized protein {ECO:0000313|EnsemblPlants:PGSC0003DMT400054393} OS=Solanum tuberosum (Potato) PE=4 SV=1	PREDICTED: tetrahydrocannabinolic acid synthase-like [Nicotiana sylvestris]
EVM0015210.1	Molecular Function: transporter activity (GO:0005215);; Biological Process: transport (GO:0006810);; Cellular Component: integral component of membrane (GO:0016021);;	K09873|1.5115e-153|sot:102603645|K09873 aquaporin TIP | (RefSeq) aquaporin TIP2-1	[G]	Carbohydrate transport and metabolism	Putative delta TIP {ECO:0000313|EMBL:AAG44945.1} OS=Nicotiana glauca (Glaucous tobacco) PE=2 SV=1	PREDICTED: aquaporin TIP2-1-like [Nicotiana tomentosiformis]
EVM0015245.2	Molecular Function: ATP binding (GO:0005524);; Biological Process: phenylpropanoid metabolic process (GO:0009698);; Molecular Function: 4-coumarate-CoA ligase activity (GO:0016207);;	K01904|0|sot:102584603|K01904 4-coumarate--CoA ligase [EC:6.2.1.12] | (RefSeq) 4-coumarate--CoA ligase 2	[I]	Lipid transport and metabolism	Uncharacterized protein {ECO:0000313|EnsemblPlants:PGSC0003DMT400074444} OS=Solanum tuberosum (Potato) PE=4 SV=1	PREDICTED: 4-coumarate--CoA ligase 2-like [Solanum tuberosum]
EVM0015248.1	--	--	--	--	Uncharacterized protein {ECO:0000313|EnsemblPlants:PGSC0003DMT400031586} OS=Solanum tuberosum (Potato) PE=4 SV=1	PREDICTED: uncharacterized protein LOC104228453 [Nicotiana sylvestris]
EVM0015256.2	Molecular Function: catechol O-methyltransferase activity (GO:0016206);; Biological Process: methylation (GO:0032259);; Molecular Function: protein dimerization activity (GO:0046983);;	K13066|0|sly:101261963|K13066 caffeic acid 3-O-methyltransferase [EC:2.1.1.68] | (RefSeq) CTOMT1; catechol-O-methyltransferase	[R]	General function prediction only	Uncharacterized protein {ECO:0000313|EnsemblPlants:Solyc10g005060.2.1} OS=Solanum lycopersicum (Tomato) PE=4 SV=1	PREDICTED: caffeic acid 3-O-methyltransferase-like [Solanum lycopersicum]
EVM0015263.2	Molecular Function: oxidoreductase activity (GO:0016491);;	K04124|0|spen:107009938|K04124 gibberellin 3-beta-dioxygenase [EC:1.14.11.15] | (RefSeq) gibberellin 3-beta-dioxygenase 1-like	[QR]	--	Uncharacterized protein {ECO:0000313|EnsemblPlants:PGSC0003DMT400086139} OS=Solanum tuberosum (Potato) PE=3 SV=1	PREDICTED: gibberellin 3-beta-dioxygenase 1-like [Solanum tuberosum]
EVM0015268.1	--	K20562|0|sot:102584862|K20562 biphenyl-4-hydroxylase | (RefSeq) cytochrome P450 CYP736A12-like	[Q]	Secondary metabolites biosynthesis, transport and catabolism	Uncharacterized protein {ECO:0000313|EnsemblPlants:PGSC0003DMT400033335} OS=Solanum tuberosum (Potato) PE=4 SV=1	PREDICTED: cytochrome P450 750A1-like [Solanum tuberosum]
EVM0015278.2	--	--	--	--	Uncharacterized protein {ECO:0000313|EnsemblPlants:Solyc10g008030.2.1} OS=Solanum lycopersicum (Tomato) PE=4 SV=1	PREDICTED: protein trichome birefringence-like 39 [Nicotiana sylvestris]
EVM0015304.2	--	--	--	--	Uncharacterized protein {ECO:0000313|EnsemblPlants:PGSC0003DMT400025146} OS=Solanum tuberosum (Potato) PE=4 SV=1	PREDICTED: transcription factor bHLH155-like isoform X1 [Solanum tuberosum]
EVM0015322.2	Biological Process: metabolic process (GO:0008152);; Molecular Function: transferase activity, transferring hexosyl groups (GO:0016758);;	--	[GC]	--	UDP-glucose:glucosyltransferase {ECO:0000313|EMBL:BAG80553.1} OS=Lycium barbarum (Matrimony vine) PE=2 SV=1	UDP-glucose:glucosyltransferase [Lycium barbarum]
EVM0015332.1	Cellular Component: mitochondrion (GO:0005739);;	--	[S]	Function unknown	Uncharacterized protein {ECO:0000313|EnsemblPlants:Solyc08g014300.2.1} OS=Solanum lycopersicum (Tomato) PE=4 SV=1	PREDICTED: protein FAM136A [Solanum lycopersicum]
EVM0015335.2	--	K09422|0|sly:101254107|K09422 myb proto-oncogene protein, plant | (RefSeq) transcription factor MYB36	[K]	Transcription	Uncharacterized protein {ECO:0000313|EnsemblPlants:Solyc07g006750.2.1} OS=Solanum lycopersicum (Tomato) PE=4 SV=1	PREDICTED: transcription factor RAX1 [Solanum lycopersicum]
EVM0015339.1	--	--	--	--	Uncharacterized protein {ECO:0000313|EnsemblPlants:Solyc03g025160.2.1} OS=Solanum lycopersicum (Tomato) PE=4 SV=1	PREDICTED: uncharacterized protein LOC101263287 [Solanum lycopersicum]
EVM0015365.2	Biological Process: microtubule cytoskeleton organization (GO:0000226);; Biological Process: cell plate assembly (GO:0000919);; Molecular Function: microtubule motor activity (GO:0003777);; Molecular Function: ATP binding (GO:0005524);; Cellular Component: nucleus (GO:0005634);; Cellular Component: kinesin complex (GO:0005871);; Cellular Component: microtubule (GO:0005874);; Biological Process: m…	K11498|0|spen:107012084|K11498 centromeric protein E | (RefSeq) kinesin-like protein NACK1	[Z]	Cytoskeleton	Kinesin-like protein {ECO:0000256|RuleBase:RU000394} OS=Solanum lycopersicum (Tomato) PE=3 SV=1	PREDICTED: kinesin-like protein NACK1-like isoform X1 [Solanum tuberosum]
EVM0015381.2	--	--	--	--	Uncharacterized protein {ECO:0000313|EnsemblPlants:PGSC0003DMT400038472} OS=Solanum tuberosum (Potato) PE=4 SV=1	PREDICTED: uncharacterized protein LOC104117990 [Nicotiana tomentosiformis]
EVM0015402.1	Cellular Component: endosome (GO:0005768);; Cellular Component: Golgi apparatus (GO:0005794);; Cellular Component: trans-Golgi network (GO:0005802);; Biological Process: response to cold (GO:0009409);; Biological Process: response to salt stress (GO:0009651);; Molecular Function: nutrient reservoir activity (GO:0045735);;	--	--	--	BURP domain-containing protein {ECO:0000313|EMBL:ACD49738.1} OS=Solanum tuberosum (Potato) PE=2 SV=1	PREDICTED: dehydration-responsive protein RD22 [Nicotiana sylvestris]
EVM0015403.1	--	--	--	--	Uncharacterized protein {ECO:0000313|EnsemblPlants:PGSC0003DMT400070631} OS=Solanum tuberosum (Potato) PE=4 SV=1	PREDICTED: protein GLUTAMINE DUMPER 3-like [Solanum tuberosum]
EVM0015442.2	--	K15095|8.88758e-116|sot:107061804|K15095 (+)-neomenthol dehydrogenase [EC:1.1.1.208] | (RefSeq) (+)-neomenthol dehydrogenase-like	[Q]	Secondary metabolites biosynthesis, transport and catabolism	Uncharacterized protein {ECO:0000313|EnsemblPlants:Solyc01g094210.2.1} OS=Solanum lycopersicum (Tomato) PE=3 SV=1	PREDICTED: (+)-neomenthol dehydrogenase-like [Nicotiana sylvestris]
EVM0015455.2	Cellular Component: integral component of membrane (GO:0016021);; Biological Process: transmembrane transport (GO:0055085);;	K14684|0|sly:101261753|K14684 solute carrier family 25 (mitochondrial phosphate transporter), member 23/24/25/41 | (RefSeq) mitochondrial adenine nucleotide transporter ADNT1	[C]	Energy production and conversion	Uncharacterized protein {ECO:0000313|EnsemblPlants:Solyc10g011670.2.1} OS=Solanum lycopersicum (Tomato) PE=3 SV=1	PREDICTED: mitochondrial adenine nucleotide transporter ADNT1 [Solanum lycopersicum]
EVM0015463.2	--	--	--	--	Uncharacterized protein {ECO:0000313|EnsemblPlants:Solyc06g053440.2.1} OS=Solanum lycopersicum (Tomato) PE=4 SV=1	PREDICTED: uncharacterized protein LOC102600925 [Solanum tuberosum]
EVM0015472.1	--	--	--	--	Uncharacterized protein {ECO:0000313|EnsemblPlants:PGSC0003DMT400054305} OS=Solanum tuberosum (Potato) PE=4 SV=1	PREDICTED: probable plastid-lipid-associated protein 3, chloroplastic-like [Solanum tuberosum]
EVM0015479.2	Molecular Function: anthranilate N-benzoyltransferase activity (GO:0047672);;	K19747|0|sot:102581988|K19747 BAHD acyltransferase [EC:2.3.1.-] | (RefSeq) BAHD acyltransferase DCR	--	--	Acyltransferase homolog {ECO:0000313|EMBL:BAA93453.1} OS=Petunia hybrida (Petunia) PE=2 SV=1	PREDICTED: BAHD acyltransferase DCR [Nicotiana tomentosiformis]
EVM0015501.2	--	--	--	--	Uncharacterized protein {ECO:0000313|EnsemblPlants:Solyc03g114240.2.1} OS=Solanum lycopersicum (Tomato) PE=4 SV=1	PREDICTED: probable polygalacturonase non-catalytic subunit JP650 [Solanum lycopersicum]
EVM0015508.2	Cellular Component: chromoplast (GO:0009509);; Cellular Component: chloroplast envelope (GO:0009941);; Biological Process: carotenoid biosynthetic process (GO:0016117);; Biological Process: carotene biosynthetic process (GO:0016120);; Molecular Function: carotene 7,8-desaturase activity (GO:0016719);; Molecular Function: 9,9'-dicis-carotene:quinone oxidoreductase activity (GO:0052886);; Molecular…	K00514|0|sot:102598493|K00514 zeta-carotene desaturase [EC:1.3.5.6] | (RefSeq) zeta-carotene desaturase, chloroplastic/chromoplastic	[Q]	Secondary metabolites biosynthesis, transport and catabolism	Uncharacterized protein {ECO:0000313|EnsemblPlants:PGSC0003DMT400057865} OS=Solanum tuberosum (Potato) PE=4 SV=1	zeta-carotene desaturase [Lycium ruthenicum]
EVM0015537.1	Molecular Function: nucleotide binding (GO:0000166);; Molecular Function: DNA binding (GO:0003677);; Biological Process: DNA metabolic process (GO:0006259);; Biological Process: chromatin organization (GO:0006325);; Molecular Function: zinc ion binding (GO:0008270);; Molecular Function: histone binding (GO:0042393);; Cellular Component: intracellular organelle (GO:0043229);; Biological Process: m…	K10638|0|sot:102578387|K10638 E3 ubiquitin-protein ligase UHRF1 [EC:2.3.2.27] | (RefSeq) E3 ubiquitin-protein ligase ORTHRUS 2-like	--	--	Uncharacterized protein {ECO:0000313|EnsemblPlants:PGSC0003DMT400084297} OS=Solanum tuberosum (Potato) PE=4 SV=1	PREDICTED: E3 ubiquitin-protein ligase ORTHRUS 2-like [Solanum tuberosum]
EVM0015583.2	Molecular Function: DNA-binding transcription factor activity (GO:0003700);; Cellular Component: nucleus (GO:0005634);; Biological Process: regulation of transcription, DNA-templated (GO:0006355);; Molecular Function: sequence-specific DNA binding (GO:0043565);;	--	[K]	Transcription	Uncharacterized protein {ECO:0000313|EnsemblPlants:PGSC0003DMT400079517} OS=Solanum tuberosum (Potato) PE=4 SV=1	PREDICTED: BEL1-related homeotic protein 30 [Solanum tuberosum]
EVM0015591.2	Cellular Component: extracellular region (GO:0005576);; Biological Process: unidimensional cell growth (GO:0009826);; Biological Process: plant-type cell wall loosening (GO:0009828);; Biological Process: plant-type cell wall modification involved in multidimensional cell growth (GO:0009831);; Cellular Component: membrane (GO:0016020);;	--	--	--	Putative expansin {ECO:0000313|EMBL:AAM12782.1} OS=Capsicum annuum (Bell pepper) PE=2 SV=1	putative expansin [Capsicum annuum]
EVM0015605.2	Molecular Function: fatty-acyl-CoA reductase (alcohol-forming) activity (GO:0080019);;	K13356|0|sly:101250126|K13356 alcohol-forming fatty acyl-CoA reductase [EC:1.2.1.84] | (RefSeq) fatty acyl-CoA reductase 3	[I]	Lipid transport and metabolism	Uncharacterized protein {ECO:0000313|EnsemblPlants:Solyc06g074390.2.1} OS=Solanum lycopersicum (Tomato) PE=4 SV=1	PREDICTED: fatty acyl-CoA reductase 3 [Solanum lycopersicum]
EVM0015636.2	Biological Process: pentose-phosphate shunt (GO:0006098);; Cellular Component: chloroplast (GO:0009507);; Biological Process: chloroplast organization (GO:0009658);;	--	--	--	Uncharacterized protein {ECO:0000313|EnsemblPlants:Solyc09g063140.2.1} OS=Solanum lycopersicum (Tomato) PE=4 SV=1	PREDICTED: protein LOW PSII ACCUMULATION 1, chloroplastic [Solanum lycopersicum]
EVM0015649.2	Molecular Function: peroxidase activity (GO:0004601);; Biological Process: response to oxidative stress (GO:0006979);; Molecular Function: heme binding (GO:0020037);; Molecular Function: metal ion binding (GO:0046872);; Biological Process: oxidation-reduction process (GO:0055114);;	K00430|0|sot:102593660|K00430 peroxidase [EC:1.11.1.7] | (RefSeq) cationic peroxidase 1-like	--	--	Uncharacterized protein {ECO:0000313|EnsemblPlants:Solyc10g076240.1.1} OS=Solanum lycopersicum (Tomato) PE=3 SV=1	PREDICTED: cationic peroxidase 1-like [Nicotiana sylvestris]
EVM0015650.1	--	K13495|0|sot:102590920|K13495 cis-zeatin O-glucosyltransferase [EC:2.4.1.215] | (RefSeq) zeatin O-xylosyltransferase-like	[GC]	--	Uncharacterized protein {ECO:0000313|EnsemblPlants:PGSC0003DMT400033101} OS=Solanum tuberosum (Potato) PE=4 SV=1	PREDICTED: zeatin O-glucosyltransferase-like [Nicotiana sylvestris]
EVM0015698.2	--	--	--	--	Auxin-repressed protein {ECO:0000313|EMBL:AAS75891.1} OS=Solanum virginianum PE=2 SV=1	auxin-repressed protein [Solanum virginianum]
EVM0015704.2	Molecular Function: methyltransferase activity (GO:0008168);; Biological Process: methylation (GO:0032259);;	--	--	--	Uncharacterized protein {ECO:0000313|EnsemblPlants:Solyc05g051210.2.1} OS=Solanum lycopersicum (Tomato) PE=4 SV=1	PREDICTED: uncharacterized protein LOC104103385 [Nicotiana tomentosiformis]
EVM0015707.1	--	--	--	--	Uncharacterized protein {ECO:0000313|EnsemblPlants:PGSC0003DMT400035476} OS=Solanum tuberosum (Potato) PE=4 SV=1	unnamed protein product [Coffea canephora]
EVM0015717.2	--	K09338|1.23916e-152|sot:102604324|K09338 homeobox-leucine zipper protein | (RefSeq) homeobox-leucine zipper protein HAT7-like	[K]	Transcription	Uncharacterized protein {ECO:0000313|EnsemblPlants:Solyc02g067410.1.1} OS=Solanum lycopersicum (Tomato) PE=4 SV=1	PREDICTED: homeobox-leucine zipper protein HAT7-like [Solanum tuberosum]
EVM0015731.1	Cellular Component: extracellular region (GO:0005576);; Biological Process: defense response (GO:0006952);; Biological Process: response to biotic stimulus (GO:0009607);;	K13449|2.77839e-123|sly:100191111|K13449 pathogenesis-related protein 1 | (RefSeq) PR1 protein	[S]	Function unknown	Uncharacterized protein {ECO:0000313|EnsemblPlants:Solyc01g106620.2.1} OS=Solanum lycopersicum (Tomato) PE=2 SV=1	PR1 protein precursor [Solanum lycopersicum]
EVM0015758.2	Molecular Function: transferase activity (GO:0016740);;	--	[R]	General function prediction only	Sulfotransferase {ECO:0000256|RuleBase:RU361155} OS=Solanum tuberosum (Potato) PE=3 SV=1	PREDICTED: flavonol 3-sulfotransferase-like [Nicotiana tomentosiformis]
EVM0015773.1	--	--	[DO]	--	Uncharacterized protein {ECO:0000313|EnsemblPlants:PGSC0003DMT400032693} OS=Solanum tuberosum (Potato) PE=4 SV=1	PREDICTED: metacaspase-3-like [Solanum tuberosum]
EVM0015781.3	--	K09422|1.16714e-139|sot:102601981|K09422 myb proto-oncogene protein, plant | (RefSeq) myb-related protein B	[K]	Transcription	Uncharacterized protein {ECO:0000313|EnsemblPlants:PGSC0003DMT400072258} OS=Solanum tuberosum (Potato) PE=4 SV=1	PREDICTED: transcription factor LAF1-like [Nicotiana tomentosiformis]
EVM0015825.1	--	--	--	--	Uncharacterized protein {ECO:0000313|EnsemblPlants:PGSC0003DMT400026449} OS=Solanum tuberosum (Potato) PE=4 SV=1	PREDICTED: transcription factor bHLH30-like [Solanum tuberosum]
EVM0015866.2	Biological Process: amino acid transmembrane transport (GO:0003333);; Cellular Component: plasma membrane (GO:0005886);; Biological Process: response to nematode (GO:0009624);; Molecular Function: amino acid transmembrane transporter activity (GO:0015171);; Cellular Component: integral component of membrane (GO:0016021);;	--	[E]	Amino acid transport and metabolism	Uncharacterized protein {ECO:0000313|EnsemblPlants:PGSC0003DMT400019653} OS=Solanum tuberosum (Potato) PE=4 SV=1	PREDICTED: cationic amino acid transporter 7, chloroplastic-like [Solanum tuberosum]
EVM0015911.1	Molecular Function: zinc ion binding (GO:0008270);; Molecular Function: oxidoreductase activity (GO:0016491);; Biological Process: oxidation-reduction process (GO:0055114);;	--	[R]	General function prediction only	Uncharacterized protein {ECO:0000313|EnsemblPlants:Solyc07g045090.2.1} OS=Solanum lycopersicum (Tomato) PE=4 SV=1	PREDICTED: 2-alkenal reductase (NADP(+)-dependent)-like [Solanum tuberosum]
EVM0015944.3	--	--	--	--	Uncharacterized protein {ECO:0000313|EnsemblPlants:Solyc03g115950.2.1} OS=Solanum lycopersicum (Tomato) PE=4 SV=1	PREDICTED: uncharacterized protein LOC104107633 [Nicotiana tomentosiformis]
EVM0015946.2	Molecular Function: nucleic acid binding (GO:0003676);; Molecular Function: lysine-tRNA ligase activity (GO:0004824);; Molecular Function: ATP binding (GO:0005524);; Cellular Component: cytoplasm (GO:0005737);; Biological Process: lysyl-tRNA aminoacylation (GO:0006430);;	K04567|0|sot:102581756|K04567 lysyl-tRNA synthetase, class II [EC:6.1.1.6] | (RefSeq) lysine--tRNA ligase	[J]	Translation, ribosomal structure and biogenesis	Lysine--tRNA ligase {ECO:0000256|RuleBase:RU003748} OS=Solanum tuberosum (Potato) PE=3 SV=1	PREDICTED: lysine--tRNA ligase-like [Solanum tuberosum]
EVM0015969.2	Molecular Function: peroxidase activity (GO:0004601);; Biological Process: response to oxidative stress (GO:0006979);; Molecular Function: heme binding (GO:0020037);; Molecular Function: metal ion binding (GO:0046872);; Biological Process: oxidation-reduction process (GO:0055114);;	K00430|0|sot:102580868|K00430 peroxidase [EC:1.11.1.7] | (RefSeq) peroxidase 47	--	--	Uncharacterized protein {ECO:0000313|EnsemblPlants:PGSC0003DMT400078205} OS=Solanum tuberosum (Potato) PE=3 SV=1	PREDICTED: peroxidase 47-like [Solanum tuberosum]
EVM0016024.2	Molecular Function: transferase activity, transferring acyl groups (GO:0016746);;	K13065|0|sot:102579713|K13065 shikimate O-hydroxycinnamoyltransferase [EC:2.3.1.133] | (RefSeq) acylsugar acyltransferase 3-like	--	--	Acyltransferase {ECO:0000313|EMBL:AAV66308.1} OS=Capsicum frutescens (Cayenne pepper) PE=4 SV=1	PREDICTED: deacetylvindoline O-acetyltransferase-like [Solanum tuberosum]
EVM0016039.1	--	--	--	--	Uncharacterized protein {ECO:0000313|EnsemblPlants:PGSC0003DMT400091458} OS=Solanum tuberosum (Potato) PE=4 SV=1	PREDICTED: uncharacterized protein LOC104648101 [Solanum lycopersicum]
EVM0016107.3	Molecular Function: magnesium ion binding (GO:0000287);; Biological Process: metabolic process (GO:0008152);; Molecular Function: terpene synthase activity (GO:0010333);;	--	--	--	Cembratrienol synthase 2a {ECO:0000313|EMBL:ADI87446.1} OS=Nicotiana sylvestris (Wood tobacco) PE=2 SV=1	PREDICTED: LOW QUALITY PROTEIN: germacrene C synthase-like [Nicotiana tomentosiformis]
EVM0016125.1	Molecular Function: selenium binding (GO:0008430);;	K17285|0|sot:102600424|K17285 selenium-binding protein 1 | (RefSeq) selenium-binding protein 2-like	[P]	Inorganic ion transport and metabolism	Uncharacterized protein {ECO:0000313|EnsemblPlants:PGSC0003DMT400053051} OS=Solanum tuberosum (Potato) PE=4 SV=1	PREDICTED: selenium-binding protein 1-like [Nicotiana sylvestris]
EVM0016153.1	--	--	--	--	Uncharacterized protein {ECO:0000313|EnsemblPlants:Solyc09g007480.2.1} OS=Solanum lycopersicum (Tomato) PE=4 SV=1	PREDICTED: uncharacterized protein LOC104118082 isoform X2 [Nicotiana tomentosiformis]
EVM0016168.1	--	--	--	--	Uncharacterized protein {ECO:0000313|EnsemblPlants:PGSC0003DMT400042742} OS=Solanum tuberosum (Potato) PE=4 SV=1	PREDICTED: stress enhanced protein 2, chloroplastic [Nicotiana tomentosiformis]
EVM0016169.2	--	--	--	--	Uncharacterized protein {ECO:0000313|EnsemblPlants:Solyc07g055280.2.1} OS=Solanum lycopersicum (Tomato) PE=4 SV=1	PREDICTED: probable WRKY transcription factor 69-like isoform X1 [Solanum tuberosum]
EVM0016199.3	--	K08150|0|sot:102593035|K08150 MFS transporter, SP family, solute carrier family 2 (myo-inositol transporter), member 13 | (RefSeq) inositol transporter 4	[R]	General function prediction only	Uncharacterized protein {ECO:0000313|EnsemblPlants:PGSC0003DMT400034755} OS=Solanum tuberosum (Potato) PE=3 SV=1	PREDICTED: inositol transporter 4-like isoform X1 [Solanum tuberosum]
EVM0016210.1	--	--	--	--	Uncharacterized protein {ECO:0000313|EnsemblPlants:PGSC0003DMT400066744} OS=Solanum tuberosum (Potato) PE=4 SV=1	PREDICTED: uncharacterized protein At4g06744-like [Solanum tuberosum]
EVM0016246.2	Biological Process: response to karrikin (GO:0080167);;	--	--	--	Uncharacterized protein {ECO:0000313|EnsemblPlants:PGSC0003DMT400059652} OS=Solanum tuberosum (Potato) PE=4 SV=1	PREDICTED: uncharacterized protein LOC102588896 [Solanum tuberosum]
EVM0016259.2	--	--	--	--	Uncharacterized protein {ECO:0000313|EnsemblPlants:PGSC0003DMT400005247} OS=Solanum tuberosum (Potato) PE=4 SV=1	PREDICTED: uncharacterized protein LOC104230381 isoform X2 [Nicotiana sylvestris]
EVM0016272.2	--	--	--	--	Uncharacterized protein {ECO:0000313|EnsemblPlants:PGSC0003DMT400005175} OS=Solanum tuberosum (Potato) PE=4 SV=1	PREDICTED: transcription factor bHLH145-like [Nicotiana sylvestris]
EVM0016292.1	--	--	--	--	Uncharacterized protein {ECO:0000313|EMBL:EEE95957.1} OS=Populus trichocarpa (Western balsam poplar) PE=4 SV=1	hypothetical protein POPTR_0012s01100g [Populus trichocarpa]
EVM0016312.2	--	--	--	--	Uncharacterized protein {ECO:0000313|EnsemblPlants:PGSC0003DMT400050745} OS=Solanum tuberosum (Potato) PE=4 SV=1	PREDICTED: probable WRKY transcription factor 13 [Solanum lycopersicum]
EVM0016315.2	Molecular Function: nucleotide binding (GO:0000166);; Molecular Function: protein kinase activity (GO:0004672);; Biological Process: phosphorylation (GO:0016310);;	K04733|0|sly:101268542|K04733 interleukin-1 receptor-associated kinase 4 [EC:2.7.11.1] | (RefSeq) LecRK; probable L-type lectin-domain containing receptor kinase S.5	--	--	Uncharacterized protein {ECO:0000313|EnsemblPlants:Solyc02g068300.2.1} OS=Solanum lycopersicum (Tomato) PE=3 SV=1	PREDICTED: probable L-type lectin-domain containing receptor kinase S.5 [Solanum lycopersicum]
EVM0016346.4	--	--	[R]	General function prediction only	Uncharacterized protein {ECO:0000313|EnsemblPlants:Solyc01g099340.2.1} OS=Solanum lycopersicum (Tomato) PE=4 SV=1	PREDICTED: zinc finger protein NUTCRACKER-like [Nicotiana tomentosiformis]
EVM0016412.1	Molecular Function: DNA binding (GO:0003677);; Molecular Function: DNA-binding transcription factor activity (GO:0003700);; Cellular Component: nucleus (GO:0005634);; Biological Process: regulation of transcription, DNA-templated (GO:0006355);; Molecular Function: protein dimerization activity (GO:0046983);;	--	[K]	Transcription	MADS-box transcription factor FBP28 {ECO:0000313|EMBL:AAK21257.1} OS=Petunia hybrida (Petunia) PE=1 SV=1	MADS-box transcription factor FBP28 [Petunia x hybrida]
EVM0016415.1	Biological Process: lipid transport (GO:0006869);; Molecular Function: lipid binding (GO:0008289);;	--	--	--	Uncharacterized protein {ECO:0000313|EnsemblPlants:Solyc09g082280.2.1} OS=Solanum lycopersicum (Tomato) PE=4 SV=1	PREDICTED: non-specific lipid-transfer protein-like protein At2g13820 isoform X1 [Solanum lycopersicum]
EVM0016468.2	Molecular Function: transporter activity (GO:0005215);; Biological Process: transport (GO:0006810);; Cellular Component: integral component of membrane (GO:0016021);;	K09873|6.81429e-159|sot:102587828|K09873 aquaporin TIP | (RefSeq) aquaporin TIP1-3-like	[G]	Carbohydrate transport and metabolism	Uncharacterized protein {ECO:0000313|EnsemblPlants:PGSC0003DMT400077927} OS=Solanum tuberosum (Potato) PE=3 SV=1	PREDICTED: aquaporin TIP1-3-like [Solanum tuberosum]
EVM0016497.1	--	K10406|0|sly:101261343|K10406 kinesin family member C2/C3 | (RefSeq) kinesin-like protein KIN-14F	[Z]	Cytoskeleton	Kinesin-like protein {ECO:0000256|RuleBase:RU000394} OS=Solanum lycopersicum (Tomato) PE=3 SV=1	PREDICTED: kinesin KP1 isoform X1 [Solanum lycopersicum]
EVM0016508.1	--	K16302|0|sot:102591073|K16302 metal transporter CNNM | (RefSeq) DUF21 domain-containing protein At1g47330	[S]	Function unknown	Uncharacterized protein {ECO:0000313|EnsemblPlants:Solyc04g080370.2.1} OS=Solanum lycopersicum (Tomato) PE=4 SV=1	PREDICTED: DUF21 domain-containing protein At1g47330-like [Solanum tuberosum]
EVM0016595.1	Cellular Component: intracellular membrane-bounded organelle (GO:0043231);;	--	--	--	Uncharacterized protein {ECO:0000313|EnsemblPlants:PGSC0003DMT400093315} OS=Solanum tuberosum (Potato) PE=4 SV=1	PREDICTED: PAN domain-containing protein At5g03700 [Nicotiana sylvestris]
EVM0016612.1	--	K16903|0|sot:102588233|K16903 L-tryptophan---pyruvate aminotransferase [EC:2.6.1.99] | (RefSeq) tryptophan aminotransferase-related protein 2-like	--	--	Uncharacterized protein {ECO:0000313|EnsemblPlants:PGSC0003DMT400069648} OS=Solanum tuberosum (Potato) PE=4 SV=1	PREDICTED: tryptophan aminotransferase-related protein 2-like [Solanum tuberosum]
EVM0016638.6	Biological Process: cellular process (GO:0009987);;	K14486|0|sot:102582092|K14486 auxin response factor | (RefSeq) auxin response factor 9-like	--	--	Auxin response factor {ECO:0000256|RuleBase:RU004561} OS=Solanum lycopersicum (Tomato) PE=3 SV=1	PREDICTED: auxin response factor 9-like isoform X2 [Solanum tuberosum]
EVM0016663.1	--	--	[CR]	--	Uncharacterized protein {ECO:0000313|EnsemblPlants:Solyc04g025650.2.1} OS=Solanum lycopersicum (Tomato) PE=4 SV=1	PREDICTED: zeaxanthin epoxidase, chloroplastic-like [Nicotiana sylvestris]
EVM0016678.2	--	--	--	--	Uncharacterized protein {ECO:0000313|EnsemblPlants:Solyc10g007510.1.1} OS=Solanum lycopersicum (Tomato) PE=4 SV=1	PREDICTED: glucan endo-1,3-beta-D-glucosidase-like [Solanum tuberosum]
EVM0016679.3	--	--	[R]	General function prediction only	Uncharacterized protein {ECO:0000313|EnsemblPlants:PGSC0003DMT400047618} OS=Solanum tuberosum (Potato) PE=4 SV=1	PREDICTED: lysine-specific demethylase JMJ706-like [Nicotiana tomentosiformis]
EVM0016680.2	--	K09422|8.16863e-129|sot:102603425|K09422 myb proto-oncogene protein, plant | (RefSeq) transcription factor RAX1-like	[K]	Transcription	Uncharacterized protein {ECO:0000313|EnsemblPlants:PGSC0003DMT400012702} OS=Solanum tuberosum (Potato) PE=4 SV=1	PREDICTED: transcription factor RAX3-like [Nicotiana tomentosiformis]
EVM0016687.1	Biological Process: lignin biosynthetic process (GO:0009809);; Biological Process: methylation (GO:0032259);; Molecular Function: caffeoyl-CoA O-methyltransferase activity (GO:0042409);; Molecular Function: metal ion binding (GO:0046872);;	K00588|9.4347e-98|pper:PRUPE_ppa010497mg|K00588 caffeoyl-CoA O-methyltransferase [EC:2.1.1.104] | (RefSeq) hypothetical protein	[Q]	Secondary metabolites biosynthesis, transport and catabolism	Putative caffeoyl-CoA 3-O-methyltransferase {ECO:0000313|EMBL:ACF17646.1} OS=Capsicum annuum (Bell pepper) PE=2 SV=1	putative caffeoyl-CoA 3-O-methyltransferase [Capsicum annuum]
EVM0016689.2	Biological Process: cell plate assembly (GO:0000919);; Molecular Function: microtubule motor activity (GO:0003777);; Molecular Function: ATP binding (GO:0005524);; Cellular Component: nucleus (GO:0005634);; Cellular Component: kinesin complex (GO:0005871);; Cellular Component: microtubule (GO:0005874);; Biological Process: microtubule-based movement (GO:0007018);; Molecular Function: microtubule …	K11498|0|sot:102585623|K11498 centromeric protein E | (RefSeq) kinesin-like protein NACK2	[Z]	Cytoskeleton	Kinesin-like protein {ECO:0000256|RuleBase:RU000394} OS=Solanum tuberosum (Potato) PE=3 SV=1	PREDICTED: kinesin-like protein NACK2-like [Solanum tuberosum]
EVM0016690.1	Molecular Function: peroxidase activity (GO:0004601);; Biological Process: response to oxidative stress (GO:0006979);; Molecular Function: heme binding (GO:0020037);; Molecular Function: metal ion binding (GO:0046872);; Biological Process: oxidation-reduction process (GO:0055114);;	K00430|0|sot:102603099|K00430 peroxidase [EC:1.11.1.7] | (RefSeq) peroxidase 3-like	--	--	Uncharacterized protein {ECO:0000313|EnsemblPlants:PGSC0003DMT400001851} OS=Solanum tuberosum (Potato) PE=3 SV=1	PREDICTED: peroxidase 3-like [Solanum tuberosum]
EVM0016695.2	--	K14488|1.17206e-73|spen:107001817|K14488 SAUR family protein | (RefSeq) auxin-induced protein 15A-like	--	--	Uncharacterized protein {ECO:0000313|EnsemblPlants:Solyc10g086200.1.1} OS=Solanum lycopersicum (Tomato) PE=4 SV=1	PREDICTED: auxin-induced protein 15A-like [Solanum lycopersicum]
EVM0016697.1	--	--	--	--	Uncharacterized protein {ECO:0000313|EnsemblPlants:PGSC0003DMT400033702} OS=Solanum tuberosum (Potato) PE=4 SV=1	hypothetical protein MTR_8g091700 [Medicago truncatula]
EVM0016704.1	Biological Process: response to stimulus (GO:0050896);;	--	--	--	Non-specific lipid-transfer protein {ECO:0000256|RuleBase:RU000628} OS=Solanum tuberosum (Potato) PE=3 SV=1	PREDICTED: non-specific lipid-transfer protein 1-like [Nicotiana sylvestris]
EVM0016710.1	Molecular Function: phosphatidylinositol phospholipase C activity (GO:0004435);; Molecular Function: obsolete signal transducer activity (GO:0004871);; Molecular Function: calcium ion binding (GO:0005509);; Biological Process: lipid metabolic process (GO:0006629);; Biological Process: intracellular signal transduction (GO:0035556);;	K05857|0|sot:102583742|K05857 phosphatidylinositol phospholipase C, delta [EC:3.1.4.11] | (RefSeq) PLC1; phosphoinositide phospholipase C 2-like	[T]	Signal transduction mechanisms	Phosphoinositide phospholipase C {ECO:0000256|RuleBase:RU361133} OS=Solanum tuberosum (Potato) PE=2 SV=1	PREDICTED: phosphoinositide phospholipase C 2-like [Nicotiana tomentosiformis]
EVM0016715.1	Molecular Function: calmodulin binding (GO:0005516);;	--	--	--	Uncharacterized protein {ECO:0000313|EnsemblPlants:PGSC0003DMT400021183} OS=Solanum tuberosum (Potato) PE=4 SV=1	PREDICTED: protein IQ-DOMAIN 1-like isoform X1 [Solanum tuberosum]
EVM0016722.4	--	--	--	--	Uncharacterized protein {ECO:0000313|EnsemblPlants:PGSC0003DMT400036780} OS=Solanum tuberosum (Potato) PE=4 SV=1	PREDICTED: cell division cycle-associated 7-like protein [Nicotiana tomentosiformis]
EVM0016731.1	Biological Process: metabolic process (GO:0008152);; Molecular Function: kaempferol 3-O-galactosyltransferase activity (GO:0033834);;	K13269|0|sot:102580477|K13269 kaempferol 3-O-beta-D-galactosyltransferase [EC:2.4.1.234] | (RefSeq) kaempferol 3-O-beta-D-galactosyltransferase-like	[GC]	--	Uncharacterized protein {ECO:0000313|EnsemblPlants:PGSC0003DMT400070649} OS=Solanum tuberosum (Potato) PE=4 SV=1	PREDICTED: kaempferol 3-O-beta-D-galactosyltransferase-like [Nicotiana sylvestris]
EVM0016737.2	--	K20858|0|sot:102596881|K20858 calcium uniporter protein, mitochondrial | (RefSeq) calcium uniporter protein 4, mitochondrial	[R]	General function prediction only	Uncharacterized protein {ECO:0000313|EnsemblPlants:PGSC0003DMT400043469} OS=Solanum tuberosum (Potato) PE=4 SV=1	PREDICTED: uncharacterized protein LOC104108010 [Nicotiana tomentosiformis]
EVM0016744.1	Biological Process: flavonoid biosynthetic process (GO:0009813);; Molecular Function: naringenin-chalcone synthase activity (GO:0016210);;	K00660|0|spen:107020692|K00660 chalcone synthase [EC:2.3.1.74] | (RefSeq) chalcone synthase 2	--	--	Chalcone synthase 2 {ECO:0000313|EnsemblPlants:Solyc05g053550.2.1} OS=Solanum lycopersicum (Tomato) PE=3 SV=1	chalcone synthase [Iochroma cyaneum]
EVM0016758.2	Molecular Function: nucleotide binding (GO:0000166);; Cellular Component: membrane (GO:0016020);; Molecular Function: transferase activity, transferring phosphorus-containing groups (GO:0016772);;	--	--	--	Uncharacterized protein {ECO:0000313|EnsemblPlants:PGSC0003DMT400046218} OS=Solanum tuberosum (Potato) PE=4 SV=1	PREDICTED: probable inactive receptor kinase At5g58300-like isoform X1 [Solanum tuberosum]
EVM0016773.2	Molecular Function: oxidoreductase activity (GO:0016491);;	--	[QR]	--	Putative uncharacterized protein {ECO:0000313|EMBL:CBI31645.3} OS=Vitis vinifera (Grape) PE=3 SV=1	PREDICTED: protein SRG1-like [Vitis vinifera]
EVM0016799.2	Molecular Function: enzyme inhibitor activity (GO:0004857);; Cellular Component: extracellular region (GO:0005576);; Cellular Component: cell wall (GO:0005618);; Biological Process: fruit ripening (GO:0009835);; Molecular Function: pectinesterase activity (GO:0030599);; Biological Process: cell wall modification (GO:0042545);; Biological Process: negative regulation of catalytic activity (GO:0043…	K01051|0|sot:102577669|K01051 pectinesterase [EC:3.1.1.11] | (RefSeq) PME1, BPE2, Pest1; pectin methyl esterase	--	--	Pectinesterase {ECO:0000256|RuleBase:RU000589} OS=Nicotiana tabacum (Common tobacco) PE=2 SV=1	PREDICTED: pectinesterase 2.1-like [Nicotiana sylvestris]
EVM0016854.1	--	--	--	--	Uncharacterized protein {ECO:0000313|EnsemblPlants:Solyc01g102430.2.1} OS=Solanum lycopersicum (Tomato) PE=4 SV=1	PREDICTED: uncharacterized protein LOC104098476 isoform X1 [Nicotiana tomentosiformis]
EVM0016948.3	Biological Process: regulation of cyclin-dependent protein serine/threonine kinase activity (GO:0000079);; Cellular Component: nucleus (GO:0005634);; Molecular Function: protein kinase binding (GO:0019901);; Biological Process: cell division (GO:0051301);;	K05868|0|sly:101258748|K05868 cyclin B | (RefSeq) G2/mitotic-specific cyclin-2	[D]	Cell cycle control, cell division, chromosome partitioning	Uncharacterized protein {ECO:0000313|EnsemblPlants:PGSC0003DMT400025854} OS=Solanum tuberosum (Potato) PE=3 SV=1	PREDICTED: G2/mitotic-specific cyclin-2 [Solanum lycopersicum]
EVM0016952.2	--	--	--	--	Uncharacterized protein {ECO:0000313|EnsemblPlants:PGSC0003DMT400054499} OS=Solanum tuberosum (Potato) PE=4 SV=1	PREDICTED: putative E3 ubiquitin-protein ligase LIN-like [Solanum tuberosum]
EVM0016962.1	--	--	--	--	Uncharacterized protein {ECO:0000313|EMBL:EXC07346.1} OS=Morus notabilis PE=4 SV=1	hypothetical protein L484_021254 [Morus notabilis]
EVM0016997.2	Molecular Function: transferase activity, transferring glycosyl groups (GO:0016757);;	--	[GC]	--	Uncharacterized protein {ECO:0000313|EnsemblPlants:PGSC0003DMT400055011} OS=Solanum tuberosum (Potato) PE=4 SV=1	PREDICTED: UDP-glycosyltransferase 92A1-like [Nicotiana sylvestris]
EVM0017002.2	--	--	--	--	Uncharacterized protein {ECO:0000313|EnsemblPlants:Solyc05g009720.2.1} OS=Solanum lycopersicum (Tomato) PE=4 SV=1	PREDICTED: uncharacterized protein LOC101263023 [Solanum lycopersicum]
EVM0017005.1	Molecular Function: ATP binding (GO:0005524);; Biological Process: obsolete ATP catabolic process (GO:0006200);; Biological Process: transport (GO:0006810);; Cellular Component: integral component of membrane (GO:0016021);; Molecular Function: ATPase activity (GO:0016887);;	--	[Q]	Secondary metabolites biosynthesis, transport and catabolism	Uncharacterized protein {ECO:0000313|EnsemblPlants:Solyc12g098210.1.1} OS=Solanum lycopersicum (Tomato) PE=4 SV=1	PREDICTED: pleiotropic drug resistance protein 1-like [Solanum tuberosum]
EVM0017027.2	Molecular Function: copper ion binding (GO:0005507);; Molecular Function: primary amine oxidase activity (GO:0008131);; Biological Process: amine metabolic process (GO:0009308);; Molecular Function: quinone binding (GO:0048038);; Biological Process: oxidation-reduction process (GO:0055114);;	K00276|0|spen:107022669|K00276 primary-amine oxidase [EC:1.4.3.21] | (RefSeq) primary amine oxidase-like	[Q]	Secondary metabolites biosynthesis, transport and catabolism	Uncharacterized protein {ECO:0000313|EnsemblPlants:Solyc06g071700.1.1} OS=Solanum lycopersicum (Tomato) PE=3 SV=1	PREDICTED: copper amine oxidase 1-like [Solanum lycopersicum]
EVM0017033.1	--	--	--	--	Uncharacterized protein {ECO:0000313|EnsemblPlants:Solyc01g109900.2.1} OS=Solanum lycopersicum (Tomato) PE=4 SV=1	PREDICTED: uncharacterized protein LOC101246971 isoform X2 [Solanum lycopersicum]
EVM0017089.1	Molecular Function: receptor serine/threonine kinase binding (GO:0033612);;	--	--	--	Putative uncharacterized protein {ECO:0000313|EMBL:CAN84071.1} OS=Vitis vinifera (Grape) PE=4 SV=1	hypothetical protein VITISV_023825 [Vitis vinifera]
EVM0017102.2	Molecular Function: monooxygenase activity (GO:0004497);; Molecular Function: iron ion binding (GO:0005506);; Molecular Function: electron transfer activity (GO:0009055);; Molecular Function: oxidoreductase activity, acting on paired donors, with incorporation or reduction of molecular oxygen (GO:0016705);; Molecular Function: heme binding (GO:0020037);; Biological Process: oxidation-reduction pr…	--	[QI]	--	CYP72A57 {ECO:0000313|EMBL:ABC69414.1} OS=Nicotiana tabacum (Common tobacco) PE=2 SV=1	PREDICTED: cytochrome P450 CYP72A219-like [Nicotiana tomentosiformis]
EVM0017105.2	--	--	--	--	Uncharacterized protein {ECO:0000313|EnsemblPlants:PGSC0003DMT400060018} OS=Solanum tuberosum (Potato) PE=4 SV=1	PREDICTED: F-box protein At2g02240-like [Solanum tuberosum]
EVM0017116.2	Cellular Component: intracellular membrane-bounded organelle (GO:0043231);; Cellular Component: cytoplasmic part (GO:0044444);;	--	--	--	Uncharacterized protein {ECO:0000313|EnsemblPlants:Solyc04g063230.2.1} OS=Solanum lycopersicum (Tomato) PE=4 SV=1	PREDICTED: probable methyltransferase PMT24 [Solanum lycopersicum]
EVM0017138.1	--	--	--	--	Uncharacterized protein {ECO:0000313|EnsemblPlants:PGSC0003DMT400056515} OS=Solanum tuberosum (Potato) PE=4 SV=1	PREDICTED: NAD-dependent protein deacetylase HST1 [Nicotiana tomentosiformis]
EVM0017165.1	Molecular Function: ATP binding (GO:0005524);; Biological Process: tRNA processing (GO:0008033);; Molecular Function: transferase activity (GO:0016740);;	K10760|5.50618e-176|spen:107013666|K10760 adenylate dimethylallyltransferase (cytokinin synthase) [EC:2.5.1.27 2.5.1.112] | (RefSeq) adenylate isopentenyltransferase 5, chloroplastic	[J]	Translation, ribosomal structure and biogenesis	Uncharacterized protein {ECO:0000313|EnsemblPlants:Solyc01g080150.2.1} OS=Solanum lycopersicum (Tomato) PE=2 SV=1	PREDICTED: adenylate isopentenyltransferase 5, chloroplastic-like [Nicotiana sylvestris]
EVM0017223.1	Molecular Function: transporter activity (GO:0005215);; Cellular Component: plasma membrane (GO:0005886);; Biological Process: transport (GO:0006810);; Biological Process: response to stress (GO:0006950);; Cellular Component: integral component of membrane (GO:0016021);;	K09872|0|spen:107026716|K09872 aquaporin PIP | (RefSeq) probable aquaporin PIP-type pTOM75	[G]	Carbohydrate transport and metabolism	Uncharacterized protein {ECO:0000313|EnsemblPlants:Solyc08g008050.2.1} OS=Solanum lycopersicum (Tomato) PE=3 SV=1	PREDICTED: probable aquaporin PIP-type pTOM75-like [Solanum tuberosum]
EVM0017252.1	Biological Process: MAPK cascade (GO:0000165);; Molecular Function: nucleotide binding (GO:0000166);; Molecular Function: protein serine/threonine kinase activity (GO:0004674);; Biological Process: protein phosphorylation (GO:0006468);;	--	[T]	Signal transduction mechanisms	Uncharacterized protein {ECO:0000313|EnsemblPlants:PGSC0003DMT400041603} OS=Solanum tuberosum (Potato) PE=4 SV=1	PREDICTED: receptor-like cytosolic serine/threonine-protein kinase RBK1-like [Solanum tuberosum]
EVM0017289.1	--	K01534|0|sot:102604572|K01534 Cd2+/Zn2+-exporting ATPase [EC:3.6.3.3 3.6.3.5] | (RefSeq) cadmium/zinc-transporting ATPase HMA3-like	[P]	Inorganic ion transport and metabolism	Uncharacterized protein {ECO:0000313|EnsemblPlants:Solyc07g009130.2.1} OS=Solanum lycopersicum (Tomato) PE=3 SV=1	PREDICTED: cadmium/zinc-transporting ATPase HMA2-like [Solanum tuberosum]
EVM0017312.1	--	--	--	--	Uncharacterized protein {ECO:0000313|EnsemblPlants:PGSC0003DMT400019013} OS=Solanum tuberosum (Potato) PE=4 SV=1	PREDICTED: probable myosin light chain kinase DDB_G0279831-like [Solanum tuberosum]
EVM0017324.2	Molecular Function: transferase activity (GO:0016740);;	K00799|3.61976e-50|mdm:103452974|K00799 glutathione S-transferase [EC:2.5.1.18] | (RefSeq) probable glutathione S-transferase	[O]	Posttranslational modification, protein turnover, chaperones	Putative uncharacterized protein {ECO:0000313|EMBL:CCB57181.1} OS=Vitis vinifera (Grape) PE=3 SV=1	PREDICTED: probable glutathione S-transferase [Nicotiana tomentosiformis]
EVM0017338.1	Biological Process: proteolysis (GO:0006508);; Molecular Function: cysteine-type peptidase activity (GO:0008234);; Cellular Component: nuclear part (GO:0044428);; Cellular Component: chloroplast part (GO:0044434);;	--	[O]	Posttranslational modification, protein turnover, chaperones	Cysteine protease CP15 {ECO:0000313|EMBL:AGV15823.1} OS=Nicotiana tabacum (Common tobacco) PE=2 SV=1	cysteine protease CP15 [Nicotiana tabacum]
EVM0017447.1	--	--	--	--	Coffea canephora DH200=94 genomic scaffold, scaffold_60 {ECO:0000313|EMBL:CDP11827.1} OS=Coffea canephora (Robusta coffee) PE=4 SV=1	PREDICTED: uncharacterized protein LOC104093999 [Nicotiana tomentosiformis]
EVM0017451.1	Molecular Function: protein serine/threonine kinase activity (GO:0004674);; Molecular Function: ATP binding (GO:0005524);; Biological Process: protein phosphorylation (GO:0006468);; Cellular Component: integral component of membrane (GO:0016021);;	--	--	--	Uncharacterized protein {ECO:0000313|EnsemblPlants:PGSC0003DMT400007454} OS=Solanum tuberosum (Potato) PE=3 SV=1	PREDICTED: protein NSP-INTERACTING KINASE 2-like isoform X1 [Nicotiana tomentosiformis]
EVM0017481.2	--	--	--	--	Uncharacterized protein {ECO:0000313|EnsemblPlants:PGSC0003DMT400043940} OS=Solanum tuberosum (Potato) PE=4 SV=1	PREDICTED: uncharacterized protein LOC102596041 [Solanum tuberosum]
EVM0017514.2	--	--	--	--	Uncharacterized protein {ECO:0000313|EnsemblPlants:Solyc07g052670.2.1} OS=Solanum lycopersicum (Tomato) PE=4 SV=1	PREDICTED: transcription factor ILR3 isoform X1 [Solanum lycopersicum]
EVM0017590.1	Biological Process: regulation of cellular process (GO:0050794);;	K14491|0|sot:102587717|K14491 two-component response regulator ARR-B family | (RefSeq) two-component response regulator ORR24-like	[K]	Transcription	Uncharacterized protein {ECO:0000313|EnsemblPlants:PGSC0003DMT400020233} OS=Solanum tuberosum (Potato) PE=4 SV=1	PREDICTED: two-component response regulator ARR18-like [Solanum tuberosum]
EVM0017616.2	--	--	--	--	Coffea canephora DH200=94 genomic scaffold, scaffold_135 {ECO:0000313|EMBL:CDP16708.1} OS=Coffea canephora (Robusta coffee) PE=4 SV=1	PREDICTED: uncharacterized protein LOC104222268 [Nicotiana sylvestris]
EVM0017660.1	Molecular Function: NAD(P)H dehydrogenase (quinone) activity (GO:0003955);; Cellular Component: plasma membrane (GO:0005886);; Cellular Component: chloroplast stroma (GO:0009570);; Biological Process: response to salt stress (GO:0009651);; Biological Process: defense response to bacterium (GO:0042742);; Biological Process: oxidation-reduction process (GO:0055114);;	--	[R]	General function prediction only	Uncharacterized protein {ECO:0000313|EnsemblPlants:PGSC0003DMT400013831} OS=Solanum tuberosum (Potato) PE=4 SV=1	PREDICTED: NAD(P)H:quinone oxidoreductase-like [Solanum tuberosum]
EVM0017664.2	--	--	--	--	ASR4 protein {ECO:0000313|EMBL:CBY05494.1} (Fragment) OS=Solanum chilense (Tomato) PE=4 SV=1	PREDICTED: stress protein DDR48-like [Nicotiana tomentosiformis]
EVM0017687.1	Molecular Function: catalytic activity (GO:0003824);; Biological Process: metabolic process (GO:0008152);;	K01897|0|sot:102578151|K01897 long-chain acyl-CoA synthetase [EC:6.2.1.3] | (RefSeq) long chain acyl-CoA synthetase 4-like	[I]	Lipid transport and metabolism	Uncharacterized protein {ECO:0000313|EnsemblPlants:PGSC0003DMT400000613} OS=Solanum tuberosum (Potato) PE=4 SV=1	PREDICTED: long chain acyl-CoA synthetase 4-like [Nicotiana sylvestris]
EVM0017705.2	--	--	--	--	Uncharacterized protein {ECO:0000313|EnsemblPlants:PGSC0003DMT400093652} OS=Solanum tuberosum (Potato) PE=4 SV=1	PREDICTED: protein MIZU-KUSSEI 1-like [Nicotiana sylvestris]
EVM0017711.1	Molecular Function: calcium ion binding (GO:0005509);; Cellular Component: integral component of membrane (GO:0016021);; Biological Process: transmembrane transport (GO:0055085);;	--	--	--	Coffea canephora DH200=94 genomic scaffold, scaffold_19 {ECO:0000313|EMBL:CDP05977.1} OS=Coffea canephora (Robusta coffee) PE=4 SV=1	unnamed protein product [Coffea canephora]
EVM0017765.1	Molecular Function: metal ion binding (GO:0046872);;	--	[R]	General function prediction only	ZPT2-14 {ECO:0000313|EMBL:BAA21923.1} OS=Petunia hybrida (Petunia) PE=2 SV=1	PREDICTED: zinc finger protein ZAT11-like [Solanum tuberosum]
EVM0017793.1	--	--	--	--	Uncharacterized protein {ECO:0000313|EnsemblPlants:PGSC0003DMT400033702} OS=Solanum tuberosum (Potato) PE=4 SV=1	hypothetical protein glysoja_008439 [Glycine soja]
EVM0017831.5	Molecular Function: DNA-binding transcription factor activity (GO:0003700);; Cellular Component: nucleus (GO:0005634);; Biological Process: regulation of transcription, DNA-templated (GO:0006355);; Molecular Function: sequence-specific DNA binding (GO:0043565);;	K14431|0|sot:102577810|K14431 transcription factor TGA | (RefSeq) D11; TGACG-sequence-specific DNA-binding protein TGA-1A	--	--	Leucine zipper transcription factor {ECO:0000313|EMBL:CAA57894.1} OS=Solanum tuberosum (Potato) PE=2 SV=1	leucine zipper transcription factor [Solanum tuberosum]
EVM0017856.2	--	K00430|4.23839e-153|sly:101265614|K00430 peroxidase [EC:1.11.1.7] | (RefSeq) peroxidase 27	--	--	Uncharacterized protein {ECO:0000313|EnsemblPlants:Solyc12g005370.1.1} OS=Solanum lycopersicum (Tomato) PE=3 SV=1	PREDICTED: peroxidase 27 [Solanum lycopersicum]
EVM0017884.1	Molecular Function: protein serine/threonine kinase activity (GO:0004674);; Molecular Function: non-membrane spanning protein tyrosine kinase activity (GO:0004715);; Molecular Function: ATP binding (GO:0005524);; Biological Process: protein phosphorylation (GO:0006468);;	--	[T]	Signal transduction mechanisms	Uncharacterized protein {ECO:0000313|EnsemblPlants:PGSC0003DMT400071701} OS=Solanum tuberosum (Potato) PE=4 SV=1	PREDICTED: putative receptor-like protein kinase At1g72540-like [Solanum tuberosum]
EVM0017977.2	--	--	--	--	Uncharacterized protein {ECO:0000313|EnsemblPlants:Solyc03g120970.2.1} OS=Solanum lycopersicum (Tomato) PE=4 SV=1	PREDICTED: gibberellin 2-beta-dioxygenase 2 [Nicotiana tomentosiformis]
EVM0017984.2	--	--	--	--	Uncharacterized protein {ECO:0000313|EnsemblPlants:Solyc03g043900.1.1} OS=Solanum lycopersicum (Tomato) PE=4 SV=1	PREDICTED: light-inducible protein CPRF2-like [Solanum lycopersicum]
EVM0017991.2	Molecular Function: inositol-polyphosphate 5-phosphatase activity (GO:0004445);; Biological Process: phosphatidylinositol dephosphorylation (GO:0046856);; Molecular Function: inositol-1,4,5-trisphosphate 5-phosphatase activity (GO:0052658);; Molecular Function: inositol-1,3,4,5-tetrakisphosphate 5-phosphatase activity (GO:0052659);;	K20279|0|sot:102606055|K20279 synaptojanin [EC:3.1.3.36] | (RefSeq) type IV inositol polyphosphate 5-phosphatase 9	[U]	Intracellular trafficking, secretion, and vesicular transport	Uncharacterized protein {ECO:0000313|EnsemblPlants:Solyc01g005090.2.1} OS=Solanum lycopersicum (Tomato) PE=4 SV=1	PREDICTED: type I inositol 1,4,5-trisphosphate 5-phosphatase CVP2-like isoform X1 [Nicotiana tomentosiformis]
EVM0017995.1	--	--	[R]	General function prediction only	Protein yippee-like {ECO:0000256|RuleBase:RU110713} OS=Solanum lycopersicum (Tomato) PE=3 SV=1	PREDICTED: protein yippee-like At4g27745 [Nicotiana tomentosiformis]
EVM0017999.2	--	K12183|0|spen:107030398|K12183 ESCRT-I complex subunit TSG101 | (RefSeq) protein ELC-like	[OU]	--	Uncharacterized protein {ECO:0000313|EnsemblPlants:PGSC0003DMT400049770} OS=Solanum tuberosum (Potato) PE=4 SV=1	PREDICTED: protein ELC-like [Nicotiana sylvestris]
EVM0018014.2	--	K09422|1.86398e-137|sot:102581301|K09422 myb proto-oncogene protein, plant | (RefSeq) transcription factor RAX1-like	[K]	Transcription	Uncharacterized protein {ECO:0000313|EnsemblPlants:Solyc06g074910.2.1} OS=Solanum lycopersicum (Tomato) PE=4 SV=1	PREDICTED: transcription factor RAX1-like [Solanum tuberosum]
EVM0018026.1	--	--	--	--	Uncharacterized protein {ECO:0000313|EnsemblPlants:PGSC0003DMT400058340} OS=Solanum tuberosum (Potato) PE=4 SV=1	PREDICTED: uncharacterized protein LOC101247655 [Solanum lycopersicum]
EVM0018088.1	Molecular Function: protein dimerization activity (GO:0046983);;	--	--	--	Uncharacterized protein {ECO:0000313|EnsemblPlants:Solyc05g007210.2.1} OS=Solanum lycopersicum (Tomato) PE=4 SV=1	PREDICTED: transcription factor PRE6-like [Solanum lycopersicum]
EVM0018118.1	--	--	--	--	Uncharacterized protein {ECO:0000313|EnsemblPlants:PGSC0003DMT400014747} OS=Solanum tuberosum (Potato) PE=4 SV=1	PREDICTED: thaumatin-like protein-like [Solanum tuberosum]
EVM0018139.1	Biological Process: nuclear division (GO:0000280);; Biological Process: cytokinesis by cell plate formation (GO:0000911);; Molecular Function: microtubule motor activity (GO:0003777);; Molecular Function: ATP binding (GO:0005524);; Cellular Component: kinesin complex (GO:0005871);; Cellular Component: microtubule (GO:0005874);; Biological Process: DNA replication initiation (GO:0006270);; Biologi…	K11498|0|sot:102582775|K11498 centromeric protein E | (RefSeq) kinesin-related protein 11	[Z]	Cytoskeleton	Kinesin-like protein {ECO:0000256|RuleBase:RU000394} OS=Solanum tuberosum (Potato) PE=3 SV=1	PREDICTED: centromere-associated protein E-like isoform X1 [Solanum tuberosum]
EVM0018163.4	--	--	--	--	Uncharacterized protein {ECO:0000313|EnsemblPlants:PGSC0003DMT400070777} OS=Solanum tuberosum (Potato) PE=4 SV=1	PREDICTED: intracellular protein transport protein USO1-like isoform X1 [Solanum tuberosum]
EVM0018167.2	--	K09422|1.33224e-128|sly:101250412|K09422 myb proto-oncogene protein, plant | (RefSeq) transcription factor MYB48-like	[K]	Transcription	Uncharacterized protein {ECO:0000313|EnsemblPlants:Solyc06g005330.2.1} OS=Solanum lycopersicum (Tomato) PE=4 SV=1	PREDICTED: transcription factor MYB48-like [Solanum lycopersicum]
EVM0018184.2	Molecular Function: asparagine synthase (glutamine-hydrolyzing) activity (GO:0004066);; Molecular Function: ATP binding (GO:0005524);; Biological Process: cellular amino acid catabolic process (GO:0009063);; Biological Process: response to absence of light (GO:0009646);; Biological Process: L-asparagine biosynthetic process (GO:0070981);;	K01953|0|sot:102577576|K01953 asparagine synthase (glutamine-hydrolysing) [EC:6.3.5.4] | (RefSeq) ASN1; asparagine synthetase [glutamine-hydrolyzing]	[E]	Amino acid transport and metabolism	Asparagine synthetase {ECO:0000256|PIRNR:PIRNR001589} OS=Solanum tuberosum (Potato) PE=4 SV=1	PREDICTED: asparagine synthetase [glutamine-hydrolyzing] [Solanum tuberosum]
EVM0018201.1	--	--	[S]	Function unknown	Uncharacterized protein {ECO:0000313|EnsemblPlants:PGSC0003DMT400053242} OS=Solanum tuberosum (Potato) PE=4 SV=1	PREDICTED: zinc finger CCCH domain-containing protein 34-like [Nicotiana tomentosiformis]
EVM0018261.1	--	--	--	--	Uncharacterized protein {ECO:0000313|EnsemblPlants:Solyc07g006230.1.1} OS=Solanum lycopersicum (Tomato) PE=4 SV=1	PREDICTED: glycine-rich cell wall structural protein 2-like [Solanum lycopersicum]
EVM0018277.2	Cellular Component: nucleus (GO:0005634);;	--	--	--	Uncharacterized protein {ECO:0000313|EnsemblPlants:PGSC0003DMT400031909} OS=Solanum tuberosum (Potato) PE=4 SV=1	PREDICTED: uncharacterized protein LOC102590070 [Solanum tuberosum]
EVM0018280.1	Molecular Function: binding (GO:0005488);;	--	--	--	Uncharacterized protein {ECO:0000313|EnsemblPlants:PGSC0003DMT400024758} OS=Solanum tuberosum (Potato) PE=4 SV=1	PREDICTED: myb-like protein J-like [Solanum tuberosum]
EVM0018330.1	--	--	--	--	Uncharacterized protein {ECO:0000313|EnsemblPlants:Solyc07g008420.2.1} OS=Solanum lycopersicum (Tomato) PE=4 SV=1	PREDICTED: blue copper protein-like [Solanum lycopersicum]
EVM0018343.1	Molecular Function: protein kinase activity (GO:0004672);; Biological Process: phosphorylation (GO:0016310);;	--	--	--	Uncharacterized protein {ECO:0000313|EnsemblPlants:PGSC0003DMT400078707} OS=Solanum tuberosum (Potato) PE=3 SV=1	PREDICTED: LRR receptor-like serine/threonine-protein kinase HSL2-like [Solanum tuberosum]
EVM0018345.2	Cellular Component: plasma membrane (GO:0005886);; Molecular Function: potassium ion transmembrane transporter activity (GO:0015079);; Biological Process: potassium ion transmembrane transport (GO:0071805);;	K03549|0|sot:102585763|K03549 KUP system potassium uptake protein | (RefSeq) potassium transporter 6-like	--	--	Potassium transporter {ECO:0000256|RuleBase:RU321113} OS=Solanum lycopersicum (Tomato) PE=3 SV=1	PREDICTED: potassium transporter 6-like [Solanum tuberosum]
EVM0018357.1	Molecular Function: nucleic acid binding (GO:0003676);; Molecular Function: metal ion binding (GO:0046872);;	--	[R]	General function prediction only	Uncharacterized protein {ECO:0000313|EnsemblPlants:PGSC0003DMT400018308} OS=Solanum tuberosum (Potato) PE=4 SV=1	PREDICTED: protein TRANSPARENT TESTA 1 [Nicotiana tomentosiformis]
EVM0018377.3	Molecular Function: protein serine/threonine kinase activity (GO:0004674);; Molecular Function: ATP binding (GO:0005524);; Cellular Component: endoplasmic reticulum (GO:0005783);; Biological Process: protein phosphorylation (GO:0006468);; Biological Process: transmembrane receptor protein tyrosine kinase signaling pathway (GO:0007169);; Biological Process: response to auxin (GO:0009733);; Biologi…	--	--	--	Uncharacterized protein {ECO:0000313|EnsemblPlants:PGSC0003DMT400074940} OS=Solanum tuberosum (Potato) PE=4 SV=1	PREDICTED: probably inactive leucine-rich repeat receptor-like protein kinase At2g25790 [Nicotiana tomentosiformis]
EVM0018392.2	--	--	[R]	General function prediction only	Uncharacterized protein {ECO:0000313|EnsemblPlants:PGSC0003DMT400047321} OS=Solanum tuberosum (Potato) PE=4 SV=1	PREDICTED: uncharacterized protein LOC104233533 [Nicotiana sylvestris]
EVM0018401.1	Molecular Function: protein serine/threonine kinase activity (GO:0004674);; Molecular Function: ATP binding (GO:0005524);; Cellular Component: mitochondrion (GO:0005739);; Biological Process: protein phosphorylation (GO:0006468);; Biological Process: transmembrane receptor protein tyrosine kinase signaling pathway (GO:0007169);; Molecular Function: 2-alkenal reductase [NAD(P)] activity (GO:003244…	--	--	--	Uncharacterized protein {ECO:0000313|EnsemblPlants:Solyc02g068060.2.1} OS=Solanum lycopersicum (Tomato) PE=4 SV=1	PREDICTED: probable inactive leucine-rich repeat receptor-like protein kinase At3g03770 [Solanum lycopersicum]
EVM0018423.1
EVM0018449.1	--	--	--	--	Uncharacterized protein {ECO:0000313|EnsemblPlants:Solyc06g050350.2.1} OS=Solanum lycopersicum (Tomato) PE=4 SV=1	PREDICTED: WEB family protein At2g38370-like [Solanum lycopersicum]
EVM0018451.2	--	K08857|0|sot:102589178|K08857 NIMA (never in mitosis gene a)-related kinase 1/4/5 [EC:2.7.11.1] | (RefSeq) serine/threonine-protein kinase Nek5-like	[R]	General function prediction only	Uncharacterized protein {ECO:0000313|EnsemblPlants:PGSC0003DMT400038193} OS=Solanum tuberosum (Potato) PE=4 SV=1	PREDICTED: serine/threonine-protein kinase Nek5-like [Solanum tuberosum]
EVM0018452.2	Molecular Function: binding (GO:0005488);;	--	--	--	Uncharacterized protein {ECO:0000313|EnsemblPlants:Solyc07g018010.2.1} OS=Solanum lycopersicum (Tomato) PE=4 SV=1	PREDICTED: transcription factor bHLH35-like isoform X2 [Nicotiana tomentosiformis]
EVM0018466.2	--	--	--	--	Uncharacterized protein {ECO:0000313|EnsemblPlants:Solyc03g096540.2.1} OS=Solanum lycopersicum (Tomato) PE=4 SV=1	PREDICTED: uncharacterized protein LOC102600894 [Solanum tuberosum]
EVM0018489.1	Molecular Function: DNA binding (GO:0003677);; Cellular Component: intracellular (GO:0005622);;	K08065|7.93198e-58|sly:101267361|K08065 nuclear transcription Y subunit beta | (RefSeq) nuclear transcription factor Y subunit B-4-like	[K]	Transcription	Uncharacterized protein {ECO:0000313|EnsemblPlants:Solyc01g099320.2.1} OS=Solanum lycopersicum (Tomato) PE=4 SV=1	PREDICTED: nuclear transcription factor Y subunit B-4-like [Nicotiana sylvestris]
EVM0018510.1	--	--	--	--	--	PREDICTED: uncharacterized protein LOC104646852 [Solanum lycopersicum]
EVM0018528.1	Molecular Function: peroxidase activity (GO:0004601);; Cellular Component: extracellular region (GO:0005576);; Molecular Function: heme binding (GO:0020037);; Biological Process: hydrogen peroxide catabolic process (GO:0042744);; Molecular Function: metal ion binding (GO:0046872);; Biological Process: oxidation-reduction process (GO:0055114);;	K00430|0|sot:102577694|K00430 peroxidase [EC:1.11.1.7] | (RefSeq) POPA, POX, peroxidase; Suberization-associated anionic peroxidase	--	--	Uncharacterized protein {ECO:0000313|EnsemblPlants:PGSC0003DMT400057522} OS=Solanum tuberosum (Potato) PE=3 SV=1	PREDICTED: suberization-associated anionic peroxidase [Solanum tuberosum]
EVM0018536.1	--	--	--	--	Uncharacterized protein {ECO:0000313|EnsemblPlants:Solyc11g012930.1.1} OS=Solanum lycopersicum (Tomato) PE=4 SV=1	PREDICTED: WAT1-related protein At4g08300 isoform X2 [Nicotiana tomentosiformis]
EVM0018560.1	--	--	--	--	Calmodulin binding protein, putative {ECO:0000313|EMBL:EEF32423.1} OS=Ricinus communis (Castor bean) PE=4 SV=1	PREDICTED: protein IQ-DOMAIN 1 [Nicotiana tomentosiformis]
EVM0018593.1	--	--	[T]	Signal transduction mechanisms	Uncharacterized protein {ECO:0000313|EnsemblPlants:PGSC0003DMT400050271} OS=Solanum tuberosum (Potato) PE=4 SV=1	PREDICTED: probable calcium-binding protein CML30 [Nicotiana sylvestris]
EVM0018596.1	--	--	--	--	Uncharacterized protein {ECO:0000313|EnsemblPlants:PGSC0003DMT400068508} OS=Solanum tuberosum (Potato) PE=4 SV=1	PREDICTED: uncharacterized protein LOC104113394 [Nicotiana tomentosiformis]
EVM0018599.1	Cellular Component: endosome (GO:0005768);; Cellular Component: Golgi apparatus (GO:0005794);; Cellular Component: trans-Golgi network (GO:0005802);; Biological Process: response to cold (GO:0009409);; Biological Process: response to salt stress (GO:0009651);; Molecular Function: nutrient reservoir activity (GO:0045735);;	--	--	--	BURP domain-containing protein {ECO:0000313|EMBL:ACD49738.1} OS=Solanum tuberosum (Potato) PE=2 SV=1	PREDICTED: dehydration-responsive protein RD22 [Nicotiana sylvestris]
EVM0018632.1	Molecular Function: N-acetyltransferase activity (GO:0008080);; Biological Process: sulfate transport (GO:0008272);; Molecular Function: sulfate transmembrane transporter activity (GO:0015116);; Cellular Component: plasma membrane part (GO:0044459);;	--	[E]	Amino acid transport and metabolism	Tyramine n-hydroxycinnamoyl transferase {ECO:0000313|EMBL:AAX15704.1} OS=Capsicum annuum (Bell pepper) PE=2 SV=1	tyramine n-hydroxycinnamoyl transferase [Capsicum annuum]
EVM0018666.1	--	--	--	--	Uncharacterized protein {ECO:0000313|EnsemblPlants:Solyc11g008080.1.1} OS=Solanum lycopersicum (Tomato) PE=4 SV=1	PREDICTED: uncharacterized protein LOC101263962 [Solanum lycopersicum]
EVM0018676.1	Biological Process: lipid metabolic process (GO:0006629);; Biological Process: regulation of meristem growth (GO:0010075);; Molecular Function: hydrolase activity (GO:0016787);; Molecular Function: nutrient reservoir activity (GO:0045735);;	--	[I]	Lipid transport and metabolism	Patatin {ECO:0000256|RuleBase:RU361262} OS=Solanum lycopersicum (Tomato) PE=3 SV=1	PREDICTED: probable inactive patatin-like protein 9 [Nicotiana tomentosiformis]
EVM0018706.1	Biological Process: cellular process (GO:0009987);; Biological Process: multicellular organismal process (GO:0044707);;	--	--	--	Uncharacterized protein {ECO:0000313|EnsemblPlants:Solyc10g074680.1.1} OS=Solanum lycopersicum (Tomato) PE=4 SV=1	PREDICTED: protein SCARECROW [Solanum lycopersicum]
EVM0018708.1	Cellular Component: plasma membrane (GO:0005886);; Biological Process: carbohydrate transport (GO:0008643);; Cellular Component: integral component of membrane (GO:0016021);;	--	[R]	General function prediction only	Sugar transporter SWEET {ECO:0000256|RuleBase:RU910715} OS=Solanum lycopersicum (Tomato) PE=3 SV=1	PREDICTED: uncharacterized protein LOC101265905 [Solanum lycopersicum]
EVM0018709.2	Molecular Function: catalytic activity (GO:0003824);; Biological Process: metabolic process (GO:0008152);;	--	[T]	Signal transduction mechanisms	Uncharacterized protein {ECO:0000313|EnsemblPlants:Solyc08g065500.1.1} OS=Solanum lycopersicum (Tomato) PE=4 SV=1	PREDICTED: probable protein phosphatase 2C 72 [Nicotiana tomentosiformis]
EVM0018720.1	--	--	--	--	Putative uncharacterized protein {ECO:0000313|EMBL:CCB45633.1} OS=Vitis vinifera (Grape) PE=4 SV=1	PREDICTED: uncharacterized protein LOC104603913 [Nelumbo nucifera]
EVM0018739.1	Molecular Function: inositol-polyphosphate 5-phosphatase activity (GO:0004445);; Biological Process: phosphatidylinositol dephosphorylation (GO:0046856);; Molecular Function: inositol-1,4,5-trisphosphate 5-phosphatase activity (GO:0052658);; Molecular Function: inositol-1,3,4,5-tetrakisphosphate 5-phosphatase activity (GO:0052659);;	K20279|0|sot:102606055|K20279 synaptojanin [EC:3.1.3.36] | (RefSeq) type IV inositol polyphosphate 5-phosphatase 9	[U]	Intracellular trafficking, secretion, and vesicular transport	Coffea canephora DH200=94 genomic scaffold, scaffold_16 {ECO:0000313|EMBL:CDP05481.1} OS=Coffea canephora (Robusta coffee) PE=4 SV=1	PREDICTED: type I inositol 1,4,5-trisphosphate 5-phosphatase CVP2 [Nicotiana sylvestris]
EVM0018749.2	Cellular Component: membrane (GO:0016020);;	--	--	--	Uncharacterized protein {ECO:0000313|EnsemblPlants:PGSC0003DMT400005470} OS=Solanum tuberosum (Potato) PE=4 SV=1	PREDICTED: purine permease 1-like [Solanum tuberosum]
EVM0018825.2	Molecular Function: lyase activity (GO:0016829);;	--	--	--	Uncharacterized protein {ECO:0000313|EnsemblPlants:Solyc12g006640.1.1} OS=Solanum lycopersicum (Tomato) PE=4 SV=1	PREDICTED: uncharacterized protein LOC104099009 [Nicotiana tomentosiformis]
EVM0018872.2	Molecular Function: peroxidase activity (GO:0004601);; Biological Process: response to oxidative stress (GO:0006979);; Molecular Function: heme binding (GO:0020037);; Molecular Function: metal ion binding (GO:0046872);; Biological Process: oxidation-reduction process (GO:0055114);;	K00430|0|sly:101255060|K00430 peroxidase [EC:1.11.1.7] | (RefSeq) peroxidase 10-like	--	--	Uncharacterized protein {ECO:0000313|EnsemblPlants:Solyc02g090450.2.1} OS=Solanum lycopersicum (Tomato) PE=3 SV=1	PREDICTED: peroxidase 10-like [Solanum lycopersicum]
EVM0018873.2	Molecular Function: mannan synthase activity (GO:0051753);;	K13680|0|spen:107004821|K13680 beta-mannan synthase [EC:2.4.1.32] | (RefSeq) glucomannan 4-beta-mannosyltransferase 2-like	--	--	Uncharacterized protein {ECO:0000313|EnsemblPlants:Solyc11g066820.1.1} OS=Solanum lycopersicum (Tomato) PE=4 SV=1	PREDICTED: glucomannan 4-beta-mannosyltransferase 2-like [Nicotiana sylvestris]
EVM0018879.1	Molecular Function: copper ion transmembrane transporter activity (GO:0005375);; Cellular Component: vacuole (GO:0005773);; Biological Process: copper ion transport (GO:0006825);;	K14686|3.94727e-71|sot:102580231|K14686 solute carrier family 31 (copper transporter), member 1 | (RefSeq) copper transporter 6-like	[P]	Inorganic ion transport and metabolism	Uncharacterized protein {ECO:0000313|EnsemblPlants:PGSC0003DMT400059564} OS=Solanum tuberosum (Potato) PE=4 SV=1	PREDICTED: copper transporter 6-like [Solanum tuberosum]
EVM0018882.1	Molecular Function: peroxidase activity (GO:0004601);; Biological Process: response to oxidative stress (GO:0006979);; Molecular Function: heme binding (GO:0020037);; Molecular Function: metal ion binding (GO:0046872);; Biological Process: oxidation-reduction process (GO:0055114);;	K00430|0|spen:107028397|K00430 peroxidase [EC:1.11.1.7] | (RefSeq) peroxidase 24-like	--	--	Cationic peroxidase isozyme 40K {ECO:0000313|EMBL:BAA07664.1} (Precursor) OS=Nicotiana tabacum (Common tobacco) PE=2 SV=1	PREDICTED: peroxidase 24-like [Solanum tuberosum]
EVM0018899.1	Molecular Function: peroxidase activity (GO:0004601);; Biological Process: response to oxidative stress (GO:0006979);; Molecular Function: heme binding (GO:0020037);; Molecular Function: metal ion binding (GO:0046872);; Biological Process: oxidation-reduction process (GO:0055114);;	K00430|0|spen:107009433|K00430 peroxidase [EC:1.11.1.7] | (RefSeq) peroxidase 51	--	--	Uncharacterized protein {ECO:0000313|EnsemblPlants:Solyc02g092580.2.1} OS=Solanum lycopersicum (Tomato) PE=3 SV=1	PREDICTED: peroxidase 51 [Solanum lycopersicum]
EVM0018926.2	--	K10664|3.24365e-143|sot:102604905|K10664 E3 ubiquitin-protein ligase ATL6/9/15/31/42/55 [EC:2.3.2.27] | (RefSeq) E3 ubiquitin-protein ligase ATL6-like	[O]	Posttranslational modification, protein turnover, chaperones	Uncharacterized protein {ECO:0000313|EnsemblPlants:PGSC0003DMT400045807} OS=Solanum tuberosum (Potato) PE=4 SV=1	PREDICTED: E3 ubiquitin-protein ligase ATL6-like [Solanum tuberosum]
EVM0018957.4	--	--	--	--	Uncharacterized protein {ECO:0000313|EnsemblPlants:Solyc05g051450.1.1} OS=Solanum lycopersicum (Tomato) PE=4 SV=1	PREDICTED: uncharacterized protein LOC104110192 [Nicotiana tomentosiformis]
EVM0018986.5	--	--	--	--	Uncharacterized protein {ECO:0000313|EnsemblPlants:PGSC0003DMT400017716} OS=Solanum tuberosum (Potato) PE=4 SV=1	PREDICTED: uncharacterized protein LOC102593877 [Solanum tuberosum]
EVM0019005.2	Biological Process: xylem development (GO:0010089);; Biological Process: cell wall macromolecule metabolic process (GO:0044036);;	--	--	--	Uncharacterized protein {ECO:0000313|EnsemblPlants:Solyc07g041230.2.1} OS=Solanum lycopersicum (Tomato) PE=4 SV=1	PREDICTED: protein Brevis radix-like 4 [Solanum lycopersicum]
EVM0019016.2	Molecular Function: transporter activity (GO:0005215);; Cellular Component: vacuole (GO:0005773);; Cellular Component: plasma membrane (GO:0005886);; Biological Process: water transport (GO:0006833);; Biological Process: response to osmotic stress (GO:0006970);; Biological Process: response to desiccation (GO:0009269);; Cellular Component: chloroplast (GO:0009507);; Biological Process: response t…	K09872|0|sot:102582125|K09872 aquaporin PIP | (RefSeq) aquaporin PIP2-1-like	[G]	Carbohydrate transport and metabolism	Uncharacterized protein {ECO:0000313|EnsemblPlants:PGSC0003DMT400027154} OS=Solanum tuberosum (Potato) PE=3 SV=1	PREDICTED: aquaporin PIP2-1-like [Nicotiana tomentosiformis]
EVM0019037.2	Molecular Function: phosphorelay sensor kinase activity (GO:0000155);; Molecular Function: phosphorelay response regulator activity (GO:0000156);; Biological Process: phosphorelay signal transduction system (GO:0000160);; Molecular Function: ATP binding (GO:0005524);; Biological Process: regulation of transcription, DNA-templated (GO:0006355);; Cellular Component: membrane (GO:0016020);; Biologic…	--	[T]	Signal transduction mechanisms	Uncharacterized protein {ECO:0000313|EnsemblPlants:PGSC0003DMT400009219} OS=Solanum tuberosum (Potato) PE=4 SV=1	PREDICTED: histidine kinase 1 isoform X1 [Solanum lycopersicum]
EVM0019088.1	--	--	--	--	Uncharacterized protein {ECO:0000313|EnsemblPlants:Solyc05g051860.2.1} OS=Solanum lycopersicum (Tomato) PE=4 SV=1	PREDICTED: uncharacterized protein LOC104234727 [Nicotiana sylvestris]
EVM0019101.1
EVM0019174.4	Cellular Component: condensed chromosome (GO:0000793);; Molecular Function: DNA binding (GO:0003677);; Molecular Function: chromatin binding (GO:0003682);; Molecular Function: DNA-binding transcription factor activity (GO:0003700);; Cellular Component: nucleolus (GO:0005730);; Biological Process: asymmetric cell division (GO:0008356);; Biological Process: response to virus (GO:0009615);; Biologic…	K09422|0|sot:102603115|K09422 myb proto-oncogene protein, plant | (RefSeq) transcription factor AS1	[K]	Transcription	Uncharacterized protein {ECO:0000313|EnsemblPlants:PGSC0003DMT400022771} OS=Solanum tuberosum (Potato) PE=4 SV=1	PREDICTED: transcription factor AS1-like [Solanum tuberosum]
EVM0019220.2	--	--	[I]	Lipid transport and metabolism	Uncharacterized protein {ECO:0000313|EnsemblPlants:Solyc06g064940.2.1} OS=Solanum lycopersicum (Tomato) PE=4 SV=1	PREDICTED: patellin-3-like [Solanum lycopersicum]
EVM0019221.1	Biological Process: response to light stimulus (GO:0009416);; Biological Process: primary metabolic process (GO:0044238);; Biological Process: cellular macromolecule metabolic process (GO:0044260);; Biological Process: cellular process (GO:0044763);; Biological Process: regulation of cellular process (GO:0050794);;	K12130|0|spen:107015290|K12130 pseudo-response regulator 5 | (RefSeq) two-component response regulator-like APRR5	[K]	Transcription	Uncharacterized protein {ECO:0000313|EnsemblPlants:PGSC0003DMT400001573} OS=Solanum tuberosum (Potato) PE=4 SV=1	PREDICTED: two-component response regulator-like APRR5 [Nicotiana sylvestris]
EVM0019222.2	Molecular Function: structural constituent of ribosome (GO:0003735);; Cellular Component: ribosome (GO:0005840);; Biological Process: translation (GO:0006412);; Molecular Function: zinc ion binding (GO:0008270);;	K02923|6.28403e-41|spen:107018535|K02923 large subunit ribosomal protein L38e | (RefSeq) 60S ribosomal protein L38	[J]	Translation, ribosomal structure and biogenesis	Ribosomal protein L38-like {ECO:0000313|EMBL:ABB02632.1} OS=Solanum tuberosum (Potato) PE=2 SV=1	60S ribosomal protein L38 [Solanum lycopersicum]
EVM0019223.4	--	K13464|3.79507e-118|sly:101244360|K13464 jasmonate ZIM domain-containing protein | (RefSeq) protein TIFY 6B	--	--	Jasmonate ZIM domain protein g {ECO:0000313|EMBL:AFL46172.1} OS=Nicotiana attenuata (Coyote tobacco) PE=2 SV=1	PREDICTED: protein TIFY 6B-like isoform X1 [Nicotiana sylvestris]
EVM0019240.2	Molecular Function: metal ion binding (GO:0046872);;	K10666|1.61762e-143|sot:102594656|K10666 E3 ubiquitin-protein ligase RNF5 [EC:2.3.2.27] | (RefSeq) E3 ubiquitin-protein ligase RMA1H1-like	[O]	Posttranslational modification, protein turnover, chaperones	Uncharacterized protein {ECO:0000313|EnsemblPlants:PGSC0003DMT400076420} OS=Solanum tuberosum (Potato) PE=4 SV=1	PREDICTED: E3 ubiquitin-protein ligase RMA1H1-like [Solanum tuberosum]
EVM0019269.2	--	--	--	--	Uncharacterized protein {ECO:0000313|EnsemblPlants:Solyc12g096480.1.1} OS=Solanum lycopersicum (Tomato) PE=4 SV=1	PREDICTED: protein GLUTAMINE DUMPER 5-like [Nicotiana sylvestris]
EVM0019295.2	Biological Process: regulation of cyclin-dependent protein serine/threonine kinase activity (GO:0000079);; Cellular Component: nucleus (GO:0005634);; Molecular Function: protein kinase binding (GO:0019901);; Biological Process: cell division (GO:0051301);;	K06627|0|sot:102604868|K06627 cyclin A | (RefSeq) cyclin-A2-2-like	[D]	Cell cycle control, cell division, chromosome partitioning	Uncharacterized protein {ECO:0000313|EnsemblPlants:PGSC0003DMT400067118} OS=Solanum tuberosum (Potato) PE=3 SV=1	PREDICTED: cyclin-A2-1-like [Solanum tuberosum]
EVM0019315.2	--	K16812|0|sot:102582210|K16812 targeting protein for Xklp2 | (RefSeq) protein TPX2-like	--	--	Uncharacterized protein {ECO:0000313|EnsemblPlants:PGSC0003DMT400035730} OS=Solanum tuberosum (Potato) PE=4 SV=1	PREDICTED: protein TPX2-like [Solanum tuberosum]
EVM0019323.2	--	--	[GC]	--	Uncharacterized protein {ECO:0000313|EnsemblPlants:PGSC0003DMT400054404} OS=Solanum tuberosum (Potato) PE=4 SV=1	PREDICTED: pentatricopeptide repeat-containing protein At2g01860-like [Solanum tuberosum]
EVM0019340.1	--	--	--	--	Dehydrin {ECO:0000313|EMBL:ABC68275.1} OS=Coffea canephora (Robusta coffee) PE=2 SV=1	PREDICTED: dehydrin COR47-like [Nicotiana sylvestris]
EVM0019370.18	--	--	[U]	Intracellular trafficking, secretion, and vesicular transport	Uncharacterized protein {ECO:0000313|EnsemblPlants:PGSC0003DMT400069298} OS=Solanum tuberosum (Potato) PE=4 SV=1	PREDICTED: type I inositol 1,4,5-trisphosphate 5-phosphatase CVP2-like [Solanum tuberosum]
EVM0019404.1	Molecular Function: ATP binding (GO:0005524);; Biological Process: obsolete ATP catabolic process (GO:0006200);; Cellular Component: integral component of membrane (GO:0016021);; Molecular Function: ATPase activity, coupled to transmembrane movement of substances (GO:0042626);; Biological Process: transmembrane transport (GO:0055085);;	K05658|0|sot:102601060|K05658 ATP-binding cassette, subfamily B (MDR/TAP), member 1 [EC:3.6.3.44] | (RefSeq) ABC transporter B family member 2-like	[Q]	Secondary metabolites biosynthesis, transport and catabolism	Uncharacterized protein {ECO:0000313|EnsemblPlants:PGSC0003DMT400045176} OS=Solanum tuberosum (Potato) PE=3 SV=1	PREDICTED: ABC transporter B family member 2-like [Nicotiana sylvestris]
EVM0019413.1	Molecular Function: cinnamoyl-CoA reductase activity (GO:0016621);; Biological Process: cellular metabolic process (GO:0044237);; Molecular Function: coenzyme binding (GO:0050662);; Biological Process: oxidation-reduction process (GO:0055114);;	K09753|0|spen:107012453|K09753 cinnamoyl-CoA reductase [EC:1.2.1.44] | (RefSeq) cinnamoyl-CoA reductase 1	[V]	Defense mechanisms	Uncharacterized protein {ECO:0000313|EnsemblPlants:PGSC0003DMT400051049} OS=Solanum tuberosum (Potato) PE=4 SV=1	PREDICTED: cinnamoyl-CoA reductase 1 isoform X2 [Solanum tuberosum]
EVM0019422.1	Molecular Function: microtubule motor activity (GO:0003777);; Molecular Function: ATP binding (GO:0005524);; Cellular Component: cytoplasm (GO:0005737);; Cellular Component: kinesin complex (GO:0005871);; Cellular Component: microtubule (GO:0005874);; Biological Process: microtubule-based movement (GO:0007018);; Molecular Function: microtubule binding (GO:0008017);;	K10398|0|sly:101247848|K10398 kinesin family member 11 | (RefSeq) kinesin-like protein KIN-5C	[Z]	Cytoskeleton	Kinesin-like protein {ECO:0000256|RuleBase:RU000394} OS=Solanum lycopersicum (Tomato) PE=3 SV=1	PREDICTED: 125 kDa kinesin-related protein [Solanum lycopersicum]
EVM0019431.1	Molecular Function: glutathione transferase activity (GO:0004364);; Biological Process: auxin-activated signaling pathway (GO:0009734);;	K00799|8.65714e-133|sot:102599649|K00799 glutathione S-transferase [EC:2.5.1.18] | (RefSeq) probable glutathione S-transferase	[O]	Posttranslational modification, protein turnover, chaperones	Uncharacterized protein {ECO:0000313|EnsemblPlants:PGSC0003DMT400051271} OS=Solanum tuberosum (Potato) PE=3 SV=1	PREDICTED: probable glutathione S-transferase-like [Solanum tuberosum]
EVM0019465.1	--	--	[R]	General function prediction only	Uncharacterized protein {ECO:0000313|EnsemblPlants:PGSC0003DMT400060687} OS=Solanum tuberosum (Potato) PE=4 SV=1	PREDICTED: uncharacterized protein LOC104098156 [Nicotiana tomentosiformis]
EVM0019471.2	Molecular Function: serine-type endopeptidase inhibitor activity (GO:0004867);; Cellular Component: extracellular region (GO:0005576);; Cellular Component: vacuole (GO:0005773);; Biological Process: response to wounding (GO:0009611);; Biological Process: negative regulation of peptidase activity (GO:0010466);;	--	--	--	Uncharacterized protein {ECO:0000313|EnsemblPlants:Solyc10g086090.1.1} OS=Solanum lycopersicum (Tomato) PE=4 SV=1	PREDICTED: trypsin inhibitor 1-like [Solanum lycopersicum]
EVM0019474.1	--	--	--	--	Uncharacterized protein {ECO:0000313|EnsemblPlants:Solyc03g083710.1.1} OS=Solanum lycopersicum (Tomato) PE=4 SV=1	PREDICTED: 21 kDa protein-like [Nicotiana sylvestris]
EVM0019519.1	Molecular Function: SNAP receptor activity (GO:0005484);; Cellular Component: plasma membrane (GO:0005886);; Biological Process: intracellular protein transport (GO:0006886);; Biological Process: response to abscisic acid (GO:0009737);; Biological Process: vesicle-mediated transport (GO:0016192);;	K08486|3.40504e-134|sly:101258590|K08486 syntaxin 1B/2/3 | (RefSeq) syntaxin-132-like	[U]	Intracellular trafficking, secretion, and vesicular transport	Uncharacterized protein {ECO:0000313|EnsemblPlants:Solyc01g056810.2.1} OS=Solanum lycopersicum (Tomato) PE=3 SV=1	PREDICTED: syntaxin-132-like [Nicotiana sylvestris]
EVM0019524.1	--	--	--	--	Uncharacterized protein {ECO:0000313|EnsemblPlants:PGSC0003DMT400067113} OS=Solanum tuberosum (Potato) PE=4 SV=1	PREDICTED: protein TIFY 8-like [Solanum tuberosum]
EVM0019528.2	--	--	[R]	General function prediction only	Uncharacterized protein {ECO:0000313|EnsemblPlants:Solyc03g111780.1.1} OS=Solanum lycopersicum (Tomato) PE=4 SV=1	PREDICTED: myosin heavy chain kinase B-like [Solanum tuberosum]
EVM0019549.2	--	K01015|1.424e-73|sly:101243863|K01015 alcohol sulfotransferase [EC:2.8.2.2] | (RefSeq) flavonol sulfotransferase-like	[R]	General function prediction only	Sulfotransferase {ECO:0000256|RuleBase:RU361155} OS=Solanum lycopersicum (Tomato) PE=3 SV=1	PREDICTED: flavonol sulfotransferase-like [Nicotiana sylvestris]
EVM0019567.1	Molecular Function: 3-oxoacyl-[acyl-carrier-protein] reductase (NADPH) activity (GO:0004316);; Biological Process: oxidation-reduction process (GO:0055114);;	--	[R]	General function prediction only	Uncharacterized protein {ECO:0000313|EnsemblPlants:PGSC0003DMT400028675} OS=Solanum tuberosum (Potato) PE=3 SV=1	PREDICTED: short-chain dehydrogenase reductase 2a-like [Nicotiana sylvestris]
EVM0019571.1	Biological Process: sterol biosynthetic process (GO:0016126);; Biological Process: pentacyclic triterpenoid biosynthetic process (GO:0019745);;	--	[R]	General function prediction only	Uncharacterized protein {ECO:0000313|EnsemblPlants:PGSC0003DMT400055528} OS=Solanum tuberosum (Potato) PE=4 SV=1	PREDICTED: synaptotagmin-3-like [Nicotiana tomentosiformis]
EVM0019619.3	Molecular Function: steroid binding (GO:0005496);; Cellular Component: nucleus (GO:0005634);; Cellular Component: endoplasmic reticulum (GO:0005783);; Cellular Component: plasma membrane (GO:0005886);; Cellular Component: chloroplast thylakoid membrane (GO:0009535);; Molecular Function: heme binding (GO:0020037);; Biological Process: negative regulation of cell growth (GO:0030308);; Molecular Fun…	K17278|7.37947e-142|sot:102604867|K17278 membrane-associated progesterone receptor component | (RefSeq) membrane steroid-binding protein 2	[R]	General function prediction only	Uncharacterized protein {ECO:0000313|EnsemblPlants:PGSC0003DMT400037158} OS=Solanum tuberosum (Potato) PE=4 SV=1	PREDICTED: membrane steroid-binding protein 2-like [Nicotiana sylvestris]
EVM0019627.1	--	--	--	--	Uncharacterized protein {ECO:0000313|EnsemblPlants:Solyc02g067100.2.1} OS=Solanum lycopersicum (Tomato) PE=4 SV=1	PREDICTED: uncharacterized protein LOC101254663 isoform X1 [Solanum lycopersicum]
EVM0019629.1	Biological Process: cellular metabolic process (GO:0044237);; Molecular Function: dihydrokaempferol 4-reductase activity (GO:0045552);; Molecular Function: coenzyme binding (GO:0050662);; Biological Process: oxidation-reduction process (GO:0055114);;	--	[V]	Defense mechanisms	Uncharacterized protein {ECO:0000313|EnsemblPlants:PGSC0003DMT400013318} OS=Solanum tuberosum (Potato) PE=4 SV=1	PREDICTED: tetraketide alpha-pyrone reductase 2-like [Solanum tuberosum]
EVM0019656.1	--	--	[P]	Inorganic ion transport and metabolism	Uncharacterized protein {ECO:0000313|EnsemblPlants:Solyc02g071070.2.1} OS=Solanum lycopersicum (Tomato) PE=4 SV=1	PREDICTED: cation/H(+) antiporter 18-like [Nicotiana tomentosiformis]
EVM0019676.1	Molecular Function: transferase activity (GO:0016740);;	K07393|0|sot:102599013|K07393 putative glutathione S-transferase | (RefSeq) glutathionyl-hydroquinone reductase YqjG	[O]	Posttranslational modification, protein turnover, chaperones	Uncharacterized protein {ECO:0000313|EnsemblPlants:PGSC0003DMT400026744} OS=Solanum tuberosum (Potato) PE=4 SV=1	PREDICTED: glutathione S-transferase omega-like 2-like isoform X1 [Solanum tuberosum]
EVM0019677.1	Biological Process: polysaccharide biosynthetic process (GO:0000271);; Molecular Function: spermidine synthase activity (GO:0004766);; Cellular Component: cytoplasm (GO:0005737);; Biological Process: pattern specification process (GO:0007389);; Biological Process: regulation of cell size (GO:0008361);; Biological Process: multidimensional cell growth (GO:0009825);; Biological Process: auxin polar…	K18787|0|spen:107026968|K18787 thermospermine synthase [EC:2.5.1.79] | (RefSeq) thermospermine synthase ACAULIS5-like	[E]	Amino acid transport and metabolism	Uncharacterized protein {ECO:0000313|EnsemblPlants:Solyc08g061970.2.1} OS=Solanum lycopersicum (Tomato) PE=2 SV=1	PREDICTED: thermospermine synthase ACAULIS5-like [Nicotiana tomentosiformis]
EVM0019742.1	Molecular Function: zinc ion binding (GO:0008270);;	--	[O]	Posttranslational modification, protein turnover, chaperones	Coffea canephora DH200=94 genomic scaffold, scaffold_76 {ECO:0000313|EMBL:CDP13685.1} OS=Coffea canephora (Robusta coffee) PE=4 SV=1	PREDICTED: E3 ubiquitin-protein ligase At1g63170-like [Nicotiana sylvestris]
EVM0019756.2	Molecular Function: copper ion binding (GO:0005507);; Molecular Function: L-ascorbate oxidase activity (GO:0008447);; Biological Process: lignin catabolic process (GO:0046274);; Cellular Component: apoplast (GO:0048046);; Molecular Function: hydroquinone:oxygen oxidoreductase activity (GO:0052716);; Biological Process: oxidation-reduction process (GO:0055114);;	K05909|0|spen:107021857|K05909 laccase [EC:1.10.3.2] | (RefSeq) laccase-3-like	[Q]	Secondary metabolites biosynthesis, transport and catabolism	Laccase {ECO:0000256|RuleBase:RU361119} OS=Solanum tuberosum (Potato) PE=3 SV=1	PREDICTED: laccase-3-like [Solanum lycopersicum]
EVM0019760.1	Molecular Function: monooxygenase activity (GO:0004497);; Molecular Function: iron ion binding (GO:0005506);; Molecular Function: electron transfer activity (GO:0009055);; Molecular Function: oxidoreductase activity, acting on paired donors, with incorporation or reduction of molecular oxygen (GO:0016705);; Molecular Function: heme binding (GO:0020037);; Biological Process: oxidation-reduction pr…	--	[Q]	Secondary metabolites biosynthesis, transport and catabolism	Uncharacterized protein {ECO:0000313|EnsemblPlants:PGSC0003DMT400040307} OS=Solanum tuberosum (Potato) PE=3 SV=1	PREDICTED: premnaspirodiene oxygenase-like [Solanum tuberosum]
EVM0019783.2	Molecular Function: DNA-binding transcription factor activity (GO:0003700);; Biological Process: regulation of transcription, DNA-templated (GO:0006355);; Biological Process: response to xenobiotic stimulus (GO:0009410);; Biological Process: regulation of flower development (GO:0009909);; Biological Process: endoplasmic reticulum unfolded protein response (GO:0030968);; Molecular Function: sequen…	K14431|0|sly:101247526|K14431 transcription factor TGA | (RefSeq) transcription factor TGA2.3-like	--	--	Uncharacterized protein {ECO:0000313|EnsemblPlants:Solyc05g009660.2.1} OS=Solanum lycopersicum (Tomato) PE=4 SV=1	PREDICTED: transcription factor HBP-1b(c38)-like [Solanum lycopersicum]
EVM0019786.4	Molecular Function: ATP binding (GO:0005524);; Biological Process: obsolete ATP catabolic process (GO:0006200);; Cellular Component: integral component of membrane (GO:0016021);; Molecular Function: 2-alkenal reductase [NAD(P)] activity (GO:0032440);; Molecular Function: ATPase activity, coupled to transmembrane movement of substances (GO:0042626);; Biological Process: transmembrane transport (GO…	--	[Q]	Secondary metabolites biosynthesis, transport and catabolism	Uncharacterized protein {ECO:0000313|EnsemblPlants:Solyc01g080640.2.1} OS=Solanum lycopersicum (Tomato) PE=3 SV=1	PREDICTED: ABC transporter C family member 14-like isoform X1 [Nicotiana tomentosiformis]
EVM0019808.1	Molecular Function: binding (GO:0005488);; Molecular Function: oxidoreductase activity (GO:0016491);;	K00430|0|spen:107009520|K00430 peroxidase [EC:1.11.1.7] | (RefSeq) peroxidase 64-like	--	--	Uncharacterized protein {ECO:0000313|EnsemblPlants:Solyc02g083490.2.1} OS=Solanum lycopersicum (Tomato) PE=3 SV=1	PREDICTED: peroxidase 64-like isoform X2 [Solanum lycopersicum]
EVM0019815.1	Molecular Function: DNA binding (GO:0003677);; Molecular Function: RNA binding (GO:0003723);; Biological Process: regulation of transcription, DNA-templated (GO:0006355);; Molecular Function: zinc ion binding (GO:0008270);;	--	[J]	Translation, ribosomal structure and biogenesis	Uncharacterized protein {ECO:0000313|EnsemblPlants:Solyc10g055250.1.1} OS=Solanum lycopersicum (Tomato) PE=4 SV=1	PREDICTED: cold shock protein 2-like [Solanum lycopersicum]
EVM0019874.2	Molecular Function: xylan 1,4-beta-xylosidase activity (GO:0009044);; Cellular Component: plant-type cell wall (GO:0009505);; Cellular Component: chloroplast (GO:0009507);; Biological Process: xyloglucan metabolic process (GO:0010411);; Molecular Function: carbohydrate binding (GO:0030246);; Molecular Function: maltose alpha-glucosidase activity (GO:0032450);; Biological Process: xylan catabolic …	K15925|0|sot:102602461|K15925 alpha-D-xyloside xylohydrolase [EC:3.2.1.177] | (RefSeq) MAL2; mal, T-cell differentiation protein 2	[G]	Carbohydrate transport and metabolism	Alpha-glucosidase {ECO:0000313|EMBL:CAB96077.1} OS=Solanum tuberosum (Potato) PE=2 SV=1	protein MAL2 [Solanum tuberosum]
EVM0019886.2	--	--	[O]	Posttranslational modification, protein turnover, chaperones	Uncharacterized protein {ECO:0000313|EnsemblPlants:PGSC0003DMT400001037} OS=Solanum tuberosum (Potato) PE=4 SV=1	PREDICTED: E3 ubiquitin-protein ligase RING1-like [Nicotiana tomentosiformis]
EVM0019887.1	Biological Process: fatty acid beta-oxidation (GO:0006635);; Biological Process: protein import into peroxisome matrix (GO:0016558);;	--	--	--	Uncharacterized protein {ECO:0000313|EnsemblPlants:PGSC0003DMT400001031} OS=Solanum tuberosum (Potato) PE=4 SV=1	PREDICTED: uncharacterized protein LOC104215956 [Nicotiana sylvestris]
EVM0019902.1	Cellular Component: extracellular region (GO:0005576);; Biological Process: killing of cells of other organism (GO:0031640);; Biological Process: defense response to fungus (GO:0050832);;	--	--	--	Uncharacterized protein {ECO:0000313|EnsemblPlants:PGSC0003DMT400075839} OS=Solanum tuberosum (Potato) PE=4 SV=1	PREDICTED: defensin J1-2-like [Nicotiana tomentosiformis]
EVM0019980.1	Molecular Function: peroxidase activity (GO:0004601);; Cellular Component: cytosol (GO:0005829);; Biological Process: response to oxidative stress (GO:0006979);; Molecular Function: heme binding (GO:0020037);; Molecular Function: metal ion binding (GO:0046872);; Biological Process: defense response to fungus (GO:0050832);; Biological Process: oxidation-reduction process (GO:0055114);;	K00430|3.11826e-173|sot:102605677|K00430 peroxidase [EC:1.11.1.7] | (RefSeq) peroxidase 21-like	--	--	Uncharacterized protein {ECO:0000313|EnsemblPlants:PGSC0003DMT400027129} (Fragment) OS=Solanum tuberosum (Potato) PE=3 SV=1	PREDICTED: peroxidase 21-like [Solanum tuberosum]
EVM0020002.1	--	--	--	--	Uncharacterized protein {ECO:0000313|EnsemblPlants:PGSC0003DMT400044289} OS=Solanum tuberosum (Potato) PE=4 SV=1	PREDICTED: MATH and LRR domain-containing protein PFE0570w-like [Solanum tuberosum]
EVM0020011.1	--	--	--	--	Uncharacterized protein {ECO:0000313|EnsemblPlants:Solyc07g054560.1.1} OS=Solanum lycopersicum (Tomato) PE=4 SV=1	PREDICTED: serine/arginine repetitive matrix protein 1-like [Solanum lycopersicum]
EVM0020096.2	Molecular Function: nucleotide binding (GO:0000166);; Molecular Function: DNA binding (GO:0003677);; Biological Process: DNA metabolic process (GO:0006259);; Biological Process: cellular response to DNA damage stimulus (GO:0006974);; Molecular Function: nucleoside-triphosphatase activity (GO:0017111);;	K03553|0|sot:102594430|K03553 recombination protein RecA | (RefSeq) DNA repair protein recA homolog 3, mitochondrial	[L]	Replication, recombination and repair	Uncharacterized protein {ECO:0000313|EnsemblPlants:PGSC0003DMT400060033} OS=Solanum tuberosum (Potato) PE=3 SV=1	PREDICTED: DNA repair protein recA homolog 3, mitochondrial isoform X1 [Solanum lycopersicum]
EVM0020110.2	Biological Process: flavonoid biosynthetic process (GO:0009813);; Molecular Function: naringenin-chalcone synthase activity (GO:0016210);;	K00660|0|sot:102600279|K00660 chalcone synthase [EC:2.3.1.74] | (RefSeq) chalcone synthase B	--	--	Uncharacterized protein {ECO:0000313|EnsemblPlants:PGSC0003DMT400069814} OS=Solanum tuberosum (Potato) PE=3 SV=1	PREDICTED: chalcone synthase B-like [Solanum tuberosum]
EVM0020130.1	Molecular Function: calmodulin-dependent protein kinase activity (GO:0004683);; Molecular Function: ATP binding (GO:0005524);; Cellular Component: cytosol (GO:0005829);; Biological Process: protein phosphorylation (GO:0006468);; Biological Process: signal transduction (GO:0007165);; Biological Process: response to abscisic acid (GO:0009737);;	--	[T]	Signal transduction mechanisms	Uncharacterized protein {ECO:0000313|EnsemblPlants:PGSC0003DMT400073291} OS=Solanum tuberosum (Potato) PE=4 SV=1	PREDICTED: CBL-interacting protein kinase 5-like [Solanum tuberosum]
EVM0020147.2	Molecular Function: oxidoreductase activity (GO:0016491);;	K15919|1.99061e-119|jcu:105643082|K15919 hydroxypyruvate reductase 2 | (RefSeq) glyoxylate/hydroxypyruvate reductase HPR3-like	[C]	Energy production and conversion	JHL05D22.11 protein {ECO:0000313|EMBL:BAJ53140.1} OS=Jatropha curcas (Barbados nut) PE=3 SV=1	PREDICTED: glyoxylate/hydroxypyruvate reductase HPR3-like [Nicotiana tomentosiformis]
EVM0020185.2	Molecular Function: ubiquitin-protein transferase activity (GO:0004842);; Cellular Component: nucleus (GO:0005634);; Cellular Component: cytoplasm (GO:0005737);; Biological Process: ubiquitin-dependent protein catabolic process (GO:0006511);; Biological Process: cell proliferation (GO:0008283);; Biological Process: protein ubiquitination (GO:0016567);;	K06688|2.44391e-126|sot:102580029|K06688 ubiquitin-conjugating enzyme E2 C [EC:2.3.2.23] | (RefSeq) ubiquitin-conjugating enzyme E2 20-like	[O]	Posttranslational modification, protein turnover, chaperones	Uncharacterized protein {ECO:0000313|EnsemblPlants:Solyc11g065190.1.1} OS=Solanum lycopersicum (Tomato) PE=3 SV=1	PREDICTED: ubiquitin-conjugating enzyme E2 20-like [Solanum tuberosum]
EVM0020195.1	Molecular Function: protein kinase activity (GO:0004672);; Biological Process: cellular process (GO:0009987);;	K04733|0|spen:107017341|K04733 interleukin-1 receptor-associated kinase 4 [EC:2.7.11.1] | (RefSeq) putative receptor protein kinase ZmPK1	--	--	Uncharacterized protein {ECO:0000313|EnsemblPlants:PGSC0003DMT400008564} OS=Solanum tuberosum (Potato) PE=3 SV=1	PREDICTED: putative receptor protein kinase ZmPK1-like [Solanum tuberosum]
EVM0020196.4	Biological Process: animal organ development (GO:0048513);;	--	--	--	Uncharacterized protein {ECO:0000313|EnsemblPlants:PGSC0003DMT400000250} OS=Solanum tuberosum (Potato) PE=4 SV=1	PREDICTED: F-box/kelch-repeat protein At3g61590 [Nicotiana tomentosiformis]
EVM0020211.2	--	--	--	--	Uncharacterized protein {ECO:0000313|EnsemblPlants:Solyc01g106910.2.1} OS=Solanum lycopersicum (Tomato) PE=4 SV=1	PREDICTED: uncharacterized protein LOC104098522 [Nicotiana tomentosiformis]
EVM0020227.1	--	--	[R]	General function prediction only	Uncharacterized protein {ECO:0000313|EnsemblPlants:Solyc06g054270.2.1} OS=Solanum lycopersicum (Tomato) PE=3 SV=1	PREDICTED: sugar transport protein 8-like [Solanum tuberosum]
EVM0020239.2	--	--	--	--	Uncharacterized protein {ECO:0000313|EnsemblPlants:Solyc04g057940.2.1} OS=Solanum lycopersicum (Tomato) PE=4 SV=1	PREDICTED: putative E3 ubiquitin-protein ligase LIN-1 {ECO:0000250|UniProtKB:D1FP53} isoform X1 [Nicotiana tomentosiformis]
EVM0020257.4	Biological Process: sulfur amino acid metabolic process (GO:0000096);; Molecular Function: aldo-keto reductase (NADP) activity (GO:0004033);; Biological Process: pentose-phosphate shunt (GO:0006098);; Biological Process: glycine catabolic process (GO:0006546);; Biological Process: unsaturated fatty acid biosynthetic process (GO:0006636);; Biological Process: vitamin metabolic process (GO:0006766)…	--	[C]	Energy production and conversion	Uncharacterized protein {ECO:0000313|EnsemblPlants:Solyc11g067160.1.1} OS=Solanum lycopersicum (Tomato) PE=4 SV=1	PREDICTED: probable aldo-keto reductase 2 isoform X1 [Solanum lycopersicum]
EVM0020286.1	Biological Process: microtubule cytoskeleton organization (GO:0000226);; Cellular Component: kinetochore (GO:0000776);; Biological Process: cytokinesis by cell plate formation (GO:0000911);; Biological Process: DNA replication initiation (GO:0006270);; Biological Process: regulation of DNA replication (GO:0006275);; Biological Process: mitotic spindle assembly checkpoint (GO:0007094);; Biological…	K02178|0|sot:102589402|K02178 checkpoint serine/threonine-protein kinase [EC:2.7.11.1] | (RefSeq) mitotic spindle checkpoint protein BUBR1	[D]	Cell cycle control, cell division, chromosome partitioning	Uncharacterized protein {ECO:0000313|EnsemblPlants:PGSC0003DMT400025922} OS=Solanum tuberosum (Potato) PE=4 SV=1	PREDICTED: mitotic spindle checkpoint protein BUBR1-like [Solanum tuberosum]
EVM0020336.3	Molecular Function: oxidoreductase activity (GO:0016491);;	K15919|7.82055e-63|jcu:105643082|K15919 hydroxypyruvate reductase 2 | (RefSeq) glyoxylate/hydroxypyruvate reductase HPR3-like	[C]	Energy production and conversion	JHL05D22.11 protein {ECO:0000313|EMBL:BAJ53140.1} OS=Jatropha curcas (Barbados nut) PE=3 SV=1	PREDICTED: glyoxylate/hydroxypyruvate reductase HPR3 isoform X2 [Vitis vinifera]
EVM0020341.1	Molecular Function: polygalacturonase activity (GO:0004650);; Cellular Component: extracellular region (GO:0005576);; Biological Process: carbohydrate metabolic process (GO:0005975);;	--	--	--	Putative uncharacterized protein {ECO:0000313|EMBL:CCB51795.1} OS=Vitis vinifera (Grape) PE=3 SV=1	PREDICTED: polygalacturonase At1g48100-like [Solanum tuberosum]
EVM0020353.2	Molecular Function: DNA binding (GO:0003677);; Molecular Function: DNA-binding transcription factor activity (GO:0003700);; Cellular Component: nucleus (GO:0005634);; Biological Process: regulation of transcription, DNA-templated (GO:0006355);; Biological Process: defense response (GO:0006952);; Biological Process: ethylene-activated signaling pathway (GO:0009873);;	K09286|9.42079e-131|sot:102587576|K09286 EREBP-like factor | (RefSeq) Pti4; ethylene-responsive transcription factor 1-like	--	--	Uncharacterized protein {ECO:0000313|EnsemblPlants:PGSC0003DMT400041331} OS=Solanum tuberosum (Potato) PE=4 SV=1	PREDICTED: ethylene-responsive transcription factor 1-like [Solanum tuberosum]
EVM0020355.2	Molecular Function: zinc ion transmembrane transporter activity (GO:0005385);; Cellular Component: integral component of membrane (GO:0016021);; Molecular Function: 2-alkenal reductase [NAD(P)] activity (GO:0032440);; Biological Process: oxidation-reduction process (GO:0055114);; Biological Process: zinc ion transmembrane transport (GO:0071577);;	K14709|0|sot:102581599|K14709 solute carrier family 39 (zinc transporter), member 1/2/3 | (RefSeq) fe(2+) transport protein 1-like	[P]	Inorganic ion transport and metabolism	Uncharacterized protein {ECO:0000313|EnsemblPlants:Solyc02g069200.1.1} OS=Solanum lycopersicum (Tomato) PE=2 SV=1	PREDICTED: fe(2+) transport protein 1-like [Solanum tuberosum]
EVM0020356.1	Cellular Component: mitochondrion (GO:0005739);;	--	--	--	Uncharacterized protein {ECO:0000313|EnsemblPlants:PGSC0003DMT400023672} OS=Solanum tuberosum (Potato) PE=4 SV=1	PREDICTED: uncharacterized protein LOC102582824 [Solanum tuberosum]
EVM0020378.1	Biological Process: cation transport (GO:0006812);; Molecular Function: solute:proton antiporter activity (GO:0015299);; Cellular Component: integral component of membrane (GO:0016021);; Biological Process: transmembrane transport (GO:0055085);;	--	[P]	Inorganic ion transport and metabolism	Uncharacterized protein {ECO:0000313|EMBL:EPS69500.1} OS=Genlisea aurea PE=4 SV=1	hypothetical protein M569_05263 [Genlisea aurea]
EVM0020404.2	--	--	--	--	Uncharacterized protein {ECO:0000313|EnsemblPlants:Solyc09g075740.1.1} OS=Solanum lycopersicum (Tomato) PE=4 SV=1	PREDICTED: uncharacterized protein LOC104098252 [Nicotiana tomentosiformis]
EVM0020419.4	Biological Process: drug transmembrane transport (GO:0006855);; Molecular Function: drug transmembrane transporter activity (GO:0015238);; Molecular Function: antiporter activity (GO:0015297);; Cellular Component: membrane (GO:0016020);;	--	[R]	General function prediction only	MATE efflux family protein {ECO:0000256|RuleBase:RU004914} OS=Solanum tuberosum (Potato) PE=3 SV=1	PREDICTED: MATE efflux family protein FRD3 [Nicotiana sylvestris]
EVM0020422.2	Molecular Function: copper ion binding (GO:0005507);; Molecular Function: oxidoreductase activity (GO:0016491);; Biological Process: oxidation-reduction process (GO:0055114);;	--	[Q]	Secondary metabolites biosynthesis, transport and catabolism	Uncharacterized protein {ECO:0000313|EnsemblPlants:PGSC0003DMT400075398} OS=Solanum tuberosum (Potato) PE=4 SV=1	PREDICTED: L-ascorbate oxidase homolog [Solanum tuberosum]
EVM0020457.1	Molecular Function: microtubule motor activity (GO:0003777);; Molecular Function: ATP binding (GO:0005524);; Cellular Component: cytoplasm (GO:0005737);; Cellular Component: kinesin complex (GO:0005871);; Cellular Component: microtubule (GO:0005874);; Biological Process: microtubule-based movement (GO:0007018);; Molecular Function: microtubule binding (GO:0008017);;	K10398|0|sot:102603894|K10398 kinesin family member 11 | (RefSeq) 125 kDa kinesin-related protein-like	[Z]	Cytoskeleton	Kinesin-like protein {ECO:0000256|RuleBase:RU000394} OS=Solanum lycopersicum (Tomato) PE=3 SV=1	PREDICTED: 125 kDa kinesin-related protein-like [Solanum tuberosum]
EVM0020473.1	Molecular Function: monooxygenase activity (GO:0004497);; Molecular Function: iron ion binding (GO:0005506);; Molecular Function: electron transfer activity (GO:0009055);; Molecular Function: oxidoreductase activity, acting on paired donors, with incorporation or reduction of molecular oxygen (GO:0016705);; Molecular Function: heme binding (GO:0020037);; Biological Process: oxidation-reduction pr…	K09754|0|sot:102590830|K09754 coumaroylquinate(coumaroylshikimate) 3'-monooxygenase [EC:1.14.13.36] | (RefSeq) cytochrome P450 98A2-like	[Q]	Secondary metabolites biosynthesis, transport and catabolism	Uncharacterized protein {ECO:0000313|EnsemblPlants:PGSC0003DMT400038205} OS=Solanum tuberosum (Potato) PE=3 SV=1	PREDICTED: cytochrome P450 98A2-like isoform X1 [Nicotiana sylvestris]
EVM0020478.1	Molecular Function: betaine-aldehyde dehydrogenase activity (GO:0008802);; Molecular Function: aminobutyraldehyde dehydrogenase activity (GO:0019145);; Molecular Function: 1-pyrroline dehydrogenase activity (GO:0033737);; Biological Process: oxidation-reduction process (GO:0055114);;	K00130|0|sot:102581509|K00130 betaine-aldehyde dehydrogenase [EC:1.2.1.8] | (RefSeq) BADH; betaine aldehyde dehydrogenase, chloroplastic	[C]	Energy production and conversion	Betaine aldehyde dehydrogenase {ECO:0000313|EMBL:AFA37976.1} OS=Solanum torvum (Turkey berry) PE=2 SV=1	betaine aldehyde dehydrogenase [Solanum torvum]
EVM0020493.1	--	--	--	--	Uncharacterized protein {ECO:0000313|EnsemblPlants:PGSC0003DMT400061444} OS=Solanum tuberosum (Potato) PE=4 SV=1	PREDICTED: uncharacterized protein LOC104093915 [Nicotiana tomentosiformis]
EVM0020497.1	Biological Process: flavonoid biosynthetic process (GO:0009813);; Molecular Function: naringenin-chalcone synthase activity (GO:0016210);;	K00660|0|sot:102577871|K00660 chalcone synthase [EC:2.3.1.74] | (RefSeq) CHS1A, CHS, CHS1B; chalcone synthase 1a	--	--	Chalcone synthase {ECO:0000313|EMBL:ACS12837.1} OS=Nicotiana alata (Winged tobacco) PE=2 SV=1	RecName: Full=Chalcone synthase 1B; AltName: Full=Naringenin-chalcone synthase 1B [Solanum tuberosum]
EVM0020509.8	Biological Process: drug transmembrane transport (GO:0006855);; Molecular Function: drug transmembrane transporter activity (GO:0015238);; Molecular Function: antiporter activity (GO:0015297);; Cellular Component: membrane (GO:0016020);;	K03327|0|spen:107027179|K03327 multidrug resistance protein, MATE family | (RefSeq) protein DETOXIFICATION 21-like	[R]	General function prediction only	MATE efflux family protein {ECO:0000256|RuleBase:RU004914} OS=Solanum lycopersicum (Tomato) PE=3 SV=1	PREDICTED: protein TRANSPARENT TESTA 12-like [Solanum lycopersicum]
EVM0020528.4	--	--	--	--	Uncharacterized protein {ECO:0000313|EnsemblPlants:Solyc10g076460.1.1} OS=Solanum lycopersicum (Tomato) PE=4 SV=1	PREDICTED: uncharacterized protein LOC101244920 [Solanum lycopersicum]
EVM0020538.4	Molecular Function: transporter activity (GO:0005215);; Cellular Component: integral component of membrane (GO:0016021);; Biological Process: transmembrane transport (GO:0055085);;	--	[R]	General function prediction only	Uncharacterized protein {ECO:0000313|EnsemblPlants:PGSC0003DMT400050128} OS=Solanum tuberosum (Potato) PE=4 SV=1	PREDICTED: hippocampus abundant transcript-like protein 1 isoform X2 [Solanum lycopersicum]
EVM0020559.1	--	K16296|4.50532e-118|gmx:100801015|K16296 serine carboxypeptidase-like clade I [EC:3.4.16.-] | (RefSeq) serine carboxypeptidase-like 11	[OE]	--	Uncharacterized protein {ECO:0000313|EnsemblPlants:PGSC0003DMT400033610} OS=Solanum tuberosum (Potato) PE=4 SV=1	hypothetical protein CISIN_1g012205mg [Citrus sinensis]
EVM0020560.1	Biological Process: response to light stimulus (GO:0009416);; Biological Process: post-embryonic development (GO:0009791);;	--	--	--	Uncharacterized protein {ECO:0000313|EnsemblPlants:PGSC0003DMT400032509} OS=Solanum tuberosum (Potato) PE=4 SV=1	PREDICTED: putative DNA-binding protein ESCAROLA-like [Solanum tuberosum]
EVM0020562.2	Biological Process: signal transduction (GO:0007165);; Biological Process: cellular metabolic process (GO:0044237);; Biological Process: metabolic process (GO:0044710);; Biological Process: organonitrogen compound metabolic process (GO:1901564);;	--	--	--	Uncharacterized protein {ECO:0000313|EnsemblPlants:Solyc09g074890.1.1} OS=Solanum lycopersicum (Tomato) PE=4 SV=1	PREDICTED: rapid alkalinization factor [Solanum lycopersicum]
EVM0020574.1	Molecular Function: protein serine/threonine kinase activity (GO:0004674);; Molecular Function: ATP binding (GO:0005524);; Biological Process: protein phosphorylation (GO:0006468);; Molecular Function: polysaccharide binding (GO:0030247);;	--	[T]	Signal transduction mechanisms	Uncharacterized protein {ECO:0000313|EnsemblPlants:PGSC0003DMT400005156} OS=Solanum tuberosum (Potato) PE=3 SV=1	PREDICTED: wall-associated receptor kinase-like 20-like [Solanum tuberosum]
EVM0020600.1	--	--	--	--	Uncharacterized protein {ECO:0000313|EnsemblPlants:PGSC0003DMT400015373} OS=Solanum tuberosum (Potato) PE=4 SV=1	PREDICTED: zinc finger protein CONSTANS-LIKE 10-like isoform X1 [Solanum tuberosum]
EVM0020611.1	Molecular Function: binding (GO:0005488);; Molecular Function: oxidoreductase activity (GO:0016491);;	K00430|0|sot:102587612|K00430 peroxidase [EC:1.11.1.7] | (RefSeq) peroxidase 27-like	--	--	Uncharacterized protein {ECO:0000313|EnsemblPlants:PGSC0003DMT400062515} OS=Solanum tuberosum (Potato) PE=3 SV=1	PREDICTED: peroxidase 27-like [Solanum lycopersicum]
EVM0020617.1	--	--	--	--	Coffea canephora DH200=94 genomic scaffold, scaffold_4 {ECO:0000313|EMBL:CDP00154.1} OS=Coffea canephora (Robusta coffee) PE=4 SV=1	PREDICTED: uncharacterized protein LOC104246248 [Nicotiana sylvestris]
EVM0020618.1	--	--	[O]	Posttranslational modification, protein turnover, chaperones	Uncharacterized protein {ECO:0000313|EnsemblPlants:PGSC0003DMT400010461} OS=Solanum tuberosum (Potato) PE=4 SV=1	PREDICTED: uncharacterized protein LOC104213717 [Nicotiana sylvestris]
EVM0020627.4	Molecular Function: oxidoreductase activity (GO:0016491);;	--	[QR]	--	Putative uncharacterized protein {ECO:0000313|EMBL:CBI31645.3} OS=Vitis vinifera (Grape) PE=3 SV=1	PREDICTED: protein SRG1-like [Vitis vinifera]
EVM0020661.2	Biological Process: phosphorelay signal transduction system (GO:0000160);; Molecular Function: obsolete signal transducer activity (GO:0004871);;	K14490|1.35249e-81|sot:102603297|K14490 histidine-containing phosphotransfer peotein | (RefSeq) histidine-containing phosphotransfer protein 1-like	[T]	Signal transduction mechanisms	Uncharacterized protein {ECO:0000313|EnsemblPlants:PGSC0003DMT400051833} OS=Solanum tuberosum (Potato) PE=4 SV=1	PREDICTED: histidine-containing phosphotransfer protein 1-like [Nicotiana tomentosiformis]
EVM0020665.1	--	--	--	--	Uncharacterized protein {ECO:0000313|EnsemblPlants:PGSC0003DMT400029505} OS=Solanum tuberosum (Potato) PE=4 SV=1	PREDICTED: flowering-promoting factor 1-like protein 3 [Nicotiana sylvestris]
EVM0020666.2	Molecular Function: hydrolase activity, hydrolyzing O-glycosyl compounds (GO:0004553);; Cellular Component: cell wall (GO:0005618);; Biological Process: cellular glucan metabolic process (GO:0006073);; Molecular Function: xyloglucan:xyloglucosyl transferase activity (GO:0016762);; Cellular Component: apoplast (GO:0048046);;	K08235|8.14844e-151|gmx:100776165|K08235 xyloglucan:xyloglucosyl transferase [EC:2.4.1.207] | (RefSeq) probable xyloglucan endotransglucosylase/hydrolase protein 32-like	--	--	Xyloglucan endotransglucosylase/hydrolase {ECO:0000256|RuleBase:RU361120} OS=Coffea canephora (Robusta coffee) PE=3 SV=1	PREDICTED: probable xyloglucan endotransglucosylase/hydrolase protein 31-like [Solanum tuberosum]
EVM0020711.2	Molecular Function: oxidoreductase activity (GO:0016491);;	--	[QR]	--	Putative uncharacterized protein {ECO:0000313|EMBL:CBI31645.3} OS=Vitis vinifera (Grape) PE=3 SV=1	PREDICTED: protein SRG1-like [Vitis vinifera]
EVM0020728.1	--	--	--	--	Uncharacterized protein {ECO:0000313|EnsemblPlants:Solyc01g060260.2.1} OS=Solanum lycopersicum (Tomato) PE=4 SV=1	PREDICTED: uncharacterized protein LOC101258403 isoform X2 [Solanum lycopersicum]
EVM0020767.1	Molecular Function: transporter activity (GO:0005215);; Biological Process: water transport (GO:0006833);; Cellular Component: integral component of membrane (GO:0016021);; Biological Process: transmembrane transport (GO:0055085);;	K09874|3.27956e-170|spen:107022774|K09874 aquaporin NIP | (RefSeq) nodulin-26-like	[G]	Carbohydrate transport and metabolism	Uncharacterized protein {ECO:0000313|EnsemblPlants:PGSC0003DMT400015246} OS=Solanum tuberosum (Potato) PE=3 SV=1	nodulin-26-like [Solanum lycopersicum]
EVM0020774.2	--	--	--	--	Uncharacterized protein {ECO:0000313|EnsemblPlants:PGSC0003DMT400002802} OS=Solanum tuberosum (Potato) PE=4 SV=1	PREDICTED: uncharacterized protein LOC104248934 [Nicotiana sylvestris]
EVM0020793.1	Molecular Function: DNA-binding transcription factor activity (GO:0003700);; Biological Process: regulation of transcription, DNA-templated (GO:0006355);;	K08064|0|sly:101246742|K08064 nuclear transcription factor Y, alpha | (RefSeq) nuclear transcription factor Y subunit A-8	[K]	Transcription	Uncharacterized protein {ECO:0000313|EnsemblPlants:Solyc08g062210.2.1} OS=Solanum lycopersicum (Tomato) PE=4 SV=1	PREDICTED: nuclear transcription factor Y subunit A-8-like [Solanum lycopersicum]
EVM0020802.2	Molecular Function: transporter activity (GO:0005215);; Biological Process: transport (GO:0006810);; Cellular Component: integral component of membrane (GO:0016021);;	K09872|0|sot:102596028|K09872 aquaporin PIP | (RefSeq) probable aquaporin PIP2-1	[G]	Carbohydrate transport and metabolism	Uncharacterized protein {ECO:0000313|EnsemblPlants:PGSC0003DMT400062174} OS=Solanum tuberosum (Potato) PE=3 SV=1	PREDICTED: probable aquaporin PIP2-1-like [Solanum tuberosum]
EVM0020803.1	Molecular Function: lyase activity (GO:0016829);;	--	--	--	Uncharacterized protein {ECO:0000313|EnsemblPlants:Solyc12g006640.1.1} OS=Solanum lycopersicum (Tomato) PE=4 SV=1	PREDICTED: uncharacterized protein LOC104099009 [Nicotiana tomentosiformis]
EVM0020808.2	--	--	--	--	Uncharacterized protein {ECO:0000313|EnsemblPlants:PGSC0003DMT400010975} OS=Solanum tuberosum (Potato) PE=4 SV=1	PREDICTED: fasciclin-like arabinogalactan protein 2 [Solanum lycopersicum]
EVM0020810.2	Molecular Function: protein serine/threonine kinase activity (GO:0004674);; Molecular Function: ATP binding (GO:0005524);; Cellular Component: plasma membrane (GO:0005886);; Biological Process: protein phosphorylation (GO:0006468);; Biological Process: signal transduction (GO:0007165);; Biological Process: response to salt stress (GO:0009651);; Biological Process: response to abscisic acid (GO:00…	K07198|0|sot:102602298|K07198 5'-AMP-activated protein kinase, catalytic alpha subunit [EC:2.7.11.11] | (RefSeq) CBL-interacting serine/threonine-protein kinase 1-like	[T]	Signal transduction mechanisms	Uncharacterized protein {ECO:0000313|EnsemblPlants:PGSC0003DMT400069822} OS=Solanum tuberosum (Potato) PE=4 SV=1	PREDICTED: CBL-interacting serine/threonine-protein kinase 1-like [Solanum tuberosum]
EVM0020821.2	--	--	--	--	Uncharacterized protein {ECO:0000313|EnsemblPlants:Solyc05g005870.2.1} OS=Solanum lycopersicum (Tomato) PE=4 SV=1	PREDICTED: WAT1-related protein At1g70260-like [Nicotiana tomentosiformis]
EVM0020860.1	Cellular Component: vacuole (GO:0005773);; Biological Process: carbohydrate metabolic process (GO:0005975);; Biological Process: defense response (GO:0006952);; Molecular Function: glucan endo-1,3-beta-D-glucosidase activity (GO:0042973);;	--	--	--	Basic beta-1,3-glucanase {ECO:0000313|EMBL:ACF93731.1} OS=Nicotiana tabacum (Common tobacco) PE=1 SV=1	RecName: Full=Glucan endo-1,3-beta-glucosidase, basic vacuolar isoform; AltName: Full=(1-
EVM0020894.1	--	--	--	--	Uncharacterized protein {ECO:0000313|EnsemblPlants:Solyc01g109900.2.1} OS=Solanum lycopersicum (Tomato) PE=4 SV=1	PREDICTED: uncharacterized protein LOC101246971 isoform X2 [Solanum lycopersicum]
EVM0020907.2	--	--	--	--	Uncharacterized protein {ECO:0000313|EnsemblPlants:Solyc01g007220.2.1} OS=Solanum lycopersicum (Tomato) PE=4 SV=1	PREDICTED: protein YLS9-like [Nicotiana sylvestris]
EVM0020936.2	--	--	--	--	Uncharacterized protein {ECO:0000313|EnsemblPlants:Solyc11g006410.1.1} OS=Solanum lycopersicum (Tomato) PE=4 SV=1	PREDICTED: uncharacterized protein LOC101257721 [Solanum lycopersicum]
EVM0020939.1	Molecular Function: binding (GO:0005488);;	--	[R]	General function prediction only	Uncharacterized protein {ECO:0000313|EnsemblPlants:PGSC0003DMT400024272} OS=Solanum tuberosum (Potato) PE=4 SV=1	PREDICTED: zinc finger protein MAGPIE [Solanum lycopersicum]
EVM0020952.1	--	--	[T]	Signal transduction mechanisms	Uncharacterized protein {ECO:0000313|EnsemblPlants:PGSC0003DMT400080649} OS=Solanum tuberosum (Potato) PE=4 SV=1	PREDICTED: putative late blight resistance protein homolog R1B-17-like [Solanum tuberosum]
EVM0020958.2	--	--	[I]	Lipid transport and metabolism	Uncharacterized protein {ECO:0000313|EnsemblPlants:Solyc06g064940.2.1} OS=Solanum lycopersicum (Tomato) PE=4 SV=1	PREDICTED: patellin-3-like [Solanum lycopersicum]
EVM0020972.2	--	--	--	--	Uncharacterized protein {ECO:0000313|EnsemblPlants:PGSC0003DMT400003752} OS=Solanum tuberosum (Potato) PE=4 SV=1	PREDICTED: protein GLUTAMINE DUMPER 3-like [Solanum tuberosum]
EVM0020974.10	--	--	--	--	Uncharacterized protein {ECO:0000313|EnsemblPlants:Solyc08g075760.2.1} OS=Solanum lycopersicum (Tomato) PE=2 SV=1	PREDICTED: uncharacterized protein LOC102606057 [Solanum tuberosum]
EVM0020992.1	Molecular Function: DNA-binding transcription factor activity (GO:0003700);; Biological Process: regulation of transcription, DNA-templated (GO:0006355);; Molecular Function: sequence-specific DNA binding (GO:0043565);;	--	--	--	Uncharacterized protein {ECO:0000313|EnsemblPlants:PGSC0003DMT400017859} OS=Solanum tuberosum (Potato) PE=4 SV=1	PREDICTED: probable WRKY transcription factor 72-like [Solanum tuberosum]
EVM0021045.2	Molecular Function: O-methyltransferase activity (GO:0008171);; Biological Process: methylation (GO:0032259);; Molecular Function: protein dimerization activity (GO:0046983);;	--	[R]	General function prediction only	Uncharacterized protein {ECO:0000313|EnsemblPlants:PGSC0003DMT400056250} OS=Solanum tuberosum (Potato) PE=4 SV=1	PREDICTED: trans-resveratrol di-O-methyltransferase-like [Nicotiana sylvestris]
EVM0021053.1	Molecular Function: transporter activity (GO:0005215);; Cellular Component: integral component of membrane (GO:0016021);; Biological Process: transmembrane transport (GO:0055085);;	K02575|0|sot:102584553|K02575 MFS transporter, NNP family, nitrate/nitrite transporter | (RefSeq) high affinity nitrate transporter 2.4-like	--	--	Uncharacterized protein {ECO:0000313|EnsemblPlants:PGSC0003DMT400040689} OS=Solanum tuberosum (Potato) PE=4 SV=1	PREDICTED: high affinity nitrate transporter 2.4-like [Nicotiana sylvestris]
EVM0021070.2	--	--	--	--	CASP-like protein {ECO:0000256|RuleBase:RU361233} OS=Solanum lycopersicum (Tomato) PE=3 SV=1	PREDICTED: CASP-like protein 4D1 [Nicotiana sylvestris]
EVM0021080.1	Biological Process: cellular process (GO:0009987);;	K14486|0|sot:102582092|K14486 auxin response factor | (RefSeq) auxin response factor 9-like	--	--	Auxin response factor {ECO:0000256|RuleBase:RU004561} OS=Solanum lycopersicum (Tomato) PE=3 SV=1	PREDICTED: auxin response factor 9-like isoform X2 [Solanum tuberosum]
EVM0021103.1	--	--	--	--	Uncharacterized protein {ECO:0000313|EnsemblPlants:PGSC0003DMT400026242} OS=Solanum tuberosum (Potato) PE=4 SV=1	PREDICTED: uncharacterized protein LOC102588162 [Solanum tuberosum]
EVM0021121.1	--	--	--	--	Uncharacterized protein {ECO:0000313|EnsemblPlants:PGSC0003DMT400026978} OS=Solanum tuberosum (Potato) PE=4 SV=1	PREDICTED: CYSTM1 family protein A-like [Solanum tuberosum]
EVM0021124.2	--	K04733|0|sot:102584343|K04733 interleukin-1 receptor-associated kinase 4 [EC:2.7.11.1] | (RefSeq) probable serine/threonine-protein kinase At1g18390	[T]	Signal transduction mechanisms	Uncharacterized protein {ECO:0000313|EnsemblPlants:PGSC0003DMT400014682} OS=Solanum tuberosum (Potato) PE=3 SV=1	PREDICTED: probable serine/threonine-protein kinase At1g18390-like isoform X1 [Solanum tuberosum]
EVM0021126.2	--	K00799|1.81211e-146|sot:102599652|K00799 glutathione S-transferase [EC:2.5.1.18] | (RefSeq) glutathione S-transferase U17-like	[O]	Posttranslational modification, protein turnover, chaperones	Uncharacterized protein {ECO:0000313|EnsemblPlants:PGSC0003DMT400040670} OS=Solanum tuberosum (Potato) PE=3 SV=1	PREDICTED: glutathione S-transferase U17-like [Nicotiana sylvestris]
EVM0021142.2	--	--	--	--	Uncharacterized protein {ECO:0000313|EnsemblPlants:PGSC0003DMT400005680} OS=Solanum tuberosum (Potato) PE=4 SV=1	PREDICTED: uncharacterized protein LOC102599540 [Solanum tuberosum]
EVM0021221.2	--	--	--	--	Uncharacterized protein {ECO:0000313|EnsemblPlants:PGSC0003DMT400019837} OS=Solanum tuberosum (Potato) PE=4 SV=1	PREDICTED: uncharacterized protein LOC101247655 [Solanum lycopersicum]
EVM0021264.3	--	K12486|2.73173e-157|sot:102600506|K12486 stromal membrane-associated protein | (RefSeq) probable ADP-ribosylation factor GTPase-activating protein AGD15	[T]	Signal transduction mechanisms	Uncharacterized protein {ECO:0000313|EnsemblPlants:PGSC0003DMT400026308} OS=Solanum tuberosum (Potato) PE=4 SV=1	PREDICTED: probable ADP-ribosylation factor GTPase-activating protein AGD15 isoform X1 [Nicotiana tomentosiformis]
EVM0021266.2	Cellular Component: membrane (GO:0016020);;	--	--	--	Uncharacterized protein {ECO:0000313|EnsemblPlants:Solyc02g087060.2.1} OS=Solanum lycopersicum (Tomato) PE=4 SV=1	PREDICTED: WAT1-related protein At3g28050-like [Nicotiana sylvestris]
EVM0021268.2	Molecular Function: aspartic-type endopeptidase activity (GO:0004190);; Biological Process: proteolysis (GO:0006508);;	--	[O]	Posttranslational modification, protein turnover, chaperones	Uncharacterized protein {ECO:0000313|EnsemblPlants:PGSC0003DMT400005606} OS=Solanum tuberosum (Potato) PE=4 SV=1	PREDICTED: protein ASPARTIC PROTEASE IN GUARD CELL 2-like [Solanum tuberosum]
EVM0021276.2	--	--	--	--	Uncharacterized protein {ECO:0000313|EnsemblPlants:Solyc11g012610.1.1} OS=Solanum lycopersicum (Tomato) PE=4 SV=1	PREDICTED: uncharacterized protein LOC101263179 [Solanum lycopersicum]
EVM0021325.2	Biological Process: root hair elongation (GO:0048767);;	--	--	--	Uncharacterized protein {ECO:0000313|EnsemblPlants:PGSC0003DMT400077218} OS=Solanum tuberosum (Potato) PE=4 SV=1	PREDICTED: proline-rich protein 1-like [Solanum tuberosum]
EVM0021364.2	--	--	--	--	Uncharacterized protein {ECO:0000313|EnsemblPlants:PGSC0003DMT400020463} OS=Solanum tuberosum (Potato) PE=4 SV=1	PREDICTED: uncharacterized protein LOC102597318 [Solanum tuberosum]
EVM0021387.1	--	K04773|0|sot:102605044|K04773 protease IV [EC:3.4.21.-] | (RefSeq) serine protease SPPA, chloroplastic	--	--	Uncharacterized protein {ECO:0000313|EnsemblPlants:Solyc03g114640.2.1} OS=Solanum lycopersicum (Tomato) PE=4 SV=1	PREDICTED: serine protease SPPA, chloroplastic-like isoform X1 [Solanum tuberosum]
EVM0021443.1	Molecular Function: hydrolase activity, hydrolyzing O-glycosyl compounds (GO:0004553);; Cellular Component: cell wall (GO:0005618);; Biological Process: cellular glucan metabolic process (GO:0006073);; Molecular Function: xyloglucan:xyloglucosyl transferase activity (GO:0016762);; Cellular Component: apoplast (GO:0048046);;	K08235|0|spen:107012477|K08235 xyloglucan:xyloglucosyl transferase [EC:2.4.1.207] | (RefSeq) xyloglucan endotransglucosylase/hydrolase protein 9-like	--	--	Xyloglucan endotransglucosylase/hydrolase {ECO:0000256|RuleBase:RU361120} OS=Solanum demissum (Wild potato) PE=3 SV=1	PREDICTED: xyloglucan endotransglucosylase/hydrolase protein 9-like isoform X1 [Solanum lycopersicum]
EVM0021469.1	Molecular Function: nucleotide binding (GO:0000166);; Molecular Function: oxidoreductase activity (GO:0016491);; Biological Process: starch biosynthetic process (GO:0019252);; Biological Process: oxidation-reduction process (GO:0055114);;	--	[R]	General function prediction only	Uncharacterized protein {ECO:0000313|EnsemblPlants:PGSC0003DMT400072054} OS=Solanum tuberosum (Potato) PE=4 SV=1	PREDICTED: uncharacterized oxidoreductase C663.09c-like [Solanum tuberosum]
EVM0021500.2	Molecular Function: UDP-N-acetylmuramate dehydrogenase activity (GO:0008762);; Molecular Function: flavin adenine dinucleotide binding (GO:0050660);; Biological Process: oxidation-reduction process (GO:0055114);;	--	--	--	Uncharacterized protein {ECO:0000313|EnsemblPlants:PGSC0003DMT400089776} OS=Solanum tuberosum (Potato) PE=4 SV=1	PREDICTED: tetrahydrocannabinolic acid synthase-like [Solanum tuberosum]
EVM0021547.1	Molecular Function: catalytic activity (GO:0003824);; Cellular Component: mitochondrion (GO:0005739);;	K05894|1.53082e-116|sot:102585605|K05894 12-oxophytodienoic acid reductase [EC:1.3.1.42] | (RefSeq) 12-oxophytodienoate reductase-like protein	[CR]	--	Uncharacterized protein {ECO:0000313|EnsemblPlants:PGSC0003DMT400064103} OS=Solanum tuberosum (Potato) PE=4 SV=1	PREDICTED: 12-oxophytodienoate reductase-like protein [Nicotiana tomentosiformis]
EVM0021570.2	--	--	--	--	Uncharacterized protein {ECO:0000313|EnsemblPlants:PGSC0003DMT400025559} OS=Solanum tuberosum (Potato) PE=4 SV=1	PREDICTED: uncharacterized protein LOC104229567 [Nicotiana sylvestris]
EVM0021586.1	--	--	--	--	Uncharacterized protein {ECO:0000313|EnsemblPlants:PGSC0003DMT400079929} OS=Solanum tuberosum (Potato) PE=4 SV=1	PREDICTED: non-specific lipid-transfer protein-like [Nicotiana tomentosiformis]
EVM0021600.1	Molecular Function: lyase activity (GO:0016829);;	K01728|0|sly:101252082|K01728 pectate lyase [EC:4.2.2.2] | (RefSeq) probable pectate lyase 5	--	--	Pectate lyase {ECO:0000256|RuleBase:RU361123} OS=Solanum lycopersicum (Tomato) PE=3 SV=1	PREDICTED: probable pectate lyase 5 [Nicotiana tomentosiformis]
EVM0021605.2	Molecular Function: peptidase activity (GO:0008233);;	--	--	--	Uncharacterized protein {ECO:0000313|EnsemblPlants:Solyc02g071560.2.1} OS=Solanum lycopersicum (Tomato) PE=4 SV=1	PREDICTED: subtilisin-like protease SBT5.3 [Nicotiana sylvestris]
EVM0021642.2	--	--	--	--	Uncharacterized protein {ECO:0000313|EMBL:AFX67026.1} OS=Solanum tuberosum (Potato) PE=2 SV=1	hypothetical protein [Solanum tuberosum]
EVM0021685.3	Biological Process: MAPK cascade (GO:0000165);; Molecular Function: nucleotide binding (GO:0000166);; Molecular Function: protein serine/threonine kinase activity (GO:0004674);; Biological Process: protein phosphorylation (GO:0006468);;	--	--	--	Uncharacterized protein {ECO:0000313|EMBL:KDO37422.1} OS=Citrus sinensis (Sweet orange) PE=3 SV=1	PREDICTED: cysteine-rich receptor-like protein kinase 10 isoform X1 [Nicotiana tomentosiformis]
EVM0021709.2	Biological Process: RNA methylation (GO:0001510);; Cellular Component: nucleolus (GO:0005730);; Biological Process: purine nucleotide biosynthetic process (GO:0006164);; Biological Process: rRNA processing (GO:0006364);; Biological Process: tRNA processing (GO:0008033);; Molecular Function: methyltransferase activity (GO:0008168);; Biological Process: pyrimidine ribonucleotide biosynthetic proces…	K14563|0|sly:101261490|K14563 rRNA 2'-O-methyltransferase fibrillarin [EC:2.1.1.-] | (RefSeq) mediator of RNA polymerase II transcription subunit 36a-like	[A]	RNA processing and modification	Uncharacterized protein {ECO:0000313|EnsemblPlants:Solyc03g025270.2.1} OS=Solanum lycopersicum (Tomato) PE=3 SV=1	PREDICTED: mediator of RNA polymerase II transcription subunit 36a-like [Solanum lycopersicum]
EVM0021711.1	--	--	--	--	Uncharacterized protein {ECO:0000313|EnsemblPlants:PGSC0003DMT400056662} OS=Solanum tuberosum (Potato) PE=4 SV=1	PREDICTED: uncharacterized protein LOC104647773 [Solanum lycopersicum]
EVM0021717.2	Molecular Function: DNA binding (GO:0003677);; Molecular Function: protein serine/threonine kinase activity (GO:0004674);; Molecular Function: ATP binding (GO:0005524);; Cellular Component: nucleus (GO:0005634);; Biological Process: regulation of transcription, DNA-templated (GO:0006355);; Biological Process: protein phosphorylation (GO:0006468);; Biological Process: transmembrane receptor protei…	--	--	--	Uncharacterized protein {ECO:0000313|EnsemblPlants:PGSC0003DMT400006944} OS=Solanum tuberosum (Potato) PE=4 SV=1	PREDICTED: probable leucine-rich repeat receptor-like protein kinase At1g68400 [Nicotiana tomentosiformis]
EVM0021722.1	--	--	--	--	Uncharacterized protein {ECO:0000313|EnsemblPlants:Solyc04g011760.2.1} OS=Solanum lycopersicum (Tomato) PE=4 SV=1	PREDICTED: uncharacterized protein LOC104213981 [Nicotiana sylvestris]
EVM0021736.1	--	--	--	--	Uncharacterized protein {ECO:0000313|EnsemblPlants:PGSC0003DMT400016794} OS=Solanum tuberosum (Potato) PE=4 SV=1	PREDICTED: transcription factor bHLH128-like isoform X2 [Nicotiana tomentosiformis]
EVM0021739.4	Biological Process: carbohydrate metabolic process (GO:0005975);; Molecular Function: beta-glucosidase activity (GO:0008422);;	K05350|0|sly:101246223|K05350 beta-glucosidase [EC:3.2.1.21] | (RefSeq) beta-glucosidase 44-like	[G]	Carbohydrate transport and metabolism	Uncharacterized protein {ECO:0000313|EnsemblPlants:Solyc12g040640.1.1} OS=Solanum lycopersicum (Tomato) PE=3 SV=1	PREDICTED: beta-glucosidase 44-like [Nicotiana tomentosiformis]
EVM0021776.2	--	--	--	--	Uncharacterized protein {ECO:0000313|EnsemblPlants:PGSC0003DMT400028628} OS=Solanum tuberosum (Potato) PE=4 SV=1	PREDICTED: UPF0503 protein At3g09070, chloroplastic-like [Solanum lycopersicum]
EVM0021817.3	Cellular Component: extracellular region (GO:0005576);; Biological Process: proteolysis (GO:0006508);; Molecular Function: peptidase activity (GO:0008233);; Biological Process: killing of cells of other organism (GO:0031640);; Biological Process: defense response to fungus (GO:0050832);;	--	--	--	Defensin protein {ECO:0000313|EMBL:AAL35366.1} (Precursor) OS=Capsicum annuum (Bell pepper) PE=2 SV=1	PREDICTED: defensin-like protein P322 [Nicotiana sylvestris]
EVM0021825.1	Molecular Function: copper ion binding (GO:0005507);; Molecular Function: L-ascorbate oxidase activity (GO:0008447);; Biological Process: plant-type secondary cell wall biogenesis (GO:0009834);; Biological Process: lignin catabolic process (GO:0046274);; Cellular Component: apoplast (GO:0048046);; Molecular Function: hydroquinone:oxygen oxidoreductase activity (GO:0052716);; Biological Process: o…	K05909|0|sot:102584179|K05909 laccase [EC:1.10.3.2] | (RefSeq) laccase-4-like	[Q]	Secondary metabolites biosynthesis, transport and catabolism	Laccase {ECO:0000256|RuleBase:RU361119} OS=Solanum lycopersicum (Tomato) PE=3 SV=1	PREDICTED: laccase-4-like [Solanum tuberosum]
EVM0021855.1	--	--	--	--	Uncharacterized protein {ECO:0000313|EnsemblPlants:Solyc09g082300.2.1} OS=Solanum lycopersicum (Tomato) PE=4 SV=1	PREDICTED: non-specific lipid-transfer protein-like protein At2g13820-like [Solanum tuberosum]
EVM0021867.2	Biological Process: regulation of transcription, DNA-templated (GO:0006355);;	--	--	--	GRAS16 protein {ECO:0000313|EMBL:AII20180.1} OS=Nicotiana tabacum (Common tobacco) PE=2 SV=1	PREDICTED: nodulation-signaling pathway 1 protein-like [Solanum tuberosum]
EVM0021871.1	Molecular Function: oxidoreductase activity (GO:0016491);; Molecular Function: metal ion binding (GO:0046872);;	--	[Q]	Secondary metabolites biosynthesis, transport and catabolism	Uncharacterized protein {ECO:0000313|EnsemblPlants:Solyc10g009310.2.1} OS=Solanum lycopersicum (Tomato) PE=3 SV=1	PREDICTED: cytochrome P450 78A6-like isoform X1 [Solanum tuberosum]
EVM0021898.1	Molecular Function: peroxidase activity (GO:0004601);; Biological Process: response to oxidative stress (GO:0006979);; Molecular Function: heme binding (GO:0020037);; Molecular Function: metal ion binding (GO:0046872);; Biological Process: oxidation-reduction process (GO:0055114);;	K00430|0|sot:102581939|K00430 peroxidase [EC:1.11.1.7] | (RefSeq) peroxidase 27-like	--	--	Uncharacterized protein {ECO:0000313|EnsemblPlants:PGSC0003DMT400056119} OS=Solanum tuberosum (Potato) PE=3 SV=1	PREDICTED: peroxidase 27-like [Solanum tuberosum]
EVM0021911.2	Molecular Function: oxidoreductase activity (GO:0016491);; Molecular Function: metal ion binding (GO:0046872);;	--	[QI]	--	Uncharacterized protein {ECO:0000313|EnsemblPlants:PGSC0003DMT400030674} OS=Solanum tuberosum (Potato) PE=3 SV=1	PREDICTED: 11-oxo-beta-amyrin 30-oxidase-like [Nicotiana tomentosiformis]
EVM0021922.2	--	--	--	--	Uncharacterized protein {ECO:0000313|EnsemblPlants:PGSC0003DMT400062607} OS=Solanum tuberosum (Potato) PE=4 SV=1	PREDICTED: protein ECERIFERUM 26-like [Solanum tuberosum]
EVM0021940.1	Cellular Component: protein storage vacuole (GO:0000326);; Biological Process: glycolytic process (GO:0006096);; Biological Process: polyamine catabolic process (GO:0006598);; Biological Process: calcium ion transport (GO:0006816);; Biological Process: water transport (GO:0006833);; Biological Process: hyperosmotic response (GO:0006972);; Biological Process: Golgi organization (GO:0007030);; Biol…	K09873|3.74687e-165|sot:102589703|K09873 aquaporin TIP | (RefSeq) aquaporin TIP1-1	[G]	Carbohydrate transport and metabolism	Uncharacterized protein {ECO:0000313|EnsemblPlants:PGSC0003DMT400072432} OS=Solanum tuberosum (Potato) PE=3 SV=1	PREDICTED: aquaporin TIP1-1 [Nicotiana sylvestris]
EVM0021988.3	--	--	--	--	Uncharacterized protein {ECO:0000313|EnsemblPlants:PGSC0003DMT400004280} OS=Solanum tuberosum (Potato) PE=4 SV=1	PREDICTED: uncharacterized protein LOC102604316 [Solanum tuberosum]
EVM0021989.1	Biological Process: activation of MAPKK activity (GO:0000186);; Biological Process: cell plate assembly (GO:0000919);; Molecular Function: MAP kinase kinase kinase activity (GO:0004709);; Molecular Function: protein binding (GO:0005515);; Molecular Function: ATP binding (GO:0005524);; Cellular Component: nucleus (GO:0005634);; Cellular Component: cytoskeleton (GO:0005856);; Biological Process: DN…	--	[T]	Signal transduction mechanisms	Uncharacterized protein {ECO:0000313|EnsemblPlants:PGSC0003DMT400023236} OS=Solanum tuberosum (Potato) PE=4 SV=1	PREDICTED: mitogen-activated protein kinase kinase kinase NPK1-like [Solanum tuberosum]
EVM0021997.1	Molecular Function: DNA binding (GO:0003677);; Molecular Function: DNA-binding transcription factor activity (GO:0003700);; Cellular Component: nucleus (GO:0005634);; Biological Process: regulation of transcription, DNA-templated (GO:0006355);; Biological Process: pattern specification process (GO:0007389);; Biological Process: stem cell population maintenance (GO:0019827);; Biological Process: r…	K09285|0|sot:102586303|K09285 AP2-like factor, ANT lineage | (RefSeq) AP2-like ethylene-responsive transcription factor PLT2	--	--	Uncharacterized protein {ECO:0000313|EnsemblPlants:PGSC0003DMT400035354} OS=Solanum tuberosum (Potato) PE=4 SV=1	PREDICTED: AP2-like ethylene-responsive transcription factor PLT2 [Solanum lycopersicum]
EVM0022010.2	--	--	--	--	Uncharacterized protein {ECO:0000313|EnsemblPlants:PGSC0003DMT400043940} OS=Solanum tuberosum (Potato) PE=4 SV=1	PREDICTED: uncharacterized protein LOC104230352 [Nicotiana sylvestris]
EVM0022021.2	Molecular Function: inorganic anion exchanger activity (GO:0005452);; Biological Process: anion transport (GO:0006820);; Cellular Component: integral component of membrane (GO:0016021);;	--	[P]	Inorganic ion transport and metabolism	Uncharacterized protein {ECO:0000313|EnsemblPlants:Solyc06g071500.2.1} OS=Solanum lycopersicum (Tomato) PE=4 SV=1	PREDICTED: probable boron transporter 2 [Nicotiana sylvestris]
EVM0022065.1	Molecular Function: trehalose-phosphatase activity (GO:0004805);; Biological Process: trehalose biosynthetic process (GO:0005992);;	K01087|0|spen:107027069|K01087 trehalose 6-phosphate phosphatase [EC:3.1.3.12] | (RefSeq) probable trehalose-phosphate phosphatase F	[G]	Carbohydrate transport and metabolism	Trehalose 6-phosphate phosphatase {ECO:0000256|RuleBase:RU361117} OS=Solanum lycopersicum (Tomato) PE=3 SV=1	PREDICTED: probable trehalose-phosphate phosphatase F [Solanum lycopersicum]
EVM0022077.2	Biological Process: very long-chain fatty acid metabolic process (GO:0000038);; Cellular Component: endoplasmic reticulum (GO:0005783);; Biological Process: fatty acid biosynthetic process (GO:0006633);; Biological Process: epidermal cell differentiation (GO:0009913);; Cellular Component: membrane (GO:0016020);; Molecular Function: transferase activity, transferring acyl groups other than amino-a…	K15397|0|spen:107028580|K15397 3-ketoacyl-CoA synthase [EC:2.3.1.199] | (RefSeq) 3-ketoacyl-CoA synthase 10	--	--	3-ketoacyl-CoA synthase {ECO:0000256|PIRNR:PIRNR036417} OS=Solanum tuberosum (Potato) PE=3 SV=1	PREDICTED: 3-ketoacyl-CoA synthase 10 [Solanum lycopersicum]
EVM0022083.2	Molecular Function: monooxygenase activity (GO:0004497);; Molecular Function: iron ion binding (GO:0005506);; Molecular Function: electron transfer activity (GO:0009055);; Molecular Function: oxidoreductase activity, acting on paired donors, with incorporation or reduction of molecular oxygen (GO:0016705);; Molecular Function: heme binding (GO:0020037);; Biological Process: oxidation-reduction pr…	--	[Q]	Secondary metabolites biosynthesis, transport and catabolism	Uncharacterized protein {ECO:0000313|EnsemblPlants:PGSC0003DMT400034407} OS=Solanum tuberosum (Potato) PE=3 SV=1	PREDICTED: premnaspirodiene oxygenase-like [Solanum tuberosum]
EVM0022127.2	--	K13495|0|spen:107021268|K13495 cis-zeatin O-glucosyltransferase [EC:2.4.1.215] | (RefSeq) zeatin O-glucosyltransferase-like	[GC]	--	Uncharacterized protein {ECO:0000313|EnsemblPlants:PGSC0003DMT400043219} OS=Solanum tuberosum (Potato) PE=3 SV=1	PREDICTED: zeatin O-glucosyltransferase-like [Solanum lycopersicum]
EVM0022214.1	--	--	--	--	Uncharacterized protein {ECO:0000313|EnsemblPlants:PGSC0003DMT400052957} OS=Solanum tuberosum (Potato) PE=4 SV=1	PREDICTED: uncharacterized protein LOC102578509 [Solanum tuberosum]
EVM0022218.1	--	--	--	--	Uncharacterized protein {ECO:0000313|EnsemblPlants:PGSC0003DMT400077599} OS=Solanum tuberosum (Potato) PE=4 SV=1	PREDICTED: dirigent protein 24-like [Nicotiana tomentosiformis]
EVM0022234.2	Molecular Function: copper ion binding (GO:0005507);; Molecular Function: L-ascorbate oxidase activity (GO:0008447);; Biological Process: vegetative to reproductive phase transition of meristem (GO:0010228);; Biological Process: lignin catabolic process (GO:0046274);; Biological Process: response to copper ion (GO:0046688);; Cellular Component: apoplast (GO:0048046);; Molecular Function: hydroqui…	K05909|0|sot:102582004|K05909 laccase [EC:1.10.3.2] | (RefSeq) laccase-7-like	[Q]	Secondary metabolites biosynthesis, transport and catabolism	Laccase {ECO:0000256|RuleBase:RU361119} OS=Solanum tuberosum (Potato) PE=3 SV=1	PREDICTED: laccase-7-like [Solanum tuberosum]
EVM0022235.1	--	K00430|0|spen:107013626|K00430 peroxidase [EC:1.11.1.7] | (RefSeq) peroxidase N-like	--	--	Uncharacterized protein {ECO:0000313|EnsemblPlants:Solyc01g006310.2.1} OS=Solanum lycopersicum (Tomato) PE=3 SV=1	PREDICTED: peroxidase N [Nicotiana tomentosiformis]
EVM0022261.1	Molecular Function: ATP binding (GO:0005524);; Cellular Component: cytoplasm (GO:0005737);; Cellular Component: cytoskeleton (GO:0005856);;	--	[Z]	Cytoskeleton	Uncharacterized protein {ECO:0000313|EnsemblPlants:Solyc10g080500.1.1} OS=Solanum lycopersicum (Tomato) PE=3 SV=1	PREDICTED: actin-58-like [Solanum tuberosum]
EVM0022292.1	--	--	--	--	Uncharacterized protein {ECO:0000313|EnsemblPlants:PGSC0003DMT400071418} OS=Solanum tuberosum (Potato) PE=4 SV=1	PREDICTED: uncharacterized protein LOC102586134 [Solanum tuberosum]
EVM0022312.2	Molecular Function: DNA-binding transcription factor activity (GO:0003700);; Cellular Component: nucleus (GO:0005634);; Biological Process: regulation of transcription, DNA-templated (GO:0006355);; Biological Process: procambium histogenesis (GO:0010067);; Molecular Function: sequence-specific DNA binding (GO:0043565);;	--	--	--	Uncharacterized protein {ECO:0000313|EnsemblPlants:PGSC0003DMT400020662} OS=Solanum tuberosum (Potato) PE=4 SV=1	PREDICTED: WUSCHEL-related homeobox 4-like [Solanum tuberosum]
EVM0022328.2	Molecular Function: sphingomyelin phosphodiesterase activity (GO:0004767);; Molecular Function: GTP binding (GO:0005525);; Cellular Component: cytoplasm (GO:0005737);; Cellular Component: plasma membrane (GO:0005886);; Biological Process: actin filament organization (GO:0007015);; Biological Process: small GTPase mediated signal transduction (GO:0007264);; Biological Process: plant-type cell wall…	K04392|7.45493e-143|spen:107010382|K04392 Ras-related C3 botulinum toxin substrate 1 | (RefSeq) rac-like GTP-binding protein RAC13	[R]	General function prediction only	Uncharacterized protein {ECO:0000313|EnsemblPlants:Solyc02g077400.2.1} OS=Solanum lycopersicum (Tomato) PE=3 SV=1	PREDICTED: rac-like GTP-binding protein RAC13 [Solanum lycopersicum]
EVM0022340.1	Molecular Function: GTPase activity (GO:0003924);; Molecular Function: GTP binding (GO:0005525);; Cellular Component: intracellular (GO:0005622);; Cellular Component: plasma membrane (GO:0005886);; Biological Process: obsolete GTP catabolic process (GO:0006184);; Biological Process: small GTPase mediated signal transduction (GO:0007264);; Biological Process: trichome morphogenesis (GO:0010090);; …	K04392|1.57452e-145|spen:107013755|K04392 Ras-related C3 botulinum toxin substrate 1 | (RefSeq) rac-like GTP-binding protein 5	[R]	General function prediction only	Uncharacterized protein {ECO:0000313|EnsemblPlants:Solyc01g088780.2.1} OS=Solanum lycopersicum (Tomato) PE=3 SV=1	PREDICTED: rac-like GTP-binding protein 5 [Solanum lycopersicum]
EVM0022362.1	--	--	--	--	Uncharacterized protein {ECO:0000313|EnsemblPlants:Solyc06g075360.2.1} OS=Solanum lycopersicum (Tomato) PE=4 SV=1	PREDICTED: tetraspanin-3 [Solanum lycopersicum]
EVM0022368.1	Molecular Function: phosphorelay sensor kinase activity (GO:0000155);; Molecular Function: phosphorelay response regulator activity (GO:0000156);; Molecular Function: protein serine/threonine kinase activity (GO:0004674);; Molecular Function: ATP binding (GO:0005524);; Cellular Component: endoplasmic reticulum membrane (GO:0005789);; Biological Process: regulation of transcription, DNA-templated …	K14509|0|spen:107004921|K14509 ethylene receptor [EC:2.7.13.-] | (RefSeq) protein EIN4	[T]	Signal transduction mechanisms	Uncharacterized protein {ECO:0000313|EnsemblPlants:Solyc11g006180.1.1} OS=Solanum lycopersicum (Tomato) PE=2 SV=1	ethylene receptor homolog precursor [Solanum lycopersicum]
EVM0022374.1	--	--	--	--	Uncharacterized protein {ECO:0000313|EnsemblPlants:PGSC0003DMT400048017} OS=Solanum tuberosum (Potato) PE=4 SV=1	PREDICTED: uncharacterized protein At1g04910-like [Solanum tuberosum]
EVM0022383.1	--	--	--	--	Uncharacterized protein {ECO:0000313|EnsemblPlants:PGSC0003DMT400080508} OS=Solanum tuberosum (Potato) PE=4 SV=1	PREDICTED: anthranilate N-benzoyltransferase protein 1-like [Solanum tuberosum]
EVM0022402.2	--	--	[R]	General function prediction only	Uncharacterized protein {ECO:0000313|EnsemblPlants:PGSC0003DMT400030168} OS=Solanum tuberosum (Potato) PE=4 SV=1	PREDICTED: zinc finger protein ZAT10-like [Nicotiana tomentosiformis]
EVM0022419.2	--	--	--	--	Uncharacterized protein {ECO:0000313|EnsemblPlants:Solyc12g089240.1.1} OS=Solanum lycopersicum (Tomato) PE=4 SV=1	PREDICTED: B-box zinc finger protein 20 [Solanum lycopersicum]
[truncated: 2,220 more rows]
