# Supplementary material for: Revealing evolution of tropane alkaloid biosynthesis by analyzing two genomes in the Solanaceae family
Source: Nat Commun. 2023 Mar 15;14:1446. doi: 10.1038/s41467-023-37133-4 (PMC10017790; doi:10.1038/s41467-023-37133-4)
Supplement: Supplementary file 8 — Supplementary Data 5 [file 41467_2023_37133_MOESM8_ESM.xlsx]

## Sheet: SD5
Supplementary Data 5. The information on genes in the “brown” module generated by WGCNA analysis.
GeneID	GO_annotation	KEGG_annotation	KOG_class	KOG_class_annotation	TrEMBL_annotation	nr_annotation
EVM0000074.1	--	--	--	--	--	PREDICTED: uncharacterized protein LOC104105545 [Nicotiana tomentosiformis]
EVM0000083.1	Molecular Function: monooxygenase activity (GO:0004497);; Molecular Function: iron ion binding (GO:0005506);; Molecular Function: electron transfer activity (GO:0009055);; Molecular Function: oxidoreductase activity, acting on paired donors, with incorporation or reduction of molecular oxygen (GO:0016705);; Molecular Function: heme binding (GO:0020037);; Biological Process: oxidation-reduction pr…	K07408|4.53198e-179|sot:102589304|K07408 cytochrome P450 family 1 subfamily A polypeptide 1 [EC:1.14.14.1] | (RefSeq) cytochrome P450 71A6-like	[Q]	Secondary metabolites biosynthesis, transport and catabolism	Uncharacterized protein {ECO:0000313|EnsemblPlants:Solyc03g112030.1.1} OS=Solanum lycopersicum (Tomato) PE=3 SV=1	PREDICTED: cytochrome P450 71A6-like [Solanum tuberosum]
EVM0000100.1	Cellular Component: cytoplasm (GO:0005737);; Molecular Function: N-acetyltransferase activity (GO:0008080);; Biological Process: sulfate transport (GO:0008272);; Molecular Function: sulfate transmembrane transporter activity (GO:0015116);; Cellular Component: plasma membrane part (GO:0044459);; Molecular Function: tyramine N-feruloyltransferase activity (GO:0050366);;	--	[E]	Amino acid transport and metabolism	Uncharacterized protein {ECO:0000313|EnsemblPlants:PGSC0003DMT400067635} OS=Solanum tuberosum (Potato) PE=4 SV=1	PREDICTED: tyramine N-feruloyltransferase 10/30-like [Solanum tuberosum]
EVM0000190.2	Molecular Function: kinase activity (GO:0016301);;	--	--	--	Uncharacterized protein {ECO:0000313|EnsemblPlants:Solyc02g080010.2.1} OS=Solanum lycopersicum (Tomato) PE=4 SV=1	PREDICTED: cysteine-rich receptor-like protein kinase 25-like [Solanum tuberosum]
EVM0000229.2	--	K08900|0|sly:101261461|K08900 mitochondrial chaperone BCS1 | (RefSeq) AAA-ATPase At3g50940-like	[O]	Posttranslational modification, protein turnover, chaperones	Uncharacterized protein {ECO:0000313|EnsemblPlants:Solyc10g007280.2.1} OS=Solanum lycopersicum (Tomato) PE=3 SV=1	PREDICTED: probable mitochondrial chaperone BCS1-A [Nicotiana sylvestris]
EVM0000288.1	--	--	--	--	Uncharacterized protein {ECO:0000313|EnsemblPlants:PGSC0003DMT400034143} OS=Solanum tuberosum (Potato) PE=4 SV=1	PREDICTED: putative F-box protein PP2-B12 [Solanum lycopersicum]
EVM0000564.2	Molecular Function: protein serine/threonine kinase activity (GO:0004674);; Molecular Function: ATP binding (GO:0005524);; Biological Process: protein phosphorylation (GO:0006468);; Molecular Function: oxidoreductase activity (GO:0016491);;	--	[T]	Signal transduction mechanisms	Uncharacterized protein {ECO:0000313|EnsemblPlants:PGSC0003DMT400026001} OS=Solanum tuberosum (Potato) PE=3 SV=1	PREDICTED: wall-associated receptor kinase-like 14 [Nicotiana sylvestris]
EVM0000618.2	Molecular Function: protein serine/threonine kinase activity (GO:0004674);; Molecular Function: ATP binding (GO:0005524);; Biological Process: protein phosphorylation (GO:0006468);; Biological Process: cell wall macromolecule catabolic process (GO:0016998);;	K04733|0|spen:107030506|K04733 interleukin-1 receptor-associated kinase 4 [EC:2.7.11.1] | (RefSeq) lysM domain receptor-like kinase 4	--	--	Uncharacterized protein {ECO:0000313|EnsemblPlants:PGSC0003DMT400015591} OS=Solanum tuberosum (Potato) PE=4 SV=1	PREDICTED: protein LYK5-like [Solanum tuberosum]
EVM0000766.1	--	--	--	--	Uncharacterized protein {ECO:0000313|EnsemblPlants:PGSC0003DMT400080467} OS=Solanum tuberosum (Potato) PE=4 SV=1	PREDICTED: cannabidiolic acid synthase-like [Solanum tuberosum]
EVM0001027.1	Molecular Function: carbonate dehydratase activity (GO:0004089);; Molecular Function: calcium-transporting ATPase activity (GO:0005388);; Molecular Function: calmodulin binding (GO:0005516);; Molecular Function: ATP binding (GO:0005524);; Cellular Component: endoplasmic reticulum membrane (GO:0005789);; Cellular Component: plasma membrane (GO:0005886);; Biological Process: protein targeting to me…	K01537|0|sot:102589419|K01537 Ca2+-transporting ATPase [EC:3.6.3.8] | (RefSeq) calcium-transporting ATPase 2, plasma membrane-type-like	[P]	Inorganic ion transport and metabolism	Calcium-transporting ATPase {ECO:0000256|RuleBase:RU361146} OS=Solanum tuberosum (Potato) PE=3 SV=1	PREDICTED: calcium-transporting ATPase 2, plasma membrane-type-like [Solanum tuberosum]
EVM0001138.2	--	K13464|6.90918e-98|sot:102580049|K13464 jasmonate ZIM domain-containing protein | (RefSeq) protein TIFY 10A	--	--	Uncharacterized protein {ECO:0000313|EnsemblPlants:PGSC0003DMT400007592} OS=Solanum tuberosum (Potato) PE=4 SV=1	PREDICTED: protein TIFY 10A-like [Solanum tuberosum]
EVM0001180.1	Cellular Component: integral component of membrane (GO:0016021);;	--	[E]	Amino acid transport and metabolism	Uncharacterized protein {ECO:0000313|EnsemblPlants:Solyc06g060110.2.1} OS=Solanum lycopersicum (Tomato) PE=4 SV=1	PREDICTED: amino acid transporter isoform X1 [Solanum lycopersicum]
EVM0001456.1	--	--	--	--	Uncharacterized protein {ECO:0000313|EnsemblPlants:PGSC0003DMT400073051} OS=Solanum tuberosum (Potato) PE=4 SV=1	PREDICTED: N66 matrix protein-like [Solanum lycopersicum]
EVM0001623.1	Molecular Function: transferase activity, transferring phosphorus-containing groups (GO:0016772);;	K04733|0|sot:102586183|K04733 interleukin-1 receptor-associated kinase 4 [EC:2.7.11.1] | (RefSeq) G-type lectin S-receptor-like serine/threonine-protein kinase RLK1	--	--	Uncharacterized protein {ECO:0000313|EnsemblPlants:PGSC0003DMT400047488} OS=Solanum tuberosum (Potato) PE=3 SV=1	PREDICTED: G-type lectin S-receptor-like serine/threonine-protein kinase RLK1 [Nicotiana sylvestris]
EVM0001801.1	--	K00799|1.09373e-113|sly:101258000|K00799 glutathione S-transferase [EC:2.5.1.18] | (RefSeq) glutathione transferase GST 23-like	[O]	Posttranslational modification, protein turnover, chaperones	Uncharacterized protein {ECO:0000313|EnsemblPlants:Solyc01g081270.2.1} OS=Solanum lycopersicum (Tomato) PE=3 SV=1	PREDICTED: glutathione transferase GST 23-like [Nicotiana sylvestris]
EVM0001999.1	Molecular Function: monooxygenase activity (GO:0004497);; Molecular Function: iron ion binding (GO:0005506);; Molecular Function: electron transfer activity (GO:0009055);; Molecular Function: oxidoreductase activity, acting on paired donors, with incorporation or reduction of molecular oxygen (GO:0016705);; Molecular Function: heme binding (GO:0020037);; Biological Process: oxidation-reduction pr…	K09832|0|spen:107011895|K09832 sterol 22-desaturase [EC:1.14.19.41] | (RefSeq) cytochrome P450 710A1-like	[QI]	--	Uncharacterized protein {ECO:0000313|EnsemblPlants:Solyc02g070580.1.1} OS=Solanum lycopersicum (Tomato) PE=2 SV=1	sterol 22-desaturase [Solanum lycopersicum]
EVM0002226.2	--	--	--	--	Uncharacterized protein {ECO:0000313|EnsemblPlants:Solyc03g112700.1.1} OS=Solanum lycopersicum (Tomato) PE=4 SV=1	PREDICTED: uncharacterized protein LOC101256758 [Solanum lycopersicum]
EVM0002311.1	--	--	--	--	Uncharacterized protein {ECO:0000313|EnsemblPlants:PGSC0003DMT400039173} OS=Solanum tuberosum (Potato) PE=4 SV=1	unnamed protein product [Coffea canephora]
EVM0002384.3	Molecular Function: glutamate decarboxylase activity (GO:0004351);; Molecular Function: calmodulin binding (GO:0005516);; Biological Process: glutamate metabolic process (GO:0006536);; Molecular Function: oxidoreductase activity (GO:0016491);; Molecular Function: pyridoxal phosphate binding (GO:0030170);; Biological Process: response to cadmium ion (GO:0046686);; Biological Process: oxidation-red…	K01580|0|spen:107016348|K01580 glutamate decarboxylase [EC:4.1.1.15] | (RefSeq) glutamate decarboxylase 4	[E]	Amino acid transport and metabolism	Glutamate decarboxylase {ECO:0000256|RuleBase:RU361171} OS=Solanum lycopersicum (Tomato) PE=3 SV=1	PREDICTED: glutamate decarboxylase 4 [Solanum lycopersicum]
EVM0002419.2	Molecular Function: zinc ion binding (GO:0008270);; Molecular Function: mannitol dehydrogenase activity (GO:0046029);; Biological Process: oxidation-reduction process (GO:0055114);;	K00083|0|sly:101249426|K00083 cinnamyl-alcohol dehydrogenase [EC:1.1.1.195] | (RefSeq) probable cinnamyl alcohol dehydrogenase 6	[Q]	Secondary metabolites biosynthesis, transport and catabolism	Uncharacterized protein {ECO:0000313|EnsemblPlants:PGSC0003DMT400054502} OS=Solanum tuberosum (Potato) PE=4 SV=1	PREDICTED: probable cinnamyl alcohol dehydrogenase 6 [Nicotiana sylvestris]
EVM0002464.2	Biological Process: proline transport (GO:0015824);;	--	--	--	Uncharacterized protein {ECO:0000313|EnsemblPlants:PGSC0003DMT400058629} OS=Solanum tuberosum (Potato) PE=4 SV=1	PREDICTED: MACPF domain-containing protein At1g14780-like [Solanum tuberosum]
EVM0002498.1	Molecular Function: polygalacturonase activity (GO:0004650);; Cellular Component: extracellular region (GO:0005576);; Biological Process: carbohydrate metabolic process (GO:0005975);;	--	--	--	Uncharacterized protein {ECO:0000313|EnsemblPlants:PGSC0003DMT400081328} OS=Solanum tuberosum (Potato) PE=3 SV=1	PREDICTED: probable polygalacturonase [Nicotiana sylvestris]
EVM0002597.2	Molecular Function: transporter activity (GO:0005215);; Biological Process: transport (GO:0006810);; Cellular Component: integral component of membrane (GO:0016021);;	K09873|1.66705e-164|spen:107023161|K09873 aquaporin TIP | (RefSeq) probable aquaporin TIP1-1	[G]	Carbohydrate transport and metabolism	Uncharacterized protein {ECO:0000313|EnsemblPlants:Solyc06g074820.2.1} OS=Solanum lycopersicum (Tomato) PE=2 SV=1	aquaporin-like [Solanum lycopersicum]
EVM0002905.1	--	K12185|1.03799e-111|sly:101261084|K12185 ESCRT-I complex subunit VPS37 | (RefSeq) vacuolar protein-sorting-associated protein 37 homolog 1	[S]	Function unknown	Uncharacterized protein {ECO:0000313|EnsemblPlants:Solyc10g085810.1.1} OS=Solanum lycopersicum (Tomato) PE=4 SV=1	PREDICTED: vacuolar protein-sorting-associated protein 37 homolog 1-like [Nicotiana sylvestris]
EVM0003084.1	--	--	--	--	Uncharacterized protein {ECO:0000313|EnsemblPlants:PGSC0003DMT400075260} OS=Solanum tuberosum (Potato) PE=4 SV=1	PREDICTED: uncharacterized protein LOC102603344 isoform X1 [Solanum tuberosum]
EVM0003149.1	Molecular Function: DNA binding (GO:0003677);; Molecular Function: DNA-binding transcription factor activity (GO:0003700);; Cellular Component: nucleus (GO:0005634);; Biological Process: regulation of transcription, DNA-templated (GO:0006355);;	K14516|2.12333e-112|sot:102592933|K14516 ethylene-responsive transcription factor 1 | (RefSeq) ethylene-responsive transcription factor 1B-like	--	--	S25-XP1 DNA binding protein {ECO:0000313|EMBL:AAB38748.1} OS=Nicotiana tabacum (Common tobacco) PE=2 SV=1	S25-XP1 DNA binding protein [Nicotiana tabacum]
EVM0003283.2	Cellular Component: Golgi stack (GO:0005795);; Molecular Function: lactosylceramide 4-alpha-galactosyltransferase activity (GO:0050512);;	K01988|0|sot:102584175|K01988 lactosylceramide 4-alpha-galactosyltransferase [EC:2.4.1.228] | (RefSeq) lactosylceramide 4-alpha-galactosyltransferase-like	[G]	Carbohydrate transport and metabolism	Uncharacterized protein {ECO:0000313|EnsemblPlants:PGSC0003DMT400049203} OS=Solanum tuberosum (Potato) PE=4 SV=1	PREDICTED: lactosylceramide 4-alpha-galactosyltransferase-like [Nicotiana tomentosiformis]
EVM0003302.2	--	--	--	--	Uncharacterized protein {ECO:0000313|EnsemblPlants:PGSC0003DMT400067738} OS=Solanum tuberosum (Potato) PE=4 SV=1	PREDICTED: F-box protein At2g27310 [Solanum lycopersicum]
EVM0003315.1	Cellular Component: integral component of membrane (GO:0016021);; Biological Process: transmembrane transport (GO:0055085);;	--	[S]	Function unknown	Uncharacterized protein {ECO:0000313|EnsemblPlants:PGSC0003DMT400035511} OS=Solanum tuberosum (Potato) PE=4 SV=1	PREDICTED: uncharacterized transporter C5D6.04-like isoform X1 [Nicotiana sylvestris]
EVM0003358.2	--	--	[S]	Function unknown	Uncharacterized protein {ECO:0000313|EnsemblPlants:PGSC0003DMT400061001} OS=Solanum tuberosum (Potato) PE=4 SV=1	PREDICTED: uncharacterized protein LOC102584089 [Solanum tuberosum]
EVM0003388.4	Molecular Function: ATP binding (GO:0005524);; Cellular Component: plasma membrane (GO:0005886);; Biological Process: obsolete ATP catabolic process (GO:0006200);; Biological Process: transport (GO:0006810);; Biological Process: defense response (GO:0006952);; Cellular Component: integral component of membrane (GO:0016021);; Molecular Function: ATPase activity (GO:0016887);;	--	[Q]	Secondary metabolites biosynthesis, transport and catabolism	Uncharacterized protein {ECO:0000313|EnsemblPlants:PGSC0003DMT400076209} OS=Solanum tuberosum (Potato) PE=4 SV=1	PREDICTED: pleiotropic drug resistance protein 1-like [Solanum tuberosum]
EVM0003451.1	Molecular Function: aspartic-type endopeptidase activity (GO:0004190);; Biological Process: proteolysis (GO:0006508);;	--	[O]	Posttranslational modification, protein turnover, chaperones	Uncharacterized protein {ECO:0000313|EnsemblPlants:PGSC0003DMT400091831} OS=Solanum tuberosum (Potato) PE=4 SV=1	PREDICTED: protein ASPARTIC PROTEASE IN GUARD CELL 1-like [Solanum tuberosum]
EVM0003578.1	Biological Process: respiratory burst involved in defense response (GO:0002679);; Cellular Component: nucleus (GO:0005634);; Biological Process: response to oxidative stress (GO:0006979);; Biological Process: response to cold (GO:0009409);; Biological Process: response to water deprivation (GO:0009414);; Biological Process: response to wounding (GO:0009611);; Biological Process: response to mecha…	--	[R]	General function prediction only	Uncharacterized protein {ECO:0000313|EnsemblPlants:PGSC0003DMT400030168} OS=Solanum tuberosum (Potato) PE=4 SV=1	PREDICTED: zinc finger protein ZAT10-like [Nicotiana tomentosiformis]
EVM0003634.1	Biological Process: defense response (GO:0006952);; Molecular Function: ADP binding (GO:0043531);;	--	[T]	Signal transduction mechanisms	Uncharacterized protein {ECO:0000313|EnsemblPlants:PGSC0003DMT400080649} OS=Solanum tuberosum (Potato) PE=4 SV=1	PREDICTED: putative late blight resistance protein homolog R1B-17-like [Solanum tuberosum]
EVM0003805.1	--	--	--	--	Uncharacterized protein {ECO:0000313|EnsemblPlants:Solyc09g011840.1.1} OS=Solanum lycopersicum (Tomato) PE=4 SV=1	PREDICTED: L-type lectin-domain containing receptor kinase VIII.2-like [Nicotiana sylvestris]
EVM0003849.1	--	K04733|0|sot:102602186|K04733 interleukin-1 receptor-associated kinase 4 [EC:2.7.11.1] | (RefSeq) receptor-like protein kinase FERONIA	[T]	Signal transduction mechanisms	Uncharacterized protein {ECO:0000313|EnsemblPlants:PGSC0003DMT400027429} OS=Solanum tuberosum (Potato) PE=4 SV=1	PREDICTED: receptor-like protein kinase FERONIA-like [Solanum tuberosum]
EVM0004154.1	Cellular Component: ubiquitin ligase complex (GO:0000151);; Molecular Function: ubiquitin-protein transferase activity (GO:0004842);; Biological Process: protein ubiquitination (GO:0016567);;	--	--	--	Photoperiod responsive protein {ECO:0000313|EMBL:CAC35703.1} OS=Solanum tuberosum subsp. andigenum PE=2 SV=1	photoperiod responsive protein [Solanum tuberosum subsp. andigenum]
EVM0004164.2	Cellular Component: plastid (GO:0009536);; Molecular Function: oxidoreductase activity, acting on diphenols and related substances as donors, oxygen as acceptor (GO:0016682);; Biological Process: metabolic process (GO:0044710);;	K00422|0|sly:101263372|K00422 polyphenol oxidase [EC:1.10.3.1] | (RefSeq) polyphenol oxidase, chloroplastic-like	--	--	Uncharacterized protein {ECO:0000313|EnsemblPlants:Solyc02g078650.2.1} OS=Solanum lycopersicum (Tomato) PE=4 SV=1	PREDICTED: polyphenol oxidase, chloroplastic-like [Nicotiana sylvestris]
EVM0004240.2	Biological Process: polysaccharide catabolic process (GO:0000272);; Molecular Function: chitinase activity (GO:0004568);; Cellular Component: extracellular region (GO:0005576);; Cellular Component: cell wall (GO:0005618);; Cellular Component: vacuole (GO:0005773);; Biological Process: chitin catabolic process (GO:0006032);; Molecular Function: chitin binding (GO:0008061);; Biological Process: res…	K01183|0|sly:101266770|K01183 chitinase [EC:3.2.1.14] | (RefSeq) endochitinase 3-like	[R]	General function prediction only	Uncharacterized protein {ECO:0000313|EnsemblPlants:Solyc10g055820.1.1} OS=Solanum lycopersicum (Tomato) PE=4 SV=1	PREDICTED: endochitinase 3-like [Solanum lycopersicum]
EVM0004348.2	Molecular Function: high-affinity glucose:proton symporter activity (GO:0005358);; Cellular Component: plasma membrane (GO:0005886);; Cellular Component: plasmodesma (GO:0009506);; Biological Process: monosaccharide transmembrane transport (GO:0015749);; Cellular Component: integral component of membrane (GO:0016021);; Molecular Function: 2-alkenal reductase [NAD(P)] activity (GO:0032440);; Biolo…	--	[R]	General function prediction only	Uncharacterized protein {ECO:0000313|EnsemblPlants:PGSC0003DMT400081426} OS=Solanum tuberosum (Potato) PE=3 SV=1	PREDICTED: sugar transport protein 13-like [Solanum tuberosum]
EVM0004371.2	Biological Process: regulation of immune system process (GO:0002682);; Molecular Function: DNA-binding transcription factor activity (GO:0003700);; Biological Process: regulation of transcription, DNA-templated (GO:0006355);; Biological Process: immune response (GO:0006955);; Biological Process: hormone-mediated signaling pathway (GO:0009755);; Biological Process: regulation of defense response (…	--	--	--	Uncharacterized protein {ECO:0000313|EnsemblPlants:PGSC0003DMT400051047} OS=Solanum tuberosum (Potato) PE=4 SV=1	PREDICTED: probable WRKY transcription factor 40-like [Solanum tuberosum]
EVM0004383.1	--	--	[R]	General function prediction only	Uncharacterized protein {ECO:0000313|EnsemblPlants:PGSC0003DMT400012617} OS=Solanum tuberosum (Potato) PE=4 SV=1	PREDICTED: putative lipase ROG1 isoform X3 [Nicotiana tomentosiformis]
EVM0004451.1	Molecular Function: magnesium ion binding (GO:0000287);; Cellular Component: cytoplasm (GO:0005737);; Biological Process: terpenoid biosynthetic process (GO:0016114);; Molecular Function: vetispiradiene synthase activity (GO:0034003);;	--	--	--	Putative vetispiradiene synthase {ECO:0000313|EMBL:BAN58139.1} OS=Hyoscyamus albus PE=4 SV=1	putative vetispiradiene synthase [Hyoscyamus albus]
EVM0004494.2	Molecular Function: glutathione transferase activity (GO:0004364);; Molecular Function: peroxidase activity (GO:0004601);; Biological Process: auxin-activated signaling pathway (GO:0009734);;	K00799|5.99117e-136|sly:101255036|K00799 glutathione S-transferase [EC:2.5.1.18] | (RefSeq) probable glutathione S-transferase	[O]	Posttranslational modification, protein turnover, chaperones	Uncharacterized protein {ECO:0000313|EnsemblPlants:Solyc10g007640.2.1} OS=Solanum lycopersicum (Tomato) PE=3 SV=1	PREDICTED: probable glutathione S-transferase [Solanum lycopersicum]
EVM0004642.6	--	--	--	--	Uncharacterized protein {ECO:0000313|EnsemblPlants:Solyc12g088440.1.1} OS=Solanum lycopersicum (Tomato) PE=4 SV=1	PREDICTED: uncharacterized protein LOC101257750 [Solanum lycopersicum]
EVM0004661.2	--	--	--	--	Uncharacterized protein {ECO:0000313|EnsemblPlants:PGSC0003DMT400037882} OS=Solanum tuberosum (Potato) PE=4 SV=1	PREDICTED: uncharacterized protein LOC104119128 [Nicotiana tomentosiformis]
EVM0004677.1	--	--	--	--	Uncharacterized protein {ECO:0000313|EMBL:KGN54981.1} OS=Cucumis sativus (Cucumber) PE=4 SV=1	PREDICTED: uncharacterized protein LOC104084710 [Nicotiana tomentosiformis]
EVM0004715.2	Molecular Function: carboxy-lyase activity (GO:0016831);; Biological Process: carboxylic acid metabolic process (GO:0019752);; Molecular Function: pyridoxal phosphate binding (GO:0030170);;	K01590|0|sot:102581623|K01590 histidine decarboxylase [EC:4.1.1.22] | (RefSeq) histidine decarboxylase-like	[E]	Amino acid transport and metabolism	Uncharacterized protein {ECO:0000313|EnsemblPlants:PGSC0003DMT400038296} OS=Solanum tuberosum (Potato) PE=3 SV=1	PREDICTED: histidine decarboxylase-like [Solanum tuberosum]
EVM0004855.1	Biological Process: response to stimulus (GO:0050896);;	--	--	--	Uncharacterized protein {ECO:0000313|EnsemblPlants:Solyc05g054380.1.1} OS=Solanum lycopersicum (Tomato) PE=3 SV=1	PREDICTED: pathogenesis-related protein STH-2-like [Nicotiana tomentosiformis]
EVM0004918.1	--	--	--	--	Uncharacterized protein {ECO:0000313|EnsemblPlants:Solyc06g061190.1.1} OS=Solanum lycopersicum (Tomato) PE=4 SV=1	PREDICTED: extensin-like [Solanum lycopersicum]
EVM0004927.1	Cellular Component: ubiquitin ligase complex (GO:0000151);; Molecular Function: ubiquitin-protein transferase activity (GO:0004842);; Biological Process: defense response (GO:0006952);; Biological Process: membrane organization (GO:0016044);; Biological Process: protein ubiquitination (GO:0016567);; Biological Process: detection of molecule of fungal origin (GO:0032491);; Biological Process: macr…	--	--	--	Uncharacterized protein {ECO:0000313|EnsemblPlants:PGSC0003DMT400075778} OS=Solanum tuberosum (Potato) PE=4 SV=1	PREDICTED: U-box domain-containing protein 21-like [Solanum tuberosum]
EVM0005089.1	--	--	--	--	Uncharacterized protein {ECO:0000313|EnsemblPlants:PGSC0003DMT400059241} OS=Solanum tuberosum (Potato) PE=4 SV=1	PREDICTED: uncharacterized protein LOC104089857 [Nicotiana tomentosiformis]
EVM0005157.1	Biological Process: arginine catabolic process (GO:0006527);; Biological Process: spermidine biosynthetic process (GO:0008295);; Molecular Function: arginine decarboxylase activity (GO:0008792);;	K01583|0|sot:102596487|K01583 arginine decarboxylase [EC:4.1.1.19] | (RefSeq) arginine decarboxylase	--	--	Arginine decarboxylase {ECO:0000256|RuleBase:RU003740} OS=Datura stramonium (Jimsonweed) PE=2 SV=1	arginine decarboxylase 1 [Datura stramonium]
EVM0005276.1	Biological Process: metabolic process (GO:0008152);; Molecular Function: hydrolase activity (GO:0016787);;	--	[V]	Defense mechanisms	Uncharacterized protein {ECO:0000313|EnsemblPlants:PGSC0003DMT400071863} OS=Solanum tuberosum (Potato) PE=4 SV=1	PREDICTED: probable carboxylesterase 120-like [Solanum tuberosum]
EVM0005336.1	Biological Process: protein targeting to membrane (GO:0006612);; Biological Process: membrane fusion (GO:0006944);; Biological Process: response to water deprivation (GO:0009414);; Biological Process: response to wounding (GO:0009611);; Biological Process: response to ethylene (GO:0009723);; Biological Process: response to auxin (GO:0009733);; Biological Process: abscisic acid-activated signaling…	--	--	--	Uncharacterized protein {ECO:0000313|EnsemblPlants:PGSC0003DMT400059994} OS=Solanum tuberosum (Potato) PE=4 SV=1	PREDICTED: uncharacterized protein LOC102586253 [Solanum tuberosum]
EVM0005554.1	--	--	--	--	Uncharacterized protein {ECO:0000313|EnsemblPlants:Solyc06g050140.1.1} OS=Solanum lycopersicum (Tomato) PE=4 SV=1	--
EVM0005640.2	Molecular Function: monooxygenase activity (GO:0004497);; Molecular Function: iron ion binding (GO:0005506);; Molecular Function: electron transfer activity (GO:0009055);; Molecular Function: oxidoreductase activity, acting on paired donors, with incorporation or reduction of molecular oxygen (GO:0016705);; Molecular Function: heme binding (GO:0020037);; Biological Process: oxidation-reduction pr…	--	[QI]	--	Uncharacterized protein {ECO:0000313|EnsemblPlants:PGSC0003DMT400027373} OS=Solanum tuberosum (Potato) PE=3 SV=1	PREDICTED: secologanin synthase-like [Solanum tuberosum]
EVM0005870.2	Molecular Function: cysteamine dioxygenase activity (GO:0047800);; Biological Process: oxidation-reduction process (GO:0055114);;	K10712|1.00263e-178|sot:102593179|K10712 cysteamine dioxygenase [EC:1.13.11.19] | (RefSeq) plant cysteine oxidase 2	[S]	Function unknown	Uncharacterized protein {ECO:0000313|EnsemblPlants:PGSC0003DMT400003317} OS=Solanum tuberosum (Potato) PE=4 SV=1	PREDICTED: 2-aminoethanethiol dioxygenase-like [Solanum tuberosum]
EVM0005885.1	--	--	--	--	Uncharacterized protein {ECO:0000313|EnsemblPlants:PGSC0003DMT400087791} OS=Solanum tuberosum (Potato) PE=4 SV=1	PREDICTED: uncharacterized protein LOC104243143 [Nicotiana sylvestris]
EVM0005958.2	Biological Process: defense response (GO:0006952);; Biological Process: response to biotic stimulus (GO:0009607);;	--	--	--	Uncharacterized protein {ECO:0000313|EnsemblPlants:Solyc09g091000.2.1} OS=Solanum lycopersicum (Tomato) PE=3 SV=1	pathogenesis-related protein STH-2 [Solanum tuberosum]
EVM0006151.2	--	K09422|4.78852e-137|sot:102588336|K09422 myb proto-oncogene protein, plant | (RefSeq) myb-related protein Myb4-like	[K]	Transcription	Uncharacterized protein {ECO:0000313|EnsemblPlants:PGSC0003DMT400060168} OS=Solanum tuberosum (Potato) PE=4 SV=1	PREDICTED: myb-related protein Myb4-like [Solanum tuberosum]
EVM0006180.2	--	K10664|0|sot:102578856|K10664 E3 ubiquitin-protein ligase ATL6/9/15/31/42/55 [EC:2.3.2.27] | (RefSeq) E3 ubiquitin-protein ligase ATL6-like	[O]	Posttranslational modification, protein turnover, chaperones	Uncharacterized protein {ECO:0000313|EnsemblPlants:PGSC0003DMT400046825} OS=Solanum tuberosum (Potato) PE=4 SV=1	PREDICTED: E3 ubiquitin-protein ligase ATL6-like [Solanum tuberosum]
EVM0006239.2	--	--	[T]	Signal transduction mechanisms	Uncharacterized protein {ECO:0000313|EnsemblPlants:PGSC0003DMT400047504} OS=Solanum tuberosum (Potato) PE=4 SV=1	PREDICTED: putative late blight resistance protein homolog R1A-3 [Nicotiana sylvestris]
EVM0006268.2	--	--	--	--	Uncharacterized protein {ECO:0000313|EnsemblPlants:PGSC0003DMT400074070} OS=Solanum tuberosum (Potato) PE=4 SV=1	PREDICTED: uncharacterized protein LOC104425848 [Eucalyptus grandis]
EVM0006320.2	Molecular Function: peroxidase activity (GO:0004601);; Biological Process: response to oxidative stress (GO:0006979);; Molecular Function: oxidoreductase activity, acting on single donors with incorporation of molecular oxygen, incorporation of two atoms of oxygen (GO:0016702);; Molecular Function: heme binding (GO:0020037);; Biological Process: oxidation-reduction process (GO:0055114);;	K10529|0|sot:102584442|K10529 alpha-dioxygenase [EC:1.-.-.-] | (RefSeq) alpha-dioxygenase 1-like	[R]	General function prediction only	Uncharacterized protein {ECO:0000313|EnsemblPlants:PGSC0003DMT400001350} OS=Solanum tuberosum (Potato) PE=4 SV=1	PREDICTED: alpha-dioxygenase 1-like [Solanum tuberosum]
EVM0006374.1	Molecular Function: galactosyltransferase activity (GO:0008378);;	K01988|0|sot:102584175|K01988 lactosylceramide 4-alpha-galactosyltransferase [EC:2.4.1.228] | (RefSeq) lactosylceramide 4-alpha-galactosyltransferase-like	[G]	Carbohydrate transport and metabolism	Uncharacterized protein {ECO:0000313|EnsemblPlants:PGSC0003DMT400049203} OS=Solanum tuberosum (Potato) PE=4 SV=1	PREDICTED: uncharacterized protein At4g19900-like [Solanum tuberosum]
EVM0006420.1	Biological Process: activation of MAPK activity involved in osmosensory signaling pathway (GO:0000169);; Biological Process: response to hypoxia (GO:0001666);; Molecular Function: MAP kinase activity (GO:0004707);; Molecular Function: ATP binding (GO:0005524);; Biological Process: regulation of transcription, DNA-templated (GO:0006355);; Biological Process: protein targeting to membrane (GO:00066…	K20536|0|spen:107021044|K20536 mitogen-activated protein kinase 3 [EC:2.7.11.24] | (RefSeq) mitogen-activated protein kinase 3-like	[T]	Signal transduction mechanisms	Mitogen-activated protein kinase {ECO:0000256|RuleBase:RU361165} OS=Datura metel (Devil's trumpet) PE=2 SV=2	mitogen activated protein kinase 1 [Datura metel]
EVM0006422.2	--	--	--	--	Uncharacterized protein {ECO:0000313|EnsemblPlants:PGSC0003DMT400000882} OS=Solanum tuberosum (Potato) PE=4 SV=1	PREDICTED: uncharacterized protein LOC102591923 [Solanum tuberosum]
EVM0006530.1	Molecular Function: peroxidase activity (GO:0004601);; Cellular Component: extracellular region (GO:0005576);; Molecular Function: heme binding (GO:0020037);; Biological Process: hydrogen peroxide catabolic process (GO:0042744);; Molecular Function: metal ion binding (GO:0046872);; Biological Process: oxidation-reduction process (GO:0055114);;	K00430|0|jcu:105640658|K00430 peroxidase [EC:1.11.1.7] | (RefSeq) peroxidase 68	--	--	Uncharacterized protein {ECO:0000313|EMBL:KDP38219.1} OS=Jatropha curcas (Barbados nut) PE=3 SV=1	hypothetical protein JCGZ_04862 [Jatropha curcas]
EVM0006612.1	--	--	--	--	Uncharacterized protein {ECO:0000313|EnsemblPlants:PGSC0003DMT400074530} OS=Solanum tuberosum (Potato) PE=4 SV=1	PREDICTED: uncharacterized protein LOC104224534 [Nicotiana sylvestris]
EVM0006788.2	Molecular Function: iron ion binding (GO:0005506);; Molecular Function: electron transfer activity (GO:0009055);; Molecular Function: heme binding (GO:0020037);; Molecular Function: isoflavone 2'-hydroxylase activity (GO:0033773);; Biological Process: oxidation-reduction process (GO:0055114);;	--	[Q]	Secondary metabolites biosynthesis, transport and catabolism	Uncharacterized protein {ECO:0000313|EnsemblPlants:Solyc04g078290.2.1} OS=Solanum lycopersicum (Tomato) PE=3 SV=1	PREDICTED: isoflavone 2&apos;-hydroxylase-like [Solanum lycopersicum]
EVM0007031.2	Molecular Function: DNA binding (GO:0003677);; Molecular Function: DNA-binding transcription factor activity (GO:0003700);; Cellular Component: nucleus (GO:0005634);; Biological Process: regulation of transcription, DNA-templated (GO:0006355);;	K09286|3.41388e-49|sly:544260|K09286 EREBP-like factor | (RefSeq) ERF3; ethylene response factor 3	--	--	Ethylene response factor 6b {ECO:0000313|EMBL:BAJ72666.1} OS=Nicotiana tabacum (Common tobacco) PE=4 SV=1	PREDICTED: ethylene-responsive transcription factor 4-like [Nicotiana tomentosiformis]
EVM0007065.1	Molecular Function: transporter activity (GO:0005215);; Cellular Component: plasma membrane (GO:0005886);; Biological Process: transport (GO:0006810);; Biological Process: response to stress (GO:0006950);; Cellular Component: integral component of membrane (GO:0016021);;	K09872|0|sly:544086|K09872 aquaporin PIP | (RefSeq) PIP1-5, RAMP, TRAMP; plasma membrane intrinsic protein 1.5	[G]	Carbohydrate transport and metabolism	Water channel protein {ECO:0000313|EMBL:BAA20075.1} OS=Nicotiana excelsior PE=2 SV=1	water channel protein [Nicotiana excelsior]
EVM0007167.2	Biological Process: cellular process (GO:0009987);; Biological Process: shoot system development (GO:0048367);; Biological Process: response to stimulus (GO:0050896);;	--	--	--	Uncharacterized protein {ECO:0000313|EnsemblPlants:PGSC0003DMT400007341} OS=Solanum tuberosum (Potato) PE=4 SV=1	PREDICTED: NAC transcription factor 29-like [Solanum tuberosum]
EVM0007213.2	--	--	--	--	Uncharacterized protein {ECO:0000313|EnsemblPlants:PGSC0003DMT400032175} OS=Solanum tuberosum (Potato) PE=4 SV=1	PREDICTED: uncharacterized protein LOC104093157 [Nicotiana tomentosiformis]
EVM0007375.2	Molecular Function: DNA binding (GO:0003677);; Molecular Function: chromatin binding (GO:0003682);;	K09422|8.49899e-101|sot:102587946|K09422 myb proto-oncogene protein, plant | (RefSeq) myb-related protein Myb4-like	[K]	Transcription	Myb-related transcription factor LBM1 {ECO:0000313|EMBL:BAA88221.1} OS=Nicotiana tabacum (Common tobacco) PE=4 SV=1	PREDICTED: myb-related protein Myb4-like [Nicotiana tomentosiformis]
EVM0007519.2	--	--	--	--	Uncharacterized protein {ECO:0000313|EnsemblPlants:PGSC0003DMT400073300} OS=Solanum tuberosum (Potato) PE=4 SV=1	PREDICTED: uncharacterized protein LOC104106496 [Nicotiana tomentosiformis]
EVM0007529.1	--	--	--	--	Uncharacterized protein {ECO:0000313|EnsemblPlants:Solyc03g006730.1.1} OS=Solanum lycopersicum (Tomato) PE=4 SV=1	PREDICTED: uncharacterized protein LOC102586591 [Solanum tuberosum]
EVM0007635.2	--	--	--	--	Uncharacterized protein {ECO:0000313|EnsemblPlants:PGSC0003DMT400039759} OS=Solanum tuberosum (Potato) PE=4 SV=1	PREDICTED: early nodulin-like protein 2-like isoform X1 [Solanum tuberosum]
EVM0007922.1	Molecular Function: carboxy-lyase activity (GO:0016831);; Biological Process: carboxylic acid metabolic process (GO:0019752);; Molecular Function: pyridoxal phosphate binding (GO:0030170);;	K01590|0|sot:102581292|K01590 histidine decarboxylase [EC:4.1.1.22] | (RefSeq) histidine decarboxylase-like	[E]	Amino acid transport and metabolism	Uncharacterized protein {ECO:0000313|EnsemblPlants:PGSC0003DMT400074719} OS=Solanum tuberosum (Potato) PE=3 SV=1	PREDICTED: histidine decarboxylase-like [Nicotiana tomentosiformis]
EVM0007930.2	Biological Process: transcription, DNA-templated (GO:0006351);;	--	--	--	Uncharacterized protein {ECO:0000313|EnsemblPlants:PGSC0003DMT400034871} OS=Solanum tuberosum (Potato) PE=4 SV=1	PREDICTED: ethylene-responsive transcription factor ERF096-like [Solanum tuberosum]
EVM0007938.2	Molecular Function: DNA binding (GO:0003677);; Molecular Function: chromatin binding (GO:0003682);;	K09422|1.673e-158|sot:102579937|K09422 myb proto-oncogene protein, plant | (RefSeq) protein ODORANT1	[K]	Transcription	Uncharacterized protein {ECO:0000313|EnsemblPlants:PGSC0003DMT400040462} OS=Solanum tuberosum (Potato) PE=4 SV=1	PREDICTED: protein ODORANT1-like [Solanum tuberosum]
EVM0008006.1	Biological Process: response to stress (GO:0006950);; Biological Process: cellular process (GO:0009987);; Molecular Function: transferase activity, transferring acyl groups other than amino-acyl groups (GO:0016747);; Biological Process: organic substance biosynthetic process (GO:1901576);;	--	--	--	Acyltransferase-like {ECO:0000313|EMBL:BAJ21223.1} OS=Solanum melongena (Eggplant) PE=2 SV=1	acyltransferase-like [Solanum melongena]
EVM0008020.2	Molecular Function: protein serine/threonine kinase activity (GO:0004674);; Molecular Function: ATP binding (GO:0005524);; Biological Process: protein phosphorylation (GO:0006468);;	--	--	--	Uncharacterized protein {ECO:0000313|EnsemblPlants:PGSC0003DMT400035191} OS=Solanum tuberosum (Potato) PE=3 SV=1	PREDICTED: cysteine-rich receptor-like protein kinase 2 isoform X2 [Nicotiana sylvestris]
EVM0008088.1	Molecular Function: nucleotide binding (GO:0000166);;	K08900|0|sind:105169663|K08900 mitochondrial chaperone BCS1 | (RefSeq) probable mitochondrial chaperone bcs1	[O]	Posttranslational modification, protein turnover, chaperones	Coffea canephora DH200=94 genomic scaffold, scaffold_1 {ECO:0000313|EMBL:CDO97027.1} OS=Coffea canephora (Robusta coffee) PE=3 SV=1	PREDICTED: probable mitochondrial chaperone BCS1-B [Nicotiana tomentosiformis]
EVM0008104.2	--	--	[S]	Function unknown	Uncharacterized protein {ECO:0000313|EnsemblPlants:PGSC0003DMT400025708} OS=Solanum tuberosum (Potato) PE=4 SV=1	PREDICTED: uncharacterized transporter YBR287W-like isoform X1 [Nicotiana tomentosiformis]
EVM0008255.1	Molecular Function: DNA-binding transcription factor activity (GO:0003700);; Cellular Component: nucleus (GO:0005634);; Biological Process: regulation of transcription, DNA-templated (GO:0006355);; Biological Process: toxin catabolic process (GO:0009407);; Biological Process: response to heat (GO:0009408);; Molecular Function: sequence-specific DNA binding (GO:0043565);;	K09419|7.8608e-131|spen:107017220|K09419 heat shock transcription factor, other eukaryote | (RefSeq) heat stress transcription factor B-3	[K]	Transcription	Uncharacterized protein {ECO:0000313|EnsemblPlants:PGSC0003DMT400070196} OS=Solanum tuberosum (Potato) PE=3 SV=1	PREDICTED: heat stress transcription factor B-3 [Nicotiana tomentosiformis]
EVM0008297.2	Biological Process: glutamine metabolic process (GO:0006541);; Molecular Function: hydrolase activity (GO:0016787);;	--	--	--	Uncharacterized protein {ECO:0000313|EnsemblPlants:PGSC0003DMT400067826} OS=Solanum tuberosum (Potato) PE=4 SV=1	PREDICTED: uncharacterized protein LOC102583236 [Solanum tuberosum]
EVM0008307.1	Cellular Component: membrane (GO:0016020);; Molecular Function: metal ion binding (GO:0046872);;	--	--	--	Uncharacterized protein {ECO:0000313|EnsemblPlants:PGSC0003DMT400052255} OS=Solanum tuberosum (Potato) PE=4 SV=1	PREDICTED: UPF0392 protein RCOM_0530710-like [Solanum tuberosum]
EVM0008567.2	--	K10664|0|sot:102578856|K10664 E3 ubiquitin-protein ligase ATL6/9/15/31/42/55 [EC:2.3.2.27] | (RefSeq) E3 ubiquitin-protein ligase ATL6-like	[O]	Posttranslational modification, protein turnover, chaperones	Uncharacterized protein {ECO:0000313|EnsemblPlants:PGSC0003DMT400046825} OS=Solanum tuberosum (Potato) PE=4 SV=1	PREDICTED: E3 ubiquitin-protein ligase ATL6-like [Solanum tuberosum]
EVM0008613.1	Molecular Function: DNA binding (GO:0003677);; Biological Process: regulation of transcription, DNA-templated (GO:0006355);; Biological Process: shoot system development (GO:0048367);; Biological Process: response to stimulus (GO:0050896);;	--	--	--	Uncharacterized protein {ECO:0000313|EnsemblPlants:PGSC0003DMT400047440} OS=Solanum tuberosum (Potato) PE=4 SV=1	PREDICTED: NAC transcription factor 29 [Solanum lycopersicum]
EVM0008621.4	Molecular Function: zinc ion binding (GO:0008270);;	K09377|5.64558e-133|spen:107012374|K09377 cysteine and glycine-rich protein | (RefSeq) LIM domain-containing protein WLIM1-like	[TZ]	--	Uncharacterized protein {ECO:0000313|EnsemblPlants:Solyc03g114000.2.1} OS=Solanum lycopersicum (Tomato) PE=4 SV=1	PREDICTED: LIM domain-containing protein WLIM1 [Solanum lycopersicum]
EVM0008685.2	Molecular Function: phosphoprotein phosphatase activity (GO:0004721);;	K06269|0|spen:107008456|K06269 serine/threonine-protein phosphatase PP1 catalytic subunit [EC:3.1.3.16] | (RefSeq) serine/threonine-protein phosphatase PP1	[TR]	--	Serine/threonine-protein phosphatase {ECO:0000256|RuleBase:RU004273} OS=Solanum lycopersicum (Tomato) PE=3 SV=1	PREDICTED: serine/threonine-protein phosphatase PP1 isozyme 9 [Nicotiana tomentosiformis]
EVM0008759.1	--	--	--	--	Uncharacterized protein {ECO:0000313|EnsemblPlants:Solyc04g074680.1.1} OS=Solanum lycopersicum (Tomato) PE=4 SV=1	PREDICTED: uncharacterized protein LOC104647148 [Solanum lycopersicum]
EVM0008920.1	Cellular Component: integral component of membrane (GO:0016021);;	--	[E]	Amino acid transport and metabolism	Uncharacterized protein {ECO:0000313|EnsemblPlants:PGSC0003DMT400025813} OS=Solanum tuberosum (Potato) PE=4 SV=1	PREDICTED: lysine histidine transporter-like 8 [Nicotiana sylvestris]
EVM0008994.2	--	--	--	--	Uncharacterized protein {ECO:0000313|EnsemblPlants:PGSC0003DMT400079244} OS=Solanum tuberosum (Potato) PE=4 SV=1	PREDICTED: uncharacterized protein LOC101267599 [Solanum lycopersicum]
EVM0009032.1	Molecular Function: DNA-binding transcription factor activity (GO:0003700);; Cellular Component: nucleus (GO:0005634);; Biological Process: regulation of transcription, DNA-templated (GO:0006355);; Biological Process: response to heat (GO:0009408);; Molecular Function: sequence-specific DNA binding (GO:0043565);;	K09419|1.24483e-141|sot:102594573|K09419 heat shock transcription factor, other eukaryote | (RefSeq) heat stress transcription factor B-3-like	[K]	Transcription	Uncharacterized protein {ECO:0000313|EnsemblPlants:PGSC0003DMT400021089} OS=Solanum tuberosum (Potato) PE=3 SV=1	PREDICTED: heat stress transcription factor B-3-like [Solanum tuberosum]
EVM0009056.2	--	--	--	--	Uncharacterized protein {ECO:0000313|EnsemblPlants:PGSC0003DMT400005896} OS=Solanum tuberosum (Potato) PE=4 SV=1	PREDICTED: uncharacterized protein LOC104095569 [Nicotiana tomentosiformis]
EVM0009103.1	Molecular Function: enzyme inhibitor activity (GO:0004857);; Cellular Component: cell wall (GO:0005618);; Molecular Function: pectinesterase activity (GO:0030599);; Biological Process: cell wall modification (GO:0042545);; Biological Process: negative regulation of catalytic activity (GO:0043086);; Molecular Function: aspartyl esterase activity (GO:0045330);; Biological Process: pectin catabolic …	K01051|0|sot:102588169|K01051 pectinesterase [EC:3.1.1.11] | (RefSeq) pectinesterase-like	--	--	Pectinesterase {ECO:0000256|RuleBase:RU000589} OS=Solanum tuberosum (Potato) PE=3 SV=1	PREDICTED: pectinesterase [Solanum lycopersicum]
EVM0009127.3	--	--	[TZ]	--	Uncharacterized protein {ECO:0000313|EnsemblPlants:Solyc01g105180.2.1} OS=Solanum lycopersicum (Tomato) PE=4 SV=1	PREDICTED: protein DA1-related 1-like isoform X1 [Solanum lycopersicum]
EVM0009290.1	Molecular Function: protein serine/threonine kinase activity (GO:0004674);; Molecular Function: ATP binding (GO:0005524);; Biological Process: protein phosphorylation (GO:0006468);; Biological Process: recognition of pollen (GO:0048544);;	--	--	--	Serine/threonine-protein kinase {ECO:0000256|PIRNR:PIRNR000641} OS=Solanum lycopersicum (Tomato) PE=3 SV=1	PREDICTED: receptor-like serine/threonine-protein kinase SD1-8 [Nicotiana tomentosiformis]
EVM0009418.2	Molecular Function: monooxygenase activity (GO:0004497);; Molecular Function: oxidoreductase activity, acting on paired donors, with incorporation or reduction of molecular oxygen (GO:0016705);; Molecular Function: metal ion binding (GO:0046872);;	K20665|0|sot:102585085|K20665 jasmonoyl-isoleucine 12-hydroxylase [EC:1.14.-.-] | (RefSeq) cytochrome P450 94B3	[QI]	--	Uncharacterized protein {ECO:0000313|EnsemblPlants:PGSC0003DMT400052065} OS=Solanum tuberosum (Potato) PE=3 SV=1	PREDICTED: cytochrome P450 94A1-like [Solanum tuberosum]
EVM0009433.1	Molecular Function: prephenate dehydratase activity (GO:0004664);; Biological Process: L-phenylalanine biosynthetic process (GO:0009094);; Molecular Function: arogenate dehydratase activity (GO:0047769);;	K05359|0|sot:102599370|K05359 arogenate/prephenate dehydratase [EC:4.2.1.91 4.2.1.51] | (RefSeq) arogenate dehydratase/prephenate dehydratase 6, chloroplastic-like	[E]	Amino acid transport and metabolism	Uncharacterized protein {ECO:0000313|EnsemblPlants:PGSC0003DMT400018339} OS=Solanum tuberosum (Potato) PE=4 SV=1	PREDICTED: arogenate dehydratase/prephenate dehydratase 6, chloroplastic-like [Nicotiana tomentosiformis]
EVM0009440.2	Biological Process: signal transduction (GO:0007165);; Biological Process: response to hormone (GO:0009725);; Biological Process: response to oxygen-containing compound (GO:1901700);;	--	--	--	Uncharacterized protein {ECO:0000313|EnsemblPlants:PGSC0003DMT400031801} OS=Solanum tuberosum (Potato) PE=4 SV=1	PREDICTED: uncharacterized protein At1g76660 [Nicotiana sylvestris]
EVM0009450.2	Cellular Component: ubiquitin ligase complex (GO:0000151);; Molecular Function: ubiquitin-protein transferase activity (GO:0004842);; Biological Process: defense response (GO:0006952);; Biological Process: membrane organization (GO:0016044);; Biological Process: protein ubiquitination (GO:0016567);; Biological Process: detection of molecule of fungal origin (GO:0032491);; Biological Process: macr…	--	--	--	Uncharacterized protein {ECO:0000313|EnsemblPlants:PGSC0003DMT400075778} OS=Solanum tuberosum (Potato) PE=4 SV=1	PREDICTED: U-box domain-containing protein 21-like [Nicotiana sylvestris]
EVM0009479.1	Biological Process: defense response (GO:0006952);; Biological Process: ethylene biosynthetic process (GO:0009693);; Molecular Function: 1-aminocyclopropane-1-carboxylate oxidase activity (GO:0009815);; Biological Process: fruit ripening (GO:0009835);; Molecular Function: oxidoreductase activity, acting on paired donors, with incorporation or reduction of molecular oxygen, 2-oxoglutarate as one d…	K05933|0|sly:544052|K05933 aminocyclopropanecarboxylate oxidase [EC:1.14.17.4] | (RefSeq) ACO1, EFE, ETH1, LEACO1, pTOM13; 1-aminocyclopropane-1-carboxylate oxidase 1	[QR]	--	1-aminocyclopropane-1-carboxylic acid oxidase {ECO:0000313|EMBL:ADO32577.1} OS=Solanum lycopersicum (Tomato) PE=2 SV=1	RecName: Full=1-aminocyclopropane-1-carboxylate oxidase 1; Short=ACC oxidase 1; AltName: Full=Ethylene-forming enzyme; Short=EFE; AltName: Full=Protein pTOM 13 [Solanum lycopersicum]
EVM0009597.1	Molecular Function: peroxidase activity (GO:0004601);; Biological Process: response to oxidative stress (GO:0006979);; Cellular Component: cytoplasmic vesicle (GO:0016023);; Molecular Function: heme binding (GO:0020037);; Molecular Function: metal ion binding (GO:0046872);; Biological Process: oxidation-reduction process (GO:0055114);;	K00430|0|sot:102592018|K00430 peroxidase [EC:1.11.1.7] | (RefSeq) cationic peroxidase 1-like	--	--	Uncharacterized protein {ECO:0000313|EnsemblPlants:PGSC0003DMT400078121} OS=Solanum tuberosum (Potato) PE=3 SV=1	PREDICTED: cationic peroxidase 1 [Solanum lycopersicum]
EVM0009606.1	--	--	--	--	Uncharacterized protein {ECO:0000313|EnsemblPlants:Solyc01g090300.2.1} OS=Solanum lycopersicum (Tomato) PE=4 SV=1	PREDICTED: ethylene-responsive transcription factor 2-like isoform X1 [Nicotiana sylvestris]
EVM0009675.1	Molecular Function: serine-type endopeptidase inhibitor activity (GO:0004867);;	--	--	--	Uncharacterized protein {ECO:0000313|EnsemblPlants:PGSC0003DMT400005404} OS=Solanum tuberosum (Potato) PE=4 SV=1	PREDICTED: proteinase inhibitor type-2 CEVI57-like [Solanum tuberosum]
EVM0009843.2	Cellular Component: integral component of membrane (GO:0016021);; Biological Process: transmembrane transport (GO:0055085);;	--	--	--	Uncharacterized protein {ECO:0000313|EnsemblPlants:Solyc04g080990.1.1} OS=Solanum lycopersicum (Tomato) PE=4 SV=1	PREDICTED: S-type anion channel SLAH4-like [Solanum lycopersicum]
EVM0009933.2	Molecular Function: UDP-N-acetylmuramate dehydrogenase activity (GO:0008762);; Biological Process: cytokinin metabolic process (GO:0009690);; Cellular Component: cytoplasmic vesicle (GO:0016023);; Molecular Function: cytokinin dehydrogenase activity (GO:0019139);; Biological Process: electron transport chain (GO:0022900);; Biological Process: secretion by cell (GO:0032940);; Molecular Function: f…	K00279|0|sot:102577493|K00279 cytokinin dehydrogenase [EC:1.5.99.12] | (RefSeq) CKX3; cytokinin oxidase/dehydrogenase	[C]	Energy production and conversion	Cytokinin oxidase/dehydrogenase {ECO:0000313|EMBL:ACP40987.1} OS=Solanum tuberosum (Potato) PE=2 SV=1	PREDICTED: cytokinin dehydrogenase 6-like isoform X2 [Nicotiana sylvestris]
EVM0009965.2	Molecular Function: magnesium ion binding (GO:0000287);; Cellular Component: cytoplasm (GO:0005737);; Biological Process: terpenoid biosynthetic process (GO:0016114);; Molecular Function: vetispiradiene synthase activity (GO:0034003);;	--	--	--	Uncharacterized protein {ECO:0000313|EnsemblPlants:PGSC0003DMT400070309} OS=Solanum tuberosum (Potato) PE=4 SV=1	PREDICTED: vetispiradiene synthase 1-like [Solanum tuberosum]
EVM0009987.2	--	--	--	--	Uncharacterized protein {ECO:0000313|EnsemblPlants:PGSC0003DMT400077209} OS=Solanum tuberosum (Potato) PE=4 SV=1	PREDICTED: peptide-N4-(N-acetyl-beta-glucosaminyl)asparagine amidase A-like [Solanum lycopersicum]
EVM0010020.4	Molecular Function: magnesium ion binding (GO:0000287);; Molecular Function: phospholipid-translocating ATPase activity (GO:0004012);; Molecular Function: ATP binding (GO:0005524);; Biological Process: cation transport (GO:0006812);; Biological Process: phospholipid transport (GO:0015914);; Cellular Component: integral component of membrane (GO:0016021);; Molecular Function: cation-transporting A…	K14802|0|spen:107020484|K14802 phospholipid-transporting ATPase [EC:3.6.3.1] | (RefSeq) phospholipid-transporting ATPase 1	[R]	General function prediction only	Uncharacterized protein {ECO:0000313|EnsemblPlants:Solyc01g096930.2.1} OS=Solanum lycopersicum (Tomato) PE=4 SV=1	PREDICTED: phospholipid-transporting ATPase 1 [Nicotiana tomentosiformis]
EVM0010091.1	Biological Process: metabolic process (GO:0008152);; Molecular Function: UDP-glucosyltransferase activity (GO:0035251);;	--	[GC]	--	UDP-glucose:glucosyltransferase {ECO:0000313|EMBL:BAG80549.1} OS=Lycium barbarum (Matrimony vine) PE=2 SV=1	UDP-glucose:glucosyltransferase [Lycium barbarum]
EVM0010105.2	Molecular Function: DNA-binding transcription factor activity (GO:0003700);; Biological Process: regulation of transcription, DNA-templated (GO:0006355);; Molecular Function: sequence-specific DNA binding (GO:0043565);;	--	--	--	WRKY transcription factor-b {ECO:0000313|EMBL:AAW66459.1} OS=Capsicum annuum (Bell pepper) PE=2 SV=1	WRKY transcription factor-b [Capsicum annuum]
EVM0010352.3	--	--	--	--	Uncharacterized protein {ECO:0000313|EnsemblPlants:Solyc07g039570.2.1} OS=Solanum lycopersicum (Tomato) PE=4 SV=1	PREDICTED: putative transcription factor bHLH041 isoform X1 [Nicotiana sylvestris]
EVM0010554.1	Molecular Function: acetylglucosaminyltransferase activity (GO:0008375);; Cellular Component: membrane (GO:0016020);;	--	--	--	Uncharacterized protein {ECO:0000313|EnsemblPlants:PGSC0003DMT400037733} OS=Solanum tuberosum (Potato) PE=4 SV=1	PREDICTED: uncharacterized protein LOC102583596 [Solanum tuberosum]
EVM0010760.1	Molecular Function: SNAP receptor activity (GO:0005484);; Cellular Component: plasma membrane (GO:0005886);; Biological Process: protein targeting to membrane (GO:0006612);; Biological Process: response to abscisic acid (GO:0009737);; Biological Process: salicylic acid mediated signaling pathway (GO:0009863);; Biological Process: jasmonic acid mediated signaling pathway (GO:0009867);; Biological …	K08486|0|spen:107015763|K08486 syntaxin 1B/2/3 | (RefSeq) syntaxin-121-like	[U]	Intracellular trafficking, secretion, and vesicular transport	Uncharacterized protein {ECO:0000313|EnsemblPlants:Solyc01g006950.2.1} OS=Solanum lycopersicum (Tomato) PE=3 SV=1	PREDICTED: syntaxin-121-like [Solanum lycopersicum]
EVM0010765.1	--	--	--	--	Uncharacterized protein {ECO:0000313|EnsemblPlants:PGSC0003DMT400010101} OS=Solanum tuberosum (Potato) PE=4 SV=1	PREDICTED: uncharacterized protein LOC102580155 [Solanum tuberosum]
EVM0010996.1	Molecular Function: DNA-binding transcription factor activity (GO:0003700);; Biological Process: regulation of transcription, DNA-templated (GO:0006355);; Molecular Function: sequence-specific DNA binding (GO:0043565);;	--	--	--	WRKY protein {ECO:0000313|EMBL:ABN69038.1} OS=Solanum tuberosum (Potato) PE=2 SV=1	PREDICTED: probable WRKY transcription factor 31 isoform X2 [Nicotiana sylvestris]
EVM0011203.5	Biological Process: branched-chain amino acid metabolic process (GO:0009081);; Molecular Function: L-leucine transaminase activity (GO:0052654);; Molecular Function: L-valine transaminase activity (GO:0052655);; Molecular Function: L-isoleucine transaminase activity (GO:0052656);;	K00826|0|sot:102591763|K00826 branched-chain amino acid aminotransferase [EC:2.6.1.42] | (RefSeq) branched-chain-amino-acid aminotransferase 2, chloroplastic-like	[E]	Amino acid transport and metabolism	Branched-chain-amino-acid aminotransferase {ECO:0000256|RuleBase:RU004517} OS=Solanum lycopersicum (Tomato) PE=3 SV=1	PREDICTED: branched-chain-amino-acid aminotransferase 2, chloroplastic-like [Nicotiana sylvestris]
EVM0011279.2	Biological Process: lipid metabolic process (GO:0006629);; Molecular Function: hydrolase activity (GO:0016787);;	--	[I]	Lipid transport and metabolism	Patatin {ECO:0000256|RuleBase:RU361262} OS=Solanum tuberosum (Potato) PE=3 SV=1	PREDICTED: patatin-3-Kuras 1-like [Solanum tuberosum]
EVM0011321.1	Molecular Function: serine-type endopeptidase inhibitor activity (GO:0004867);;	--	--	--	Uncharacterized protein {ECO:0000313|EnsemblPlants:PGSC0003DMT400061855} (Fragment) OS=Solanum tuberosum (Potato) PE=4 SV=1	PREDICTED: proteinase inhibitor PSI-1.2-like [Nicotiana sylvestris]
EVM0011333.2	Molecular Function: DNA binding (GO:0003677);; Biological Process: response to stress (GO:0006950);; Biological Process: cellular metabolic process (GO:0044237);;	K09419|1.84324e-136|sot:102594573|K09419 heat shock transcription factor, other eukaryote | (RefSeq) heat stress transcription factor B-3-like	[K]	Transcription	Uncharacterized protein {ECO:0000313|EnsemblPlants:PGSC0003DMT400021089} OS=Solanum tuberosum (Potato) PE=3 SV=1	PREDICTED: heat stress transcription factor B-3-like [Solanum tuberosum]
EVM0011616.2	--	--	[V]	Defense mechanisms	Uncharacterized protein {ECO:0000313|EnsemblPlants:Solyc09g075710.1.1} OS=Solanum lycopersicum (Tomato) PE=4 SV=1	PREDICTED: 2-hydroxyisoflavanone dehydratase-like [Solanum tuberosum]
EVM0011762.4	Molecular Function: magnesium ion binding (GO:0000287);; Molecular Function: phospholipid-translocating ATPase activity (GO:0004012);; Molecular Function: ATP binding (GO:0005524);; Biological Process: cation transport (GO:0006812);; Biological Process: phospholipid transport (GO:0015914);; Cellular Component: integral component of membrane (GO:0016021);; Molecular Function: cation-transporting A…	K14802|0|spen:107020484|K14802 phospholipid-transporting ATPase [EC:3.6.3.1] | (RefSeq) phospholipid-transporting ATPase 1	[R]	General function prediction only	Uncharacterized protein {ECO:0000313|EnsemblPlants:Solyc01g096930.2.1} OS=Solanum lycopersicum (Tomato) PE=4 SV=1	PREDICTED: phospholipid-transporting ATPase 1 [Nicotiana tomentosiformis]
EVM0011832.2	Biological Process: metabolic process (GO:0008152);; Molecular Function: transferase activity, transferring hexosyl groups (GO:0016758);;	--	[GC]	--	Uncharacterized protein {ECO:0000313|EnsemblPlants:Solyc03g071850.1.1} OS=Solanum lycopersicum (Tomato) PE=3 SV=1	PREDICTED: crocetin glucoside glucosyltransferase-like [Solanum lycopersicum]
EVM0012010.1	--	K02183|9.85026e-107|sot:102581338|K02183 calmodulin | (RefSeq) probable calcium-binding protein CML45	[T]	Signal transduction mechanisms	Uncharacterized protein {ECO:0000313|EnsemblPlants:PGSC0003DMT400003364} OS=Solanum tuberosum (Potato) PE=4 SV=1	PREDICTED: probable calcium-binding protein CML45 [Nicotiana tomentosiformis]
EVM0012105.1	--	--	--	--	Uncharacterized protein {ECO:0000313|EnsemblPlants:Solyc05g052210.2.1} OS=Solanum lycopersicum (Tomato) PE=4 SV=1	PREDICTED: uncharacterized protein LOC104220445 [Nicotiana sylvestris]
EVM0012127.1	--	--	--	--	Uncharacterized protein {ECO:0000313|EnsemblPlants:PGSC0003DMT400065407} OS=Solanum tuberosum (Potato) PE=4 SV=1	--
EVM0012197.1	Cellular Component: ubiquitin ligase complex (GO:0000151);; Molecular Function: ubiquitin-protein transferase activity (GO:0004842);; Biological Process: defense response (GO:0006952);; Biological Process: membrane organization (GO:0016044);; Biological Process: protein ubiquitination (GO:0016567);; Biological Process: detection of molecule of fungal origin (GO:0032491);; Biological Process: macr…	--	--	--	Uncharacterized protein {ECO:0000313|EnsemblPlants:PGSC0003DMT400075778} OS=Solanum tuberosum (Potato) PE=4 SV=1	PREDICTED: U-box domain-containing protein 21-like [Solanum tuberosum]
EVM0012243.1	Molecular Function: oxidoreductase activity, acting on paired donors, with incorporation or reduction of molecular oxygen, 2-oxoglutarate as one donor, and incorporation of one atom each of oxygen into both donors (GO:0016706);; Biological Process: oxidation-reduction process (GO:0055114);;	K06892|0|sot:102596149|K06892 feruloyl-CoA ortho-hydroxylase [EC:1.14.11.-] | (RefSeq) feruloyl CoA ortho-hydroxylase 2-like	[QR]	--	F6'H1 {ECO:0000313|EMBL:AIR07875.1} OS=Nicotiana attenuata (Coyote tobacco) PE=2 SV=1	PREDICTED: feruloyl CoA ortho-hydroxylase 1-like [Nicotiana tomentosiformis]
EVM0012292.1	Biological Process: metal ion transport (GO:0030001);; Molecular Function: metal ion binding (GO:0046872);;	--	--	--	Uncharacterized protein {ECO:0000313|EnsemblPlants:PGSC0003DMT400012123} OS=Solanum tuberosum (Potato) PE=4 SV=1	PREDICTED: uncharacterized protein LOC101254018 [Solanum lycopersicum]
EVM0012520.2	Biological Process: response to stress (GO:0006950);;	--	[O]	Posttranslational modification, protein turnover, chaperones	Uncharacterized protein {ECO:0000313|EnsemblPlants:PGSC0003DMT400036852} OS=Solanum tuberosum (Potato) PE=4 SV=1	PREDICTED: chaperone protein dnaJ 8, chloroplastic-like [Solanum tuberosum]
EVM0012699.2	Molecular Function: metalloendopeptidase activity (GO:0004222);; Biological Process: proteolysis (GO:0006508);; Molecular Function: zinc ion binding (GO:0008270);; Cellular Component: extracellular matrix (GO:0031012);;	--	[OW]	--	Matrix metalloprotease 1 {ECO:0000313|EMBL:ABF58910.1} OS=Nicotiana tabacum (Common tobacco) PE=2 SV=1	PREDICTED: metalloendoproteinase 1-like [Nicotiana tomentosiformis]
EVM0012766.7	--	--	[S]	Function unknown	Uncharacterized protein {ECO:0000313|EnsemblPlants:Solyc08g014150.2.1} OS=Solanum lycopersicum (Tomato) PE=4 SV=1	PREDICTED: C2 and GRAM domain-containing protein At1g03370-like [Nicotiana tomentosiformis]
EVM0012786.1	Molecular Function: hydrolase activity (GO:0016787);;	--	[I]	Lipid transport and metabolism	Uncharacterized protein {ECO:0000313|EnsemblPlants:PGSC0003DMT400037702} OS=Solanum tuberosum (Potato) PE=4 SV=1	PREDICTED: caffeoylshikimate esterase [Nicotiana sylvestris]
EVM0012819.1	Biological Process: response to molecule of fungal origin (GO:0002238);; Cellular Component: plasma membrane (GO:0005886);; Biological Process: cellular response to phosphate starvation (GO:0016036);; Biological Process: galactolipid biosynthetic process (GO:0019375);; Biological Process: cellular response to water deprivation (GO:0042631);;	--	--	--	Uncharacterized protein {ECO:0000313|EnsemblPlants:PGSC0003DMT400001925} OS=Solanum tuberosum (Potato) PE=4 SV=1	PREDICTED: uncharacterized protein LOC101259002 [Solanum lycopersicum]
EVM0012987.2	Molecular Function: inositol-3-phosphate synthase activity (GO:0004512);; Cellular Component: cytoplasm (GO:0005737);; Biological Process: inositol biosynthetic process (GO:0006021);; Biological Process: phospholipid biosynthetic process (GO:0008654);;	K01858|0|spen:107020459|K01858 myo-inositol-1-phosphate synthase [EC:5.5.1.4] | (RefSeq) inositol-3-phosphate synthase-like	[I]	Lipid transport and metabolism	Uncharacterized protein {ECO:0000313|EnsemblPlants:Solyc05g051850.2.1} OS=Solanum lycopersicum (Tomato) PE=4 SV=1	PREDICTED: inositol-3-phosphate synthase [Solanum tuberosum]
EVM0013143.1	--	--	--	--	Uncharacterized protein {ECO:0000313|EnsemblPlants:PGSC0003DMT400025547} OS=Solanum tuberosum (Potato) PE=4 SV=1	PREDICTED: thaumatin-like protein 1b [Nicotiana sylvestris]
EVM0013345.2	Biological Process: glutamine metabolic process (GO:0006541);; Molecular Function: hydrolase activity (GO:0016787);;	--	--	--	Uncharacterized protein {ECO:0000313|EnsemblPlants:PGSC0003DMT400062635} OS=Solanum tuberosum (Potato) PE=4 SV=1	PREDICTED: uncharacterized protein LOC102586707 [Solanum tuberosum]
EVM0013630.2	--	--	--	--	Uncharacterized protein {ECO:0000313|EnsemblPlants:Solyc04g074680.1.1} OS=Solanum lycopersicum (Tomato) PE=4 SV=1	PREDICTED: uncharacterized protein LOC104224886 [Nicotiana sylvestris]
EVM0013737.2	--	--	--	--	Uncharacterized protein {ECO:0000313|EnsemblPlants:PGSC0003DMT400008278} OS=Solanum tuberosum (Potato) PE=4 SV=1	PREDICTED: S-norcoclaurine synthase-like isoform X1 [Solanum tuberosum]
EVM0014109.2	Molecular Function: kinase activity (GO:0016301);; Biological Process: phosphorylation (GO:0016310);;	--	--	--	Uncharacterized protein {ECO:0000313|EnsemblPlants:PGSC0003DMT400077170} OS=Solanum tuberosum (Potato) PE=4 SV=1	PREDICTED: somatic embryogenesis receptor kinase 2-like isoform X1 [Solanum tuberosum]
EVM0014143.1	Biological Process: biosynthetic process (GO:0009058);; Molecular Function: transferase activity, transferring glycosyl groups (GO:0016757);;	--	--	--	Uncharacterized protein {ECO:0000313|EnsemblPlants:PGSC0003DMT400040627} OS=Solanum tuberosum (Potato) PE=4 SV=1	PREDICTED: uncharacterized protein LOC102584047 [Solanum tuberosum]
EVM0014168.4	Molecular Function: nucleotide binding (GO:0000166);; Biological Process: signal transduction (GO:0007165);; Biological Process: response to hormone (GO:0009725);; Biological Process: response to carbohydrate (GO:0009743);; Biological Process: innate immune response (GO:0045087);; Biological Process: localization (GO:0051179);; Biological Process: cellular response to organic substance (GO:007131…	--	[DT]	--	Uncharacterized protein {ECO:0000313|EnsemblPlants:PGSC0003DMT400066733} OS=Solanum tuberosum (Potato) PE=4 SV=1	PREDICTED: extra-large guanine nucleotide-binding protein 1-like [Solanum tuberosum]
EVM0014313.1	--	--	--	--	Uncharacterized protein {ECO:0000313|EnsemblPlants:PGSC0003DMT400096721} OS=Solanum tuberosum (Potato) PE=4 SV=1	PREDICTED: uncharacterized protein LOC104093406 [Nicotiana tomentosiformis]
EVM0014369.1	Molecular Function: monooxygenase activity (GO:0004497);; Molecular Function: iron ion binding (GO:0005506);; Molecular Function: electron transfer activity (GO:0009055);; Molecular Function: oxidoreductase activity, acting on paired donors, with incorporation or reduction of molecular oxygen (GO:0016705);; Molecular Function: heme binding (GO:0020037);; Biological Process: oxidation-reduction pr…	K09832|0|sly:100136886|K09832 sterol 22-desaturase [EC:1.14.19.41] | (RefSeq) SD1, CYP710A11, CYP710A7; sterol 22-desaturase	[QI]	--	Uncharacterized protein {ECO:0000313|EnsemblPlants:Solyc02g070580.1.1} OS=Solanum lycopersicum (Tomato) PE=2 SV=1	sterol 22-desaturase [Solanum lycopersicum]
EVM0014477.3	Biological Process: phosphatidylinositol dephosphorylation (GO:0046856);;	--	[U]	Intracellular trafficking, secretion, and vesicular transport	Uncharacterized protein {ECO:0000313|EnsemblPlants:PGSC0003DMT400062236} OS=Solanum tuberosum (Potato) PE=4 SV=1	PREDICTED: type I inositol 1,4,5-trisphosphate 5-phosphatase 2-like [Solanum tuberosum]
EVM0014615.1	--	K08900|0|sot:102598548|K08900 mitochondrial chaperone BCS1 | (RefSeq) AAA-ATPase At3g28600-like	[O]	Posttranslational modification, protein turnover, chaperones	Uncharacterized protein {ECO:0000313|EnsemblPlants:PGSC0003DMT400003559} OS=Solanum tuberosum (Potato) PE=3 SV=1	PREDICTED: probable mitochondrial chaperone BCS1-B-like [Solanum tuberosum]
EVM0014663.1	--	--	--	--	Uncharacterized protein {ECO:0000313|EnsemblPlants:PGSC0003DMT400082482} OS=Solanum tuberosum (Potato) PE=4 SV=1	PREDICTED: uncharacterized protein LOC104119109 [Nicotiana tomentosiformis]
EVM0014805.1	--	--	--	--	Uncharacterized protein {ECO:0000313|EnsemblPlants:PGSC0003DMT400036993} OS=Solanum tuberosum (Potato) PE=4 SV=1	--
EVM0015042.1	--	K01530|0|sot:102593677|K01530 phospholipid-translocating ATPase [EC:3.6.3.1] | (RefSeq) putative phospholipid-transporting ATPase 9	[R]	General function prediction only	Uncharacterized protein {ECO:0000313|EnsemblPlants:PGSC0003DMT400064690} OS=Solanum tuberosum (Potato) PE=4 SV=1	PREDICTED: putative phospholipid-transporting ATPase 9-like [Solanum tuberosum]
EVM0015291.1	Molecular Function: protein serine/threonine kinase activity (GO:0004674);; Molecular Function: non-membrane spanning protein tyrosine kinase activity (GO:0004715);; Molecular Function: ATP binding (GO:0005524);; Biological Process: protein phosphorylation (GO:0006468);;	--	[T]	Signal transduction mechanisms	Avr9/Cf-9 induced kinase 1 {ECO:0000313|EMBL:AAP03880.2} OS=Nicotiana tabacum (Common tobacco) PE=1 SV=2	PREDICTED: putative receptor-like protein kinase At1g72540 [Nicotiana tomentosiformis]
EVM0015465.1	--	--	--	--	Uncharacterized protein {ECO:0000313|EnsemblPlants:Solyc05g012180.2.1} OS=Solanum lycopersicum (Tomato) PE=4 SV=1	PREDICTED: putative methylesterase 11, chloroplastic [Nicotiana sylvestris]
EVM0015498.2	Molecular Function: protein serine/threonine kinase activity (GO:0004674);; Molecular Function: ATP binding (GO:0005524);; Biological Process: protein phosphorylation (GO:0006468);; Biological Process: pollen development (GO:0009555);;	K04733|0|sly:101255141|K04733 interleukin-1 receptor-associated kinase 4 [EC:2.7.11.1] | (RefSeq) calmodulin-binding receptor-like cytoplasmic kinase 2	[T]	Signal transduction mechanisms	Uncharacterized protein {ECO:0000313|EnsemblPlants:Solyc10g012170.2.1} OS=Solanum lycopersicum (Tomato) PE=3 SV=1	PREDICTED: calmodulin-binding receptor-like cytoplasmic kinase 2 isoform X1 [Solanum lycopersicum]
EVM0015574.2	Molecular Function: DNA-binding transcription factor activity (GO:0003700);; Biological Process: regulation of transcription, DNA-templated (GO:0006355);; Molecular Function: sequence-specific DNA binding (GO:0043565);;	--	--	--	WRKY transcription factor-b {ECO:0000313|EMBL:AAW66459.1} OS=Capsicum annuum (Bell pepper) PE=2 SV=1	WRKY transcription factor-b [Capsicum annuum]
EVM0015721.1	Cellular Component: plasma membrane (GO:0005886);; Biological Process: tryptophan catabolic process (GO:0006569);; Biological Process: response to mechanical stimulus (GO:0009612);; Biological Process: indoleacetic acid biosynthetic process (GO:0009684);; Cellular Component: anchored component of membrane (GO:0031225);;	--	--	--	Uncharacterized protein {ECO:0000313|EnsemblPlants:Solyc10g011730.2.1} OS=Solanum lycopersicum (Tomato) PE=4 SV=1	PREDICTED: arabinogalactan peptide 20-like [Solanum lycopersicum]
EVM0015722.1	--	--	--	--	Uncharacterized protein {ECO:0000313|EnsemblPlants:Solyc01g007960.2.1} OS=Solanum lycopersicum (Tomato) PE=3 SV=1	PREDICTED: cysteine-rich receptor-like protein kinase 2-like [Solanum tuberosum]
EVM0015799.2	--	--	[R]	General function prediction only	Uncharacterized protein {ECO:0000313|EnsemblPlants:PGSC0003DMT400069908} OS=Solanum tuberosum (Potato) PE=4 SV=1	PREDICTED: uncharacterized protein LOC104235482 [Nicotiana sylvestris]
EVM0015958.1	Molecular Function: serine-type endopeptidase inhibitor activity (GO:0004867);;	--	--	--	Uncharacterized protein {ECO:0000313|EnsemblPlants:PGSC0003DMT400005404} OS=Solanum tuberosum (Potato) PE=4 SV=1	PREDICTED: proteinase inhibitor type-2 CEVI57-like [Solanum tuberosum]
EVM0016009.2	Biological Process: carbohydrate metabolic process (GO:0005975);; Cellular Component: plant-type cell wall (GO:0009505);; Biological Process: seed coat development (GO:0010214);; Molecular Function: alpha-L-arabinofuranosidase activity (GO:0046556);; Cellular Component: apoplast (GO:0048046);;	--	--	--	Uncharacterized protein {ECO:0000313|EnsemblPlants:PGSC0003DMT400059046} OS=Solanum tuberosum (Potato) PE=4 SV=1	PREDICTED: beta-D-xylosidase 1-like [Solanum tuberosum]
EVM0016126.4	--	--	[R]	General function prediction only	Uncharacterized protein {ECO:0000313|EnsemblPlants:PGSC0003DMT400069908} OS=Solanum tuberosum (Potato) PE=4 SV=1	PREDICTED: uncharacterized protein LOC104235482 [Nicotiana sylvestris]
EVM0016174.1	Molecular Function: androstan-3-alpha,17-beta-diol dehydrogenase activity (GO:0047044);; Biological Process: oxidation-reduction process (GO:0055114);;	--	[R]	General function prediction only	Uncharacterized protein {ECO:0000313|EnsemblPlants:Solyc01g005500.2.1} OS=Solanum lycopersicum (Tomato) PE=3 SV=1	PREDICTED: secoisolariciresinol dehydrogenase-like [Solanum lycopersicum]
EVM0016184.2	Molecular Function: transferase activity, transferring glycosyl groups (GO:0016757);;	--	[GC]	--	Uncharacterized protein {ECO:0000313|EnsemblPlants:PGSC0003DMT400073796} OS=Solanum tuberosum (Potato) PE=3 SV=1	PREDICTED: UDP-glycosyltransferase 86A1-like [Solanum tuberosum]
EVM0016489.2	Molecular Function: SNAP receptor activity (GO:0005484);; Biological Process: intracellular protein transport (GO:0006886);; Cellular Component: membrane (GO:0016020);; Biological Process: vesicle-mediated transport (GO:0016192);;	K08486|4.24509e-175|spen:107015763|K08486 syntaxin 1B/2/3 | (RefSeq) syntaxin-121-like	[U]	Intracellular trafficking, secretion, and vesicular transport	Uncharacterized protein {ECO:0000313|EnsemblPlants:Solyc01g006950.2.1} OS=Solanum lycopersicum (Tomato) PE=3 SV=1	PREDICTED: syntaxin-121-like [Solanum lycopersicum]
EVM0016492.1	--	--	--	--	Uncharacterized protein {ECO:0000313|EnsemblPlants:Solyc04g057830.1.1} OS=Solanum lycopersicum (Tomato) PE=4 SV=1	PREDICTED: uncharacterized protein LOC104646915 [Solanum lycopersicum]
EVM0016599.2	--	--	--	--	Uncharacterized protein {ECO:0000313|EnsemblPlants:PGSC0003DMT400033379} OS=Solanum tuberosum (Potato) PE=4 SV=1	PREDICTED: stem-specific protein TSJT1-like [Nicotiana sylvestris]
EVM0016614.2	--	--	--	--	Cadmium resistance protein 2 {ECO:0000313|EMBL:AHW50668.1} OS=Nicotiana tabacum (Common tobacco) PE=2 SV=1	PREDICTED: protein PLANT CADMIUM RESISTANCE 2-like [Nicotiana tomentosiformis]
EVM0016625.2	--	--	--	--	Uncharacterized protein {ECO:0000313|EnsemblPlants:Solyc02g078160.2.1} OS=Solanum lycopersicum (Tomato) PE=4 SV=1	PREDICTED: uncharacterized protein LOC104088555 [Nicotiana tomentosiformis]
EVM0016633.5	--	K14508|0|sot:102601928|K14508 regulatory protein NPR1 | (RefSeq) regulatory protein NPR3-like	[R]	General function prediction only	Uncharacterized protein {ECO:0000313|EnsemblPlants:PGSC0003DMT400002412} OS=Solanum tuberosum (Potato) PE=4 SV=1	PREDICTED: regulatory protein NPR3-like [Solanum tuberosum]
EVM0016681.2	Cellular Component: extracellular region (GO:0005576);; Biological Process: killing of cells of other organism (GO:0031640);; Biological Process: defense response to fungus (GO:0050832);;	K13449|5.94465e-105|sot:102577780|K13449 pathogenesis-related protein 1 | (RefSeq) PR1B, pr1-1; pathogenesis-related protein 1b precursor	[S]	Function unknown	Pathogenesis related protein PR-1 {ECO:0000313|EMBL:CAB58263.1} (Precursor) OS=Solanum tuberosum (Potato) PE=2 SV=1	pathogenesis related protein PR-1 [Solanum tuberosum]
EVM0016726.2	Molecular Function: zinc ion binding (GO:0008270);;	--	[O]	Posttranslational modification, protein turnover, chaperones	Uncharacterized protein {ECO:0000313|EnsemblPlants:PGSC0003DMT400029456} OS=Solanum tuberosum (Potato) PE=4 SV=1	PREDICTED: RING-H2 finger protein ATL2-like [Nicotiana tomentosiformis]
EVM0016766.1	Molecular Function: magnesium ion binding (GO:0000287);; Cellular Component: cytoplasm (GO:0005737);; Biological Process: defense response (GO:0006952);; Molecular Function: terpene synthase activity (GO:0010333);; Biological Process: terpenoid biosynthetic process (GO:0016114);;	--	--	--	Uncharacterized protein {ECO:0000313|EnsemblPlants:PGSC0003DMT400014262} OS=Solanum tuberosum (Potato) PE=4 SV=1	PREDICTED: viridiflorene synthase-like [Solanum tuberosum]
EVM0016894.2	--	--	--	--	Uncharacterized protein {ECO:0000313|EnsemblPlants:PGSC0003DMT400009051} OS=Solanum tuberosum (Potato) PE=4 SV=1	PREDICTED: uncharacterized protein LOC102587766 [Solanum tuberosum]
EVM0017084.2	--	--	--	--	Uncharacterized protein {ECO:0000313|EnsemblPlants:PGSC0003DMT400045826} OS=Solanum tuberosum (Potato) PE=4 SV=1	PREDICTED: uncharacterized protein LOC102579809 [Solanum tuberosum]
EVM0017184.2	Biological Process: regulation of transcription, DNA-templated (GO:0006355);;	--	--	--	Scarecrow-like protein {ECO:0000313|EMBL:ACJ65328.1} OS=Capsicum annuum (Bell pepper) PE=2 SV=1	PREDICTED: scarecrow-like protein 21 [Nicotiana tomentosiformis]
EVM0017253.1	--	--	[O]	Posttranslational modification, protein turnover, chaperones	Uncharacterized protein {ECO:0000313|EnsemblPlants:PGSC0003DMT400041804} OS=Solanum tuberosum (Potato) PE=4 SV=1	PREDICTED: RING-H2 finger protein ATL52-like [Nicotiana sylvestris]
EVM0017270.1	--	--	--	--	EF2 protein {ECO:0000313|EMBL:AGW81769.1} OS=Nicotiana tabacum (Common tobacco) PE=2 SV=1	PREDICTED: pathogen-related protein-like isoform X1 [Nicotiana sylvestris]
EVM0017288.1	--	--	--	--	Uncharacterized protein {ECO:0000313|EnsemblPlants:PGSC0003DMT400097155} OS=Solanum tuberosum (Potato) PE=4 SV=1	PREDICTED: F-box protein At1g30200-like [Nicotiana sylvestris]
EVM0017378.2	--	--	[R]	General function prediction only	Uncharacterized protein {ECO:0000313|EnsemblPlants:PGSC0003DMT400068162} OS=Solanum tuberosum (Potato) PE=4 SV=1	PREDICTED: reticulon-like protein B22 isoform X1 [Solanum lycopersicum]
EVM0017388.2	--	--	--	--	Uncharacterized protein {ECO:0000313|EnsemblPlants:Solyc02g089470.1.1} OS=Solanum lycopersicum (Tomato) PE=4 SV=1	PREDICTED: protein GLUTAMINE DUMPER 5-like [Nicotiana tomentosiformis]
EVM0017389.1	Molecular Function: zinc ion binding (GO:0008270);; Molecular Function: oxidoreductase activity (GO:0016491);; Biological Process: oxidation-reduction process (GO:0055114);;	K00083|0|sot:102596010|K00083 cinnamyl-alcohol dehydrogenase [EC:1.1.1.195] | (RefSeq) probable mannitol dehydrogenase	[Q]	Secondary metabolites biosynthesis, transport and catabolism	Uncharacterized protein {ECO:0000313|EnsemblPlants:PGSC0003DMT400041577} OS=Solanum tuberosum (Potato) PE=4 SV=1	PREDICTED: probable mannitol dehydrogenase [Nicotiana sylvestris]
EVM0017426.1	--	--	--	--	Harpin inducing protein 1-like 18 {ECO:0000313|EMBL:BAD22534.1} OS=Nicotiana tabacum (Common tobacco) PE=2 SV=1	harpin inducing protein 1-like 18 [Nicotiana tabacum]
EVM0017501.1	--	--	--	--	Uncharacterized protein {ECO:0000313|EnsemblPlants:PGSC0003DMT400055257} OS=Solanum tuberosum (Potato) PE=4 SV=1	PREDICTED: protein YLS9-like [Nicotiana sylvestris]
EVM0017503.1	Molecular Function: transferase activity (GO:0016740);;	--	[S]	Function unknown	Uncharacterized protein {ECO:0000313|EnsemblPlants:PGSC0003DMT400061001} OS=Solanum tuberosum (Potato) PE=4 SV=1	PREDICTED: uncharacterized protein LOC102584089 [Solanum tuberosum]
EVM0017558.1	Molecular Function: oxidoreductase activity, acting on paired donors, with incorporation or reduction of molecular oxygen, 2-oxoglutarate as one donor, and incorporation of one atom each of oxygen into both donors (GO:0016706);; Biological Process: oxidation-reduction process (GO:0055114);;	K06892|0|sot:102596149|K06892 feruloyl-CoA ortho-hydroxylase [EC:1.14.11.-] | (RefSeq) feruloyl CoA ortho-hydroxylase 2-like	[QR]	--	F6'H1 {ECO:0000313|EMBL:AIR07875.1} OS=Nicotiana attenuata (Coyote tobacco) PE=2 SV=1	PREDICTED: feruloyl CoA ortho-hydroxylase 2-like [Nicotiana sylvestris]
EVM0017615.1	--	--	--	--	Uncharacterized protein {ECO:0000313|EnsemblPlants:Solyc02g078030.1.1} OS=Solanum lycopersicum (Tomato) PE=4 SV=1	PREDICTED: myosin-M heavy chain [Solanum lycopersicum]
EVM0017624.1	--	--	--	--	Uncharacterized protein {ECO:0000313|EnsemblPlants:PGSC0003DMT400073300} OS=Solanum tuberosum (Potato) PE=4 SV=1	PREDICTED: uncharacterized protein LOC104106496 [Nicotiana tomentosiformis]
EVM0017987.2	Molecular Function: monooxygenase activity (GO:0004497);; Molecular Function: iron ion binding (GO:0005506);; Molecular Function: electron transfer activity (GO:0009055);; Cellular Component: membrane (GO:0016020);; Molecular Function: oxidoreductase activity, acting on paired donors, with incorporation or reduction of molecular oxygen (GO:0016705);; Molecular Function: heme binding (GO:0020037);…	--	[Q]	Secondary metabolites biosynthesis, transport and catabolism	Uncharacterized protein {ECO:0000313|EnsemblPlants:PGSC0003DMT400074496} OS=Solanum tuberosum (Potato) PE=3 SV=1	PREDICTED: premnaspirodiene oxygenase-like isoform X1 [Solanum tuberosum]
EVM0018108.1	Biological Process: lipid metabolic process (GO:0006629);; Molecular Function: oxidoreductase activity, acting on paired donors, with oxidation of a pair of donors resulting in the reduction of molecular oxygen to two molecules of water (GO:0016717);; Biological Process: oxidation-reduction process (GO:0055114);;	K10256|0|sly:101255474|K10256 omega-6 fatty acid desaturase / acyl-lipid omega-6 desaturase (Delta-12 desaturase) [EC:1.14.19.6 1.14.19.22] | (RefSeq) delta(12)-fatty-acid desaturase FAD2-like	--	--	Uncharacterized protein {ECO:0000313|EnsemblPlants:PGSC0003DMT400092081} OS=Solanum tuberosum (Potato) PE=4 SV=1	PREDICTED: omega-6 fatty acid desaturase, endoplasmic reticulum isozyme 2-like [Solanum lycopersicum]
EVM0018223.1	Biological Process: defense response (GO:0006952);; Biological Process: metabolic process (GO:0008152);; Biological Process: biological_process (GO:0044699);; Biological Process: regulation of cellular process (GO:0050794);; Biological Process: localization (GO:0051179);;	--	--	--	Uncharacterized protein {ECO:0000313|EnsemblPlants:PGSC0003DMT400029812} OS=Solanum tuberosum (Potato) PE=4 SV=1	PREDICTED: probable WRKY transcription factor 48-like [Solanum tuberosum]
EVM0018260.2	Biological Process: drug transmembrane transport (GO:0006855);; Molecular Function: drug transmembrane transporter activity (GO:0015238);; Molecular Function: antiporter activity (GO:0015297);; Cellular Component: membrane (GO:0016020);;	K03327|0|sot:102591846|K03327 multidrug resistance protein, MATE family | (RefSeq) protein DETOXIFICATION 49-like	[R]	General function prediction only	MATE efflux family protein {ECO:0000256|RuleBase:RU004914} OS=Solanum tuberosum (Potato) PE=3 SV=1	PREDICTED: MATE efflux family protein DTX1-like [Nicotiana tomentosiformis]
EVM0018281.1	Cellular Component: Golgi stack (GO:0005795);; Molecular Function: lactosylceramide 4-alpha-galactosyltransferase activity (GO:0050512);;	K01988|0|sot:102584175|K01988 lactosylceramide 4-alpha-galactosyltransferase [EC:2.4.1.228] | (RefSeq) lactosylceramide 4-alpha-galactosyltransferase-like	[G]	Carbohydrate transport and metabolism	Uncharacterized protein {ECO:0000313|EnsemblPlants:PGSC0003DMT400049203} OS=Solanum tuberosum (Potato) PE=4 SV=1	PREDICTED: lactosylceramide 4-alpha-galactosyltransferase-like [Nicotiana tomentosiformis]
EVM0018286.1	Cellular Component: extracellular region (GO:0005576);;	--	--	--	Uncharacterized protein {ECO:0000313|EnsemblPlants:PGSC0003DMT400052810} OS=Solanum tuberosum (Potato) PE=3 SV=1	PREDICTED: expansin-like B1 [Nicotiana sylvestris]
EVM0018386.2	--	--	[O]	Posttranslational modification, protein turnover, chaperones	Uncharacterized protein {ECO:0000313|EnsemblPlants:PGSC0003DMT400079196} OS=Solanum tuberosum (Potato) PE=4 SV=1	PREDICTED: RING-H2 finger protein ATL54-like [Solanum lycopersicum]
EVM0018399.1	Molecular Function: protein-disulfide reductase activity (GO:0047134);; Biological Process: oxidation-reduction process (GO:0055114);;	--	--	--	Uncharacterized protein {ECO:0000313|EnsemblPlants:PGSC0003DMT400016143} OS=Solanum tuberosum (Potato) PE=4 SV=1	PREDICTED: uncharacterized protein LOC102598002 isoform X1 [Solanum tuberosum]
EVM0018430.1	Molecular Function: DNA binding (GO:0003677);; Molecular Function: DNA-binding transcription factor activity (GO:0003700);; Cellular Component: nucleus (GO:0005634);; Biological Process: regulation of transcription, DNA-templated (GO:0006355);; Biological Process: defense response (GO:0006952);;	K13433|1.4172e-86|sly:544042|K13433 pathogenesis-related genes transcriptional activator PTI5 | (RefSeq) Pti5	--	--	Uncharacterized protein {ECO:0000313|EnsemblPlants:PGSC0003DMT400027849} OS=Solanum tuberosum (Potato) PE=4 SV=1	pathogenesis-related genes transcriptional activator PTI5 [Solanum lycopersicum]
EVM0018448.2	Biological Process: transcription, DNA-templated (GO:0006351);;	K09287|0|sot:102588131|K09287 RAV-like factor | (RefSeq) AP2/ERF and B3 domain-containing transcription factor RAV1	--	--	Uncharacterized protein {ECO:0000313|EnsemblPlants:PGSC0003DMT400019296} OS=Solanum tuberosum (Potato) PE=4 SV=1	PREDICTED: AP2/ERF and B3 domain-containing transcription factor RAV1-like [Solanum tuberosum]
EVM0018573.2	Molecular Function: calmodulin-dependent protein kinase activity (GO:0004683);; Molecular Function: calcium ion binding (GO:0005509);; Molecular Function: ATP binding (GO:0005524);; Biological Process: protein phosphorylation (GO:0006468);;	--	[T]	Signal transduction mechanisms	Uncharacterized protein {ECO:0000313|EnsemblPlants:Solyc03g082500.2.1} OS=Solanum lycopersicum (Tomato) PE=2 SV=1	serine/threonine protein kinase pk23 [Solanum lycopersicum]
EVM0018671.1	Biological Process: carbohydrate metabolic process (GO:0005975);; Molecular Function: beta-glucosidase activity (GO:0008422);; Cellular Component: plant-type cell wall (GO:0009505);; Cellular Component: chloroplast (GO:0009507);; Cellular Component: apoplast (GO:0048046);;	--	--	--	Uncharacterized protein {ECO:0000313|EnsemblPlants:PGSC0003DMT400024532} OS=Solanum tuberosum (Potato) PE=4 SV=1	PREDICTED: probable beta-D-xylosidase 7 [Nicotiana tomentosiformis]
EVM0018677.2	Molecular Function: monooxygenase activity (GO:0004497);; Molecular Function: iron ion binding (GO:0005506);; Molecular Function: electron transfer activity (GO:0009055);; Molecular Function: oxidoreductase activity, acting on paired donors, with incorporation or reduction of molecular oxygen (GO:0016705);; Molecular Function: heme binding (GO:0020037);; Biological Process: oxidation-reduction pr…	--	[Q]	Secondary metabolites biosynthesis, transport and catabolism	Uncharacterized protein {ECO:0000313|EnsemblPlants:Solyc06g066230.2.1} OS=Solanum lycopersicum (Tomato) PE=3 SV=1	PREDICTED: cytochrome P450 71D7-like [Solanum lycopersicum]
EVM0018726.2	--	K20562|0|spen:107006725|K20562 biphenyl-4-hydroxylase | (RefSeq) cytochrome P450 CYP736A12-like	[Q]	Secondary metabolites biosynthesis, transport and catabolism	Uncharacterized protein {ECO:0000313|EnsemblPlants:PGSC0003DMT400033311} OS=Solanum tuberosum (Potato) PE=3 SV=1	PREDICTED: cytochrome P450 CYP736A12-like [Nicotiana tomentosiformis]
EVM0018729.1	--	K20858|0|sot:102601122|K20858 calcium uniporter protein, mitochondrial | (RefSeq) calcium uniporter protein 2, mitochondrial	[R]	General function prediction only	Uncharacterized protein {ECO:0000313|EnsemblPlants:PGSC0003DMT400003000} OS=Solanum tuberosum (Potato) PE=4 SV=1	PREDICTED: uncharacterized protein LOC104214110 isoform X1 [Nicotiana sylvestris]
EVM0018859.1	--	K13464|6.55317e-108|sot:102580049|K13464 jasmonate ZIM domain-containing protein | (RefSeq) protein TIFY 10A	--	--	Uncharacterized protein {ECO:0000313|EnsemblPlants:PGSC0003DMT400007592} OS=Solanum tuberosum (Potato) PE=4 SV=1	PREDICTED: protein TIFY 10A-like [Solanum tuberosum]
EVM0019105.1	Biological Process: cell wall macromolecule catabolic process (GO:0016998);;	--	--	--	Uncharacterized protein {ECO:0000313|EnsemblPlants:PGSC0003DMT400037108} OS=Solanum tuberosum (Potato) PE=4 SV=1	PREDICTED: uncharacterized protein LOC101263880 [Solanum lycopersicum]
EVM0019147.1	Molecular Function: iron ion binding (GO:0005506);; Cellular Component: chloroplast (GO:0009507);; Biological Process: response to wounding (GO:0009611);; Biological Process: jasmonic acid biosynthetic process (GO:0009695);; Biological Process: lateral root formation (GO:0010311);; Molecular Function: linoleate 13S-lipoxygenase activity (GO:0016165);; Biological Process: oxylipin biosynthetic pro…	K15718|0|sot:102593728|K15718 linoleate 9S-lipoxygenase [EC:1.13.11.58] | (RefSeq) probable linoleate 9S-lipoxygenase 5	--	--	Lipoxygenase {ECO:0000256|RuleBase:RU003975} OS=Solanum tuberosum (Potato) PE=3 SV=1	PREDICTED: probable linoleate 9S-lipoxygenase 5 isoform X1 [Nicotiana sylvestris]
EVM0019205.2	Molecular Function: transporter activity (GO:0005215);; Biological Process: transport (GO:0006810);; Cellular Component: integral component of membrane (GO:0016021);;	--	[G]	Carbohydrate transport and metabolism	X intrinsic protein {ECO:0000313|EMBL:ADO66667.1} OS=Nicotiana tabacum (Common tobacco) PE=2 SV=1	X intrinsic protein [Nicotiana tabacum]
EVM0019318.12	Molecular Function: transferase activity, transferring glycosyl groups (GO:0016757);;	--	[GC]	--	Uncharacterized protein {ECO:0000313|EnsemblPlants:PGSC0003DMT400040716} OS=Solanum tuberosum (Potato) PE=4 SV=1	PREDICTED: crocetin glucosyltransferase, chloroplastic-like [Nicotiana sylvestris]
EVM0019355.3	Molecular Function: 3-dehydroquinate dehydratase activity (GO:0003855);; Molecular Function: shikimate 3-dehydrogenase (NADP+) activity (GO:0004764);; Biological Process: oxidation-reduction process (GO:0055114);;	K13832|0|spen:107031885|K13832 3-dehydroquinate dehydratase / shikimate dehydrogenase [EC:4.2.1.10 1.1.1.25] | (RefSeq) bifunctional 3-dehydroquinate dehydratase/shikimate dehydrogenase, chloroplastic-like	[E]	Amino acid transport and metabolism	3-dehydroquinate dehydratase / shikimate dehydrogenase isoform 2 {ECO:0000313|EMBL:AAS90324.2} OS=Nicotiana tabacum (Common tobacco) PE=2 SV=2	3-dehydroquinate dehydratase / shikimate dehydrogenase isoform 2 [Nicotiana tabacum]
EVM0019405.1	--	--	--	--	Uncharacterized protein {ECO:0000313|EnsemblPlants:PGSC0003DMT400030663} OS=Solanum tuberosum (Potato) PE=4 SV=1	PREDICTED: uncharacterized protein LOC102597894 [Solanum tuberosum]
EVM0019426.2	Cellular Component: mitochondrion (GO:0005739);; Cellular Component: cytosol (GO:0005829);; Biological Process: trehalose biosynthetic process (GO:0005992);; Molecular Function: transferase activity, transferring glycosyl groups (GO:0016757);;	K16055|0|spen:107024143|K16055 trehalose 6-phosphate synthase/phosphatase [EC:2.4.1.15 3.1.3.12] | (RefSeq) probable alpha,alpha-trehalose-phosphate synthase [UDP-forming] 11	[G]	Carbohydrate transport and metabolism	Uncharacterized protein {ECO:0000313|EnsemblPlants:Solyc07g006500.2.1} OS=Solanum lycopersicum (Tomato) PE=2 SV=1	PREDICTED: probable alpha,alpha-trehalose-phosphate synthase [UDP-forming] 11 isoform X1 [Nicotiana tomentosiformis]
EVM0019580.1	--	--	--	--	Uncharacterized protein {ECO:0000313|EnsemblPlants:Solyc03g098660.2.1} OS=Solanum lycopersicum (Tomato) PE=4 SV=1	PREDICTED: GEM-like protein 4 [Nicotiana sylvestris]
EVM0019717.1	--	--	--	--	Uncharacterized protein {ECO:0000313|EnsemblPlants:PGSC0003DMT400064324} OS=Solanum tuberosum (Potato) PE=4 SV=1	PREDICTED: uncharacterized protein LOC104100513 [Nicotiana tomentosiformis]
EVM0019746.2	--	--	--	--	Uncharacterized protein {ECO:0000313|EnsemblPlants:PGSC0003DMT400026526} OS=Solanum tuberosum (Potato) PE=4 SV=1	PREDICTED: epidermis-specific secreted glycoprotein EP1-like [Solanum tuberosum]
EVM0019764.2	Cellular Component: extracellular region (GO:0005576);; Biological Process: syncytium formation (GO:0006949);; Cellular Component: plant-type cell wall (GO:0009505);; Biological Process: plant-type cell wall organization (GO:0009664);; Biological Process: response to red light (GO:0010114);; Biological Process: regulation of stomatal movement (GO:0010119);; Cellular Component: membrane (GO:001602…	--	--	--	Alpha-expansin {ECO:0000313|EMBL:AAC96080.1} (Precursor) OS=Nicotiana tabacum (Common tobacco) PE=2 SV=1	PREDICTED: expansin-A1-like [Nicotiana tomentosiformis]
EVM0019896.1	Molecular Function: structural constituent of cell wall (GO:0005199);; Biological Process: plant-type cell wall organization (GO:0009664);;	--	--	--	Putative uncharacterized protein {ECO:0000313|EMBL:EFJ24090.1} OS=Selaginella moellendorffii (Spikemoss) PE=4 SV=1	hypothetical protein SELMODRAFT_442529 [Selaginella moellendorffii]
EVM0019898.1	--	--	--	--	Uncharacterized protein {ECO:0000313|EnsemblPlants:PGSC0003DMT400025113} OS=Solanum tuberosum (Potato) PE=4 SV=1	PREDICTED: probable WRKY transcription factor 28-like [Solanum tuberosum]
EVM0020060.2	Molecular Function: DNA-binding transcription factor activity (GO:0003700);; Biological Process: regulation of transcription, DNA-templated (GO:0006355);; Molecular Function: sequence-specific DNA binding (GO:0043565);;	--	--	--	DNA-binding protein 4 {ECO:0000313|EMBL:AAF61864.1} (Fragment) OS=Nicotiana tabacum (Common tobacco) PE=2 SV=1	PREDICTED: probable WRKY transcription factor 70 [Nicotiana tomentosiformis]
EVM0020068.2	--	--	--	--	Uncharacterized protein {ECO:0000313|EnsemblPlants:Solyc12g096710.1.1} OS=Solanum lycopersicum (Tomato) PE=4 SV=1	PREDICTED: probably inactive leucine-rich repeat receptor-like protein kinase At5g48380 [Nicotiana sylvestris]
EVM0020115.2	Molecular Function: protein kinase activity (GO:0004672);; Molecular Function: ATP binding (GO:0005524);; Biological Process: protein phosphorylation (GO:0006468);; Cellular Component: integral component of membrane (GO:0016021);;	--	--	--	Uncharacterized protein {ECO:0000313|EnsemblPlants:PGSC0003DMT400071183} OS=Solanum tuberosum (Potato) PE=4 SV=1	PREDICTED: probably inactive leucine-rich repeat receptor-like protein kinase At5g48380 [Nicotiana sylvestris]
EVM0020140.4	Molecular Function: protein serine/threonine kinase activity (GO:0004674);; Molecular Function: non-membrane spanning protein tyrosine kinase activity (GO:0004715);; Molecular Function: ATP binding (GO:0005524);; Biological Process: protein phosphorylation (GO:0006468);;	--	--	--	Uncharacterized protein {ECO:0000313|EnsemblPlants:PGSC0003DMT400035192} OS=Solanum tuberosum (Potato) PE=3 SV=1	PREDICTED: cysteine-rich receptor-like protein kinase 3 [Nicotiana tomentosiformis]
EVM0020312.1	--	--	--	--	Uncharacterized protein {ECO:0000313|EnsemblPlants:PGSC0003DMT400040806} OS=Solanum tuberosum (Potato) PE=4 SV=1	PREDICTED: uncharacterized membrane protein At3g27390 [Nicotiana sylvestris]
EVM0020381.2	Molecular Function: DNA binding (GO:0003677);; Biological Process: response to stress (GO:0006950);;	K09419|0|sot:102582897|K09419 heat shock transcription factor, other eukaryote | (RefSeq) heat stress transcription factor A-4a-like	[K]	Transcription	Uncharacterized protein {ECO:0000313|EnsemblPlants:PGSC0003DMT400071488} OS=Solanum tuberosum (Potato) PE=3 SV=1	PREDICTED: heat stress transcription factor A-4a-like isoform X1 [Solanum tuberosum]
EVM0020421.1	--	--	--	--	Uncharacterized protein {ECO:0000313|EnsemblPlants:PGSC0003DMT400035753} OS=Solanum tuberosum (Potato) PE=4 SV=1	PREDICTED: early nodulin-20-like [Solanum tuberosum]
EVM0020515.2	Molecular Function: magnesium ion binding (GO:0000287);; Cellular Component: cytoplasm (GO:0005737);; Biological Process: terpenoid biosynthetic process (GO:0016114);; Molecular Function: vetispiradiene synthase activity (GO:0034003);;	--	--	--	Putative vetispiradiene synthase {ECO:0000313|EMBL:BAN58139.1} OS=Hyoscyamus albus PE=4 SV=1	putative vetispiradiene synthase [Hyoscyamus albus]
EVM0020578.2	Molecular Function: metal ion binding (GO:0046872);;	--	[R]	General function prediction only	Uncharacterized protein {ECO:0000313|EnsemblPlants:Solyc06g082010.2.1} OS=Solanum lycopersicum (Tomato) PE=4 SV=1	PREDICTED: zinc finger CCCH domain-containing protein 66-like isoform X2 [Nicotiana sylvestris]
EVM0020923.1	--	--	--	--	Uncharacterized protein {ECO:0000313|EnsemblPlants:Solyc03g116510.1.1} OS=Solanum lycopersicum (Tomato) PE=4 SV=1	PREDICTED: uncharacterized protein LOC104646577 [Solanum lycopersicum]
EVM0021004.2	Molecular Function: transporter activity (GO:0005215);; Biological Process: transport (GO:0006810);; Cellular Component: integral component of membrane (GO:0016021);;	K09872|0|sly:101268623|K09872 aquaporin PIP | (RefSeq) aquaporin, LePIP1, PIP1; aquaporin PIP2-7-like	[G]	Carbohydrate transport and metabolism	Aquaporin {ECO:0000313|EMBL:AAL33586.1} GN=NtPIP2 OS=Nicotiana tabacum (Common tobacco) PE=2 SV=1	PREDICTED: aquaporin PIP2-7 [Nicotiana sylvestris]
EVM0021040.1	--	--	[R]	General function prediction only	Uncharacterized protein {ECO:0000313|EnsemblPlants:Solyc02g094400.2.1} OS=Solanum lycopersicum (Tomato) PE=4 SV=1	PREDICTED: glycerophosphodiester phosphodiesterase GDE1-like [Nicotiana sylvestris]
EVM0021217.1	Molecular Function: nucleic acid binding (GO:0003676);; Molecular Function: metal ion binding (GO:0046872);;	--	[R]	General function prediction only	Uncharacterized protein {ECO:0000313|EnsemblPlants:PGSC0003DMT400008898} OS=Solanum tuberosum (Potato) PE=4 SV=1	PREDICTED: protein SENSITIVE TO PROTON RHIZOTOXICITY 1-like [Nicotiana tomentosiformis]
EVM0021243.1	Molecular Function: iron ion binding (GO:0005506);; Molecular Function: electron transfer activity (GO:0009055);; Molecular Function: heme binding (GO:0020037);; Molecular Function: hydroxyphenylacetonitrile 2-monooxygenase activity (GO:0047085);; Molecular Function: 4-hydroxyphenylacetaldehyde oxime monooxygenase activity (GO:0050592);; Biological Process: oxidation-reduction process (GO:0055114…	K20617|0|sot:102581353|K20617 cytochrome P450 family 71 subfamily A | (RefSeq) cytochrome P450 71A1-like	[Q]	Secondary metabolites biosynthesis, transport and catabolism	Uncharacterized protein {ECO:0000313|EnsemblPlants:PGSC0003DMT400068437} OS=Solanum tuberosum (Potato) PE=3 SV=1	PREDICTED: cytochrome P450 71A1-like [Nicotiana sylvestris]
EVM0021468.1	--	--	--	--	Uncharacterized protein {ECO:0000313|EnsemblPlants:PGSC0003DMT400077864} OS=Solanum tuberosum (Potato) PE=3 SV=1	PREDICTED: probable receptor-like protein kinase At1g67000 [Nicotiana tomentosiformis]
EVM0021525.1	Molecular Function: monooxygenase activity (GO:0004497);; Molecular Function: iron ion binding (GO:0005506);; Cellular Component: cytosol (GO:0005829);; Molecular Function: electron transfer activity (GO:0009055);; Molecular Function: oxidoreductase activity, acting on paired donors, with incorporation or reduction of molecular oxygen (GO:0016705);; Molecular Function: lyase activity (GO:0016829)…	K17874|0|spen:107029251|K17874 9-divinyl ether synthase [EC:4.2.1.121] | (RefSeq) 9-divinyl ether synthase	--	--	Uncharacterized protein {ECO:0000313|EnsemblPlants:PGSC0003DMT400064771} OS=Solanum tuberosum (Potato) PE=4 SV=1	RecName: Full=9-divinyl ether synthase; Short=StDES; AltName: Full=Colneleate synthase; AltName: Full=Cytochrome P450 74D4 [Capsicum annuum]
EVM0021651.1	Molecular Function: DNA-binding transcription factor activity (GO:0003700);; Biological Process: regulation of transcription, DNA-templated (GO:0006355);; Molecular Function: sequence-specific DNA binding (GO:0043565);;	K13424|0|sot:102577688|K13424 WRKY transcription factor 33 | (RefSeq) STWRKY8, PPS8; double WRKY type transfactor	--	--	WRKY-type transcription factor {ECO:0000313|EMBL:ABD65255.1} OS=Capsicum annuum (Bell pepper) PE=2 SV=1	WRKY-type transcription factor [Capsicum annuum]
EVM0021687.2	--	--	--	--	Uncharacterized protein {ECO:0000313|EnsemblPlants:PGSC0003DMT400016306} OS=Solanum tuberosum (Potato) PE=4 SV=1	PREDICTED: ethylene-responsive transcription factor ABR1-like [Solanum tuberosum]
EVM0021873.1	Cellular Component: Golgi apparatus (GO:0005794);; Cellular Component: plasma membrane (GO:0005886);; Molecular Function: electron transfer activity (GO:0009055);; Biological Process: toxin catabolic process (GO:0009407);; Biological Process: response to chitin (GO:0010200);; Biological Process: response to cyclopentenone (GO:0010583);; Molecular Function: oxidoreductase activity (GO:0016491);; B…	--	[C]	Energy production and conversion	Uncharacterized protein {ECO:0000313|EnsemblPlants:Solyc11g071990.1.1} OS=Solanum lycopersicum (Tomato) PE=4 SV=1	PREDICTED: apoptosis-inducing factor homolog B-like [Nicotiana tomentosiformis]
EVM0021884.2	Cellular Component: ubiquitin ligase complex (GO:0000151);; Molecular Function: ubiquitin-protein transferase activity (GO:0004842);; Biological Process: protein ubiquitination (GO:0016567);;	--	--	--	Uncharacterized protein {ECO:0000313|EnsemblPlants:PGSC0003DMT400054949} OS=Solanum tuberosum (Potato) PE=4 SV=1	PREDICTED: E3 ubiquitin-protein ligase PUB22-like [Solanum tuberosum]
EVM0022025.1	--	--	[R]	General function prediction only	Uncharacterized protein {ECO:0000313|EnsemblPlants:PGSC0003DMT400001929} OS=Solanum tuberosum (Potato) PE=4 SV=1	PREDICTED: uncharacterized protein LOC104214353 [Nicotiana sylvestris]
EVM0022090.1	Cellular Component: chloroplast inner membrane (GO:0009706);;	--	--	--	Uncharacterized protein {ECO:0000313|EnsemblPlants:Solyc01g087680.2.1} OS=Solanum lycopersicum (Tomato) PE=4 SV=1	PREDICTED: uncharacterized protein LOC104230199 [Nicotiana sylvestris]
EVM0022202.5	Cellular Component: endosome (GO:0005768);; Cellular Component: Golgi apparatus (GO:0005794);; Cellular Component: trans-Golgi network (GO:0005802);; Cellular Component: membrane (GO:0016020);; Biological Process: carbohydrate biosynthetic process (GO:0016051);; Molecular Function: transferase activity, transferring hexosyl groups (GO:0016758);;	--	[G]	Carbohydrate transport and metabolism	Uncharacterized protein {ECO:0000313|EnsemblPlants:Solyc04g009920.2.1} OS=Solanum lycopersicum (Tomato) PE=4 SV=1	PREDICTED: inositol phosphorylceramide glucuronosyltransferase 1-like isoform X1 [Solanum lycopersicum]
EVM0022209.1	--	--	[S]	Function unknown	Uncharacterized protein {ECO:0000313|EnsemblPlants:PGSC0003DMT400049398} OS=Solanum tuberosum (Potato) PE=4 SV=1	PREDICTED: phosphatidylinositol:ceramide inositolphosphotransferase 1-like [Solanum tuberosum]
EVM0022238.1	Molecular Function: phosphomevalonate kinase activity (GO:0004631);; Molecular Function: ATP binding (GO:0005524);; Biological Process: sterol biosynthetic process (GO:0016126);; Biological Process: phosphorylation (GO:0016310);; Biological Process: pentacyclic triterpenoid biosynthetic process (GO:0019745);;	K00938|0|sot:102581852|K00938 phosphomevalonate kinase [EC:2.7.4.2] | (RefSeq) probable phosphomevalonate kinase	[I]	Lipid transport and metabolism	Uncharacterized protein {ECO:0000313|EnsemblPlants:Solyc06g066310.2.1} OS=Solanum lycopersicum (Tomato) PE=3 SV=1	PREDICTED: phosphomevalonate kinase-like [Nicotiana sylvestris]
EVM0022479.7	Molecular Function: calmodulin binding (GO:0005516);; Biological Process: defense response (GO:0006952);; Biological Process: response to biotic stimulus (GO:0009607);; Cellular Component: integral component of membrane (GO:0016021);;	K08472|0|sot:102581840|K08472 mlo protein | (RefSeq) MLO-like protein 12	--	--	MLO-like protein {ECO:0000256|RuleBase:RU280816} OS=Capsicum annuum (Bell pepper) PE=2 SV=1	PREDICTED: MLO-like protein 12-like [Solanum tuberosum]
EVM0022639.2	--	--	--	--	Uncharacterized protein {ECO:0000313|EnsemblPlants:PGSC0003DMT400063744} OS=Solanum tuberosum (Potato) PE=4 SV=1	PREDICTED: F-box protein PP2-B15-like [Solanum tuberosum]
EVM0022744.1	--	--	--	--	Uncharacterized protein {ECO:0000313|EnsemblPlants:PGSC0003DMT400024372} OS=Solanum tuberosum (Potato) PE=4 SV=1	PREDICTED: uncharacterized protein LOC104093550 [Nicotiana tomentosiformis]
EVM0022919.2	Molecular Function: metal ion binding (GO:0046872);;	--	[R]	General function prediction only	Osmotic stress-induced zinc-finger protein {ECO:0000313|EMBL:AAC06243.1} OS=Nicotiana tabacum (Common tobacco) PE=2 SV=1	osmotic stress-induced zinc-finger protein [Nicotiana tabacum]
EVM0022930.2	Biological Process: response to hormone (GO:0009725);; Biological Process: response to oxygen-containing compound (GO:1901700);;	--	--	--	Uncharacterized protein {ECO:0000313|EnsemblPlants:PGSC0003DMT400031801} OS=Solanum tuberosum (Potato) PE=4 SV=1	PREDICTED: uncharacterized protein At1g76660 [Nicotiana tomentosiformis]
EVM0022934.2	Molecular Function: catalytic activity (GO:0003824);; Biological Process: metabolic process (GO:0008152);;	--	--	--	Uncharacterized protein {ECO:0000313|EnsemblPlants:PGSC0003DMT400073543} OS=Solanum tuberosum (Potato) PE=4 SV=1	PREDICTED: broad-range acid phosphatase DET1-like [Solanum tuberosum]
EVM0022953.1	Molecular Function: calmodulin binding (GO:0005516);; Biological Process: defense response (GO:0006952);; Biological Process: response to biotic stimulus (GO:0009607);; Cellular Component: integral component of membrane (GO:0016021);;	K08472|0|sly:101264283|K08472 mlo protein | (RefSeq) MLO6; MLO-like protein 8	--	--	MLO-like protein {ECO:0000256|RuleBase:RU280816} OS=Solanum lycopersicum (Tomato) PE=3 SV=1	PREDICTED: MLO-like protein 8 [Solanum lycopersicum]
EVM0023014.1	Molecular Function: DNA-binding transcription factor activity (GO:0003700);; Biological Process: regulation of transcription, DNA-templated (GO:0006355);; Molecular Function: sequence-specific DNA binding (GO:0043565);;	--	--	--	Putative transcription factor sperfamilly WRKY {ECO:0000313|EMBL:BAN58138.1} OS=Hyoscyamus albus PE=4 SV=1	putative transcription factor sperfamilly WRKY [Hyoscyamus albus]
EVM0023141.2	--	--	[V]	Defense mechanisms	Uncharacterized protein {ECO:0000313|EnsemblPlants:PGSC0003DMT400017199} OS=Solanum tuberosum (Potato) PE=4 SV=1	PREDICTED: carboxylesterase 1-like [Solanum tuberosum]
EVM0023145.1	Biological Process: ion transport (GO:0006811);; Biological Process: cellular process (GO:0044763);; Biological Process: response to stimulus (GO:0050896);; Biological Process: organic substance transport (GO:0071702);;	--	--	--	Uncharacterized protein {ECO:0000313|EnsemblPlants:Solyc01g067000.2.1} OS=Solanum lycopersicum (Tomato) PE=4 SV=1	PREDICTED: formin-A-like isoform X1 [Solanum tuberosum]
EVM0023160.1	--	--	--	--	Uncharacterized protein {ECO:0000313|EnsemblPlants:PGSC0003DMT400052382} OS=Solanum tuberosum (Potato) PE=4 SV=1	PREDICTED: uncharacterized protein At1g04910 [Nicotiana tomentosiformis]
EVM0023217.1	--	--	--	--	Uncharacterized protein {ECO:0000313|EnsemblPlants:PGSC0003DMT400034871} OS=Solanum tuberosum (Potato) PE=4 SV=1	PREDICTED: ethylene-responsive transcription factor ERF096-like [Solanum tuberosum]
EVM0023500.1	--	K00512|0|sot:102603333|K00512 steroid 17alpha-monooxygenase / 17alpha-hydroxyprogesterone deacetylase [EC:1.14.14.19 1.14.14.32] | (RefSeq) cytochrome P450 71D11-like	[Q]	Secondary metabolites biosynthesis, transport and catabolism	Uncharacterized protein {ECO:0000313|EnsemblPlants:PGSC0003DMT400053643} OS=Solanum tuberosum (Potato) PE=3 SV=1	PREDICTED: premnaspirodiene oxygenase-like [Solanum tuberosum]
EVM0023566.1	Biological Process: methylation (GO:0032259);; Molecular Function: protein dimerization activity (GO:0046983);; Molecular Function: (iso)eugenol O-methyltransferase activity (GO:0050630);;	--	[R]	General function prediction only	Uncharacterized protein {ECO:0000313|EnsemblPlants:Solyc12g009110.1.1} OS=Solanum lycopersicum (Tomato) PE=4 SV=1	PREDICTED: 3&apos;-hydroxy-N-methyl-(S)-coclaurine 4&apos;-O-methyltransferase-like [Solanum lycopersicum]
EVM0023591.2	Molecular Function: DNA binding (GO:0003677);; Molecular Function: DNA-binding transcription factor activity (GO:0003700);; Cellular Component: nucleus (GO:0005634);; Biological Process: regulation of transcription, DNA-templated (GO:0006355);; Biological Process: defense response (GO:0006952);; Biological Process: jasmonic acid mediated signaling pathway (GO:0009867);; Biological Process: ethyle…	K14516|8.33368e-115|sot:102590684|K14516 ethylene-responsive transcription factor 1 | (RefSeq) ethylene-responsive transcription factor 1B-like	--	--	Uncharacterized protein {ECO:0000313|EnsemblPlants:PGSC0003DMT400034873} OS=Solanum tuberosum (Potato) PE=4 SV=1	PREDICTED: ethylene-responsive transcription factor 1B-like [Solanum tuberosum]
EVM0023622.1	Molecular Function: superoxide dismutase activity (GO:0004784);; Cellular Component: extracellular region (GO:0005576);; Molecular Function: manganese ion binding (GO:0030145);; Molecular Function: nutrient reservoir activity (GO:0045735);; Biological Process: oxidation-reduction process (GO:0055114);;	--	--	--	Uncharacterized protein {ECO:0000313|EnsemblPlants:Solyc01g102400.2.1} OS=Solanum lycopersicum (Tomato) PE=4 SV=1	PREDICTED: germin-like protein 5-1 [Solanum lycopersicum]
EVM0023789.1	Molecular Function: oxidoreductase activity (GO:0016491);; Biological Process: oxidation-reduction process (GO:0055114);;	--	[R]	General function prediction only	Uncharacterized protein {ECO:0000313|EnsemblPlants:PGSC0003DMT400083885} OS=Solanum tuberosum (Potato) PE=3 SV=1	PREDICTED: probable L-xylulose reductase-like, partial [Solanum tuberosum]
EVM0024012.1	--	--	--	--	Uncharacterized protein {ECO:0000313|EnsemblPlants:PGSC0003DMT400020661} OS=Solanum tuberosum (Potato) PE=4 SV=1	PREDICTED: uncharacterized protein LOC104222014 [Nicotiana sylvestris]
EVM0024235.2	Biological Process: lipid metabolic process (GO:0006629);; Molecular Function: hydrolase activity (GO:0016787);;	--	[I]	Lipid transport and metabolism	Patatin {ECO:0000256|RuleBase:RU361262} OS=Solanum tuberosum (Potato) PE=3 SV=1	PREDICTED: patatin-like protein 2 [Nicotiana tomentosiformis]
EVM0024409.2	Molecular Function: 1-aminocyclopropane-1-carboxylate synthase activity (GO:0016847);; Molecular Function: pyridoxal phosphate binding (GO:0030170);; Biological Process: 1-aminocyclopropane-1-carboxylate biosynthetic process (GO:0042218);;	K01762|0|sot:102588307|K01762 1-aminocyclopropane-1-carboxylate synthase [EC:4.4.1.14] | (RefSeq) 1-aminocyclopropane-1-carboxylate synthase-like	[T]	Signal transduction mechanisms	ACC synthase {ECO:0000313|EMBL:CAA67118.1} OS=Nicotiana tabacum (Common tobacco) PE=2 SV=1	ACC synthase [Nicotiana tabacum]
EVM0024519.1	Molecular Function: nucleic acid binding (GO:0003676);; Molecular Function: metal ion binding (GO:0046872);;	--	[KL]	--	Uncharacterized protein {ECO:0000313|EnsemblPlants:Solyc03g006570.2.1} OS=Solanum lycopersicum (Tomato) PE=4 SV=1	PREDICTED: uncharacterized ATP-dependent helicase C23E6.02-like isoform X3 [Solanum tuberosum]
EVM0024766.1	Molecular Function: ferrochelatase activity (GO:0004325);; Cellular Component: mitochondrion (GO:0005739);; Biological Process: protein targeting to membrane (GO:0006612);; Biological Process: heme biosynthetic process (GO:0006783);; Biological Process: membrane fusion (GO:0006944);; Cellular Component: plastid (GO:0009536);; Biological Process: response to wounding (GO:0009611);; Biological Proc…	K01772|0|sot:102605997|K01772 protoporphyrin/coproporphyrin ferrochelatase [EC:4.99.1.1 4.99.1.9] | (RefSeq) ferrochelatase-2, chloroplastic-like	[H]	Coenzyme transport and metabolism	Ferrochelatase {ECO:0000256|RuleBase:RU000607} OS=Solanum tuberosum (Potato) PE=3 SV=1	PREDICTED: ferrochelatase-2, chloroplastic-like [Solanum tuberosum]
EVM0025262.1	Molecular Function: binding (GO:0005488);;	K13422|0|sot:102597494|K13422 transcription factor MYC2 | (RefSeq) transcription factor MYC2-like	--	--	Uncharacterized protein {ECO:0000313|EnsemblPlants:PGSC0003DMT400014097} OS=Solanum tuberosum (Potato) PE=4 SV=1	PREDICTED: transcription factor MYC3-like [Nicotiana tomentosiformis]
EVM0025280.1	--	--	[O]	Posttranslational modification, protein turnover, chaperones	Uncharacterized protein {ECO:0000313|EnsemblPlants:Solyc05g010170.1.1} OS=Solanum lycopersicum (Tomato) PE=4 SV=1	PREDICTED: probable E3 ubiquitin-protein ligase RHA2B [Nicotiana tomentosiformis]
EVM0025366.1	Molecular Function: cysteine synthase activity (GO:0004124);; Molecular Function: copper ion binding (GO:0005507);; Cellular Component: mitochondrion (GO:0005739);; Biological Process: glycolytic process (GO:0006096);; Biological Process: cysteine biosynthetic process from serine (GO:0006535);; Biological Process: water transport (GO:0006833);; Biological Process: hyperosmotic response (GO:000697…	K13034|0|sot:102604154|K13034 L-3-cyanoalanine synthase/ cysteine synthase [EC:2.5.1.47 4.4.1.9] | (RefSeq) PCAS-1; bifunctional L-3-cyanoalanine synthase/cysteine synthase 1, mitochondrial	[E]	Amino acid transport and metabolism	Cysteine synthase {ECO:0000256|RuleBase:RU003985} OS=Solanum tuberosum (Potato) PE=3 SV=1	PREDICTED: bifunctional L-3-cyanoalanine synthase/cysteine synthase 1, mitochondrial [Nicotiana tomentosiformis]
EVM0025454.2	Molecular Function: protein serine/threonine kinase activity (GO:0004674);; Molecular Function: ATP binding (GO:0005524);; Biological Process: protein phosphorylation (GO:0006468);;	K20604|0|sot:102599347|K20604 mitogen-activated protein kinase kinase 9 [EC:2.7.12.2] | (RefSeq) mitogen-activated protein kinase kinase 9	[T]	Signal transduction mechanisms	Mitogen-activated protein kinase kinase {ECO:0000313|EMBL:BAE95414.1} OS=Nicotiana benthamiana PE=2 SV=1	mitogen-activated protein kinase kinase [Nicotiana benthamiana]
EVM0025459.2	Biological Process: metabolic process (GO:0008152);; Biological Process: cellular process (GO:0009987);; Biological Process: response to organic substance (GO:0010033);;	--	--	--	Uncharacterized protein {ECO:0000313|EnsemblPlants:PGSC0003DMT400084798} OS=Solanum tuberosum (Potato) PE=4 SV=1	PREDICTED: uncharacterized protein LOC104223342 [Nicotiana sylvestris]
EVM0025545.1	--	--	--	--	Uncharacterized protein {ECO:0000313|EnsemblPlants:PGSC0003DMT400000882} OS=Solanum tuberosum (Potato) PE=4 SV=1	PREDICTED: uncharacterized protein LOC102591923 [Solanum tuberosum]
EVM0025828.2	Molecular Function: glutathione transferase activity (GO:0004364);; Biological Process: auxin-activated signaling pathway (GO:0009734);;	K00799|6.83358e-128|spen:107001778|K00799 glutathione S-transferase [EC:2.5.1.18] | (RefSeq) probable glutathione S-transferase	[O]	Posttranslational modification, protein turnover, chaperones	Uncharacterized protein {ECO:0000313|EnsemblPlants:PGSC0003DMT400028619} OS=Solanum tuberosum (Potato) PE=3 SV=1	PREDICTED: probable glutathione S-transferase [Nicotiana tomentosiformis]
EVM0026033.1	--	--	--	--	Uncharacterized protein {ECO:0000313|EnsemblPlants:Solyc01g107090.2.1} OS=Solanum lycopersicum (Tomato) PE=4 SV=1	PREDICTED: uncharacterized protein LOC104094238 [Nicotiana tomentosiformis]
EVM0026086.1
EVM0026106.1	Molecular Function: DNA binding (GO:0003677);; Molecular Function: DNA-binding transcription factor activity (GO:0003700);; Cellular Component: nucleus (GO:0005634);; Biological Process: regulation of transcription, DNA-templated (GO:0006355);; Biological Process: defense response (GO:0006952);; Biological Process: jasmonic acid mediated signaling pathway (GO:0009867);; Biological Process: ethyle…	K14516|2.82533e-108|sot:102592933|K14516 ethylene-responsive transcription factor 1 | (RefSeq) ethylene-responsive transcription factor 1B-like	--	--	S25-XP1 DNA binding protein {ECO:0000313|EMBL:AAB38748.1} OS=Nicotiana tabacum (Common tobacco) PE=2 SV=1	S25-XP1 DNA binding protein [Nicotiana tabacum]
EVM0026241.2	--	--	[S]	Function unknown	Uncharacterized protein {ECO:0000313|EnsemblPlants:PGSC0003DMT400050834} OS=Solanum tuberosum (Potato) PE=4 SV=1	PREDICTED: C2 and GRAM domain-containing protein At1g03370-like isoform X1 [Solanum tuberosum]
EVM0026356.2	Molecular Function: DNA binding (GO:0003677);; Biological Process: regulation of transcription, DNA-templated (GO:0006355);; Biological Process: shoot system development (GO:0048367);; Biological Process: response to stimulus (GO:0050896);;	--	--	--	Uncharacterized protein {ECO:0000313|EnsemblPlants:PGSC0003DMT400047440} OS=Solanum tuberosum (Potato) PE=4 SV=1	PREDICTED: NAC transcription factor 29 [Solanum lycopersicum]
EVM0026437.1	--	K07766|1.09068e-100|sly:101248702|K07766 diphosphoinositol-polyphosphate diphosphatase [EC:3.6.1.52] | (RefSeq) nudix hydrolase 18, mitochondrial	[T]	Signal transduction mechanisms	Uncharacterized protein {ECO:0000313|EnsemblPlants:Solyc01g005390.2.1} OS=Solanum lycopersicum (Tomato) PE=3 SV=1	PREDICTED: nudix hydrolase 18, mitochondrial [Solanum lycopersicum]
EVM0026508.3	Molecular Function: transferase activity, transferring phosphorus-containing groups (GO:0016772);;	--	[R]	General function prediction only	mRNA, 2174 bp sequence {ECO:0000313|EMBL:BAB41199.1} OS=Nicotiana tabacum (Common tobacco) PE=2 SV=1	PREDICTED: uncharacterized protein LOC104106549 isoform X1 [Nicotiana tomentosiformis]
EVM0026574.2	Cellular Component: extracellular region (GO:0005576);;	--	--	--	Uncharacterized protein {ECO:0000313|EnsemblPlants:PGSC0003DMT400006458} OS=Solanum tuberosum (Potato) PE=4 SV=1	conserved hypothetical protein [Ricinus communis]
EVM0026575.1	Molecular Function: DNA-binding transcription factor activity (GO:0003700);; Cellular Component: nucleus (GO:0005634);; Biological Process: toxin catabolic process (GO:0009407);; Biological Process: response to heat (GO:0009408);; Biological Process: response to water deprivation (GO:0009414);; Biological Process: response to abscisic acid (GO:0009737);; Biological Process: response to cyclopente…	K09419|4.56312e-152|sot:102593941|K09419 heat shock transcription factor, other eukaryote | (RefSeq) heat shock factor protein HSF24	[K]	Transcription	Uncharacterized protein {ECO:0000313|EnsemblPlants:PGSC0003DMT400010294} OS=Solanum tuberosum (Potato) PE=3 SV=1	PREDICTED: heat shock factor protein HSF24-like [Solanum tuberosum]
EVM0026676.1	--	--	--	--	Uncharacterized protein {ECO:0000313|EnsemblPlants:Solyc12g096570.1.1} OS=Solanum lycopersicum (Tomato) PE=4 SV=1	PREDICTED: ARGOS-like protein-like [Solanum tuberosum]
EVM0026828.2	Cellular Component: Golgi apparatus (GO:0005794);; Biological Process: protein glycosylation (GO:0006486);; Cellular Component: integral component of membrane (GO:0016021);; Molecular Function: galactosylxylosylprotein 3-beta-galactosyltransferase activity (GO:0047220);;	K20855|0|sot:102605545|K20855 beta-1,3-galactosyltransferase 1/2/3/4/5/7/8 [EC:2.4.1.-] | (RefSeq) beta-1,3-galactosyltransferase 7-like	[G]	Carbohydrate transport and metabolism	Uncharacterized protein {ECO:0000313|EnsemblPlants:PGSC0003DMT400075963} OS=Solanum tuberosum (Potato) PE=4 SV=1	PREDICTED: beta-1,3-galactosyltransferase 7-like [Solanum tuberosum]
EVM0026845.2	--	--	--	--	Serine/threonine-protein kinase {ECO:0000256|PIRNR:PIRNR000641} OS=Solanum tuberosum (Potato) PE=3 SV=1	PREDICTED: uncharacterized protein LOC102586591 [Solanum tuberosum]
EVM0026941.1	Biological Process: defense response (GO:0006952);; Molecular Function: (+)-neomenthol dehydrogenase activity (GO:0047501);; Biological Process: oxidation-reduction process (GO:0055114);; Cellular Component: cell periphery (GO:0071944);;	K15095|0|sly:101263847|K15095 (+)-neomenthol dehydrogenase [EC:1.1.1.208] | (RefSeq) (+)-neomenthol dehydrogenase	[Q]	Secondary metabolites biosynthesis, transport and catabolism	Uncharacterized protein {ECO:0000313|EnsemblPlants:Solyc01g094260.2.1} OS=Solanum lycopersicum (Tomato) PE=3 SV=1	PREDICTED: (+)-neomenthol dehydrogenase [Solanum lycopersicum]
EVM0026961.1	--	--	--	--	Uncharacterized protein {ECO:0000313|EnsemblPlants:PGSC0003DMT400016056} OS=Solanum tuberosum (Potato) PE=4 SV=1	PREDICTED: uncharacterized protein LOC104116070 [Nicotiana tomentosiformis]
EVM0027114.2	Cellular Component: plasma membrane (GO:0005886);; Cellular Component: integral component of membrane (GO:0016021);; Biological Process: vesicle-mediated transport (GO:0016192);; Biological Process: photoperiodism, flowering (GO:0048573);;	K08511|1.88695e-151|sot:102579175|K08511 vesicle-associated membrane protein 72 | (RefSeq) vesicle-associated membrane protein 724	[U]	Intracellular trafficking, secretion, and vesicular transport	Uncharacterized protein {ECO:0000313|EnsemblPlants:PGSC0003DMT400029449} OS=Solanum tuberosum (Potato) PE=4 SV=1	PREDICTED: vesicle-associated membrane protein 724 [Nicotiana sylvestris]
EVM0027153.2	Molecular Function: hydrolase activity (GO:0016787);;	--	[O]	Posttranslational modification, protein turnover, chaperones	Uncharacterized protein {ECO:0000313|EnsemblPlants:Solyc02g083460.2.1} OS=Solanum lycopersicum (Tomato) PE=3 SV=1	PREDICTED: aspartic proteinase-like protein 1 [Nicotiana tomentosiformis]
EVM0027265.1	Molecular Function: protein kinase activity (GO:0004672);;	K04733|0|sly:101257732|K04733 interleukin-1 receptor-associated kinase 4 [EC:2.7.11.1] | (RefSeq) protein kinase 2B, chloroplastic	[T]	Signal transduction mechanisms	Uncharacterized protein {ECO:0000313|EnsemblPlants:Solyc11g062400.1.1} OS=Solanum lycopersicum (Tomato) PE=3 SV=1	PREDICTED: protein kinase 2B, chloroplastic isoform X1 [Solanum lycopersicum]
EVM0027317.2	Biological Process: MAPK cascade (GO:0000165);; Biological Process: respiratory burst involved in defense response (GO:0002679);; Molecular Function: protein serine/threonine kinase activity (GO:0004674);; Molecular Function: ATP binding (GO:0005524);; Cellular Component: mitochondrion (GO:0005739);; Biological Process: protein phosphorylation (GO:0006468);; Biological Process: protein targeting …	--	--	--	Uncharacterized protein {ECO:0000313|EnsemblPlants:Solyc03g115610.2.1} OS=Solanum lycopersicum (Tomato) PE=4 SV=1	PREDICTED: probable LRR receptor-like serine/threonine-protein kinase At1g74360 [Solanum lycopersicum]
EVM0027392.2	Molecular Function: chitinase activity (GO:0004568);; Biological Process: carbohydrate metabolic process (GO:0005975);; Biological Process: chitin catabolic process (GO:0006032);; Molecular Function: chitin binding (GO:0008061);; Biological Process: cell wall macromolecule catabolic process (GO:0016998);;	K01183|2.21037e-172|sot:102583127|K01183 chitinase [EC:3.2.1.14] | (RefSeq) endochitinase EP3	[R]	General function prediction only	Class IV chitinase {ECO:0000313|EMBL:BAF44533.1} OS=Nicotiana tabacum (Common tobacco) PE=4 SV=1	PREDICTED: endochitinase PR4-like [Nicotiana sylvestris]
EVM0027612.1	Biological Process: protein targeting to vacuole (GO:0006623);; Biological Process: membrane fusion (GO:0006944);; Cellular Component: integral component of membrane (GO:0016021);; Biological Process: endosomal transport (GO:0016197);; Biological Process: Golgi vesicle transport (GO:0048193);;	K06890|7.47717e-119|sot:102597327|K06890 uncharacterized protein | (RefSeq) BI1-like protein	[T]	Signal transduction mechanisms	Uncharacterized protein {ECO:0000313|EnsemblPlants:PGSC0003DMT400035266} OS=Solanum tuberosum (Potato) PE=4 SV=1	PREDICTED: BI1-like protein-like [Solanum tuberosum]
EVM0027627.2	Biological Process: metabolic process (GO:0008152);; Molecular Function: oxidoreductase activity, acting on the CH-OH group of donors, NAD or NADP as acceptor (GO:0016616);;	--	[R]	General function prediction only	Uncharacterized protein {ECO:0000313|EnsemblPlants:Solyc01g005500.2.1} OS=Solanum lycopersicum (Tomato) PE=3 SV=1	PREDICTED: secoisolariciresinol dehydrogenase-like [Solanum lycopersicum]
EVM0027724.2	Cellular Component: extracellular region (GO:0005576);; Cellular Component: cell wall (GO:0005618);; Biological Process: unidimensional cell growth (GO:0009826);; Biological Process: plant-type cell wall loosening (GO:0009828);; Biological Process: plant-type cell wall modification involved in multidimensional cell growth (GO:0009831);; Cellular Component: membrane (GO:0016020);;	--	--	--	Uncharacterized protein {ECO:0000313|EnsemblPlants:PGSC0003DMT400025776} OS=Solanum tuberosum (Potato) PE=3 SV=1	PREDICTED: expansin-A1 [Solanum tuberosum]
EVM0027828.4	--	--	--	--	Uncharacterized protein {ECO:0000313|EnsemblPlants:PGSC0003DMT400052382} OS=Solanum tuberosum (Potato) PE=4 SV=1	PREDICTED: uncharacterized protein At1g04910 [Nicotiana tomentosiformis]
EVM0027939.2	Molecular Function: nucleotide binding (GO:0000166);; Molecular Function: protein kinase activity (GO:0004672);; Biological Process: signal transduction (GO:0007165);; Biological Process: response to endogenous stimulus (GO:0009719);; Cellular Component: membrane (GO:0016020);; Biological Process: membrane organization (GO:0016044);; Biological Process: phosphorylation (GO:0016310);; Biological P…	--	--	--	Uncharacterized protein {ECO:0000313|EnsemblPlants:PGSC0003DMT400083089} OS=Solanum tuberosum (Potato) PE=4 SV=1	PREDICTED: probable LRR receptor-like serine/threonine-protein kinase At1g74360-like [Solanum tuberosum]
EVM0027944.2	Molecular Function: inositol 2-dehydrogenase activity (GO:0050112);; Biological Process: oxidation-reduction process (GO:0055114);;	--	[GQ]	--	Uncharacterized protein {ECO:0000313|EnsemblPlants:Solyc08g078460.2.1} OS=Solanum lycopersicum (Tomato) PE=4 SV=1	PREDICTED: uncharacterized protein LOC101260461 [Solanum lycopersicum]
EVM0027950.1	Biological Process: regulation of transcription, DNA-templated (GO:0006355);;	--	--	--	Uncharacterized protein {ECO:0000313|EnsemblPlants:Solyc01g100200.2.1} OS=Solanum lycopersicum (Tomato) PE=2 SV=1	GRAS4 protein [Solanum lycopersicum]
EVM0028025.1	Biological Process: branched-chain amino acid metabolic process (GO:0009081);; Molecular Function: L-leucine transaminase activity (GO:0052654);; Molecular Function: L-valine transaminase activity (GO:0052655);; Molecular Function: L-isoleucine transaminase activity (GO:0052656);;	K00826|0|spen:107015985|K00826 branched-chain amino acid aminotransferase [EC:2.6.1.42] | (RefSeq) branched-chain-amino-acid aminotransferase 2, chloroplastic-like	[E]	Amino acid transport and metabolism	Branched-chain-amino-acid aminotransferase {ECO:0000256|RuleBase:RU004517} OS=Solanum tuberosum (Potato) PE=3 SV=1	PREDICTED: branched-chain-amino-acid aminotransferase 2, chloroplastic-like [Solanum tuberosum]
EVM0028087.1	Molecular Function: nucleotide binding (GO:0000166);; Molecular Function: protein kinase activity (GO:0004672);;	K04733|0|sot:102581433|K04733 interleukin-1 receptor-associated kinase 4 [EC:2.7.11.1] | (RefSeq) probable receptor-like protein kinase At1g11050	[T]	Signal transduction mechanisms	Uncharacterized protein {ECO:0000313|EnsemblPlants:PGSC0003DMT400015429} OS=Solanum tuberosum (Potato) PE=3 SV=1	PREDICTED: probable receptor-like protein kinase At1g11050-like [Solanum tuberosum]
EVM0028116.2	Cellular Component: plasma membrane (GO:0005886);; Cellular Component: chloroplast (GO:0009507);;	--	[L]	Replication, recombination and repair	Coffea canephora DH200=94 genomic scaffold, scaffold_31 {ECO:0000313|EMBL:CDP08295.1} OS=Coffea canephora (Robusta coffee) PE=4 SV=1	PREDICTED: uncharacterized protein LOC104114070 [Nicotiana tomentosiformis]
EVM0028128.1	--	--	--	--	Uncharacterized protein {ECO:0000313|EnsemblPlants:PGSC0003DMT400076660} OS=Solanum tuberosum (Potato) PE=4 SV=1	PREDICTED: fasciclin-like arabinogalactan protein 1 [Nicotiana sylvestris]
EVM0028181.5	--	--	[R]	General function prediction only	Uncharacterized protein {ECO:0000313|EnsemblPlants:Solyc08g062360.2.1} OS=Solanum lycopersicum (Tomato) PE=4 SV=1	PREDICTED: ankyrin repeat-containing protein At3g12360-like [Solanum tuberosum]
EVM0028192.1	--	--	--	--	Uncharacterized protein {ECO:0000313|EnsemblPlants:PGSC0003DMT400049953} OS=Solanum tuberosum (Potato) PE=4 SV=1	PREDICTED: uncharacterized protein LOC102600964 [Solanum tuberosum]
EVM0028410.2	--	--	--	--	Uncharacterized protein {ECO:0000313|EnsemblPlants:PGSC0003DMT400032091} OS=Solanum tuberosum (Potato) PE=4 SV=1	PREDICTED: probable WRKY transcription factor 29-like [Solanum tuberosum]
EVM0028533.2	--	--	--	--	Uncharacterized protein {ECO:0000313|EnsemblPlants:PGSC0003DMT400063742} OS=Solanum tuberosum (Potato) PE=4 SV=1	PREDICTED: F-box protein PP2-B15-like [Solanum tuberosum]
EVM0028660.2	Cellular Component: plasma membrane (GO:0005886);; Biological Process: iron ion transport (GO:0006826);; Biological Process: trichoblast differentiation (GO:0010054);; Biological Process: cellular response to iron ion starvation (GO:0010106);; Biological Process: response to nitrate (GO:0010167);; Biological Process: nitrate transport (GO:0015706);; Biological Process: brassinosteroid biosyntheti…	--	--	--	Uncharacterized protein {ECO:0000313|EnsemblPlants:Solyc12g007050.1.1} OS=Solanum lycopersicum (Tomato) PE=4 SV=1	hypothetical protein POPTR_0018s05900g [Populus trichocarpa]
EVM0028711.2	--	K14488|1.48496e-39|mtr:MTR_3g092220|K14488 SAUR family protein | (RefSeq) SAUR-like auxin-responsive family protein	--	--	Uncharacterized protein {ECO:0000313|EnsemblPlants:PGSC0003DMT400008365} OS=Solanum tuberosum (Potato) PE=4 SV=1	PREDICTED: auxin-induced protein 6B-like [Nicotiana sylvestris]
EVM0028717.2	--	--	--	--	Uncharacterized protein {ECO:0000313|EnsemblPlants:PGSC0003DMT400076660} OS=Solanum tuberosum (Potato) PE=4 SV=1	PREDICTED: fasciclin-like arabinogalactan protein 1 [Nicotiana sylvestris]
EVM0028880.4	Molecular Function: hydroxymethylglutaryl-CoA synthase activity (GO:0004421);; Biological Process: isoprenoid biosynthetic process (GO:0008299);;	K01641|0|sly:101260619|K01641 hydroxymethylglutaryl-CoA synthase [EC:2.3.3.10] | (RefSeq) hydroxymethylglutaryl-CoA synthase-like	[I]	Lipid transport and metabolism	Uncharacterized protein {ECO:0000313|EnsemblPlants:Solyc12g056450.1.1} OS=Solanum lycopersicum (Tomato) PE=4 SV=1	PREDICTED: hydroxymethylglutaryl-CoA synthase-like [Solanum lycopersicum]
EVM0028926.1	Molecular Function: magnesium ion transmembrane transporter activity (GO:0015095);; Biological Process: magnesium ion transport (GO:0015693);; Cellular Component: membrane (GO:0016020);;	--	[S]	Function unknown	Uncharacterized protein {ECO:0000313|EnsemblPlants:PGSC0003DMT400011342} OS=Solanum tuberosum (Potato) PE=4 SV=1	PREDICTED: magnesium transporter NIPA3-like [Solanum tuberosum]
EVM0028963.2	Molecular Function: DNA-binding transcription factor activity (GO:0003700);; Cellular Component: nucleus (GO:0005634);; Biological Process: regulation of transcription, DNA-templated (GO:0006355);; Biological Process: ER-nucleus signaling pathway (GO:0006984);; Biological Process: response to heat (GO:0009408);; Biological Process: response to organic substance (GO:0010033);; Biological Process: …	K09419|1.50716e-179|sot:102593941|K09419 heat shock transcription factor, other eukaryote | (RefSeq) heat shock factor protein HSF24	[K]	Transcription	Uncharacterized protein {ECO:0000313|EnsemblPlants:PGSC0003DMT400010294} OS=Solanum tuberosum (Potato) PE=3 SV=1	PREDICTED: heat shock factor protein HSF24-like [Solanum tuberosum]
EVM0029070.1	--	--	--	--	Uncharacterized protein {ECO:0000313|EnsemblPlants:Solyc02g094270.1.1} OS=Solanum lycopersicum (Tomato) PE=4 SV=1	PREDICTED: probable WRKY transcription factor 43 [Nicotiana tomentosiformis]
EVM0029154.1	--	--	--	--	Uncharacterized protein {ECO:0000313|EnsemblPlants:PGSC0003DMT400091649} OS=Solanum tuberosum (Potato) PE=4 SV=1	PREDICTED: cysteine-rich repeat secretory protein 55-like [Solanum tuberosum]
EVM0029299.2	--	--	[R]	General function prediction only	Uncharacterized protein {ECO:0000313|EnsemblPlants:PGSC0003DMT400064924} OS=Solanum tuberosum (Potato) PE=4 SV=1	PREDICTED: ankyrin repeat-containing protein At5g02620-like [Solanum tuberosum]
EVM0029385.1	Molecular Function: peroxidase activity (GO:0004601);; Cellular Component: extracellular region (GO:0005576);; Molecular Function: heme binding (GO:0020037);; Biological Process: hydrogen peroxide catabolic process (GO:0042744);; Molecular Function: metal ion binding (GO:0046872);; Biological Process: oxidation-reduction process (GO:0055114);;	K00430|0|sot:102585502|K00430 peroxidase [EC:1.11.1.7] | (RefSeq) CEVI16; peroxidase N1	--	--	Peroxidase {ECO:0000313|EMBL:AAL35364.1} OS=Capsicum annuum (Bell pepper) PE=2 SV=1	peroxidase [Capsicum annuum]
EVM0029395.7	Molecular Function: ATP binding (GO:0005524);; Biological Process: protein folding (GO:0006457);; Biological Process: response to heat (GO:0009408);; Molecular Function: heat shock protein binding (GO:0031072);; Molecular Function: metal ion binding (GO:0046872);; Molecular Function: unfolded protein binding (GO:0051082);;	K09503|0|sot:102592889|K09503 DnaJ homolog subfamily A member 2 | (RefSeq) dnaJ protein homolog	[O]	Posttranslational modification, protein turnover, chaperones	Uncharacterized protein {ECO:0000313|EnsemblPlants:PGSC0003DMT400018083} OS=Solanum tuberosum (Potato) PE=3 SV=1	PREDICTED: dnaJ protein homolog isoform X1 [Solanum tuberosum]
EVM0029404.1	--	--	--	--	Uncharacterized protein {ECO:0000313|EnsemblPlants:Solyc02g078500.2.1} OS=Solanum lycopersicum (Tomato) PE=4 SV=1	PREDICTED: uncharacterized protein LOC101268056 isoform X1 [Solanum lycopersicum]
EVM0029411.1	Cellular Component: intracellular (GO:0005622);; Biological Process: inositol phosphate metabolic process (GO:0043647);; Molecular Function: metal ion binding (GO:0046872);; Molecular Function: inositol trisphosphate kinase activity (GO:0051766);;	K00913|0|sot:107060680|K00913 inositol-1,3,4-trisphosphate 5/6-kinase / inositol-tetrakisphosphate 1-kinase [EC:2.7.1.159 2.7.1.134] | (RefSeq) inositol-tetrakisphosphate 1-kinase 1-like	--	--	Uncharacterized protein {ECO:0000313|EnsemblPlants:PGSC0003DMT400068086} OS=Solanum tuberosum (Potato) PE=4 SV=1	PREDICTED: inositol-tetrakisphosphate 1-kinase 1-like [Nicotiana tomentosiformis]
EVM0029483.2	Cellular Component: integral component of membrane (GO:0016021);; Biological Process: transmembrane transport (GO:0055085);;	K13947|0|spen:107017474|K13947 auxin efflux carrier family | (RefSeq) putative auxin efflux carrier component 8	--	--	Uncharacterized protein {ECO:0000313|EnsemblPlants:Solyc04g056620.1.1} OS=Solanum lycopersicum (Tomato) PE=2 SV=1	auxin efflux facilitator SlPIN10 [Solanum lycopersicum]
EVM0029485.1	--	--	--	--	Uncharacterized protein {ECO:0000313|EnsemblPlants:PGSC0003DMT400000712} OS=Solanum tuberosum (Potato) PE=4 SV=1	PREDICTED: uncharacterized protein LOC103321527 [Prunus mume]
EVM0029514.2	--	--	--	--	Uncharacterized protein {ECO:0000313|EnsemblPlants:PGSC0003DMT400008278} OS=Solanum tuberosum (Potato) PE=4 SV=1	PREDICTED: S-norcoclaurine synthase-like isoform X1 [Solanum tuberosum]
EVM0029789.2	Molecular Function: iron ion binding (GO:0005506);; Biological Process: fatty acid biosynthetic process (GO:0006633);; Molecular Function: oxidoreductase activity, acting on paired donors, with oxidation of a pair of donors resulting in the reduction of molecular oxygen to two molecules of water (GO:0016717);; Molecular Function: heme binding (GO:0020037);; Biological Process: oxidation-reduction…	K13076|0|sot:102599871|K13076 Delta8-fatty-acid desaturase [EC:1.14.19.4] | (RefSeq) delta(8)-fatty-acid desaturase 1-like	[I]	Lipid transport and metabolism	Uncharacterized protein {ECO:0000313|EnsemblPlants:PGSC0003DMT400076957} OS=Solanum tuberosum (Potato) PE=4 SV=1	PREDICTED: delta(8)-fatty-acid desaturase-like [Solanum tuberosum]
EVM0029838.2	Molecular Function: phosphoprotein phosphatase activity (GO:0004721);; Biological Process: metabolic process (GO:0008152);;	K17506|0|spen:107023999|K17506 protein phosphatase 1L [EC:3.1.3.16] | (RefSeq) probable protein phosphatase 2C 58	[T]	Signal transduction mechanisms	Uncharacterized protein {ECO:0000313|EnsemblPlants:Solyc07g053760.2.1} OS=Solanum lycopersicum (Tomato) PE=4 SV=1	PREDICTED: probable protein phosphatase 2C 58 isoform X1 [Solanum lycopersicum]
EVM0029859.2	Cellular Component: endoplasmic reticulum membrane (GO:0005789);; Biological Process: lipid metabolic process (GO:0006629);; Cellular Component: integral component of membrane (GO:0016021);;	K04710|1.50779e-160|spen:107012235|K04710 ceramide synthetase [EC:2.3.1.24] | (RefSeq) protein ASC1	[U]	Intracellular trafficking, secretion, and vesicular transport	Uncharacterized protein {ECO:0000313|EnsemblPlants:PGSC0003DMT400063292} OS=Solanum tuberosum (Potato) PE=4 SV=1	PREDICTED: protein ASC1-like [Nicotiana sylvestris]
EVM0029917.1	Molecular Function: DNA-binding transcription factor activity (GO:0003700);; Biological Process: regulation of transcription, DNA-templated (GO:0006355);; Molecular Function: sequence-specific DNA binding (GO:0043565);;	--	--	--	Uncharacterized protein {ECO:0000313|EnsemblPlants:PGSC0003DMT400018832} OS=Solanum tuberosum (Potato) PE=4 SV=1	PREDICTED: ocs element-binding factor 1-like [Solanum tuberosum]
EVM0029995.2	Molecular Function: oxidoreductase activity (GO:0016491);; Biological Process: oxidation-reduction process (GO:0055114);;	--	[CR]	--	Uncharacterized protein {ECO:0000313|EnsemblPlants:PGSC0003DMT400067462} OS=Solanum tuberosum (Potato) PE=4 SV=1	PREDICTED: zeaxanthin epoxidase, chloroplastic-like [Nicotiana tomentosiformis]
EVM0030028.1	Molecular Function: calcium ion binding (GO:0005509);;	K13448|7.23444e-104|spen:107022660|K13448 calcium-binding protein CML | (RefSeq) putative calcium-binding protein CML19	[T]	Signal transduction mechanisms	Uncharacterized protein {ECO:0000313|EnsemblPlants:Solyc06g073830.1.1} OS=Solanum lycopersicum (Tomato) PE=4 SV=1	PREDICTED: putative calcium-binding protein CML19 [Nicotiana tomentosiformis]
EVM0030058.5	Cellular Component: mitochondrion (GO:0005739);; Cellular Component: integral component of membrane (GO:0016021);;	K13347|3.7732e-119|gra:105800638|K13347 peroxisomal membrane protein 2 | (RefSeq) peroxisomal membrane protein PMP22	[R]	General function prediction only	Putative uncharacterized protein {ECO:0000313|EMBL:CAN76530.1} OS=Vitis vinifera (Grape) PE=4 SV=1	PREDICTED: peroxisomal membrane protein PMP22 isoform X1 [Nicotiana sylvestris]
EVM0030272.2	--	--	--	--	Uncharacterized protein {ECO:0000313|EnsemblPlants:PGSC0003DMT400070026} OS=Solanum tuberosum (Potato) PE=3 SV=1	PREDICTED: G-type lectin S-receptor-like serine/threonine-protein kinase At5g35370 [Nicotiana tomentosiformis]
EVM0030333.2	Biological Process: metabolic process (GO:0008152);; Molecular Function: carboxylic ester hydrolase activity (GO:0052689);;	--	[V]	Defense mechanisms	Uncharacterized protein {ECO:0000313|EnsemblPlants:PGSC0003DMT400048357} OS=Solanum tuberosum (Potato) PE=4 SV=1	PREDICTED: probable carboxylesterase 120-like [Solanum tuberosum]
EVM0030338.1	Molecular Function: protein kinase activity (GO:0004672);; Molecular Function: binding (GO:0005488);;	--	[T]	Signal transduction mechanisms	Uncharacterized protein {ECO:0000313|EnsemblPlants:Solyc03g083470.2.1} OS=Solanum lycopersicum (Tomato) PE=3 SV=1	PREDICTED: probable receptor-like protein kinase At5g39020 [Nicotiana sylvestris]
EVM0030592.1	--	--	[A]	RNA processing and modification	Uncharacterized protein {ECO:0000313|EnsemblPlants:Solyc05g024210.1.1} OS=Solanum lycopersicum (Tomato) PE=4 SV=1	PREDICTED: ribonuclease 3-like protein 3 [Nicotiana tomentosiformis]
EVM0030597.1	--	--	[A]	RNA processing and modification	Uncharacterized protein {ECO:0000313|EnsemblPlants:PGSC0003DMT400041026} OS=Solanum tuberosum (Potato) PE=4 SV=1	PREDICTED: uncharacterized protein LOC102597307 [Solanum tuberosum]
EVM0030646.1	--	--	--	--	Uncharacterized protein {ECO:0000313|EnsemblPlants:Solyc03g005500.1.1} OS=Solanum lycopersicum (Tomato) PE=4 SV=1	PREDICTED: ethylene-responsive transcription factor ERF096-like [Solanum lycopersicum]
EVM0030698.1	--	--	[R]	General function prediction only	Uncharacterized protein {ECO:0000313|EnsemblPlants:PGSC0003DMT400015905} OS=Solanum tuberosum (Potato) PE=4 SV=1	PREDICTED: protein transport protein SEC31-like [Solanum tuberosum]
EVM0030707.2	--	--	[S]	Function unknown	Uncharacterized protein {ECO:0000313|EnsemblPlants:PGSC0003DMT400043007} OS=Solanum tuberosum (Potato) PE=4 SV=1	PREDICTED: U-box domain-containing protein 4-like [Solanum tuberosum]
EVM0030827.2	--	--	--	--	Uncharacterized protein {ECO:0000313|EnsemblPlants:PGSC0003DMT400044761} OS=Solanum tuberosum (Potato) PE=4 SV=1	PREDICTED: glutamic acid-rich protein-like [Nicotiana tomentosiformis]
EVM0030856.1	Molecular Function: serine-type endopeptidase inhibitor activity (GO:0004867);; Cellular Component: extracellular region (GO:0005576);; Biological Process: response to wounding (GO:0009611);; Biological Process: negative regulation of peptidase activity (GO:0010466);;	--	--	--	Uncharacterized protein {ECO:0000313|EnsemblPlants:PGSC0003DMT400007904} OS=Solanum tuberosum (Potato) PE=4 SV=1	PREDICTED: ethylene-responsive proteinase inhibitor 1-like [Solanum tuberosum]
EVM0030913.2	Biological Process: metal ion transport (GO:0030001);; Molecular Function: metal ion binding (GO:0046872);;	--	[P]	Inorganic ion transport and metabolism	Heavy metal transport/detoxification superfamily protein {ECO:0000313|EMBL:KEH21133.1} OS=Medicago truncatula (Barrel medic) PE=4 SV=1	PREDICTED: uncharacterized protein LOC104119179 [Nicotiana tomentosiformis]
EVM0031048.1	--	--	--	--	Uncharacterized protein {ECO:0000313|EnsemblPlants:Solyc04g079350.1.1} OS=Solanum lycopersicum (Tomato) PE=4 SV=1	PREDICTED: uncharacterized protein LOC101262614 [Solanum lycopersicum]
EVM0031104.1	Molecular Function: carboxy-lyase activity (GO:0016831);; Biological Process: carboxylic acid metabolic process (GO:0019752);; Molecular Function: pyridoxal phosphate binding (GO:0030170);;	K01590|0|spen:107027311|K01590 histidine decarboxylase [EC:4.1.1.22] | (RefSeq) histidine decarboxylase-like	[E]	Amino acid transport and metabolism	Uncharacterized protein {ECO:0000313|EnsemblPlants:Solyc08g006740.2.1} OS=Solanum lycopersicum (Tomato) PE=2 SV=1	aromatic amino acid decarboxylase 2 [Solanum lycopersicum]
EVM0031269.2	Biological Process: branched-chain amino acid metabolic process (GO:0009081);; Molecular Function: L-leucine transaminase activity (GO:0052654);; Molecular Function: L-valine transaminase activity (GO:0052655);; Molecular Function: L-isoleucine transaminase activity (GO:0052656);;	K00826|0|spen:107015985|K00826 branched-chain amino acid aminotransferase [EC:2.6.1.42] | (RefSeq) branched-chain-amino-acid aminotransferase 2, chloroplastic-like	[E]	Amino acid transport and metabolism	Branched-chain-amino-acid aminotransferase {ECO:0000256|RuleBase:RU004517} OS=Capsicum annuum (Bell pepper) PE=2 SV=1	branched-chain amino acid aminotransferase [Capsicum annuum]
EVM0031306.5	--	--	--	--	Uncharacterized protein {ECO:0000313|EnsemblPlants:Solyc02g078500.2.1} OS=Solanum lycopersicum (Tomato) PE=4 SV=1	PREDICTED: uncharacterized protein LOC101268056 isoform X1 [Solanum lycopersicum]
EVM0031323.1	--	--	--	--	Uncharacterized protein {ECO:0000313|EnsemblPlants:PGSC0003DMT400038539} OS=Solanum tuberosum (Potato) PE=4 SV=1	PREDICTED: uncharacterized protein LOC104232069 [Nicotiana sylvestris]
EVM0031358.1	Biological Process: protein homooligomerization (GO:0051260);;	--	[R]	General function prediction only	Uncharacterized protein {ECO:0000313|EnsemblPlants:PGSC0003DMT400029056} OS=Solanum tuberosum (Potato) PE=4 SV=1	PREDICTED: BTB/POZ domain-containing protein At2g24240-like [Solanum tuberosum]
EVM0031399.1	--	--	--	--	Uncharacterized protein {ECO:0000313|EnsemblPlants:Solyc01g005800.2.1} OS=Solanum lycopersicum (Tomato) PE=4 SV=1	PREDICTED: uncharacterized protein LOC102600172 [Solanum tuberosum]
EVM0031435.2	Molecular Function: nucleotide binding (GO:0000166);; Molecular Function: UDP-glucose 6-dehydrogenase activity (GO:0003979);; Molecular Function: alcohol dehydrogenase (NAD) activity (GO:0004022);; Cellular Component: cytosol (GO:0005829);; Cellular Component: plasma membrane (GO:0005886);; Biological Process: response to osmotic stress (GO:0006970);; Molecular Function: zinc ion binding (GO:0008…	K18857|0|sot:102577519|K18857 alcohol dehydrogenase class-P [EC:1.1.1.1] | (RefSeq) ADH1, ADH2, ADH3; Alcohol dehydrogenase 1	[Q]	Secondary metabolites biosynthesis, transport and catabolism	Alcohol dehydrogenase 3 {ECO:0000313|EMBL:AAO74899.1} (Fragment) OS=Petunia hybrida (Petunia) PE=2 SV=1	alcohol dehydrogenase 3 [Petunia x hybrida]
EVM0031504.2	--	--	--	--	Uncharacterized protein {ECO:0000313|EnsemblPlants:PGSC0003DMT400072344} OS=Solanum tuberosum (Potato) PE=4 SV=1	PREDICTED: putative syntaxin-24-like [Solanum tuberosum]
EVM0031508.1	Molecular Function: ATP transmembrane transporter activity (GO:0005347);; Cellular Component: mitochondrial inner membrane (GO:0005743);; Cellular Component: peroxisome (GO:0005777);; Biological Process: fatty acid beta-oxidation (GO:0006635);; Biological Process: mitochondrial transport (GO:0006839);; Biological Process: peroxisome organization (GO:0007031);; Biological Process: toxin catabolic …	--	[C]	Energy production and conversion	Uncharacterized protein {ECO:0000313|EnsemblPlants:PGSC0003DMT400073660} OS=Solanum tuberosum (Potato) PE=3 SV=1	PREDICTED: peroxisomal adenine nucleotide carrier 1 [Nicotiana tomentosiformis]
EVM0031534.1	--	--	--	--	Uncharacterized protein {ECO:0000313|EnsemblPlants:Solyc08g007460.2.1} OS=Solanum lycopersicum (Tomato) PE=4 SV=1	PREDICTED: lipid transfer-like protein VAS [Nicotiana tomentosiformis]
EVM0031600.2	Molecular Function: UDP-N-acetylmuramate dehydrogenase activity (GO:0008762);; Molecular Function: flavin adenine dinucleotide binding (GO:0050660);; Biological Process: oxidation-reduction process (GO:0055114);;	--	--	--	Uncharacterized protein {ECO:0000313|EnsemblPlants:Solyc02g070090.1.1} OS=Solanum lycopersicum (Tomato) PE=4 SV=1	PREDICTED: reticuline oxidase-like protein-like [Solanum tuberosum]
EVM0031618.1	--	--	--	--	Uncharacterized protein {ECO:0000313|EnsemblPlants:Solyc06g076080.1.1} OS=Solanum lycopersicum (Tomato) PE=4 SV=1	--
EVM0031709.2	--	K14494|1.93069e-21|sly:101265384|K14494 DELLA protein | (RefSeq) SlGLD1; DELLA protein GAI	[R]	General function prediction only	Uncharacterized protein {ECO:0000313|EnsemblPlants:PGSC0003DMT400049446} OS=Solanum tuberosum (Potato) PE=4 SV=1	PREDICTED: zinc finger protein ZAT5-like [Nicotiana sylvestris]
EVM0031842.1	Molecular Function: oxidoreductase activity (GO:0016491);; Biological Process: metabolic process (GO:0044710);; Molecular Function: metal ion binding (GO:0046872);;	K05909|0|sly:101261512|K05909 laccase [EC:1.10.3.2] | (RefSeq) laccase-14-like	[Q]	Secondary metabolites biosynthesis, transport and catabolism	Laccase {ECO:0000256|RuleBase:RU361119} OS=Solanum tuberosum (Potato) PE=3 SV=1	PREDICTED: laccase-14-like [Solanum lycopersicum]
EVM0031992.2	Biological Process: defense response (GO:0006952);; Biological Process: response to biotic stimulus (GO:0009607);;	--	--	--	Uncharacterized protein {ECO:0000313|EnsemblPlants:Solyc05g054380.1.1} OS=Solanum lycopersicum (Tomato) PE=3 SV=1	PREDICTED: pathogenesis-related protein STH-2-like [Nicotiana tomentosiformis]
EVM0032301.2	Molecular Function: prephenate dehydratase activity (GO:0004664);; Biological Process: L-phenylalanine biosynthetic process (GO:0009094);; Molecular Function: arogenate dehydratase activity (GO:0047769);;	K05359|0|sot:102599370|K05359 arogenate/prephenate dehydratase [EC:4.2.1.91 4.2.1.51] | (RefSeq) arogenate dehydratase/prephenate dehydratase 6, chloroplastic-like	[E]	Amino acid transport and metabolism	Uncharacterized protein {ECO:0000313|EnsemblPlants:PGSC0003DMT400018339} OS=Solanum tuberosum (Potato) PE=4 SV=1	PREDICTED: arogenate dehydratase/prephenate dehydratase 6, chloroplastic-like [Nicotiana tomentosiformis]
EVM0032515.1	Molecular Function: monooxygenase activity (GO:0004497);; Molecular Function: iron ion binding (GO:0005506);; Molecular Function: electron transfer activity (GO:0009055);; Molecular Function: oxidoreductase activity, acting on paired donors, with incorporation or reduction of molecular oxygen (GO:0016705);; Molecular Function: heme binding (GO:0020037);; Biological Process: oxidation-reduction pr…	K07408|0|sot:102589304|K07408 cytochrome P450 family 1 subfamily A polypeptide 1 [EC:1.14.14.1] | (RefSeq) cytochrome P450 71A6-like	[Q]	Secondary metabolites biosynthesis, transport and catabolism	Uncharacterized protein {ECO:0000313|EnsemblPlants:Solyc03g112040.1.1} OS=Solanum lycopersicum (Tomato) PE=3 SV=1	PREDICTED: cytochrome P450 71A6-like [Solanum tuberosum]
EVM0032754.2	Molecular Function: protein serine/threonine kinase activity (GO:0004674);; Molecular Function: ATP binding (GO:0005524);; Biological Process: protein phosphorylation (GO:0006468);; Biological Process: signal transduction (GO:0007165);;	K12761|0|sot:102601836|K12761 carbon catabolite-derepressing protein kinase [EC:2.7.11.1] | (RefSeq) CBL-interacting serine/threonine-protein kinase 11	[T]	Signal transduction mechanisms	Uncharacterized protein {ECO:0000313|EnsemblPlants:PGSC0003DMT400078266} OS=Solanum tuberosum (Potato) PE=4 SV=1	PREDICTED: CBL-interacting serine/threonine-protein kinase 11-like [Solanum tuberosum]
EVM0032889.2	--	--	--	--	Uncharacterized protein {ECO:0000313|EnsemblPlants:Solyc05g012180.2.1} OS=Solanum lycopersicum (Tomato) PE=4 SV=1	PREDICTED: putative methylesterase 11, chloroplastic isoform X1 [Nicotiana tomentosiformis]
EVM0032894.1	--	--	--	--	Uncharacterized protein {ECO:0000313|EnsemblPlants:Solyc11g006030.1.1} OS=Solanum lycopersicum (Tomato) PE=4 SV=1	PREDICTED: U-box domain-containing protein 21 [Nicotiana tomentosiformis]
EVM0033083.1	Molecular Function: carboxylic ester hydrolase activity (GO:0004091);; Molecular Function: triglyceride lipase activity (GO:0004806);; Molecular Function: calmodulin binding (GO:0005516);; Biological Process: lipid catabolic process (GO:0016042);;	--	[IOT]	--	Uncharacterized protein {ECO:0000313|EnsemblPlants:PGSC0003DMT400040469} OS=Solanum tuberosum (Potato) PE=4 SV=1	PREDICTED: uncharacterized protein LOC102582845 [Solanum tuberosum]
EVM0033183.1	Biological Process: response to stress (GO:0006950);;	--	--	--	Uncharacterized protein {ECO:0000313|EnsemblPlants:Solyc06g009140.2.1} OS=Solanum lycopersicum (Tomato) PE=4 SV=1	PREDICTED: late embryogenesis abundant protein Lea5-like [Nicotiana sylvestris]
EVM0033194.1	--	K19042|4.13553e-148|sot:102579240|K19042 E3 ubiquitin-protein ligase BOI and related proteins [EC:2.3.2.27] | (RefSeq) probable BOI-related E3 ubiquitin-protein ligase 3	[O]	Posttranslational modification, protein turnover, chaperones	Uncharacterized protein {ECO:0000313|EnsemblPlants:PGSC0003DMT400062617} OS=Solanum tuberosum (Potato) PE=4 SV=1	PREDICTED: BOI-related E3 ubiquitin-protein ligase 1-like [Nicotiana tomentosiformis]
EVM0033265.1	Cellular Component: mitochondrion (GO:0005739);;	--	--	--	Uncharacterized protein {ECO:0000313|EnsemblPlants:PGSC0003DMT400091190} OS=Solanum tuberosum (Potato) PE=4 SV=1	PREDICTED: uncharacterized protein LOC104103660 [Nicotiana tomentosiformis]
EVM0033570.2	--	--	--	--	NtEIG-E80 protein {ECO:0000313|EMBL:BAB16427.1} OS=Nicotiana tabacum (Common tobacco) PE=2 SV=1	PREDICTED: uncharacterized protein LOC104235494 [Nicotiana sylvestris]
EVM0033611.2	Molecular Function: sequence-specific DNA binding (GO:0043565);;	--	[K]	Transcription	Uncharacterized protein {ECO:0000313|EnsemblPlants:PGSC0003DMT400081296} OS=Solanum tuberosum (Potato) PE=4 SV=1	PREDICTED: homeobox-leucine zipper protein ATHB-52-like [Solanum tuberosum]
EVM0033625.2	Molecular Function: hydrolase activity, hydrolyzing O-glycosyl compounds (GO:0004553);; Biological Process: organic substance metabolic process (GO:0071704);;	K01183|0|sot:102600109|K01183 chitinase [EC:3.2.1.14] | (RefSeq) acidic mammalian chitinase-like	[G]	Carbohydrate transport and metabolism	Uncharacterized protein {ECO:0000313|EnsemblPlants:PGSC0003DMT400030923} OS=Solanum tuberosum (Potato) PE=3 SV=1	PREDICTED: chitinase-like protein 4 [Nicotiana tomentosiformis]
EVM0033762.1	Molecular Function: iron ion binding (GO:0005506);; Biological Process: fatty acid biosynthetic process (GO:0006633);; Cellular Component: integral component of membrane (GO:0016021);; Molecular Function: oxidoreductase activity (GO:0016491);; Biological Process: oxidation-reduction process (GO:0055114);;	K14424|3.90905e-180|sot:102589817|K14424 4-alpha-methyl-delta7-sterol-4alpha-methyl oxidase [EC:1.14.13.72] | (RefSeq) methylsterol monooxygenase 2-2-like	[I]	Lipid transport and metabolism	Uncharacterized protein {ECO:0000313|EnsemblPlants:PGSC0003DMT400005519} OS=Solanum tuberosum (Potato) PE=4 SV=1	PREDICTED: methylsterol monooxygenase 2-2-like isoform X2 [Nicotiana sylvestris]
EVM0033780.1	Molecular Function: DNA binding (GO:0003677);;	--	--	--	Uncharacterized protein {ECO:0000313|EnsemblPlants:PGSC0003DMT400050286} OS=Solanum tuberosum (Potato) PE=4 SV=1	PREDICTED: mini zinc finger protein 3-like [Nicotiana sylvestris]
EVM0033837.2	--	--	--	--	Uncharacterized protein {ECO:0000313|EnsemblPlants:PGSC0003DMT400055257} OS=Solanum tuberosum (Potato) PE=4 SV=1	PREDICTED: protein YLS9-like [Nicotiana sylvestris]
EVM0033938.1	--	K13464|3.06091e-118|sot:102580049|K13464 jasmonate ZIM domain-containing protein | (RefSeq) protein TIFY 10A	--	--	Uncharacterized protein {ECO:0000313|EnsemblPlants:PGSC0003DMT400007592} OS=Solanum tuberosum (Potato) PE=4 SV=1	PREDICTED: protein TIFY 10A-like [Solanum tuberosum]
EVM0034139.2	Molecular Function: ATP binding (GO:0005524);; Biological Process: obsolete ATP catabolic process (GO:0006200);; Cellular Component: membrane (GO:0016020);; Molecular Function: ATPase activity (GO:0016887);;	--	[Q]	Secondary metabolites biosynthesis, transport and catabolism	Uncharacterized protein {ECO:0000313|EnsemblPlants:Solyc03g120980.2.1} OS=Solanum lycopersicum (Tomato) PE=4 SV=1	PREDICTED: ABC transporter G family member 36-like [Solanum lycopersicum]
EVM0034175.1	Molecular Function: oxidoreductase activity (GO:0016491);; Molecular Function: metal ion binding (GO:0046872);;	--	[Q]	Secondary metabolites biosynthesis, transport and catabolism	Uncharacterized protein {ECO:0000313|EnsemblPlants:PGSC0003DMT400077055} OS=Solanum tuberosum (Potato) PE=3 SV=1	PREDICTED: isoflavone 2&apos;-hydroxylase-like [Solanum tuberosum]
EVM0034194.4	Molecular Function: hydrolase activity (GO:0016787);;	--	[T]	Signal transduction mechanisms	Uncharacterized protein {ECO:0000313|EnsemblPlants:PGSC0003DMT400059295} OS=Solanum tuberosum (Potato) PE=3 SV=1	PREDICTED: nudix hydrolase 2-like [Solanum tuberosum]
EVM0034544.2	--	--	--	--	Uncharacterized protein {ECO:0000313|EnsemblPlants:PGSC0003DMT400032091} OS=Solanum tuberosum (Potato) PE=4 SV=1	PREDICTED: probable WRKY transcription factor 29-like [Solanum tuberosum]
EVM0034553.1	Biological Process: transition metal ion transport (GO:0000041);;	--	--	--	Uncharacterized protein {ECO:0000313|EnsemblPlants:PGSC0003DMT400028799} OS=Solanum tuberosum (Potato) PE=4 SV=1	PREDICTED: uncharacterized protein LOC102585649 [Solanum tuberosum]
EVM0034602.4	Cellular Component: integral component of membrane (GO:0016021);;	--	[T]	Signal transduction mechanisms	Uncharacterized protein {ECO:0000313|EnsemblPlants:Solyc07g048070.2.1} OS=Solanum lycopersicum (Tomato) PE=4 SV=1	PREDICTED: cytochrome b561 and DOMON domain-containing protein At5g47530-like [Solanum lycopersicum]
EVM0034624.2	Cellular Component: cytosol (GO:0005829);; Biological Process: polyamine catabolic process (GO:0006598);; Biological Process: response to wounding (GO:0009611);; Biological Process: coumarin biosynthetic process (GO:0009805);; Biological Process: lignin biosynthetic process (GO:0009809);; Biological Process: positive regulation of flavonoid biosynthetic process (GO:0009963);; Biological Process: …	K00588|5.52495e-178|sot:102586332|K00588 caffeoyl-CoA O-methyltransferase [EC:2.1.1.104] | (RefSeq) caffeoyl-CoA O-methyltransferase-like	[Q]	Secondary metabolites biosynthesis, transport and catabolism	Uncharacterized protein {ECO:0000313|EnsemblPlants:Solyc02g093250.2.1} OS=Solanum lycopersicum (Tomato) PE=4 SV=1	PREDICTED: caffeoyl-CoA O-methyltransferase-like [Solanum tuberosum]
EVM0034657.1	--	--	[L]	Replication, recombination and repair	Uncharacterized protein {ECO:0000313|EnsemblPlants:PGSC0003DMT400058315} OS=Solanum tuberosum (Potato) PE=4 SV=1	PREDICTED: uncharacterized protein LOC104233217 [Nicotiana sylvestris]
EVM0034796.1	Molecular Function: hydrolase activity (GO:0016787);;	--	[I]	Lipid transport and metabolism	Uncharacterized protein {ECO:0000313|EnsemblPlants:PGSC0003DMT400039854} OS=Solanum tuberosum (Potato) PE=4 SV=1	PREDICTED: uncharacterized protein LOC102578722 [Solanum tuberosum]
EVM0034963.2	Molecular Function: peroxidase activity (GO:0004601);; Cellular Component: extracellular region (GO:0005576);; Molecular Function: heme binding (GO:0020037);; Biological Process: hydrogen peroxide catabolic process (GO:0042744);; Molecular Function: metal ion binding (GO:0046872);; Biological Process: oxidation-reduction process (GO:0055114);;	K00430|0|sot:102597272|K00430 peroxidase [EC:1.11.1.7] | (RefSeq) lignin-forming anionic peroxidase-like	--	--	Cell wall peroxidase {ECO:0000313|EMBL:ABF48527.1} OS=Capsicum annuum (Bell pepper) PE=2 SV=1	cell wall peroxidase [Capsicum annuum]
EVM0034986.2	Molecular Function: monooxygenase activity (GO:0004497);; Molecular Function: iron ion binding (GO:0005506);; Molecular Function: electron transfer activity (GO:0009055);; Cellular Component: integral component of membrane (GO:0016021);; Molecular Function: oxidoreductase activity, acting on paired donors, with incorporation or reduction of molecular oxygen (GO:0016705);; Molecular Function: heme…	--	[Q]	Secondary metabolites biosynthesis, transport and catabolism	Uncharacterized protein {ECO:0000313|EnsemblPlants:PGSC0003DMT400084314} OS=Solanum tuberosum (Potato) PE=3 SV=1	PREDICTED: premnaspirodiene oxygenase-like [Nicotiana sylvestris]
EVM0035063.1	--	--	--	--	Uncharacterized protein {ECO:0000313|EnsemblPlants:PGSC0003DMT400026526} OS=Solanum tuberosum (Potato) PE=4 SV=1	PREDICTED: epidermis-specific secreted glycoprotein EP1-like [Solanum tuberosum]
EVM0035174.2	Cellular Component: extracellular region (GO:0005576);;	--	--	--	Uncharacterized protein {ECO:0000313|EnsemblPlants:PGSC0003DMT400052810} OS=Solanum tuberosum (Potato) PE=3 SV=1	PREDICTED: expansin-like B1 [Nicotiana sylvestris]
EVM0035209.1	--	--	--	--	Uncharacterized protein {ECO:0000313|EnsemblPlants:PGSC0003DMT400061287} OS=Solanum tuberosum (Potato) PE=4 SV=1	PREDICTED: transcription factor bHLH128-like isoform X1 [Solanum tuberosum]
EVM0035341.2	Molecular Function: monooxygenase activity (GO:0004497);; Molecular Function: iron ion binding (GO:0005506);; Molecular Function: electron transfer activity (GO:0009055);; Cellular Component: integral component of membrane (GO:0016021);; Molecular Function: oxidoreductase activity, acting on paired donors, with incorporation or reduction of molecular oxygen (GO:0016705);; Molecular Function: heme…	K15472|0|sot:102603857|K15472 premnaspirodiene oxygenase [EC:1.14.13.121] | (RefSeq) CYP71D4; premnaspirodiene oxygenase	[Q]	Secondary metabolites biosynthesis, transport and catabolism	Putative premaspirodiene oxygenase {ECO:0000313|EMBL:BAN58140.1} OS=Hyoscyamus albus PE=3 SV=1	RecName: Full=Premnaspirodiene oxygenase; Short=HPO; AltName: Full=Cytochrome P450 71D55 [Hyoscyamus muticus]
EVM0035377.1	--	--	[O]	Posttranslational modification, protein turnover, chaperones	Uncharacterized protein {ECO:0000313|EnsemblPlants:PGSC0003DMT400056051} OS=Solanum tuberosum (Potato) PE=4 SV=1	PREDICTED: E3 ubiquitin-protein ligase RING1-like [Nicotiana sylvestris]
EVM0035461.2	Cellular Component: mitochondrion (GO:0005739);; Cellular Component: cytosol (GO:0005829);; Biological Process: trehalose biosynthetic process (GO:0005992);; Molecular Function: transferase activity, transferring glycosyl groups (GO:0016757);;	K16055|0|spen:107024143|K16055 trehalose 6-phosphate synthase/phosphatase [EC:2.4.1.15 3.1.3.12] | (RefSeq) probable alpha,alpha-trehalose-phosphate synthase [UDP-forming] 11	[G]	Carbohydrate transport and metabolism	Uncharacterized protein {ECO:0000313|EnsemblPlants:PGSC0003DMT400070613} OS=Solanum tuberosum (Potato) PE=4 SV=1	PREDICTED: probable alpha,alpha-trehalose-phosphate synthase [UDP-forming] 11 isoform X1 [Nicotiana tomentosiformis]
EVM0035518.3	Cellular Component: extracellular region (GO:0005576);;	--	--	--	Uncharacterized protein {ECO:0000313|EnsemblPlants:Solyc08g077330.2.1} OS=Solanum lycopersicum (Tomato) PE=3 SV=1	PREDICTED: expansin-like B1 [Solanum lycopersicum]
EVM0035804.2	--	--	--	--	Uncharacterized protein {ECO:0000313|EnsemblPlants:PGSC0003DMT400061076} OS=Solanum tuberosum (Potato) PE=4 SV=1	PREDICTED: 13S globulin seed storage protein 2-like [Solanum tuberosum]
EVM0035867.1	Molecular Function: tropine dehydrogenase activity (GO:0050356);; Biological Process: oxidation-reduction process (GO:0055114);;	K08081|4.5421e-176|sot:102590679|K08081 tropinone reductase I [EC:1.1.1.206] | (RefSeq) tropinone reductase homolog	[R]	General function prediction only	Uncharacterized protein {ECO:0000313|EnsemblPlants:PGSC0003DMT400053141} OS=Solanum tuberosum (Potato) PE=3 SV=1	PREDICTED: tropinone reductase homolog [Nicotiana tomentosiformis]
EVM0035902.1	--	--	--	--	Uncharacterized protein {ECO:0000313|EnsemblPlants:PGSC0003DMT400002571} OS=Solanum tuberosum (Potato) PE=4 SV=1	hypothetical protein CISIN_1g044436mg [Citrus sinensis]
EVM0035966.1	--	--	--	--	Uncharacterized protein {ECO:0000313|EnsemblPlants:PGSC0003DMT400092423} OS=Solanum tuberosum (Potato) PE=4 SV=1	PREDICTED: protein BPS1, chloroplastic-like [Nicotiana sylvestris]
EVM0035981.2	Molecular Function: metal ion binding (GO:0046872);;	--	[R]	General function prediction only	ZPT2-14 {ECO:0000313|EMBL:BAA21923.1} OS=Petunia hybrida (Petunia) PE=2 SV=1	PREDICTED: zinc finger protein ZAT11-like [Solanum tuberosum]
EVM0036118.1	Molecular Function: DNA binding (GO:0003677);; Biological Process: regulation of transcription, DNA-templated (GO:0006355);;	--	--	--	Uncharacterized protein {ECO:0000313|EnsemblPlants:PGSC0003DMT400045129} OS=Solanum tuberosum (Potato) PE=4 SV=1	PREDICTED: NAC domain-containing protein 72-like [Solanum tuberosum]
EVM0036139.1	Molecular Function: hydroxymethylglutaryl-CoA reductase (NADPH) activity (GO:0004420);; Cellular Component: endoplasmic reticulum membrane (GO:0005789);; Biological Process: isoprenoid biosynthetic process (GO:0008299);; Biological Process: coenzyme A metabolic process (GO:0015936);; Cellular Component: integral component of membrane (GO:0016021);; Molecular Function: NADP binding (GO:0050661);; …	K00021|0|sot:102577899|K00021 hydroxymethylglutaryl-CoA reductase (NADPH) [EC:1.1.1.34] | (RefSeq) 3-hydroxy-3-methylglutaryl-coenzyme A reductase 2	[I]	Lipid transport and metabolism	3-hydroxy-3-methylglutaryl coenzyme A reductase {ECO:0000256|RuleBase:RU361219} OS=Withania somnifera PE=2 SV=1	RecName: Full=3-hydroxy-3-methylglutaryl-coenzyme A reductase 2; Short=HMG-CoA reductase 2 [Capsicum annuum]
EVM0036176.4	--	--	--	--	Uncharacterized protein {ECO:0000313|EnsemblPlants:PGSC0003DMT400079244} OS=Solanum tuberosum (Potato) PE=4 SV=1	PREDICTED: uncharacterized protein LOC101267599 [Solanum lycopersicum]
EVM0036498.2	Molecular Function: protein serine/threonine kinase activity (GO:0004674);; Molecular Function: non-membrane spanning protein tyrosine kinase activity (GO:0004715);; Molecular Function: ATP binding (GO:0005524);; Biological Process: protein phosphorylation (GO:0006468);;	--	[T]	Signal transduction mechanisms	Uncharacterized protein {ECO:0000313|EnsemblPlants:PGSC0003DMT400038068} OS=Solanum tuberosum (Potato) PE=3 SV=1	PREDICTED: probable serine/threonine-protein kinase Cx32, chloroplastic [Nicotiana tomentosiformis]
EVM0036629.1	Biological Process: defense response (GO:0006952);; Biological Process: response to biotic stimulus (GO:0009607);;	--	--	--	Uncharacterized protein {ECO:0000313|EnsemblPlants:PGSC0003DMT400075430} OS=Solanum tuberosum (Potato) PE=3 SV=1	PREDICTED: pathogenesis-related protein STH-2-like [Solanum tuberosum]
EVM0036716.2	Biological Process: immune system process (GO:0002376);; Biological Process: regulation of transcription, DNA-templated (GO:0006355);; Biological Process: defense response (GO:0006952);; Biological Process: hormone-mediated signaling pathway (GO:0009755);; Biological Process: cellular response to oxygen-containing compound (GO:1901701);;	--	--	--	Uncharacterized protein {ECO:0000313|EnsemblPlants:PGSC0003DMT400021748} OS=Solanum tuberosum (Potato) PE=4 SV=1	PREDICTED: scarecrow-like protein 13-like isoform X1 [Solanum tuberosum]
EVM0036750.1	Biological Process: defense response (GO:0006952);; Biological Process: response to biotic stimulus (GO:0009607);; Biological Process: multi-organism process (GO:0051704);;	--	--	--	Uncharacterized protein {ECO:0000313|EMBL:KCW61091.1} OS=Eucalyptus grandis (Flooded gum) PE=4 SV=1	PREDICTED: thaumatin-like protein [Solanum lycopersicum]
EVM0036923.6	--	K19476|1.18362e-137|spen:107010575|K19476 vacuolar protein sorting-associated protein IST1 | (RefSeq) IST1 homolog	[Z]	Cytoskeleton	Uncharacterized protein {ECO:0000313|EnsemblPlants:Solyc02g085830.2.1} OS=Solanum lycopersicum (Tomato) PE=4 SV=1	PREDICTED: IST1 homolog [Solanum lycopersicum]
EVM0037002.1	Cellular Component: secondary cell wall (GO:0009531);; Biological Process: lignin metabolic process (GO:0009808);; Biological Process: cell wall modification involved in abscission (GO:0009830);; Biological Process: plant-type secondary cell wall biogenesis (GO:0009834);; Biological Process: cellulose microfibril organization (GO:0010215);; Biological Process: cell growth (GO:0016049);; Cellular …	--	--	--	Uncharacterized protein {ECO:0000313|EnsemblPlants:Solyc03g114890.2.1} OS=Solanum lycopersicum (Tomato) PE=4 SV=1	PREDICTED: uncharacterized protein LOC102589523 [Solanum tuberosum]
EVM0037009.1	--	--	--	--	Uncharacterized protein {ECO:0000313|EnsemblPlants:Solyc04g007250.1.1} OS=Solanum lycopersicum (Tomato) PE=4 SV=1	PREDICTED: uncharacterized protein LOC104222036 [Nicotiana sylvestris]
EVM0037079.1	--	--	--	--	Uncharacterized protein {ECO:0000313|EnsemblPlants:Solyc03g112700.1.1} OS=Solanum lycopersicum (Tomato) PE=4 SV=1	PREDICTED: uncharacterized protein LOC101256758 [Solanum lycopersicum]
EVM0037158.1	Molecular Function: DNA binding (GO:0003677);; Molecular Function: DNA-binding transcription factor activity (GO:0003700);; Cellular Component: nucleus (GO:0005634);; Biological Process: regulation of transcription, DNA-templated (GO:0006355);; Biological Process: defense response (GO:0006952);;	--	--	--	Uncharacterized protein {ECO:0000313|EnsemblPlants:PGSC0003DMT400027849} OS=Solanum tuberosum (Potato) PE=4 SV=1	pathogenesis-related genes transcriptional activator PTI5 [Solanum lycopersicum]
EVM0037164.1	--	--	--	--	Uncharacterized protein {ECO:0000313|EnsemblPlants:PGSC0003DMT400037788} OS=Solanum tuberosum (Potato) PE=4 SV=1	PREDICTED: uncharacterized protein LOC102605716 [Solanum tuberosum]
EVM0037409.1	Molecular Function: DNA-binding transcription factor activity (GO:0003700);; Biological Process: protein targeting to vacuole (GO:0006623);; Biological Process: vesicle-mediated transport (GO:0016192);; Molecular Function: sequence-specific DNA binding (GO:0043565);; Biological Process: positive regulation of transcription, DNA-templated (GO:0045893);; Molecular Function: protein heterodimerizati…	--	--	--	Uncharacterized protein {ECO:0000313|EnsemblPlants:Solyc01g100460.2.1} OS=Solanum lycopersicum (Tomato) PE=2 SV=1	PREDICTED: ocs element-binding factor 1-like [Nicotiana sylvestris]
EVM0037616.2	--	--	[O]	Posttranslational modification, protein turnover, chaperones	Uncharacterized protein {ECO:0000313|EnsemblPlants:PGSC0003DMT400083215} OS=Solanum tuberosum (Potato) PE=4 SV=1	PREDICTED: basic 7S globulin-like [Nicotiana tomentosiformis]
EVM0037768.2	Molecular Function: transferase activity (GO:0016740);;	--	--	--	Uncharacterized protein {ECO:0000313|EnsemblPlants:Solyc06g054090.1.1} OS=Solanum lycopersicum (Tomato) PE=4 SV=1	PREDICTED: uncharacterized protein LOC104238686 [Nicotiana sylvestris]
EVM0037776.1	Molecular Function: SNAP receptor activity (GO:0005484);; Cellular Component: plasma membrane (GO:0005886);; Biological Process: protein targeting to membrane (GO:0006612);; Biological Process: response to abscisic acid (GO:0009737);; Biological Process: salicylic acid mediated signaling pathway (GO:0009863);; Biological Process: jasmonic acid mediated signaling pathway (GO:0009867);; Biological …	K08486|0|spen:107015763|K08486 syntaxin 1B/2/3 | (RefSeq) syntaxin-121-like	[U]	Intracellular trafficking, secretion, and vesicular transport	Uncharacterized protein {ECO:0000313|EnsemblPlants:Solyc01g006950.2.1} OS=Solanum lycopersicum (Tomato) PE=3 SV=1	PREDICTED: syntaxin-121-like [Solanum lycopersicum]
EVM0037800.7	Molecular Function: aspartic-type endopeptidase activity (GO:0004190);; Cellular Component: integral component of membrane (GO:0016021);;	K09597|0|sly:101252725|K09597 signal peptide peptidase-like 2B [EC:3.4.23.-] | (RefSeq) signal peptide peptidase-like 4	[R]	General function prediction only	Uncharacterized protein {ECO:0000313|EnsemblPlants:Solyc10g012430.2.1} OS=Solanum lycopersicum (Tomato) PE=4 SV=1	PREDICTED: signal peptide peptidase-like 4 isoform X1 [Solanum lycopersicum]
EVM0037804.2	--	--	--	--	Uncharacterized protein {ECO:0000313|EnsemblPlants:PGSC0003DMT400022947} OS=Solanum tuberosum (Potato) PE=4 SV=1	PREDICTED: diacylglycerol kinase theta-like [Nicotiana sylvestris]
EVM0037811.2	Molecular Function: DNA binding (GO:0003677);; Molecular Function: chromatin binding (GO:0003682);;	K09422|2.35116e-170|sot:102587946|K09422 myb proto-oncogene protein, plant | (RefSeq) myb-related protein Myb4-like	[K]	Transcription	Myb-related transcription factor LBM1 {ECO:0000313|EMBL:BAA88221.1} OS=Nicotiana tabacum (Common tobacco) PE=4 SV=1	PREDICTED: myb-related protein Myb4-like [Nicotiana tomentosiformis]
EVM0037841.2	Molecular Function: DNA-binding transcription factor activity (GO:0003700);; Biological Process: regulation of transcription, DNA-templated (GO:0006355);; Molecular Function: sequence-specific DNA binding (GO:0043565);;	--	--	--	Uncharacterized protein {ECO:0000313|EnsemblPlants:Solyc02g094270.1.1} OS=Solanum lycopersicum (Tomato) PE=4 SV=1	PREDICTED: probable WRKY transcription factor 43 [Nicotiana tomentosiformis]
EVM0038175.1	--	--	--	--	Uncharacterized protein {ECO:0000313|EnsemblPlants:PGSC0003DMT400052053} OS=Solanum tuberosum (Potato) PE=4 SV=1	PREDICTED: uncharacterized protein LOC104106240 [Nicotiana tomentosiformis]
EVM0038337.2	Molecular Function: high-affinity glucose:proton symporter activity (GO:0005358);; Cellular Component: plasma membrane (GO:0005886);; Cellular Component: plasmodesma (GO:0009506);; Biological Process: monosaccharide transmembrane transport (GO:0015749);; Cellular Component: integral component of membrane (GO:0016021);; Molecular Function: 2-alkenal reductase [NAD(P)] activity (GO:0032440);; Biolo…	--	[R]	General function prediction only	Uncharacterized protein {ECO:0000313|EnsemblPlants:PGSC0003DMT400081426} OS=Solanum tuberosum (Potato) PE=3 SV=1	PREDICTED: sugar transport protein 13-like [Solanum tuberosum]
EVM0038366.1	--	--	--	--	Uncharacterized protein {ECO:0000313|EnsemblPlants:PGSC0003DMT400074530} OS=Solanum tuberosum (Potato) PE=4 SV=1	PREDICTED: uncharacterized protein LOC104224534 [Nicotiana sylvestris]
EVM0038410.2	Molecular Function: peroxidase activity (GO:0004601);; Cellular Component: extracellular region (GO:0005576);; Molecular Function: heme binding (GO:0020037);; Biological Process: hydrogen peroxide catabolic process (GO:0042744);; Molecular Function: metal ion binding (GO:0046872);; Biological Process: oxidation-reduction process (GO:0055114);;	K00430|0|sot:102597272|K00430 peroxidase [EC:1.11.1.7] | (RefSeq) lignin-forming anionic peroxidase-like	--	--	Uncharacterized protein {ECO:0000313|EnsemblPlants:Solyc11g018800.1.1} OS=Solanum lycopersicum (Tomato) PE=3 SV=1	PREDICTED: lignin-forming anionic peroxidase [Nicotiana tomentosiformis]
EVM0038631.1	Biological Process: glutamine metabolic process (GO:0006541);; Molecular Function: hydrolase activity (GO:0016787);;	--	--	--	Uncharacterized protein {ECO:0000313|EnsemblPlants:PGSC0003DMT400078423} OS=Solanum tuberosum (Potato) PE=4 SV=1	PREDICTED: uncharacterized protein LOC102589189 [Solanum tuberosum]
EVM0038641.2	Molecular Function: magnesium ion binding (GO:0000287);; Cellular Component: cytoplasm (GO:0005737);; Biological Process: terpenoid biosynthetic process (GO:0016114);; Molecular Function: vetispiradiene synthase activity (GO:0034003);;	--	--	--	Putative vetispiradiene synthase {ECO:0000313|EMBL:BAN58139.1} OS=Hyoscyamus albus PE=4 SV=1	PREDICTED: vetispiradiene synthase 1-like [Solanum tuberosum]
EVM0038690.2	Biological Process: respiratory burst involved in defense response (GO:0002679);; Molecular Function: DNA binding (GO:0003677);; Molecular Function: DNA-binding transcription factor activity (GO:0003700);; Cellular Component: nucleus (GO:0005634);; Biological Process: ethylene biosynthetic process (GO:0009693);; Biological Process: response to abscisic acid (GO:0009737);; Biological Process: indu…	--	--	--	Uncharacterized protein {ECO:0000313|EnsemblPlants:PGSC0003DMT400067535} OS=Solanum tuberosum (Potato) PE=4 SV=1	PREDICTED: ethylene-responsive transcription factor 2-like [Solanum tuberosum]
EVM0038704.1	--	--	--	--	Uncharacterized protein {ECO:0000313|EnsemblPlants:PGSC0003DMT400066363} OS=Solanum tuberosum (Potato) PE=4 SV=1	PREDICTED: uncharacterized protein LOC104245496 [Nicotiana sylvestris]
EVM0038842.1	Biological Process: MAPK cascade (GO:0000165);; Biological Process: respiratory burst involved in defense response (GO:0002679);; Biological Process: protein targeting to membrane (GO:0006612);; Biological Process: nucleotide transport (GO:0006862);; Biological Process: ER to Golgi vesicle-mediated transport (GO:0006888);; Biological Process: membrane fusion (GO:0006944);; Biological Process: ER-…	--	--	--	Uncharacterized protein {ECO:0000313|EnsemblPlants:PGSC0003DMT400081218} OS=Solanum tuberosum (Potato) PE=4 SV=1	PREDICTED: MACPF domain-containing protein NSL1-like [Solanum tuberosum]
EVM0038905.1	--	--	--	--	Uncharacterized protein {ECO:0000313|EnsemblPlants:Solyc04g064530.1.1} OS=Solanum lycopersicum (Tomato) PE=4 SV=1	PREDICTED: uncharacterized protein LOC104084686 [Nicotiana tomentosiformis]
EVM0038985.1	Molecular Function: DNA-binding transcription factor activity (GO:0003700);; Biological Process: regulation of transcription, DNA-templated (GO:0006355);; Molecular Function: sequence-specific DNA binding (GO:0043565);;	--	--	--	Transcription factor WRKY {ECO:0000313|EMBL:ACT80136.1} OS=Capsicum annuum (Bell pepper) PE=2 SV=1	PREDICTED: probable WRKY transcription factor 31 isoform X2 [Nicotiana sylvestris]
EVM0039116.1	Molecular Function: zinc ion binding (GO:0008270);;	--	[O]	Posttranslational modification, protein turnover, chaperones	Avr9/Cf-9 rapidly elicited protein 132 {ECO:0000313|EMBL:AAG43550.1} OS=Nicotiana tabacum (Common tobacco) PE=2 SV=1	PREDICTED: RING-H2 finger protein ATL60-like [Nicotiana sylvestris]
EVM0039156.6	Molecular Function: glutamine-fructose-6-phosphate transaminase (isomerizing) activity (GO:0004360);; Cellular Component: cytosol (GO:0005829);; Biological Process: glucosamine biosynthetic process (GO:0006042);; Biological Process: gluconeogenesis (GO:0006094);; Biological Process: cytoskeleton organization (GO:0007010);; Biological Process: proteasomal protein catabolic process (GO:0010498);; M…	K00820|0|sot:102601127|K00820 glucosamine--fructose-6-phosphate aminotransferase (isomerizing) [EC:2.6.1.16] | (RefSeq) glutamine--fructose-6-phosphate aminotransferase [isomerizing] 2	[M]	Cell wall/membrane/envelope biogenesis	Uncharacterized protein {ECO:0000313|EnsemblPlants:PGSC0003DMT400017445} OS=Solanum tuberosum (Potato) PE=4 SV=1	PREDICTED: glutamine--fructose-6-phosphate aminotransferase [isomerizing] 2-like [Nicotiana sylvestris]
EVM0039253.1	Molecular Function: transporter activity (GO:0005215);; Biological Process: transport (GO:0006810);; Cellular Component: integral component of membrane (GO:0016021);;	K09872|0|sly:100736527|K09872 aquaporin PIP | (RefSeq) putative PIP-type aquaporin	[G]	Carbohydrate transport and metabolism	Uncharacterized protein {ECO:0000313|EnsemblPlants:Solyc10g055630.1.1} GN=PIP2 OS=Solanum lycopersicum (Tomato) PE=2 SV=1	plasmamembrane intrinsic protein 2;9 [Solanum lycopersicum]
EVM0039262.1	Molecular Function: nucleic acid binding (GO:0003676);; Cellular Component: nucleus (GO:0005634);;	K12581|0|sot:102594631|K12581 CCR4-NOT transcription complex subunit 7/8 | (RefSeq) probable CCR4-associated factor 1 homolog 11	[A]	RNA processing and modification	Uncharacterized protein {ECO:0000313|EnsemblPlants:PGSC0003DMT400050487} OS=Solanum tuberosum (Potato) PE=4 SV=1	PREDICTED: probable CCR4-associated factor 1 homolog 11-like [Solanum tuberosum]
EVM0039331.1	--	--	--	--	Uncharacterized protein {ECO:0000313|EnsemblPlants:PGSC0003DMT400005182} OS=Solanum tuberosum (Potato) PE=4 SV=1	PREDICTED: putative DNA-binding protein ESCAROLA-like [Solanum tuberosum]
EVM0039407.2	--	--	[T]	Signal transduction mechanisms	Uncharacterized protein {ECO:0000313|EnsemblPlants:PGSC0003DMT400075439} OS=Solanum tuberosum (Potato) PE=4 SV=1	PREDICTED: probable disease resistance RPP8-like protein 2 [Nicotiana tomentosiformis]
EVM0039626.2	--	--	--	--	Uncharacterized protein {ECO:0000313|EnsemblPlants:PGSC0003DMT400043707} OS=Solanum tuberosum (Potato) PE=4 SV=1	PREDICTED: uncharacterized protein LOC104091284 [Nicotiana tomentosiformis]
EVM0039648.1	Biological Process: carbohydrate metabolic process (GO:0005975);; Molecular Function: beta-glucosidase activity (GO:0008422);; Molecular Function: beta-primeverosidase activity (GO:0050535);;	K01188|0|sind:105173366|K01188 beta-glucosidase [EC:3.2.1.21] | (RefSeq) beta-glucosidase 12-like	[G]	Carbohydrate transport and metabolism	Coffea canephora DH200=94 genomic scaffold, scaffold_27 {ECO:0000313|EMBL:CDP07709.1} OS=Coffea canephora (Robusta coffee) PE=3 SV=1	PREDICTED: beta-glucosidase 12-like [Nicotiana sylvestris]
EVM0040009.8	Molecular Function: iron ion binding (GO:0005506);; Cellular Component: chloroplast (GO:0009507);; Biological Process: response to wounding (GO:0009611);; Biological Process: jasmonic acid biosynthetic process (GO:0009695);; Biological Process: lateral root formation (GO:0010311);; Molecular Function: linoleate 13S-lipoxygenase activity (GO:0016165);; Biological Process: oxylipin biosynthetic pro…	K15718|0|sot:102593728|K15718 linoleate 9S-lipoxygenase [EC:1.13.11.58] | (RefSeq) probable linoleate 9S-lipoxygenase 5	--	--	Lipoxygenase {ECO:0000256|RuleBase:RU003975} OS=Solanum tuberosum (Potato) PE=3 SV=1	PREDICTED: probable linoleate 9S-lipoxygenase 5 isoform X1 [Nicotiana sylvestris]
EVM0040092.2	Molecular Function: oxidoreductase activity (GO:0016491);;	--	[QR]	--	Uncharacterized protein {ECO:0000313|EnsemblPlants:PGSC0003DMT400009900} OS=Solanum tuberosum (Potato) PE=3 SV=1	PREDICTED: feruloyl CoA ortho-hydroxylase 1-like [Solanum tuberosum]
EVM0040172.1	--	--	--	--	Uncharacterized protein {ECO:0000313|EnsemblPlants:Solyc07g008140.2.1} OS=Solanum lycopersicum (Tomato) PE=4 SV=1	PREDICTED: cucumber peeling cupredoxin-like [Solanum lycopersicum]
EVM0040314.1	--	K15707|8.09781e-100|sot:102601943|K15707 RING finger protein 170 [EC:2.3.2.27] | (RefSeq) E3 ubiquitin-protein ligase RNF170-like	[O]	Posttranslational modification, protein turnover, chaperones	Uncharacterized protein {ECO:0000313|EnsemblPlants:PGSC0003DMT400061164} OS=Solanum tuberosum (Potato) PE=4 SV=1	PREDICTED: E3 ubiquitin-protein ligase RNF170-like [Nicotiana tomentosiformis]
EVM0040338.2	--	--	--	--	Uncharacterized protein {ECO:0000313|EnsemblPlants:PGSC0003DMT400073543} OS=Solanum tuberosum (Potato) PE=4 SV=1	PREDICTED: broad-range acid phosphatase DET1-like [Solanum tuberosum]
EVM0040403.2	Molecular Function: structural molecule activity (GO:0005198);; Biological Process: intracellular protein transport (GO:0006886);; Biological Process: vesicle-mediated transport (GO:0016192);; Molecular Function: myosin heavy chain kinase activity (GO:0016905);; Cellular Component: membrane coat (GO:0030117);;	K17302|0|sot:102604255|K17302 coatomer subunit beta' | (RefSeq) coatomer subunit beta'-1-like	[U]	Intracellular trafficking, secretion, and vesicular transport	Uncharacterized protein {ECO:0000313|EnsemblPlants:Solyc03g120260.2.1} OS=Solanum lycopersicum (Tomato) PE=4 SV=1	PREDICTED: coatomer subunit beta&apos;-2 [Solanum lycopersicum]
EVM0040503.2	--	--	--	--	Uncharacterized protein {ECO:0000313|EnsemblPlants:Solyc07g008140.2.1} OS=Solanum lycopersicum (Tomato) PE=4 SV=1	PREDICTED: cucumber peeling cupredoxin-like [Solanum lycopersicum]
EVM0040591.2	Molecular Function: arginase activity (GO:0004053);; Biological Process: putrescine biosynthetic process from arginine (GO:0033388);; Molecular Function: metal ion binding (GO:0046872);;	K01476|0|spen:107023257|K01476 arginase [EC:3.5.3.1] | (RefSeq) arginase 1, mitochondrial	[E]	Amino acid transport and metabolism	Uncharacterized protein {ECO:0000313|EnsemblPlants:Solyc01g091160.2.1} OS=Solanum lycopersicum (Tomato) PE=1 SV=1	arginase 1 [Solanum lycopersicum]
EVM0040644.1	--	--	--	--	Uncharacterized protein {ECO:0000313|EnsemblPlants:PGSC0003DMT400012972} OS=Solanum tuberosum (Potato) PE=4 SV=1	PREDICTED: uncharacterized protein LOC104089236 [Nicotiana tomentosiformis]
EVM0040679.1	--	--	--	--	Uncharacterized protein {ECO:0000313|EnsemblPlants:PGSC0003DMT400032938} OS=Solanum tuberosum (Potato) PE=4 SV=1	PREDICTED: LOB domain-containing protein 41-like [Nicotiana sylvestris]
EVM0040736.2	Biological Process: signal transduction (GO:0007165);; Biological Process: defense response, incompatible interaction (GO:0009814);; Biological Process: response to organic substance (GO:0010033);; Biological Process: regulation of defense response (GO:0031347);; Biological Process: cellular metabolic process (GO:0044237);; Biological Process: response to oxygen-containing compound (GO:1901700);;	--	--	--	Uncharacterized protein {ECO:0000313|EnsemblPlants:PGSC0003DMT400063776} OS=Solanum tuberosum (Potato) PE=4 SV=1	PREDICTED: uncharacterized protein LOC102596740 [Solanum tuberosum]
EVM0040794.2	Molecular Function: endopeptidase inhibitor activity (GO:0004866);; Biological Process: negative regulation of endopeptidase activity (GO:0010951);;	--	--	--	Nb cell deth marker {ECO:0000313|EMBL:CBK52316.1} OS=Nicotiana benthamiana PE=2 SV=1	Nb cell deth marker [Nicotiana benthamiana]
EVM0040912.1	--	--	--	--	Uncharacterized protein {ECO:0000313|EnsemblPlants:PGSC0003DMT400031670} OS=Solanum tuberosum (Potato) PE=4 SV=1	PREDICTED: uncharacterized protein LOC104107460 [Nicotiana tomentosiformis]
EVM0041008.4	Molecular Function: carbonate dehydratase activity (GO:0004089);; Biological Process: one-carbon metabolic process (GO:0006730);; Molecular Function: zinc ion binding (GO:0008270);;	K01674|2.40845e-168|sot:102581001|K01674 carbonic anhydrase [EC:4.2.1.1] | (RefSeq) alpha carbonic anhydrase 7-like	[R]	General function prediction only	Uncharacterized protein {ECO:0000313|EnsemblPlants:Solyc10g083890.1.1} OS=Solanum lycopersicum (Tomato) PE=4 SV=1	PREDICTED: bifunctional monodehydroascorbate reductase and carbonic anhydrase nectarin-3-like [Solanum tuberosum]
EVM0041016.1	--	--	--	--	Uncharacterized protein {ECO:0000313|EnsemblPlants:Solyc04g076730.1.1} OS=Solanum lycopersicum (Tomato) PE=4 SV=1	unnamed protein product [Coffea canephora]
EVM0041098.1	Molecular Function: organic cyclic compound binding (GO:0097159);; Molecular Function: heterocyclic compound binding (GO:1901363);;	K14809|5.99284e-22|sot:102582063|K14809 ATP-dependent RNA helicase DDX55/SPB4 [EC:3.6.4.13] | (RefSeq) DEAD-box ATP-dependent RNA helicase 18-like	[A]	RNA processing and modification	Uncharacterized protein {ECO:0000313|EnsemblPlants:PGSC0003DMT400057609} OS=Solanum tuberosum (Potato) PE=3 SV=1	PREDICTED: DEAD-box ATP-dependent RNA helicase 18-like [Solanum tuberosum]
EVM0041209.1	--	--	[T]	Signal transduction mechanisms	Uncharacterized protein {ECO:0000313|EnsemblPlants:PGSC0003DMT400053890} OS=Solanum tuberosum (Potato) PE=3 SV=1	PREDICTED: putative serine/threonine-protein kinase-like isoform X2 [Solanum tuberosum]
EVM0041300.2	Biological Process: transition metal ion transport (GO:0000041);;	--	--	--	Uncharacterized protein {ECO:0000313|EnsemblPlants:PGSC0003DMT400028799} OS=Solanum tuberosum (Potato) PE=4 SV=1	PREDICTED: uncharacterized protein LOC102585649 [Solanum tuberosum]
EVM0041384.2	Molecular Function: iron ion binding (GO:0005506);; Molecular Function: oxidoreductase activity, acting on paired donors, with incorporation or reduction of molecular oxygen, 2-oxoglutarate as one donor, and incorporation of one atom each of oxygen into both donors (GO:0016706);; Biological Process: oxidation-reduction process (GO:0055114);;	--	[QR]	--	Uncharacterized protein {ECO:0000313|EnsemblPlants:Solyc11g007890.1.1} OS=Solanum lycopersicum (Tomato) PE=3 SV=1	PREDICTED: probable 2-oxoglutarate/Fe(II)-dependent dioxygenase [Solanum lycopersicum]
EVM0041592.1	--	--	--	--	Uncharacterized protein {ECO:0000313|EnsemblPlants:Solyc05g009650.2.1} OS=Solanum lycopersicum (Tomato) PE=4 SV=1	PREDICTED: uncharacterized protein LOC102589504 [Solanum tuberosum]
EVM0041610.1	--	--	--	--	Uncharacterized protein {ECO:0000313|EnsemblPlants:PGSC0003DMT400000882} OS=Solanum tuberosum (Potato) PE=4 SV=1	PREDICTED: uncharacterized protein LOC102591923 [Solanum tuberosum]
EVM0041717.2	Molecular Function: iron ion binding (GO:0005506);; Molecular Function: electron transfer activity (GO:0009055);; Molecular Function: (+)-abscisic acid 8'-hydroxylase activity (GO:0010295);; Molecular Function: heme binding (GO:0020037);; Biological Process: oxidation-reduction process (GO:0055114);;	K09843|0|sot:102577541|K09843 (+)-abscisic acid 8'-hydroxylase [EC:1.14.13.93] | (RefSeq) ABA 8'-hydroxylase CYP707A1	[QI]	--	Uncharacterized protein {ECO:0000313|EnsemblPlants:PGSC0003DMT400047537} OS=Solanum tuberosum (Potato) PE=3 SV=1	PREDICTED: abscisic acid 8&apos;-hydroxylase 1-like [Nicotiana sylvestris]
EVM0041726.3	Biological Process: zinc ion transport (GO:0006829);; Biological Process: cellular process (GO:0044763);;	--	--	--	Uncharacterized protein {ECO:0000313|EnsemblPlants:PGSC0003DMT400021177} OS=Solanum tuberosum (Potato) PE=4 SV=1	PREDICTED: uncharacterized protein LOC102595337 [Solanum tuberosum]
EVM0041787.1	--	--	--	--	Uncharacterized protein {ECO:0000313|EnsemblPlants:Solyc07g006420.1.1} OS=Solanum lycopersicum (Tomato) PE=4 SV=1	unnamed protein product [Coffea canephora]
EVM0041879.3	Molecular Function: DNA binding (GO:0003677);; Cellular Component: nucleus (GO:0005634);;	--	[S]	Function unknown	Calmodulin-binding protein {ECO:0000313|EMBL:ADK47999.1} OS=Solanum lycopersicum (Tomato) PE=2 SV=1	PREDICTED: calmodulin-binding transcription activator 3-like [Solanum tuberosum]
EVM0041887.1	Molecular Function: chitin binding (GO:0008061);; Biological Process: response to virus (GO:0009615);; Biological Process: systemic acquired resistance (GO:0009627);; Biological Process: response to salt stress (GO:0009651);; Biological Process: response to ethylene (GO:0009723);; Biological Process: defense response to fungus, incompatible interaction (GO:0009817);; Biological Process: defense r…	--	[R]	General function prediction only	Uncharacterized protein {ECO:0000313|EnsemblPlants:PGSC0003DMT400050016} OS=Solanum tuberosum (Potato) PE=4 SV=1	pathogenesis-related protein 4b [Capsicum chinense]
EVM0042030.2	--	--	--	--	Uncharacterized protein {ECO:0000313|EnsemblPlants:PGSC0003DMT400026293} OS=Solanum tuberosum (Potato) PE=4 SV=1	PREDICTED: miraculin-like [Solanum tuberosum]
EVM0042203.2	--	--	--	--	Putative uncharacterized protein {ECO:0000313|EMBL:CCB50907.1} OS=Vitis vinifera (Grape) PE=4 SV=1	PREDICTED: uncharacterized protein LOC104093884 [Nicotiana tomentosiformis]
EVM0042318.2	Biological Process: malate metabolic process (GO:0006108);; Molecular Function: malate dehydrogenase (decarboxylating) (NAD+) activity (GO:0016619);; Molecular Function: metal ion binding (GO:0046872);; Molecular Function: NAD binding (GO:0051287);; Biological Process: oxidation-reduction process (GO:0055114);;	K00029|0|spen:107020297|K00029 malate dehydrogenase (oxaloacetate-decarboxylating)(NADP+) [EC:1.1.1.40] | (RefSeq) NADP-dependent malic enzyme-like	[C]	Energy production and conversion	Malic enzyme {ECO:0000256|RuleBase:RU003426} OS=Capsicum chinense (Scotch bonnet) PE=2 SV=1	putative NADP-dependent malic enzyme [Capsicum chinense]
EVM0042337.1	--	--	--	--	Uncharacterized protein {ECO:0000313|EnsemblPlants:Solyc01g066980.2.1} OS=Solanum lycopersicum (Tomato) PE=4 SV=1	PREDICTED: flowering-promoting factor 1-like protein 3 [Nicotiana sylvestris]
EVM0042349.1	Molecular Function: iron ion binding (GO:0005506);; Molecular Function: electron transfer activity (GO:0009055);; Molecular Function: heme binding (GO:0020037);; Molecular Function: isoflavone 2'-hydroxylase activity (GO:0033773);; Biological Process: oxidation-reduction process (GO:0055114);;	--	[Q]	Secondary metabolites biosynthesis, transport and catabolism	Uncharacterized protein {ECO:0000313|EnsemblPlants:Solyc04g078290.2.1} OS=Solanum lycopersicum (Tomato) PE=3 SV=1	PREDICTED: isoflavone 2&apos;-hydroxylase-like [Solanum lycopersicum]
EVM0042430.2	Biological Process: response to hypoxia (GO:0001666);; Molecular Function: iron ion binding (GO:0005506);; Cellular Component: cell wall (GO:0005618);; Cellular Component: cytosol (GO:0005829);; Cellular Component: plasma membrane (GO:0005886);; Biological Process: regulation of transcription, DNA-templated (GO:0006355);; Biological Process: regulation of nitrogen utilization (GO:0006808);; Cellu…	--	[C]	Energy production and conversion	Uncharacterized protein {ECO:0000313|EnsemblPlants:PGSC0003DMT400079443} OS=Solanum tuberosum (Potato) PE=4 SV=1	PREDICTED: non-symbiotic hemoglobin 1 [Nicotiana sylvestris]
EVM0042545.1	--	--	[R]	General function prediction only	Alpha/beta hydrolase related protein {ECO:0000313|EMBL:EOY17813.1} OS=Theobroma cacao (Cacao) PE=4 SV=1	PREDICTED: uncharacterized protein LOC104235482 [Nicotiana sylvestris]
EVM0042772.2	Molecular Function: DNA binding (GO:0003677);; Molecular Function: DNA-binding transcription factor activity (GO:0003700);; Cellular Component: nucleus (GO:0005634);; Biological Process: regulation of transcription, DNA-templated (GO:0006355);;	--	--	--	Ethylene-responsive-element-binding factor 13 {ECO:0000313|EMBL:ADP37428.1} OS=Petunia hybrida (Petunia) PE=2 SV=1	ethylene-responsive-element-binding factor 13 [Petunia x hybrida]
EVM0042882.1	--	--	--	--	Uncharacterized protein {ECO:0000313|EnsemblPlants:PGSC0003DMT400077956} OS=Solanum tuberosum (Potato) PE=4 SV=1	PREDICTED: uncharacterized protein LOC102594893 [Solanum tuberosum]
EVM0043058.1	Molecular Function: oxidoreductase activity (GO:0016491);; Biological Process: oxidation-reduction process (GO:0055114);;	K08081|1.73046e-69|sot:102590679|K08081 tropinone reductase I [EC:1.1.1.206] | (RefSeq) tropinone reductase homolog	[R]	General function prediction only	Uncharacterized protein {ECO:0000313|EnsemblPlants:PGSC0003DMT400053141} OS=Solanum tuberosum (Potato) PE=3 SV=1	PREDICTED: tropinone reductase homolog [Nicotiana sylvestris]
EVM0043362.2	Molecular Function: N-acetyltransferase activity (GO:0008080);; Biological Process: sulfate transport (GO:0008272);; Molecular Function: sulfate transmembrane transporter activity (GO:0015116);; Cellular Component: plasma membrane part (GO:0044459);;	--	[E]	Amino acid transport and metabolism	Tyramine n-hydroxycinnamoyl transferase {ECO:0000313|EMBL:AAX15704.1} OS=Capsicum annuum (Bell pepper) PE=2 SV=1	tyramine n-hydroxycinnamoyl transferase [Capsicum annuum]
EVM0043561.1	Biological Process: defense response (GO:0006952);; Biological Process: ethylene biosynthetic process (GO:0009693);; Molecular Function: 1-aminocyclopropane-1-carboxylate oxidase activity (GO:0009815);; Biological Process: fruit ripening (GO:0009835);; Molecular Function: oxidoreductase activity, acting on paired donors, with incorporation or reduction of molecular oxygen, 2-oxoglutarate as one d…	K05933|0|sly:544052|K05933 aminocyclopropanecarboxylate oxidase [EC:1.14.17.4] | (RefSeq) ACO1, EFE, ETH1, LEACO1, pTOM13; 1-aminocyclopropane-1-carboxylate oxidase 1	[QR]	--	ACC oxidase {ECO:0000313|EMBL:BAG30908.1} OS=Capsicum chinense (Scotch bonnet) PE=2 SV=1	ACC oxidase [Capsicum chinense]
EVM0043573.1	--	--	--	--	Putative uncharacterized protein {ECO:0000313|EMBL:CCB43732.1} OS=Vitis vinifera (Grape) PE=4 SV=1	PREDICTED: uncharacterized protein LOC102583273 [Solanum tuberosum]
EVM0043592.3	--	--	--	--	Uncharacterized protein {ECO:0000313|EnsemblPlants:PGSC0003DMT400026504} OS=Solanum tuberosum (Potato) PE=4 SV=1	PREDICTED: uncharacterized protein LOC102585343 isoform X1 [Solanum tuberosum]
EVM0043652.2	--	--	[V]	Defense mechanisms	Uncharacterized protein {ECO:0000313|EnsemblPlants:PGSC0003DMT400045006} OS=Solanum tuberosum (Potato) PE=4 SV=1	PREDICTED: probable carboxylesterase 11-like [Solanum tuberosum]
EVM0043700.2	--	--	[S]	Function unknown	Uncharacterized protein {ECO:0000313|EnsemblPlants:Solyc01g086730.2.1} OS=Solanum lycopersicum (Tomato) PE=4 SV=1	PREDICTED: probable magnesium transporter NIPA8 isoform X1 [Nicotiana tomentosiformis]
EVM0043707.1	--	--	[V]	Defense mechanisms	Uncharacterized protein {ECO:0000313|EnsemblPlants:Solyc10g050880.1.1} OS=Solanum lycopersicum (Tomato) PE=4 SV=1	PREDICTED: 2-hydroxyisoflavanone dehydratase-like [Solanum lycopersicum]
EVM0043989.1	Molecular Function: endopeptidase inhibitor activity (GO:0004866);; Biological Process: negative regulation of endopeptidase activity (GO:0010951);;	--	--	--	Uncharacterized protein {ECO:0000313|EnsemblPlants:PGSC0003DMT400026261} OS=Solanum tuberosum (Potato) PE=4 SV=1	PREDICTED: miraculin-like [Solanum tuberosum]
EVM0044052.2	Molecular Function: metal ion binding (GO:0046872);;	--	[R]	General function prediction only	Osmotic stress-induced zinc-finger protein {ECO:0000313|EMBL:AAC06243.1} OS=Nicotiana tabacum (Common tobacco) PE=2 SV=1	osmotic stress-induced zinc-finger protein [Nicotiana tabacum]
EVM0044053.1	--	--	--	--	Uncharacterized protein {ECO:0000313|EnsemblPlants:PGSC0003DMT400069588} OS=Solanum tuberosum (Potato) PE=4 SV=1	PREDICTED: miraculin-like [Solanum tuberosum]
EVM0044166.1	--	--	--	--	Uncharacterized protein {ECO:0000313|EnsemblPlants:Solyc05g006780.2.1} OS=Solanum lycopersicum (Tomato) PE=4 SV=1	PREDICTED: uncharacterized protein LOC102599795 [Solanum tuberosum]
EVM0044214.1	--	--	--	--	Uncharacterized protein {ECO:0000313|EnsemblPlants:PGSC0003DMT400082052} OS=Solanum tuberosum (Potato) PE=4 SV=1	PREDICTED: protein NDR1-like [Solanum tuberosum]
EVM0044351.1	--	K01674|0|sot:102581683|K01674 carbonic anhydrase [EC:4.2.1.1] | (RefSeq) alpha carbonic anhydrase 7-like	[R]	General function prediction only	Uncharacterized protein {ECO:0000313|EnsemblPlants:PGSC0003DMT400020910} OS=Solanum tuberosum (Potato) PE=4 SV=1	PREDICTED: bifunctional monodehydroascorbate reductase and carbonic anhydrase nectarin-3-like [Solanum tuberosum]
EVM0044401.2	Molecular Function: DNA binding (GO:0003677);; Biological Process: regulation of transcription, DNA-templated (GO:0006355);; Biological Process: response to stress (GO:0006950);; Biological Process: response to abiotic stimulus (GO:0009628);; Biological Process: response to organic substance (GO:0010033);; Biological Process: response to oxygen-containing compound (GO:1901700);;	--	--	--	NAC domain protein {ECO:0000313|EMBL:AGJ52119.1} OS=Solanum pimpinellifolium (Currant tomato) PE=2 SV=1	NAC domain protein [Solanum lycopersicum]
EVM0044501.2	Molecular Function: magnesium ion binding (GO:0000287);; Cellular Component: cytoplasm (GO:0005737);; Biological Process: defense response (GO:0006952);; Molecular Function: terpene synthase activity (GO:0010333);; Biological Process: terpenoid biosynthetic process (GO:0016114);;	--	--	--	Uncharacterized protein {ECO:0000313|EnsemblPlants:PGSC0003DMT400014262} OS=Solanum tuberosum (Potato) PE=4 SV=1	PREDICTED: vetispiradiene synthase 2-like [Nicotiana sylvestris]
EVM0044626.1	--	--	--	--	Uncharacterized protein {ECO:0000313|EnsemblPlants:PGSC0003DMT400051843} OS=Solanum tuberosum (Potato) PE=4 SV=1	PREDICTED: uncharacterized protein LOC104235234 [Nicotiana sylvestris]
EVM0044649.2	Cellular Component: Golgi apparatus (GO:0005794);; Cellular Component: plasma membrane (GO:0005886);; Molecular Function: electron transfer activity (GO:0009055);; Biological Process: toxin catabolic process (GO:0009407);; Biological Process: response to chitin (GO:0010200);; Biological Process: response to cyclopentenone (GO:0010583);; Molecular Function: oxidoreductase activity (GO:0016491);; B…	--	[C]	Energy production and conversion	Uncharacterized protein {ECO:0000313|EnsemblPlants:Solyc11g071990.1.1} OS=Solanum lycopersicum (Tomato) PE=4 SV=1	PREDICTED: apoptosis-inducing factor homolog B-like [Nicotiana tomentosiformis]
EVM0044814.2	--	--	[T]	Signal transduction mechanisms	Uncharacterized protein {ECO:0000313|EnsemblPlants:PGSC0003DMT400014683} OS=Solanum tuberosum (Potato) PE=3 SV=1	PREDICTED: probable serine/threonine-protein kinase At1g18390 isoform X2 [Solanum lycopersicum]
EVM0044936.1	Molecular Function: oxidoreductase activity, acting on paired donors, with incorporation or reduction of molecular oxygen, 2-oxoglutarate as one donor, and incorporation of one atom each of oxygen into both donors (GO:0016706);; Biological Process: oxidation-reduction process (GO:0055114);;	--	[QR]	--	Uncharacterized protein {ECO:0000313|EnsemblPlants:Solyc09g010020.2.1} OS=Solanum lycopersicum (Tomato) PE=3 SV=1	PREDICTED: 1-aminocyclopropane-1-carboxylate oxidase homolog 1-like [Nicotiana sylvestris]
EVM0044968.1	--	--	--	--	Uncharacterized protein {ECO:0000313|EnsemblPlants:PGSC0003DMT400021122} OS=Solanum tuberosum (Potato) PE=4 SV=1	unknown [Populus trichocarpa]
EVM0045086.1	--	--	--	--	Uncharacterized protein {ECO:0000313|EnsemblPlants:PGSC0003DMT400024405} OS=Solanum tuberosum (Potato) PE=4 SV=1	PREDICTED: uncharacterized protein LOC104113674 [Nicotiana tomentosiformis]
EVM0045132.2	--	--	[GC]	--	Uncharacterized protein {ECO:0000313|EnsemblPlants:PGSC0003DMT400053854} OS=Solanum tuberosum (Potato) PE=3 SV=1	PREDICTED: crocetin glucoside glucosyltransferase-like [Nicotiana sylvestris]
EVM0045255.2	--	--	[E]	Amino acid transport and metabolism	Uncharacterized protein {ECO:0000313|EnsemblPlants:Solyc02g093860.2.1} OS=Solanum lycopersicum (Tomato) PE=4 SV=1	PREDICTED: lysine histidine transporter 1-like [Solanum lycopersicum]
EVM0045323.1	--	--	--	--	Uncharacterized protein {ECO:0000313|EnsemblPlants:PGSC0003DMT400081921} OS=Solanum tuberosum (Potato) PE=4 SV=1	PREDICTED: protein PLANT CADMIUM RESISTANCE 2-like [Nicotiana sylvestris]
EVM0045455.1	Molecular Function: protein serine/threonine kinase activity (GO:0004674);; Molecular Function: ATP binding (GO:0005524);; Biological Process: protein phosphorylation (GO:0006468);;	K04733|0|sly:543684|K04733 interleukin-1 receptor-associated kinase 4 [EC:2.7.11.1] | (RefSeq) auxin-regulated dual specificity cytosolic kinase	[T]	Signal transduction mechanisms	Uncharacterized protein {ECO:0000313|EnsemblPlants:Solyc06g062920.2.1} OS=Solanum lycopersicum (Tomato) PE=2 SV=1	auxin-regulated dual specificity cytosolic kinase [Solanum lycopersicum]
EVM0045518.5	--	K15404|0|sot:102595750|K15404 aldehyde decarbonylase [EC:4.1.99.5] | (RefSeq) protein ECERIFERUM 1-like	--	--	Uncharacterized protein {ECO:0000313|EnsemblPlants:Solyc12g100270.1.1} OS=Solanum lycopersicum (Tomato) PE=4 SV=1	PREDICTED: protein ECERIFERUM 1-like [Solanum tuberosum]
EVM0045597.2	--	--	[R]	General function prediction only	Uncharacterized protein {ECO:0000313|EnsemblPlants:Solyc01g103660.2.1} OS=Solanum lycopersicum (Tomato) PE=4 SV=1	PREDICTED: embryogenesis-associated protein EMB8-like [Solanum tuberosum]
EVM0045614.2	Molecular Function: serine-type carboxypeptidase activity (GO:0004185);; Biological Process: proteolysis (GO:0006508);;	K16297|0|sot:102580614|K16297 serine carboxypeptidase-like clade II [EC:3.4.16.-] | (RefSeq) serine carboxypeptidase-like 31	[OE]	--	Uncharacterized protein {ECO:0000313|EnsemblPlants:PGSC0003DMT400057619} OS=Solanum tuberosum (Potato) PE=4 SV=1	PREDICTED: serine carboxypeptidase-like 31 isoform X1 [Nicotiana tomentosiformis]
EVM0045744.2	--	--	[T]	Signal transduction mechanisms	Uncharacterized protein {ECO:0000313|EnsemblPlants:Solyc02g090970.1.1} OS=Solanum lycopersicum (Tomato) PE=3 SV=1	PREDICTED: mitogen-activated protein kinase kinase kinase NPK1-like [Solanum lycopersicum]
EVM0045856.2	--	--	--	--	Uncharacterized protein {ECO:0000313|EnsemblPlants:PGSC0003DMT400043399} OS=Solanum tuberosum (Potato) PE=4 SV=1	PREDICTED: putative uncharacterized transmembrane protein DDB_G0290641 [Nicotiana sylvestris]
EVM0045879.2	Molecular Function: L-aspartate:2-oxoglutarate aminotransferase activity (GO:0004069);; Molecular Function: copper ion binding (GO:0005507);; Cellular Component: cell wall (GO:0005618);; Cellular Component: cytosol (GO:0005829);; Cellular Component: plasma membrane (GO:0005886);; Biological Process: cellular amino acid metabolic process (GO:0006520);; Biological Process: biosynthetic process (GO:…	K14454|0|sot:102579446|K14454 aspartate aminotransferase, cytoplasmic [EC:2.6.1.1] | (RefSeq) aspartate aminotransferase, cytoplasmic	[E]	Amino acid transport and metabolism	Aspartate aminotransferase {ECO:0000256|RuleBase:RU000480} OS=Solanum tuberosum (Potato) PE=3 SV=1	PREDICTED: aspartate aminotransferase, cytoplasmic [Nicotiana sylvestris]
EVM0046027.1	--	--	--	--	Uncharacterized protein {ECO:0000313|EnsemblPlants:PGSC0003DMT400025041} OS=Solanum tuberosum (Potato) PE=4 SV=1	PREDICTED: uncharacterized protein LOC102589081 [Solanum tuberosum]
EVM0046089.1	Biological Process: cytokinesis by cell plate formation (GO:0000911);; Cellular Component: cell plate (GO:0009504);; Cellular Component: chloroplast (GO:0009507);; Biological Process: response to mechanical stimulus (GO:0009612);; Biological Process: response to abscisic acid (GO:0009737);; Biological Process: response to other organism (GO:0051707);;	K18211|0|sot:102601696|K18211 synaptosomal-associated protein 25 | (RefSeq) SNAP25 homologous protein SNAP33-like	[U]	Intracellular trafficking, secretion, and vesicular transport	Uncharacterized protein {ECO:0000313|EnsemblPlants:PGSC0003DMT400063113} OS=Solanum tuberosum (Potato) PE=4 SV=1	PREDICTED: SNAP25 homologous protein SNAP33-like [Nicotiana tomentosiformis]
EVM0046152.2	--	--	[V]	Defense mechanisms	Uncharacterized protein {ECO:0000313|EnsemblPlants:PGSC0003DMT400030515} OS=Solanum tuberosum (Potato) PE=3 SV=1	PREDICTED: serpin-ZX-like [Nicotiana sylvestris]
EVM0046171.2	--	K13448|1.16256e-78|sot:102603669|K13448 calcium-binding protein CML | (RefSeq) putative calcium-binding protein CML19	[T]	Signal transduction mechanisms	Uncharacterized protein {ECO:0000313|EnsemblPlants:PGSC0003DMT400007736} OS=Solanum tuberosum (Potato) PE=4 SV=1	PREDICTED: calcium-binding protein CML38-like [Solanum tuberosum]
EVM0046201.2	--	--	--	--	Uncharacterized protein {ECO:0000313|EnsemblPlants:PGSC0003DMT400039815} OS=Solanum tuberosum (Potato) PE=4 SV=1	PREDICTED: uncharacterized protein LOC102600297 [Solanum tuberosum]
EVM0046284.2	Biological Process: metabolic process (GO:0008152);; Molecular Function: UDP-glucosyltransferase activity (GO:0035251);;	--	[GC]	--	Uncharacterized protein {ECO:0000313|EnsemblPlants:Solyc01g107780.2.1} OS=Solanum lycopersicum (Tomato) PE=3 SV=1	PREDICTED: scopoletin glucosyltransferase-like [Nicotiana tomentosiformis]
EVM0046318.1	Molecular Function: protein kinase activity (GO:0004672);; Biological Process: phosphorylation (GO:0016310);;	--	--	--	Uncharacterized protein {ECO:0000313|EnsemblPlants:PGSC0003DMT400097775} OS=Solanum tuberosum (Potato) PE=4 SV=1	PREDICTED: lysM domain receptor-like kinase 4 [Nicotiana tomentosiformis]
EVM0046496.1	Biological Process: defense response (GO:0006952);; Biological Process: response to biotic stimulus (GO:0009607);;	--	--	--	Pathogenesis-related protein PR-10 {ECO:0000313|EMBL:AIE17036.1} OS=Nicotiana benthamiana PE=2 SV=1	PREDICTED: pathogenesis-related protein STH-2-like [Nicotiana sylvestris]
EVM0046506.2	Molecular Function: oxidoreductase activity (GO:0016491);;	K05933|7.38511e-85|sot:102584001|K05933 aminocyclopropanecarboxylate oxidase [EC:1.14.17.4] | (RefSeq) 1-aminocyclopropane-1-carboxylate oxidase 4	[QR]	--	ACC oxidase {ECO:0000313|EMBL:BAG30908.1} OS=Capsicum chinense (Scotch bonnet) PE=2 SV=1	ACC oxidase [Capsicum chinense]
EVM0046552.2	Molecular Function: enzyme inhibitor activity (GO:0004857);; Cellular Component: cell wall (GO:0005618);; Cellular Component: membrane (GO:0016020);; Molecular Function: pectinesterase activity (GO:0030599);; Biological Process: cell wall modification (GO:0042545);; Biological Process: negative regulation of catalytic activity (GO:0043086);; Molecular Function: aspartyl esterase activity (GO:0045…	K01051|0|spen:107002144|K01051 pectinesterase [EC:3.1.1.11] | (RefSeq) pectinesterase 2	--	--	Pectinesterase {ECO:0000256|RuleBase:RU000589} OS=Solanum tuberosum (Potato) PE=3 SV=1	PREDICTED: pectinesterase 2-like [Nicotiana sylvestris]
EVM0046775.2	--	--	--	--	Uncharacterized protein {ECO:0000313|EnsemblPlants:PGSC0003DMT400016306} OS=Solanum tuberosum (Potato) PE=4 SV=1	PREDICTED: ethylene-responsive transcription factor ABR1-like [Solanum tuberosum]
EVM0046789.1	Molecular Function: DNA binding (GO:0003677);;	--	--	--	Uncharacterized protein {ECO:0000313|EnsemblPlants:Solyc08g006320.2.1} OS=Solanum lycopersicum (Tomato) PE=4 SV=1	PREDICTED: probable WRKY transcription factor 11 [Nicotiana tomentosiformis]
EVM0046822.3	Biological Process: protein transport (GO:0015031);;	K12198|2.49796e-149|spen:107004824|K12198 charged multivesicular body protein 5 | (RefSeq) charged multivesicular body protein 5	[U]	Intracellular trafficking, secretion, and vesicular transport	Uncharacterized protein {ECO:0000313|EnsemblPlants:Solyc11g006500.1.1} OS=Solanum lycopersicum (Tomato) PE=4 SV=1	PREDICTED: charged multivesicular body protein 5-like [Nicotiana sylvestris]
EVM0046824.2	Molecular Function: protein serine/threonine kinase activity (GO:0004674);; Molecular Function: ATP binding (GO:0005524);; Biological Process: protein phosphorylation (GO:0006468);; Biological Process: transmembrane receptor protein tyrosine kinase signaling pathway (GO:0007169);; Cellular Component: integral component of membrane (GO:0016021);;	--	--	--	Uncharacterized protein {ECO:0000313|EnsemblPlants:PGSC0003DMT400029141} OS=Solanum tuberosum (Potato) PE=3 SV=1	PREDICTED: putative leucine-rich repeat receptor-like serine/threonine-protein kinase At2g24130-like [Solanum tuberosum]
EVM0046970.3	--	K10950|0|sot:102578203|K10950 ERO1-like protein alpha [EC:1.8.4.-] | (RefSeq) endoplasmic reticulum oxidoreductin-1	[OU]	--	Uncharacterized protein {ECO:0000313|EnsemblPlants:PGSC0003DMT400079863} OS=Solanum tuberosum (Potato) PE=4 SV=1	PREDICTED: endoplasmic reticulum oxidoreductin-1-like [Nicotiana tomentosiformis]
EVM0046987.2	--	--	--	--	Uncharacterized protein {ECO:0000313|EnsemblPlants:PGSC0003DMT400003883} OS=Solanum tuberosum (Potato) PE=4 SV=1	PREDICTED: uncharacterized protein LOC102587657 [Solanum tuberosum]
EVM0047176.2	Molecular Function: iron ion binding (GO:0005506);; Biological Process: heat acclimation (GO:0010286);; Biological Process: gibberellin catabolic process (GO:0045487);; Molecular Function: C-19 gibberellin 2-beta-dioxygenase activity (GO:0052634);; Biological Process: oxidation-reduction process (GO:0055114);;	K04125|0|sot:102592578|K04125 gibberellin 2-oxidase [EC:1.14.11.13] | (RefSeq) gibberellin 2-beta-dioxygenase 2-like	[QR]	--	Gibberellic acid 2-oxidase {ECO:0000313|EMBL:ABE98327.1} OS=Capsicum annuum (Bell pepper) PE=2 SV=1	gibberellic acid 2-oxidase [Capsicum annuum]
EVM0047211.2	--	--	--	--	Uncharacterized protein {ECO:0000313|EnsemblPlants:PGSC0003DMT400014815} OS=Solanum tuberosum (Potato) PE=4 SV=1	PREDICTED: uncharacterized protein LOC102590666 [Solanum tuberosum]
EVM0047220.5	--	--	--	--	Uncharacterized protein {ECO:0000313|EnsemblPlants:PGSC0003DMT400025540} OS=Solanum tuberosum (Potato) PE=4 SV=1	PREDICTED: uncharacterized protein LOC102599988 isoform X1 [Solanum tuberosum]
EVM0047240.2	Molecular Function: oxidoreductase activity (GO:0016491);; Biological Process: oxidation-reduction process (GO:0055114);;	K08081|1.22294e-178|sot:102590679|K08081 tropinone reductase I [EC:1.1.1.206] | (RefSeq) tropinone reductase homolog	[R]	General function prediction only	Uncharacterized protein {ECO:0000313|EnsemblPlants:PGSC0003DMT400053141} OS=Solanum tuberosum (Potato) PE=3 SV=1	PREDICTED: tropinone reductase homolog [Nicotiana tomentosiformis]
EVM0047247.1	Cellular Component: integral component of membrane (GO:0016021);; Biological Process: transmembrane transport (GO:0055085);;	K13947|0|spen:107017474|K13947 auxin efflux carrier family | (RefSeq) putative auxin efflux carrier component 8	--	--	Uncharacterized protein {ECO:0000313|EnsemblPlants:Solyc04g056620.1.1} OS=Solanum lycopersicum (Tomato) PE=2 SV=1	auxin efflux facilitator SlPIN10 [Solanum lycopersicum]
EVM0047258.1	Molecular Function: peroxidase activity (GO:0004601);; Biological Process: response to oxidative stress (GO:0006979);; Cellular Component: cytoplasmic vesicle (GO:0016023);; Molecular Function: heme binding (GO:0020037);; Molecular Function: metal ion binding (GO:0046872);; Biological Process: oxidation-reduction process (GO:0055114);;	K00430|1.44142e-168|sot:102592018|K00430 peroxidase [EC:1.11.1.7] | (RefSeq) cationic peroxidase 1-like	--	--	Uncharacterized protein {ECO:0000313|EnsemblPlants:PGSC0003DMT400078121} OS=Solanum tuberosum (Potato) PE=3 SV=1	PREDICTED: cationic peroxidase 1 [Solanum lycopersicum]
EVM0047345.2	Biological Process: polysaccharide catabolic process (GO:0000272);; Molecular Function: chitinase activity (GO:0004568);; Cellular Component: extracellular region (GO:0005576);; Cellular Component: cell wall (GO:0005618);; Cellular Component: vacuole (GO:0005773);; Biological Process: chitin catabolic process (GO:0006032);; Molecular Function: chitin binding (GO:0008061);; Biological Process: res…	K20547|0|sly:544148|K20547 basic endochitinase B [EC:3.2.1.14] | (RefSeq) CHI9; chitinase	[R]	General function prediction only	Uncharacterized protein {ECO:0000313|EnsemblPlants:Solyc10g055820.1.1} OS=Solanum lycopersicum (Tomato) PE=4 SV=1	basic 30 kDa endochitinase precursor [Solanum lycopersicum]
EVM0047371.3	Molecular Function: nucleotide binding (GO:0000166);; Molecular Function: protein kinase activity (GO:0004672);; Biological Process: phosphorylation (GO:0016310);;	K04733|0|sot:102586943|K04733 interleukin-1 receptor-associated kinase 4 [EC:2.7.11.1] | (RefSeq) probable receptor-like protein kinase At1g67000	[T]	Signal transduction mechanisms	Uncharacterized protein {ECO:0000313|EnsemblPlants:PGSC0003DMT400080854} OS=Solanum tuberosum (Potato) PE=3 SV=1	PREDICTED: probable receptor-like protein kinase At1g67000-like [Solanum tuberosum]
EVM0047478.1	--	--	--	--	Uncharacterized protein {ECO:0000313|EnsemblPlants:Solyc01g010430.2.1} OS=Solanum lycopersicum (Tomato) PE=4 SV=1	PREDICTED: uncharacterized protein LOC101261849 [Solanum lycopersicum]
EVM0047547.1	--	--	--	--	Uncharacterized protein {ECO:0000313|EnsemblPlants:PGSC0003DMT400042152} OS=Solanum tuberosum (Potato) PE=4 SV=1	PREDICTED: uncharacterized protein LOC102590215 [Solanum tuberosum]
EVM0047557.1	Molecular Function: DNA binding (GO:0003677);; Molecular Function: DNA-binding transcription factor activity (GO:0003700);; Cellular Component: nucleus (GO:0005634);; Biological Process: regulation of transcription, DNA-templated (GO:0006355);; Biological Process: defense response (GO:0006952);; Biological Process: gibberellic acid mediated signaling pathway (GO:0009740);; Biological Process: fru…	K14516|1.55662e-113|sot:102594619|K14516 ethylene-responsive transcription factor 1 | (RefSeq) ethylene-responsive transcription factor 1B-like	--	--	Uncharacterized protein {ECO:0000313|EnsemblPlants:PGSC0003DMT400037826} OS=Solanum tuberosum (Potato) PE=4 SV=1	PREDICTED: ethylene-responsive transcription factor 1B-like [Solanum tuberosum]
EVM0047616.4	Biological Process: phosphatidylinositol dephosphorylation (GO:0046856);;	--	[U]	Intracellular trafficking, secretion, and vesicular transport	Uncharacterized protein {ECO:0000313|EnsemblPlants:PGSC0003DMT400062236} OS=Solanum tuberosum (Potato) PE=4 SV=1	PREDICTED: type I inositol 1,4,5-trisphosphate 5-phosphatase 2-like [Solanum tuberosum]
EVM0047660.1	--	--	--	--	Uncharacterized protein {ECO:0000313|EnsemblPlants:PGSC0003DMT400034123} OS=Solanum tuberosum (Potato) PE=4 SV=1	PREDICTED: F-box/kelch-repeat protein At3g23880-like [Solanum tuberosum]
EVM0047859.1	Cellular Component: cell wall (GO:0005618);; Biological Process: chitin catabolic process (GO:0006032);; Molecular Function: endochitinase activity (GO:0008843);; Biological Process: response to salt stress (GO:0009651);; Biological Process: response to abscisic acid (GO:0009737);; Biological Process: response to jasmonic acid (GO:0009753);; Molecular Function: exochitinase activity (GO:0035885);;	K01183|1.33123e-93|vvi:104877292|K01183 chitinase [EC:3.2.1.14] | (RefSeq) chitotriosidase-1-like	[G]	Carbohydrate transport and metabolism	Putative uncharacterized protein {ECO:0000313|EMBL:CCB59161.1} OS=Vitis vinifera (Grape) PE=3 SV=1	PREDICTED: chitotriosidase-1-like [Nicotiana sylvestris]
EVM0048271.1	--	--	--	--	Uncharacterized protein {ECO:0000313|EnsemblPlants:PGSC0003DMT400000849} OS=Solanum tuberosum (Potato) PE=4 SV=1	PREDICTED: uncharacterized protein LOC102591922 [Solanum tuberosum]
EVM0048293.1	--	--	--	--	Uncharacterized protein {ECO:0000313|EnsemblPlants:PGSC0003DMT400054387} OS=Solanum tuberosum (Potato) PE=4 SV=1	PREDICTED: cannabidiolic acid synthase-like [Solanum tuberosum]
EVM0048301.1	Molecular Function: nucleotide binding (GO:0000166);; Biological Process: signal transduction (GO:0007165);; Biological Process: response to hormone (GO:0009725);; Biological Process: response to carbohydrate (GO:0009743);; Biological Process: innate immune response (GO:0045087);; Biological Process: localization (GO:0051179);; Biological Process: cellular response to organic substance (GO:007131…	--	[DT]	--	Uncharacterized protein {ECO:0000313|EnsemblPlants:Solyc01g109110.2.1} OS=Solanum lycopersicum (Tomato) PE=4 SV=1	PREDICTED: extra-large guanine nucleotide-binding protein 1-like [Solanum lycopersicum]
EVM0048622.1	--	--	[O]	Posttranslational modification, protein turnover, chaperones	Uncharacterized protein {ECO:0000313|EnsemblPlants:PGSC0003DMT400056051} OS=Solanum tuberosum (Potato) PE=4 SV=1	PREDICTED: E3 ubiquitin-protein ligase RING1-like [Nicotiana sylvestris]
EVM0048726.2	Biological Process: response to bacterium (GO:0009617);; Biological Process: innate immune response (GO:0045087);; Biological Process: cellular response to stimulus (GO:0051716);;	K13456|3.34687e-124|sot:102596147|K13456 RPM1-interacting protein 4 | (RefSeq) RPM1-interacting protein 4	--	--	Uncharacterized protein {ECO:0000313|EnsemblPlants:PGSC0003DMT400071828} OS=Solanum tuberosum (Potato) PE=4 SV=1	PREDICTED: RPM1-interacting protein 4 isoform X2 [Nicotiana tomentosiformis]
EVM0048754.4	Biological Process: glutamine metabolic process (GO:0006541);; Molecular Function: hydrolase activity (GO:0016787);;	--	--	--	Uncharacterized protein {ECO:0000313|EnsemblPlants:PGSC0003DMT400067826} OS=Solanum tuberosum (Potato) PE=4 SV=1	PREDICTED: uncharacterized protein LOC102583236 [Solanum tuberosum]
EVM0048763.2	--	--	--	--	Uncharacterized protein {ECO:0000313|EnsemblPlants:Solyc02g087260.1.1} OS=Solanum lycopersicum (Tomato) PE=4 SV=1	PREDICTED: uncharacterized protein LOC101267183 [Solanum lycopersicum]
EVM0048825.1	--	--	--	--	Uncharacterized protein {ECO:0000313|EnsemblPlants:PGSC0003DMT400041918} OS=Solanum tuberosum (Potato) PE=4 SV=1	hypothetical protein POPTR_0017s11350g [Populus trichocarpa]
EVM0048917.2	--	--	--	--	Harpin inducing protein 1-like 18 {ECO:0000313|EMBL:BAD22534.1} OS=Nicotiana tabacum (Common tobacco) PE=2 SV=1	harpin inducing protein 1-like 18 [Nicotiana tabacum]
EVM0049108.2	--	--	--	--	Uncharacterized protein {ECO:0000313|EnsemblPlants:PGSC0003DMT400015415} OS=Solanum tuberosum (Potato) PE=4 SV=1	hypothetical protein L484_009960 [Morus notabilis]
EVM0049208.2	Molecular Function: DNA binding (GO:0003677);; Biological Process: regulation of transcription, DNA-templated (GO:0006355);; Biological Process: shoot system development (GO:0048367);; Biological Process: response to stimulus (GO:0050896);;	--	--	--	Uncharacterized protein {ECO:0000313|EnsemblPlants:PGSC0003DMT400047440} OS=Solanum tuberosum (Potato) PE=4 SV=1	PREDICTED: NAC transcription factor 29 [Solanum lycopersicum]
EVM0049391.1	Cellular Component: vacuole (GO:0005773);; Biological Process: carbohydrate metabolic process (GO:0005975);; Biological Process: defense response (GO:0006952);; Molecular Function: glucan endo-1,3-beta-D-glucosidase activity (GO:0042973);;	--	--	--	Basic beta-1,3-glucanase {ECO:0000313|EMBL:ACF93731.1} OS=Nicotiana tabacum (Common tobacco) PE=1 SV=1	RecName: Full=Glucan endo-1,3-beta-glucosidase, basic vacuolar isoform; AltName: Full=(1-
EVM0049464.2	Molecular Function: sucrose alpha-glucosidase activity (GO:0004575);; Biological Process: carbohydrate metabolic process (GO:0005975);;	K01193|0|spen:107032067|K01193 beta-fructofuranosidase [EC:3.2.1.26] | (RefSeq) beta-fructofuranosidase, insoluble isoenzyme 1-like	[G]	Carbohydrate transport and metabolism	Beta-fructosidase (Beta-fructofuranosidase) {ECO:0000313|EMBL:CAA57428.1} OS=Nicotiana tabacum (Common tobacco) PE=2 SV=1	PREDICTED: beta-fructofuranosidase, insoluble isoenzyme 1 [Nicotiana tomentosiformis]
EVM0049516.2	--	--	--	--	Uncharacterized protein {ECO:0000313|EnsemblPlants:Solyc03g117680.2.1} OS=Solanum lycopersicum (Tomato) PE=4 SV=1	PREDICTED: uncharacterized protein LOC101254582 isoform X2 [Solanum lycopersicum]
EVM0049556.2	Molecular Function: SNAP receptor activity (GO:0005484);; Cellular Component: plasma membrane (GO:0005886);; Biological Process: protein targeting to membrane (GO:0006612);; Biological Process: response to abscisic acid (GO:0009737);; Biological Process: salicylic acid mediated signaling pathway (GO:0009863);; Biological Process: jasmonic acid mediated signaling pathway (GO:0009867);; Biological …	K08486|0|spen:107002149|K08486 syntaxin 1B/2/3 | (RefSeq) syntaxin-121-like	[U]	Intracellular trafficking, secretion, and vesicular transport	Uncharacterized protein {ECO:0000313|EnsemblPlants:PGSC0003DMT400072325} OS=Solanum tuberosum (Potato) PE=3 SV=1	PREDICTED: syntaxin-121-like [Nicotiana tomentosiformis]
EVM0049583.2	--	--	--	--	Uncharacterized protein {ECO:0000313|EnsemblPlants:PGSC0003DMT400030663} OS=Solanum tuberosum (Potato) PE=4 SV=1	PREDICTED: uncharacterized protein LOC104084710 [Nicotiana tomentosiformis]
EVM0049761.2	--	--	--	--	Uncharacterized protein {ECO:0000313|EnsemblPlants:PGSC0003DMT400041657} OS=Solanum tuberosum (Potato) PE=4 SV=1	PREDICTED: uncharacterized protein LOC102586963 [Solanum tuberosum]
EVM0049842.2	Cellular Component: cell wall (GO:0005618);; Cellular Component: mitochondrion (GO:0005739);; Cellular Component: plasma membrane (GO:0005886);; Biological Process: transport (GO:0006810);; Cellular Component: chloroplast (GO:0009507);; Cellular Component: integral component of membrane (GO:0016021);;	K15102|0|sly:101255971|K15102 solute carrier family 25 (mitochondrial phosphate transporter), member 3 | (RefSeq) mitochondrial phosphate carrier protein 3, mitochondrial	[C]	Energy production and conversion	Uncharacterized protein {ECO:0000313|EnsemblPlants:Solyc03g097840.2.1} OS=Solanum lycopersicum (Tomato) PE=3 SV=1	PREDICTED: mitochondrial phosphate carrier protein 3, mitochondrial-like [Nicotiana sylvestris]
EVM0049844.5	Molecular Function: 3-methyl-2-oxobutanoate dehydrogenase (2-methylpropanoyl-transferring) activity (GO:0003863);; Cellular Component: mitochondrion (GO:0005739);; Biological Process: metabolic process (GO:0008152);;	K00166|0|sly:101254378|K00166 2-oxoisovalerate dehydrogenase E1 component alpha subunit [EC:1.2.4.4] | (RefSeq) 2-oxoisovalerate dehydrogenase subunit alpha 1, mitochondrial	[C]	Energy production and conversion	Uncharacterized protein {ECO:0000313|EnsemblPlants:Solyc04g063350.2.1} OS=Solanum lycopersicum (Tomato) PE=4 SV=1	PREDICTED: 2-oxoisovalerate dehydrogenase subunit alpha 1, mitochondrial isoform X2 [Solanum lycopersicum]
EVM0049855.1	Molecular Function: metal ion binding (GO:0046872);;	--	[R]	General function prediction only	Osmotic stress-induced zinc-finger protein {ECO:0000313|EMBL:AAC06243.1} OS=Nicotiana tabacum (Common tobacco) PE=2 SV=1	osmotic stress-induced zinc-finger protein [Nicotiana tabacum]
EVM0049917.1	--	--	--	--	Uncharacterized protein {ECO:0000313|EnsemblPlants:PGSC0003DMT400046891} OS=Solanum tuberosum (Potato) PE=4 SV=1	PREDICTED: germin-like protein subfamily 1 member 14-like [Solanum tuberosum]
EVM0049930.1	Molecular Function: DNA binding (GO:0003677);; Molecular Function: chromatin binding (GO:0003682);;	K09422|4.10885e-164|sot:102587946|K09422 myb proto-oncogene protein, plant | (RefSeq) myb-related protein Myb4-like	[K]	Transcription	Myb-related transcription factor LBM1 {ECO:0000313|EMBL:BAA88221.1} OS=Nicotiana tabacum (Common tobacco) PE=4 SV=1	PREDICTED: myb-related protein Myb4-like [Nicotiana tomentosiformis]
EVM0049931.2	--	--	--	--	Uncharacterized protein {ECO:0000313|EnsemblPlants:PGSC0003DMT400002410} OS=Solanum tuberosum (Potato) PE=4 SV=1	PREDICTED: uncharacterized protein LOC102600799 [Solanum tuberosum]
EVM0049979.1	--	--	--	--	Uncharacterized protein {ECO:0000313|EnsemblPlants:PGSC0003DMT400058709} OS=Solanum tuberosum (Potato) PE=4 SV=1	PREDICTED: homeobox protein 2-like [Nicotiana sylvestris]
EVM0050047.2	--	--	--	--	Uncharacterized protein {ECO:0000313|EnsemblPlants:PGSC0003DMT400029445} OS=Solanum tuberosum (Potato) PE=4 SV=1	PREDICTED: uncharacterized protein LOC102579826 [Solanum tuberosum]
EVM0050137.1	Biological Process: activation of MAPK activity involved in osmosensory signaling pathway (GO:0000169);; Biological Process: response to hypoxia (GO:0001666);; Molecular Function: MAP kinase activity (GO:0004707);; Molecular Function: ATP binding (GO:0005524);; Biological Process: regulation of transcription, DNA-templated (GO:0006355);; Biological Process: protein targeting to membrane (GO:00066…	K20536|0|spen:107021044|K20536 mitogen-activated protein kinase 3 [EC:2.7.11.24] | (RefSeq) mitogen-activated protein kinase 3-like	[T]	Signal transduction mechanisms	Mitogen-activated protein kinase {ECO:0000256|RuleBase:RU361165} OS=Datura metel (Devil's trumpet) PE=2 SV=2	mitogen activated protein kinase 1 [Datura metel]
EVM0050376.2	Molecular Function: protein serine/threonine kinase activity (GO:0004674);; Molecular Function: ATP binding (GO:0005524);; Biological Process: protein phosphorylation (GO:0006468);;	K04733|0|spen:107030166|K04733 interleukin-1 receptor-associated kinase 4 [EC:2.7.11.1] | (RefSeq) protein kinase 2B, chloroplastic-like	[T]	Signal transduction mechanisms	Uncharacterized protein {ECO:0000313|EnsemblPlants:Solyc01g008870.1.1} OS=Solanum lycopersicum (Tomato) PE=3 SV=1	PREDICTED: protein kinase 2A, chloroplastic-like isoform X1 [Nicotiana sylvestris]
EVM0050488.2	--	--	[I]	Lipid transport and metabolism	Uncharacterized protein {ECO:0000313|EnsemblPlants:PGSC0003DMT400005893} OS=Solanum tuberosum (Potato) PE=4 SV=1	PREDICTED: phospholipase A1-Igamma1, chloroplastic [Nicotiana tomentosiformis]
EVM0050527.2	Cellular Component: mitochondrion (GO:0005739);; Biological Process: iron ion transport (GO:0006826);; Biological Process: cellular iron ion homeostasis (GO:0006879);; Molecular Function: ferric iron binding (GO:0008199);; Biological Process: response to cold (GO:0009409);; Cellular Component: chloroplast thylakoid membrane (GO:0009535);; Cellular Component: chloroplast stroma (GO:0009570);; Biol…	K00522|2.93398e-132|sot:102577652|K00522 ferritin heavy chain [EC:1.16.3.2] | (RefSeq) ferritin-3, chloroplastic	[P]	Inorganic ion transport and metabolism	Ferritin {ECO:0000256|RuleBase:RU361145} OS=Solanum tuberosum (Potato) PE=3 SV=1	PREDICTED: ferritin-3, chloroplastic [Solanum tuberosum]
EVM0050552.2	Molecular Function: DNA-binding transcription factor activity (GO:0003700);; Biological Process: regulation of transcription, DNA-templated (GO:0006355);; Molecular Function: sequence-specific DNA binding (GO:0043565);;	--	--	--	WRKY protein {ECO:0000313|EMBL:ABN69038.1} OS=Solanum tuberosum (Potato) PE=2 SV=1	PREDICTED: probable WRKY transcription factor 31 isoform X1 [Nicotiana sylvestris]
EVM0050623.4	--	--	[T]	Signal transduction mechanisms	Uncharacterized protein {ECO:0000313|EnsemblPlants:PGSC0003DMT400025864} OS=Solanum tuberosum (Potato) PE=3 SV=1	PREDICTED: probable serine/threonine-protein kinase NAK isoform X1 [Nicotiana sylvestris]
EVM0051007.2	Biological Process: defense response (GO:0006952);; Biological Process: ethylene biosynthetic process (GO:0009693);; Molecular Function: 1-aminocyclopropane-1-carboxylate oxidase activity (GO:0009815);; Biological Process: fruit ripening (GO:0009835);; Molecular Function: oxidoreductase activity, acting on paired donors, with incorporation or reduction of molecular oxygen, 2-oxoglutarate as one d…	K05933|0|sly:544052|K05933 aminocyclopropanecarboxylate oxidase [EC:1.14.17.4] | (RefSeq) ACO1, EFE, ETH1, LEACO1, pTOM13; 1-aminocyclopropane-1-carboxylate oxidase 1	[QR]	--	ACC oxidase {ECO:0000313|EMBL:BAG30908.1} OS=Capsicum chinense (Scotch bonnet) PE=2 SV=1	ACC oxidase [Capsicum chinense]
EVM0051059.2	Molecular Function: ATP citrate synthase activity (GO:0003878);; Molecular Function: succinate-CoA ligase (ADP-forming) activity (GO:0004775);; Molecular Function: ATP binding (GO:0005524);; Cellular Component: cytosol (GO:0005829);; Biological Process: fatty acid biosynthetic process (GO:0006633);; Biological Process: aging (GO:0007568);; Cellular Component: citrate lyase complex (GO:0009346);; …	K01648|0|spen:107020794|K01648 ATP citrate (pro-S)-lyase [EC:2.3.3.8] | (RefSeq) ATP-citrate synthase alpha chain protein 2	[C]	Energy production and conversion	Uncharacterized protein {ECO:0000313|EnsemblPlants:PGSC0003DMT400035064} OS=Solanum tuberosum (Potato) PE=4 SV=1	PREDICTED: ATP-citrate synthase alpha chain protein 2-like [Solanum tuberosum]
EVM0051134.6	--	--	[R]	General function prediction only	Uncharacterized protein {ECO:0000313|EnsemblPlants:PGSC0003DMT400068162} OS=Solanum tuberosum (Potato) PE=4 SV=1	PREDICTED: reticulon-like protein B22-like [Solanum tuberosum]
EVM0051223.3	Biological Process: metabolic process (GO:0008152);; Molecular Function: transferase activity, transferring acyl groups other than amino-acyl groups (GO:0016747);;	K00626|0|sot:102600847|K00626 acetyl-CoA C-acetyltransferase [EC:2.3.1.9] | (RefSeq) acetyl-CoA acetyltransferase, cytosolic 1-like	[I]	Lipid transport and metabolism	Uncharacterized protein {ECO:0000313|EnsemblPlants:PGSC0003DMT400044777} OS=Solanum tuberosum (Potato) PE=3 SV=1	PREDICTED: acetyl-CoA acetyltransferase, cytosolic 1-like [Solanum tuberosum]
EVM0051236.2	--	--	--	--	Uncharacterized protein {ECO:0000313|EnsemblPlants:PGSC0003DMT400016179} OS=Solanum tuberosum (Potato) PE=4 SV=1	PREDICTED: X-linked retinitis pigmentosa GTPase regulator-interacting protein 1-like [Nicotiana sylvestris]
EVM0051249.1	--	K07025|1.50417e-179|sot:102599715|K07025 putative hydrolase of the HAD superfamily | (RefSeq) uncharacterized protein C24B11.05-like	[R]	General function prediction only	Uncharacterized protein {ECO:0000313|EnsemblPlants:PGSC0003DMT400078187} OS=Solanum tuberosum (Potato) PE=4 SV=1	PREDICTED: uncharacterized protein C24B11.05-like [Solanum tuberosum]
EVM0051264.2	Molecular Function: protein serine/threonine kinase activity (GO:0004674);; Molecular Function: ATP binding (GO:0005524);; Biological Process: protein phosphorylation (GO:0006468);; Molecular Function: oxidoreductase activity (GO:0016491);;	--	[T]	Signal transduction mechanisms	Uncharacterized protein {ECO:0000313|EnsemblPlants:Solyc02g090110.2.1} OS=Solanum lycopersicum (Tomato) PE=3 SV=1	wall-associated receptor kinase-like 14 precursor [Solanum lycopersicum]
EVM0051362.1	--	--	--	--	Uncharacterized protein {ECO:0000313|EnsemblPlants:Solyc00g100880.2.1} OS=Solanum lycopersicum (Tomato) PE=4 SV=1	PREDICTED: protein LURP-one-related 11-like [Nicotiana sylvestris]
EVM0051496.2	--	--	--	--	Uncharacterized protein {ECO:0000313|EnsemblPlants:PGSC0003DMT400033202} OS=Solanum tuberosum (Potato) PE=4 SV=1	PREDICTED: fasciclin-like arabinogalactan protein 8 [Nicotiana tomentosiformis]
EVM0051581.1	--	--	--	--	Uncharacterized protein {ECO:0000313|EnsemblPlants:Solyc05g012180.2.1} OS=Solanum lycopersicum (Tomato) PE=4 SV=1	PREDICTED: putative methylesterase 11, chloroplastic isoform X1 [Nicotiana tomentosiformis]
EVM0051718.1	--	--	[IT]	--	Coffea canephora DH200=94 genomic scaffold, scaffold_36 {ECO:0000313|EMBL:CDP08931.1} OS=Coffea canephora (Robusta coffee) PE=4 SV=1	PREDICTED: phosphatidylinositol transfer protein 1-like [Nicotiana tomentosiformis]
EVM0051805.1	--	--	--	--	Uncharacterized protein {ECO:0000313|EnsemblPlants:PGSC0003DMT400016370} OS=Solanum tuberosum (Potato) PE=4 SV=1	PREDICTED: uncharacterized protein LOC103444757 [Malus domestica]
EVM0051993.1	--	--	--	--	Uncharacterized protein {ECO:0000313|EnsemblPlants:Solyc02g062390.2.1} OS=Solanum lycopersicum (Tomato) PE=3 SV=1	PREDICTED: abscisic acid and environmental stress-inducible protein TAS14-like [Nicotiana sylvestris]
EVM0052032.1	--	--	--	--	Serine/threonine-protein kinase {ECO:0000256|PIRNR:PIRNR000641} OS=Solanum tuberosum (Potato) PE=3 SV=1	PREDICTED: G-type lectin S-receptor-like serine/threonine-protein kinase At4g27290-like [Solanum tuberosum]
EVM0052074.3	Molecular Function: oxidoreductase activity, acting on single donors with incorporation of molecular oxygen, incorporation of two atoms of oxygen (GO:0016702);; Molecular Function: oxidoreductase activity, acting on paired donors, with incorporation or reduction of molecular oxygen, 2-oxoglutarate as one donor, and incorporation of one atom each of oxygen into both donors (GO:0016706);; Biologica…	--	[QR]	--	Uncharacterized protein {ECO:0000313|EnsemblPlants:Solyc09g089680.2.1} OS=Solanum lycopersicum (Tomato) PE=3 SV=1	PREDICTED: 1-aminocyclopropane-1-carboxylate oxidase homolog [Nicotiana tomentosiformis]
EVM0052190.1	--	--	--	--	Uncharacterized protein {ECO:0000313|EnsemblPlants:PGSC0003DMT400045709} OS=Solanum tuberosum (Potato) PE=4 SV=1	PREDICTED: uncharacterized protein DDB_G0288805-like [Solanum tuberosum]
EVM0052407.1	Molecular Function: enoyl-CoA hydratase activity (GO:0004300);; Biological Process: metabolic process (GO:0008152);;	K05605|0|sly:101265771|K05605 3-hydroxyisobutyryl-CoA hydrolase [EC:3.1.2.4] | (RefSeq) 3-hydroxyisobutyryl-CoA hydrolase-like protein 1, mitochondrial	[I]	Lipid transport and metabolism	Uncharacterized protein {ECO:0000313|EnsemblPlants:Solyc01g090700.2.1} OS=Solanum lycopersicum (Tomato) PE=4 SV=1	PREDICTED: 3-hydroxyisobutyryl-CoA hydrolase-like protein 1, mitochondrial [Solanum lycopersicum]
EVM0052824.2	Molecular Function: naringenin 3-dioxygenase activity (GO:0045486);; Biological Process: oxidation-reduction process (GO:0055114);;	--	[QR]	--	Flavonoid biosynthesis oxidoreductase protein {ECO:0000313|EMBL:AHZ08762.1} OS=Nicotiana tabacum (Common tobacco) PE=2 SV=1	PREDICTED: flavanone 3-dioxygenase [Nicotiana sylvestris]
EVM0052901.1	Molecular Function: protein serine/threonine kinase activity (GO:0004674);; Molecular Function: ATP binding (GO:0005524);; Biological Process: protein phosphorylation (GO:0006468);; Molecular Function: peptidase activity (GO:0008233);; Biological Process: endosperm development (GO:0009960);; Cellular Component: membrane (GO:0016020);; Molecular Function: oxidoreductase activity (GO:0016491);;	--	--	--	Uncharacterized protein {ECO:0000313|EnsemblPlants:PGSC0003DMT400013077} OS=Solanum tuberosum (Potato) PE=3 SV=1	PREDICTED: receptor-like protein kinase HAIKU2 [Nicotiana tomentosiformis]
EVM0052947.2	Molecular Function: protein serine/threonine kinase activity (GO:0004674);; Molecular Function: ATP binding (GO:0005524);; Biological Process: protein phosphorylation (GO:0006468);;	K04733|0|sot:102595256|K04733 interleukin-1 receptor-associated kinase 4 [EC:2.7.11.1] | (RefSeq) protein kinase 2B, chloroplastic-like	[T]	Signal transduction mechanisms	Uncharacterized protein {ECO:0000313|EnsemblPlants:PGSC0003DMT400082362} OS=Solanum tuberosum (Potato) PE=3 SV=1	PREDICTED: protein kinase 2B, chloroplastic-like [Solanum tuberosum]
EVM0053030.1	Cellular Component: integral component of membrane (GO:0016021);;	K14207|0|sot:102594925|K14207 solute carrier family 38 (sodium-coupled neutral amino acid transporter), member 2 | (RefSeq) probable sodium-coupled neutral amino acid transporter 6	[E]	Amino acid transport and metabolism	Uncharacterized protein {ECO:0000313|EnsemblPlants:Solyc02g089400.2.1} OS=Solanum lycopersicum (Tomato) PE=4 SV=1	PREDICTED: probable sodium-coupled neutral amino acid transporter 6 [Nicotiana sylvestris]
EVM0053106.1	Molecular Function: ATP binding (GO:0005524);; Cellular Component: plasma membrane (GO:0005886);; Biological Process: obsolete ATP catabolic process (GO:0006200);; Biological Process: transport (GO:0006810);; Biological Process: defense response (GO:0006952);; Cellular Component: integral component of membrane (GO:0016021);; Molecular Function: ATPase activity (GO:0016887);;	--	[Q]	Secondary metabolites biosynthesis, transport and catabolism	Uncharacterized protein {ECO:0000313|EnsemblPlants:PGSC0003DMT400076209} OS=Solanum tuberosum (Potato) PE=4 SV=1	PREDICTED: pleiotropic drug resistance protein 1-like [Solanum tuberosum]
EVM0053113.2	Biological Process: response to gibberellin (GO:0009739);; Biological Process: cell redox homeostasis (GO:0045454);;	--	--	--	Uncharacterized protein {ECO:0000313|EnsemblPlants:Solyc06g007910.2.1} OS=Solanum lycopersicum (Tomato) PE=4 SV=1	PREDICTED: gibberellin-regulated protein 5-like [Nicotiana sylvestris]
EVM0053240.1	--	--	[T]	Signal transduction mechanisms	Uncharacterized protein {ECO:0000313|EnsemblPlants:Solyc09g074240.1.1} OS=Solanum lycopersicum (Tomato) PE=3 SV=1	PREDICTED: probable LRR receptor-like serine/threonine-protein kinase RKF3 [Solanum lycopersicum]
EVM0053253.2	--	--	--	--	Jasmonate ZIM-domain protein 12a {ECO:0000313|EMBL:AGU37283.1} OS=Nicotiana tabacum (Common tobacco) PE=2 SV=1	PREDICTED: protein TIFY 5A-like [Nicotiana tomentosiformis]
EVM0053317.1	Molecular Function: aspartic-type endopeptidase activity (GO:0004190);; Biological Process: proteolysis (GO:0006508);;	--	[O]	Posttranslational modification, protein turnover, chaperones	Uncharacterized protein {ECO:0000313|EnsemblPlants:Solyc05g016310.1.1} OS=Solanum lycopersicum (Tomato) PE=3 SV=1	PREDICTED: aspartic proteinase nepenthesin-1-like [Solanum lycopersicum]
EVM0053337.2	Biological Process: response to hypoxia (GO:0001666);; Molecular Function: oxygen carrier activity (GO:0005344);; Molecular Function: iron ion binding (GO:0005506);; Cellular Component: cell wall (GO:0005618);; Cellular Component: cytosol (GO:0005829);; Cellular Component: plasma membrane (GO:0005886);; Biological Process: regulation of transcription, DNA-templated (GO:0006355);; Biological Proce…	--	[C]	Energy production and conversion	Uncharacterized protein {ECO:0000313|EnsemblPlants:PGSC0003DMT400079443} OS=Solanum tuberosum (Potato) PE=4 SV=1	hemoglobin [Solanum tuberosum]
EVM0053447.1	Molecular Function: iron ion binding (GO:0005506);; Cellular Component: cytoplasm (GO:0005737);; Molecular Function: linoleate 13S-lipoxygenase activity (GO:0016165);; Biological Process: oxylipin biosynthetic process (GO:0031408);; Biological Process: oxidation-reduction process (GO:0055114);;	K15718|0|sot:102577714|K15718 linoleate 9S-lipoxygenase [EC:1.13.11.58] | (RefSeq) POTLX-3, LOX1.5; lipoxygenase	--	--	Lipoxygenase {ECO:0000256|RuleBase:RU003975} OS=Capsicum annuum (Bell pepper) PE=2 SV=1	lipoxygenase 1 [Capsicum annuum]
EVM0053481.1	--	--	--	--	Uncharacterized protein {ECO:0000313|EnsemblPlants:PGSC0003DMT400033379} OS=Solanum tuberosum (Potato) PE=4 SV=1	PREDICTED: stem-specific protein TSJT1-like [Nicotiana sylvestris]
EVM0053605.2	Molecular Function: magnesium ion binding (GO:0000287);; Cellular Component: cytoplasm (GO:0005737);; Biological Process: terpenoid biosynthetic process (GO:0016114);; Molecular Function: vetispiradiene synthase activity (GO:0034003);;	--	--	--	Putative vetispiradiene synthase {ECO:0000313|EMBL:BAN58139.1} OS=Hyoscyamus albus PE=4 SV=1	putative vetispiradiene synthase [Hyoscyamus albus]
EVM0053664.1	Biological Process: metabolic process (GO:0008152);; Molecular Function: amino acid binding (GO:0016597);;	--	--	--	Uncharacterized protein {ECO:0000313|EnsemblPlants:PGSC0003DMT400055162} OS=Solanum tuberosum (Potato) PE=4 SV=1	PREDICTED: uncharacterized protein LOC102587133 [Solanum tuberosum]
EVM0053778.3	--	--	--	--	Uncharacterized protein {ECO:0000313|EnsemblPlants:Solyc03g117680.2.1} OS=Solanum lycopersicum (Tomato) PE=4 SV=1	PREDICTED: uncharacterized protein LOC102590599 [Solanum tuberosum]
EVM0053857.1	--	K10664|0|sot:102578856|K10664 E3 ubiquitin-protein ligase ATL6/9/15/31/42/55 [EC:2.3.2.27] | (RefSeq) E3 ubiquitin-protein ligase ATL6-like	[O]	Posttranslational modification, protein turnover, chaperones	Uncharacterized protein {ECO:0000313|EnsemblPlants:PGSC0003DMT400046825} OS=Solanum tuberosum (Potato) PE=4 SV=1	PREDICTED: E3 ubiquitin-protein ligase ATL6-like [Solanum tuberosum]
EVM0053938.1	Cellular Component: vacuole (GO:0005773);; Cellular Component: plasma membrane (GO:0005886);;	K07192|0|sot:102580202|K07192 flotillin | (RefSeq) flotillin-like protein 4	[UZ]	--	Uncharacterized protein {ECO:0000313|EnsemblPlants:PGSC0003DMT400067222} OS=Solanum tuberosum (Potato) PE=4 SV=1	PREDICTED: flotillin-like protein 4-like [Solanum tuberosum]
EVM0053940.1	--	--	--	--	Uncharacterized protein {ECO:0000313|EnsemblPlants:Solyc01g091490.2.1} OS=Solanum lycopersicum (Tomato) PE=4 SV=1	PREDICTED: uncharacterized protein LOC104090865 [Nicotiana tomentosiformis]
EVM0054044.1	Molecular Function: magnesium ion binding (GO:0000287);; Cellular Component: cytoplasm (GO:0005737);; Biological Process: terpenoid biosynthetic process (GO:0016114);; Molecular Function: vetispiradiene synthase activity (GO:0034003);;	--	--	--	Putative vetispiradiene synthase {ECO:0000313|EMBL:BAN58139.1} OS=Hyoscyamus albus PE=4 SV=1	putative vetispiradiene synthase [Hyoscyamus albus]
EVM0054462.1	Molecular Function: prephenate dehydrogenase (NADP+) activity (GO:0004665);; Biological Process: tyrosine biosynthetic process (GO:0006571);; Molecular Function: prephenate dehydrogenase (NAD+) activity (GO:0008977);; Biological Process: oxidation-reduction process (GO:0055114);;	K15227|0|spen:107030600|K15227 arogenate dehydrogenase (NADP+), plant [EC:1.3.1.78] | (RefSeq) arogenate dehydrogenase 2, chloroplastic-like	[E]	Amino acid transport and metabolism	Arogenate dehydrogenase 2 {ECO:0000313|EMBL:ADZ24705.1} OS=Solanum pennellii (Tomato) PE=2 SV=1	PREDICTED: arogenate dehydrogenase 2, chloroplastic-like [Nicotiana sylvestris]
EVM0054580.2	--	--	--	--	Uncharacterized protein {ECO:0000313|EnsemblPlants:PGSC0003DMT400069236} OS=Solanum tuberosum (Potato) PE=4 SV=1	PREDICTED: uncharacterized protein LOC104221077 [Nicotiana sylvestris]
EVM0054660.2	--	--	--	--	Uncharacterized protein {ECO:0000313|EnsemblPlants:Solyc05g052210.2.1} OS=Solanum lycopersicum (Tomato) PE=4 SV=1	PREDICTED: uncharacterized protein LOC104220445 [Nicotiana sylvestris]
EVM0054823.1	--	--	[TU]	--	Uncharacterized protein {ECO:0000313|EnsemblPlants:PGSC0003DMT400005471} OS=Solanum tuberosum (Potato) PE=4 SV=1	PREDICTED: putative clathrin assembly protein At4g40080 [Nicotiana tomentosiformis]
EVM0054838.2	Cellular Component: ubiquitin ligase complex (GO:0000151);; Molecular Function: ubiquitin-protein transferase activity (GO:0004842);; Biological Process: protein ubiquitination (GO:0016567);;	--	--	--	Uncharacterized protein {ECO:0000313|EnsemblPlants:Solyc11g068940.1.1} OS=Solanum lycopersicum (Tomato) PE=4 SV=1	PREDICTED: E3 ubiquitin-protein ligase PUB24-like [Solanum tuberosum]
EVM0054943.1	--	--	--	--	Uncharacterized protein {ECO:0000313|EnsemblPlants:PGSC0003DMT400000846} OS=Solanum tuberosum (Potato) PE=4 SV=1	hypothetical protein POPTR_0018s05900g [Populus trichocarpa]
EVM0055086.1	Cellular Component: ubiquitin ligase complex (GO:0000151);; Molecular Function: ubiquitin-protein transferase activity (GO:0004842);; Biological Process: protein ubiquitination (GO:0016567);;	--	[S]	Function unknown	Uncharacterized protein {ECO:0000313|EnsemblPlants:PGSC0003DMT400000679} OS=Solanum tuberosum (Potato) PE=4 SV=1	PREDICTED: U-box domain-containing protein 44-like isoform X1 [Solanum tuberosum]
EVM0055115.1	--	--	--	--	Uncharacterized protein {ECO:0000313|EnsemblPlants:Solyc05g012180.2.1} OS=Solanum lycopersicum (Tomato) PE=4 SV=1	PREDICTED: putative methylesterase 11, chloroplastic [Nicotiana tomentosiformis]
EVM0055532.2	--	--	--	--	Uncharacterized protein {ECO:0000313|EnsemblPlants:PGSC0003DMT400043707} OS=Solanum tuberosum (Potato) PE=4 SV=1	PREDICTED: uncharacterized protein LOC104091284 [Nicotiana tomentosiformis]
EVM0055544.1	--	--	--	--	Uncharacterized protein {ECO:0000313|EnsemblPlants:PGSC0003DMT400049532} OS=Solanum tuberosum (Potato) PE=4 SV=1	PREDICTED: G-type lectin S-receptor-like serine/threonine-protein kinase SD1-1 [Nicotiana tomentosiformis]
EVM0055610.2	--	--	--	--	Uncharacterized protein {ECO:0000313|EnsemblPlants:PGSC0003DMT400038662} OS=Solanum tuberosum (Potato) PE=4 SV=1	PREDICTED: uncharacterized protein LOC104228123 [Nicotiana sylvestris]
EVM0055647.1	Molecular Function: phospholipase D activity (GO:0004630);; Molecular Function: calcium ion binding (GO:0005509);; Cellular Component: membrane (GO:0016020);; Biological Process: lipid catabolic process (GO:0016042);; Biological Process: phosphatidylcholine metabolic process (GO:0046470);; Molecular Function: N-acylphosphatidylethanolamine-specific phospholipase D activity (GO:0070290);;	K01115|0|spen:107029002|K01115 phospholipase D1/2 [EC:3.1.4.4] | (RefSeq) phospholipase D beta 1-like	[I]	Lipid transport and metabolism	Phospholipase D {ECO:0000256|PIRNR:PIRNR036470} OS=Solanum tuberosum (Potato) PE=3 SV=1	PREDICTED: phospholipase PLDb1 isoform X1 [Solanum lycopersicum]
EVM0055807.2	--	--	--	--	Uncharacterized protein {ECO:0000313|EnsemblPlants:PGSC0003DMT400051843} OS=Solanum tuberosum (Potato) PE=4 SV=1	PREDICTED: uncharacterized protein LOC104235234 [Nicotiana sylvestris]
EVM0055990.1	--	--	--	--	Uncharacterized protein {ECO:0000313|EnsemblPlants:PGSC0003DMT400002571} OS=Solanum tuberosum (Potato) PE=4 SV=1	conserved hypothetical protein [Ricinus communis]
EVM0056163.1	Cellular Component: extracellular region (GO:0005576);; Biological Process: killing of cells of other organism (GO:0031640);; Biological Process: defense response to fungus (GO:0050832);;	K13449|1.31929e-98|sot:102577780|K13449 pathogenesis-related protein 1 | (RefSeq) PR1B, pr1-1; pathogenesis-related protein 1b precursor	[S]	Function unknown	Pathogenesis related protein PR-1 {ECO:0000313|EMBL:CAB58263.1} (Precursor) OS=Solanum tuberosum (Potato) PE=2 SV=1	pathogenesis related protein PR-1 [Solanum tuberosum]
EVM0056244.2	Molecular Function: hydroxymethylglutaryl-CoA reductase (NADPH) activity (GO:0004420);; Cellular Component: endoplasmic reticulum membrane (GO:0005789);; Biological Process: isoprenoid biosynthetic process (GO:0008299);; Biological Process: coenzyme A metabolic process (GO:0015936);; Cellular Component: integral component of membrane (GO:0016021);; Molecular Function: NADP binding (GO:0050661);; …	K00021|0|sot:102577899|K00021 hydroxymethylglutaryl-CoA reductase (NADPH) [EC:1.1.1.34] | (RefSeq) 3-hydroxy-3-methylglutaryl-coenzyme A reductase 2	[I]	Lipid transport and metabolism	3-hydroxy-3-methylglutaryl coenzyme A reductase {ECO:0000256|RuleBase:RU361219} OS=Nicotiana tabacum (Common tobacco) PE=2 SV=1	RecName: Full=3-hydroxy-3-methylglutaryl-coenzyme A reductase 2; Short=HMG-CoA reductase 2 [Capsicum annuum]
EVM0056272.2	--	--	--	--	Uncharacterized protein {ECO:0000313|EnsemblPlants:Solyc02g032950.2.1} OS=Solanum lycopersicum (Tomato) PE=4 SV=1	PREDICTED: probable WRKY transcription factor 31 [Nicotiana tomentosiformis]
EVM0056329.1	Molecular Function: copper ion binding (GO:0005507);; Molecular Function: electron transfer activity (GO:0009055);;	--	--	--	Uncharacterized protein {ECO:0000313|EnsemblPlants:PGSC0003DMT400079384} OS=Solanum tuberosum (Potato) PE=4 SV=1	PREDICTED: blue copper protein-like [Solanum tuberosum]
EVM0056392.4	Molecular Function: calcium ion binding (GO:0005509);; Cellular Component: cytoplasm (GO:0005737);; Cellular Component: plasma membrane (GO:0005886);; Biological Process: response to cold (GO:0009409);; Biological Process: response to water deprivation (GO:0009414);; Biological Process: response to salt stress (GO:0009651);; Biological Process: potassium ion import (GO:0010107);; Biological Proce…	K06268|3.88411e-146|sot:102593315|K06268 serine/threonine-protein phosphatase 2B regulatory subunit | (RefSeq) calcineurin B-like protein 1	[T]	Signal transduction mechanisms	Uncharacterized protein {ECO:0000313|EnsemblPlants:PGSC0003DMT400052803} OS=Solanum tuberosum (Potato) PE=4 SV=1	PREDICTED: calcineurin B-like protein 1-like [Solanum tuberosum]
EVM0056577.1	--	K13464|2.01857e-73|sot:102582155|K13464 jasmonate ZIM domain-containing protein | (RefSeq) protein TIFY 9	--	--	Uncharacterized protein {ECO:0000313|EnsemblPlants:PGSC0003DMT400016580} OS=Solanum tuberosum (Potato) PE=4 SV=1	PREDICTED: protein TIFY 9-like [Solanum tuberosum]
EVM0056719.1	--	--	--	--	Uncharacterized protein {ECO:0000313|EnsemblPlants:PGSC0003DMT400050005} OS=Solanum tuberosum (Potato) PE=4 SV=1	PREDICTED: uncharacterized protein LOC102589442 [Solanum tuberosum]
EVM0056722.2	Molecular Function: biotin carboxylase activity (GO:0004075);; Molecular Function: methylcrotonoyl-CoA carboxylase activity (GO:0004485);; Molecular Function: ATP binding (GO:0005524);; Cellular Component: mitochondrion (GO:0005739);; Biological Process: leucine catabolic process (GO:0006552);; Biological Process: response to sucrose (GO:0009744);; Biological Process: response to fructose (GO:000…	K01968|0|sot:102596438|K01968 3-methylcrotonyl-CoA carboxylase alpha subunit [EC:6.4.1.4] | (RefSeq) methylcrotonoyl-CoA carboxylase subunit alpha, mitochondrial	[IE]	--	Uncharacterized protein {ECO:0000313|EnsemblPlants:Solyc09g065540.2.1} OS=Solanum lycopersicum (Tomato) PE=4 SV=1	PREDICTED: methylcrotonoyl-CoA carboxylase subunit alpha, mitochondrial-like isoform X1 [Solanum tuberosum]
EVM0056907.2	Molecular Function: metal ion binding (GO:0046872);;	--	[R]	General function prediction only	ZPT2-12 {ECO:0000313|EMBL:BAA21921.1} OS=Petunia hybrida (Petunia) PE=2 SV=1	PREDICTED: zinc finger protein ZAT12-like [Nicotiana sylvestris]
EVM0056919.1	--	--	[GMW]	--	Uncharacterized protein {ECO:0000313|EnsemblPlants:PGSC0003DMT400008664} OS=Solanum tuberosum (Potato) PE=4 SV=1	PREDICTED: probable glycosyltransferase At5g03795 [Nicotiana tomentosiformis]
EVM0057099.2	Molecular Function: DNA binding (GO:0003677);; Molecular Function: DNA-binding transcription factor activity (GO:0003700);; Cellular Component: nucleus (GO:0005634);; Biological Process: regulation of transcription, DNA-templated (GO:0006355);; Biological Process: defense response (GO:0006952);; Biological Process: jasmonic acid mediated signaling pathway (GO:0009867);; Biological Process: ethyle…	K14516|7.96118e-110|sot:102590684|K14516 ethylene-responsive transcription factor 1 | (RefSeq) ethylene-responsive transcription factor 1B-like	--	--	Uncharacterized protein {ECO:0000313|EnsemblPlants:PGSC0003DMT400034873} OS=Solanum tuberosum (Potato) PE=4 SV=1	PREDICTED: ethylene-responsive transcription factor 1B-like [Solanum tuberosum]
EVM0057287.2	Molecular Function: copper ion binding (GO:0005507);; Cellular Component: extracellular region (GO:0005576);; Molecular Function: L-ascorbate oxidase activity (GO:0008447);; Biological Process: oxidation-reduction process (GO:0055114);;	--	[Q]	Secondary metabolites biosynthesis, transport and catabolism	Ascorbate oxidase {ECO:0000313|EMBL:AHC69827.1} OS=Nicotiana tabacum (Common tobacco) PE=2 SV=1	PREDICTED: L-ascorbate oxidase [Nicotiana sylvestris]
EVM0057411.2	Molecular Function: protein serine/threonine kinase activity (GO:0004674);; Molecular Function: ATP binding (GO:0005524);; Biological Process: protein phosphorylation (GO:0006468);;	--	--	--	Uncharacterized protein {ECO:0000313|EnsemblPlants:Solyc01g007960.2.1} OS=Solanum lycopersicum (Tomato) PE=3 SV=1	PREDICTED: cysteine-rich receptor-like protein kinase 2-like [Solanum tuberosum]
EVM0057430.1	Molecular Function: iron ion binding (GO:0005506);; Molecular Function: electron transfer activity (GO:0009055);; Molecular Function: trans-cinnamate 4-monooxygenase activity (GO:0016710);; Molecular Function: heme binding (GO:0020037);; Biological Process: oxidation-reduction process (GO:0055114);;	K00487|0|sot:102586761|K00487 trans-cinnamate 4-monooxygenase [EC:1.14.13.11] | (RefSeq) cytochrome P450 CYP73A100-like	[Q]	Secondary metabolites biosynthesis, transport and catabolism	Uncharacterized protein {ECO:0000313|EnsemblPlants:Solyc05g047530.2.1} OS=Solanum lycopersicum (Tomato) PE=3 SV=1	PREDICTED: trans-cinnamate 4-monooxygenase-like [Solanum tuberosum]
EVM0057472.1	Molecular Function: nucleotide binding (GO:0000166);; Molecular Function: protein kinase activity (GO:0004672);;	K04733|0|sot:102580765|K04733 interleukin-1 receptor-associated kinase 4 [EC:2.7.11.1] | (RefSeq) putative receptor-like protein kinase At4g00960	--	--	Uncharacterized protein {ECO:0000313|EnsemblPlants:Solyc11g011880.1.1} OS=Solanum lycopersicum (Tomato) PE=3 SV=1	PREDICTED: cysteine-rich receptor-like protein kinase 2 [Nicotiana tomentosiformis]
EVM0057576.1	--	--	--	--	Uncharacterized protein {ECO:0000313|EnsemblPlants:PGSC0003DMT400006822} OS=Solanum tuberosum (Potato) PE=4 SV=1	PREDICTED: uncharacterized protein LOC104121539 [Nicotiana tomentosiformis]
EVM0057743.2	--	--	--	--	Hin1 like protein {ECO:0000313|EMBL:BAD11071.1} OS=Capsicum chinense (Scotch bonnet) PE=2 SV=1	hin1 like protein [Capsicum chinense]
EVM0057754.1	Molecular Function: DNA-binding transcription factor activity (GO:0003700);; Biological Process: regulation of transcription, DNA-templated (GO:0006355);; Molecular Function: sequence-specific DNA binding (GO:0043565);;	--	--	--	WRKY transcription factor-b {ECO:0000313|EMBL:AAW66459.1} OS=Capsicum annuum (Bell pepper) PE=2 SV=1	WRKY transcription factor-b [Capsicum annuum]
EVM0057872.1	--	--	--	--	Uncharacterized protein {ECO:0000313|EnsemblPlants:PGSC0003DMT400071220} OS=Solanum tuberosum (Potato) PE=4 SV=1	PREDICTED: uncharacterized protein LOC101257120 isoform X1 [Solanum lycopersicum]
EVM0057908.1	--	--	--	--	Uncharacterized protein {ECO:0000313|EnsemblPlants:PGSC0003DMT400036993} OS=Solanum tuberosum (Potato) PE=4 SV=1	PREDICTED: uncharacterized protein LOC104425848 [Eucalyptus grandis]
EVM0057977.1	--	--	--	--	Uncharacterized protein {ECO:0000313|EnsemblPlants:PGSC0003DMT400035085} OS=Solanum tuberosum (Potato) PE=4 SV=1	PREDICTED: F-box/kelch-repeat protein At1g23390-like [Solanum tuberosum]
EVM0058016.2	--	--	[R]	General function prediction only	Uncharacterized protein {ECO:0000313|EnsemblPlants:PGSC0003DMT400020661} OS=Solanum tuberosum (Potato) PE=4 SV=1	PREDICTED: uncharacterized protein LOC104222014 [Nicotiana sylvestris]
EVM0058049.2	Molecular Function: protein serine/threonine kinase activity (GO:0004674);; Molecular Function: ATP binding (GO:0005524);; Biological Process: protein phosphorylation (GO:0006468);;	K04733|0|spen:107021691|K04733 interleukin-1 receptor-associated kinase 4 [EC:2.7.11.1] | (RefSeq) putative receptor-like protein kinase At1g72540	[T]	Signal transduction mechanisms	Uncharacterized protein {ECO:0000313|EnsemblPlants:PGSC0003DMT400012413} OS=Solanum tuberosum (Potato) PE=4 SV=1	PREDICTED: putative receptor-like protein kinase At1g72540-like [Solanum tuberosum]
EVM0058177.1	Cellular Component: extracellular region (GO:0005576);; Cellular Component: cell wall (GO:0005618);; Biological Process: unidimensional cell growth (GO:0009826);; Biological Process: plant-type cell wall loosening (GO:0009828);; Biological Process: plant-type cell wall modification involved in multidimensional cell growth (GO:0009831);; Cellular Component: membrane (GO:0016020);;	--	--	--	Uncharacterized protein {ECO:0000313|EnsemblPlants:PGSC0003DMT400025776} OS=Solanum tuberosum (Potato) PE=3 SV=1	PREDICTED: expansin-A1 [Solanum tuberosum]
EVM0058388.1	--	--	--	--	Uncharacterized protein {ECO:0000313|EnsemblPlants:PGSC0003DMT400070847} OS=Solanum tuberosum (Potato) PE=4 SV=1	PREDICTED: uncharacterized protein LOC104647144 [Solanum lycopersicum]
EVM0058556.1	--	--	[S]	Function unknown	Uncharacterized protein {ECO:0000313|EnsemblPlants:Solyc09g011740.2.1} OS=Solanum lycopersicum (Tomato) PE=4 SV=1	PREDICTED: phosphatidylinositol:ceramide inositolphosphotransferase 2 [Solanum lycopersicum]
EVM0058635.2	Molecular Function: carbohydrate:proton symporter activity (GO:0005351);; Cellular Component: integral component of membrane (GO:0016021);; Biological Process: carbohydrate transmembrane transport (GO:0034219);;	--	[R]	General function prediction only	Uncharacterized protein {ECO:0000313|EnsemblPlants:PGSC0003DMT400020339} OS=Solanum tuberosum (Potato) PE=3 SV=1	PREDICTED: probable polyol transporter 4 [Nicotiana sylvestris]
EVM0058698.2	Cellular Component: plasmodesma (GO:0009506);; Cellular Component: chloroplast stroma (GO:0009570);; Biological Process: positive regulation of seed germination (GO:0010030);; Biological Process: response to nitrate (GO:0010167);; Biological Process: seed coat development (GO:0010214);; Biological Process: nitrate transport (GO:0015706);; Molecular Function: AMP binding (GO:0016208);; Biological …	--	[I]	Lipid transport and metabolism	Putative acyl-CoA synthetase {ECO:0000313|EMBL:AAL29212.1} OS=Capsicum annuum (Bell pepper) PE=2 SV=1	PREDICTED: 4-coumarate--CoA ligase-like 10 [Nicotiana tomentosiformis]
EVM0058809.1	Cellular Component: integral component of membrane (GO:0016021);; Biological Process: regulation of defense response (GO:0031347);; Biological Process: innate immune response (GO:0045087);; Biological Process: regulation of cellular process (GO:0050794);; Biological Process: response to other organism (GO:0051707);; Biological Process: cellular response to stimulus (GO:0051716);;	--	[T]	Signal transduction mechanisms	Putative membrane protein {ECO:0000313|EMBL:CAC37356.1} OS=Solanum tuberosum (Potato) PE=2 SV=1	PREDICTED: cytochrome b561 and DOMON domain-containing protein At5g47530-like [Nicotiana sylvestris]
EVM0059135.2	Molecular Function: DNA binding (GO:0003677);; Biological Process: regulation of transcription, DNA-templated (GO:0006355);; Biological Process: response to stress (GO:0006950);; Biological Process: response to abiotic stimulus (GO:0009628);; Biological Process: response to organic substance (GO:0010033);; Biological Process: response to oxygen-containing compound (GO:1901700);;	--	--	--	Nam-like protein 3 {ECO:0000313|EMBL:AAM34766.1} OS=Petunia hybrida (Petunia) PE=2 SV=1	nam-like protein 3 [Petunia x hybrida]
EVM0059198.1	--	--	[O]	Posttranslational modification, protein turnover, chaperones	Uncharacterized protein {ECO:0000313|EnsemblPlants:PGSC0003DMT400070911} OS=Solanum tuberosum (Potato) PE=4 SV=1	PREDICTED: RING-H2 finger protein ATL56-like [Nicotiana tomentosiformis]
EVM0059252.2	--	--	--	--	Uncharacterized protein {ECO:0000313|EnsemblPlants:PGSC0003DMT400012663} OS=Solanum tuberosum (Potato) PE=4 SV=1	PREDICTED: uncharacterized protein LOC104096343 [Nicotiana tomentosiformis]
EVM0059479.1	Molecular Function: protein serine/threonine kinase activity (GO:0004674);; Molecular Function: transmembrane receptor protein tyrosine kinase activity (GO:0004714);; Molecular Function: ATP binding (GO:0005524);; Biological Process: protein phosphorylation (GO:0006468);; Cellular Component: integral component of membrane (GO:0016021);; Molecular Function: 2-alkenal reductase [NAD(P)] activity (G…	--	--	--	Uncharacterized protein {ECO:0000313|EnsemblPlants:PGSC0003DMT400012744} OS=Solanum tuberosum (Potato) PE=3 SV=1	PREDICTED: receptor-like protein kinase HAIKU2 [Nicotiana tomentosiformis]
EVM0059624.1	--	--	--	--	Uncharacterized protein {ECO:0000313|EnsemblPlants:PGSC0003DMT400067456} OS=Solanum tuberosum (Potato) PE=3 SV=1	PREDICTED: expansin-like B1-like [Solanum tuberosum]
EVM0059665.1	--	--	[K]	Transcription	Uncharacterized protein {ECO:0000313|EnsemblPlants:PGSC0003DMT400021498} OS=Solanum tuberosum (Potato) PE=4 SV=1	PREDICTED: myb-related protein Myb4-like [Solanum tuberosum]
EVM0059745.1	--	--	--	--	Uncharacterized protein {ECO:0000313|EMBL:EMJ24190.1} OS=Prunus persica (Peach) PE=4 SV=1	PREDICTED: transmembrane protein 64-like [Nicotiana sylvestris]
EVM0059817.2	--	--	--	--	Uncharacterized protein {ECO:0000313|EnsemblPlants:PGSC0003DMT400067456} OS=Solanum tuberosum (Potato) PE=3 SV=1	PREDICTED: expansin-like B1-like [Solanum tuberosum]
EVM0060108.1	Molecular Function: hydroxymethylglutaryl-CoA synthase activity (GO:0004421);; Biological Process: isoprenoid biosynthetic process (GO:0008299);;	K01641|0|sly:100134904|K01641 hydroxymethylglutaryl-CoA synthase [EC:2.3.3.10] | (RefSeq) HMGS; 3-hydroxy-3-methylglutaryl coenzyme A synthase	[I]	Lipid transport and metabolism	Uncharacterized protein {ECO:0000313|EnsemblPlants:Solyc08g007790.2.1} OS=Solanum lycopersicum (Tomato) PE=2 SV=1	3-hydroxy-3-methylglutaryl coenzyme A synthase [Solanum lycopersicum]
EVM0060217.2	Cellular Component: cytosol (GO:0005829);; Biological Process: polyamine catabolic process (GO:0006598);; Biological Process: response to wounding (GO:0009611);; Biological Process: coumarin biosynthetic process (GO:0009805);; Biological Process: lignin biosynthetic process (GO:0009809);; Biological Process: positive regulation of flavonoid biosynthetic process (GO:0009963);; Biological Process: …	K00588|1.74311e-177|sot:102586332|K00588 caffeoyl-CoA O-methyltransferase [EC:2.1.1.104] | (RefSeq) caffeoyl-CoA O-methyltransferase-like	[Q]	Secondary metabolites biosynthesis, transport and catabolism	Uncharacterized protein {ECO:0000313|EnsemblPlants:Solyc02g093250.2.1} OS=Solanum lycopersicum (Tomato) PE=4 SV=1	PREDICTED: caffeoyl-CoA O-methyltransferase-like [Solanum tuberosum]
EVM0060362.1	--	--	[R]	General function prediction only	Uncharacterized protein {ECO:0000313|EnsemblPlants:Solyc02g082270.2.1} OS=Solanum lycopersicum (Tomato) PE=4 SV=1	PREDICTED: RNA-binding protein 24 isoform X1 [Solanum lycopersicum]
EVM0060558.1	Biological Process: ethylene biosynthetic process (GO:0009693);; Biological Process: fruit ripening (GO:0009835);; Molecular Function: 1-aminocyclopropane-1-carboxylate synthase activity (GO:0016847);; Molecular Function: pyridoxal phosphate binding (GO:0030170);; Biological Process: 1-aminocyclopropane-1-carboxylate biosynthetic process (GO:0042218);;	K20772|0|sot:102577574|K20772 1-aminocyclopropane-1-carboxylate synthase 1/2/6 [EC:4.4.1.14] | (RefSeq) 1-aminocyclopropane-1-carboxylate synthase 2	[T]	Signal transduction mechanisms	ACC synthase ACS1 {ECO:0000313|EMBL:AAR99390.1} OS=Nicotiana attenuata (Coyote tobacco) PE=2 SV=1	PREDICTED: 1-aminocyclopropane-1-carboxylate synthase [Nicotiana tomentosiformis]
EVM0060879.2	Biological Process: MAPK cascade (GO:0000165);; Biological Process: response to hypoxia (GO:0001666);; Biological Process: defense response to insect (GO:0002213);; Biological Process: respiratory burst involved in defense response (GO:0002679);; Molecular Function: triglyceride lipase activity (GO:0004806);; Biological Process: regulation of transcription, DNA-templated (GO:0006355);; Biological…	--	--	--	Phytoalexin-deficient 4-1 protein {ECO:0000313|EMBL:AAW82883.1} OS=Solanum tuberosum (Potato) PE=4 SV=1	PREDICTED: lipase-like PAD4 [Nicotiana sylvestris]
EVM0060886.2	--	K08900|0|sot:102582634|K08900 mitochondrial chaperone BCS1 | (RefSeq) AAA-ATPase At2g46620-like	[O]	Posttranslational modification, protein turnover, chaperones	Uncharacterized protein {ECO:0000313|EnsemblPlants:PGSC0003DMT400013962} OS=Solanum tuberosum (Potato) PE=4 SV=1	PREDICTED: uncharacterized protein LOC102582634 [Solanum tuberosum]
EVM0060999.2	--	--	--	--	Uncharacterized protein {ECO:0000313|EnsemblPlants:Solyc03g113970.2.1} OS=Solanum lycopersicum (Tomato) PE=4 SV=1	PREDICTED: uncharacterized protein LOC101248289 isoform X1 [Solanum lycopersicum]
EVM0061179.1	Biological Process: carbohydrate metabolic process (GO:0005975);; Molecular Function: glucan endo-1,3-beta-D-glucosidase activity (GO:0042973);;	--	--	--	Uncharacterized protein {ECO:0000313|EnsemblPlants:Solyc02g070450.1.1} OS=Solanum lycopersicum (Tomato) PE=3 SV=1	PREDICTED: glucan endo-1,3-beta-glucosidase 11-like [Nicotiana tomentosiformis]
EVM0061362.2	Molecular Function: protein serine/threonine kinase activity (GO:0004674);; Molecular Function: calmodulin binding (GO:0005516);; Molecular Function: ATP binding (GO:0005524);; Biological Process: protein phosphorylation (GO:0006468);;	--	--	--	Uncharacterized protein {ECO:0000313|EnsemblPlants:PGSC0003DMT400061578} OS=Solanum tuberosum (Potato) PE=4 SV=1	PREDICTED: uncharacterized protein LOC102580026 [Solanum tuberosum]
EVM0061565.5	Molecular Function: saccharopine dehydrogenase (NADP+, L-glutamate-forming) activity (GO:0004755);; Molecular Function: saccharopine dehydrogenase (NADP+, L-lysine-forming) activity (GO:0047130);; Biological Process: oxidation-reduction process (GO:0055114);;	K14157|0|sot:102586908|K14157 alpha-aminoadipic semialdehyde synthase [EC:1.5.1.8 1.5.1.9] | (RefSeq) alpha-aminoadipic semialdehyde synthase-like	[E]	Amino acid transport and metabolism	Uncharacterized protein {ECO:0000313|EnsemblPlants:Solyc07g017610.2.1} OS=Solanum lycopersicum (Tomato) PE=4 SV=1	PREDICTED: alpha-aminoadipic semialdehyde synthase-like isoform X1 [Solanum tuberosum]
EVM0061668.2	Molecular Function: calmodulin binding (GO:0005516);; Biological Process: defense response (GO:0006952);; Biological Process: response to biotic stimulus (GO:0009607);; Cellular Component: integral component of membrane (GO:0016021);;	K08472|0|sot:102599123|K08472 mlo protein | (RefSeq) MLO-like protein 6	--	--	MLO-like protein {ECO:0000256|RuleBase:RU280816} OS=Solanum tuberosum (Potato) PE=3 SV=1	PREDICTED: MLO-like protein 6-like [Solanum tuberosum]
EVM0061755.4	--	--	[IT]	--	Uncharacterized protein {ECO:0000313|EMBL:KDP44117.1} OS=Jatropha curcas (Barbados nut) PE=4 SV=1	PREDICTED: phosphatidylinositol transfer protein 1-like [Nicotiana tomentosiformis]
EVM0062002.1	--	--	[U]	Intracellular trafficking, secretion, and vesicular transport	Uncharacterized protein {ECO:0000313|EnsemblPlants:PGSC0003DMT400051690} OS=Solanum tuberosum (Potato) PE=4 SV=1	PREDICTED: uncharacterized protein LOC102585732 [Solanum tuberosum]
EVM0062194.2	--	--	--	--	Uncharacterized protein {ECO:0000313|EnsemblPlants:PGSC0003DMT400022995} OS=Solanum tuberosum (Potato) PE=4 SV=1	PREDICTED: uncharacterized protein LOC104093208 [Nicotiana tomentosiformis]
EVM0062267.4	Biological Process: defense response (GO:0006952);; Biological Process: response to biotic stimulus (GO:0009607);; Biological Process: multi-organism process (GO:0051704);;	--	--	--	Putative thaumatin-like protein {ECO:0000313|EMBL:AAU95245.1} OS=Solanum tuberosum (Potato) PE=4 SV=1	PREDICTED: thaumatin-like protein-like [Solanum tuberosum]
EVM0062281.2	--	--	--	--	Uncharacterized protein {ECO:0000313|EnsemblPlants:Solyc07g006290.1.1} OS=Solanum lycopersicum (Tomato) PE=4 SV=1	PREDICTED: WAT1-related protein At4g30420-like [Solanum tuberosum]
EVM0062440.1	--	--	--	--	Uncharacterized protein {ECO:0000313|EnsemblPlants:Solyc01g006050.2.1} OS=Solanum lycopersicum (Tomato) PE=4 SV=1	PREDICTED: transmembrane protein 45A-like [Solanum lycopersicum]
EVM0062568.1	Molecular Function: ubiquitin-protein transferase activity (GO:0004842);; Molecular Function: protein binding (GO:0005515);; Cellular Component: endoplasmic reticulum membrane (GO:0005789);; Biological Process: response to osmotic stress (GO:0006970);; Biological Process: response to cold (GO:0009409);; Biological Process: response to water deprivation (GO:0009414);; Biological Process: response …	K10666|5.26495e-108|sot:102600790|K10666 E3 ubiquitin-protein ligase RNF5 [EC:2.3.2.27] | (RefSeq) E3 ubiquitin-protein ligase RMA1H1-like	[O]	Posttranslational modification, protein turnover, chaperones	Uncharacterized protein {ECO:0000313|EnsemblPlants:PGSC0003DMT400055830} OS=Solanum tuberosum (Potato) PE=4 SV=1	PREDICTED: E3 ubiquitin-protein ligase RMA1H1-like [Nicotiana tomentosiformis]
EVM0062724.1	--	--	--	--	Uncharacterized protein {ECO:0000313|EnsemblPlants:Solyc07g008140.2.1} OS=Solanum lycopersicum (Tomato) PE=4 SV=1	PREDICTED: cucumber peeling cupredoxin-like [Solanum lycopersicum]
EVM0062851.2	--	--	--	--	Uncharacterized protein {ECO:0000313|EnsemblPlants:PGSC0003DMT400013769} OS=Solanum tuberosum (Potato) PE=4 SV=1	PREDICTED: uncharacterized protein LOC104086819 [Nicotiana tomentosiformis]
EVM0062893.2	Molecular Function: carboxy-lyase activity (GO:0016831);; Biological Process: carboxylic acid metabolic process (GO:0019752);; Molecular Function: pyridoxal phosphate binding (GO:0030170);;	K01590|0|sot:102592044|K01590 histidine decarboxylase [EC:4.1.1.22] | (RefSeq) histidine decarboxylase-like	[E]	Amino acid transport and metabolism	Uncharacterized protein {ECO:0000313|EnsemblPlants:PGSC0003DMT400067634} OS=Solanum tuberosum (Potato) PE=3 SV=1	PREDICTED: histidine decarboxylase-like [Solanum tuberosum]
EVM0062913.2	--	--	--	--	Uncharacterized protein {ECO:0000313|EnsemblPlants:PGSC0003DMT400067520} OS=Solanum tuberosum (Potato) PE=4 SV=1	PREDICTED: uncharacterized protein LOC102595591 isoform X1 [Solanum tuberosum]
EVM0062915.2	--	--	--	--	Serine/threonine-protein kinase {ECO:0000256|PIRNR:PIRNR000641} OS=Solanum lycopersicum (Tomato) PE=3 SV=1	PREDICTED: G-type lectin S-receptor-like serine/threonine-protein kinase At4g27290 [Nicotiana tomentosiformis]
EVM0062984.2	Molecular Function: kinase activity (GO:0016301);; Biological Process: phosphorylation (GO:0016310);; Molecular Function: 2-alkenal reductase [NAD(P)] activity (GO:0032440);; Biological Process: oxidation-reduction process (GO:0055114);;	--	[R]	General function prediction only	Uncharacterized protein {ECO:0000313|EnsemblPlants:PGSC0003DMT400009748} OS=Solanum tuberosum (Potato) PE=4 SV=1	PREDICTED: receptor protein kinase CLAVATA1-like [Nicotiana tomentosiformis]
EVM0063013.1	Biological Process: polysaccharide biosynthetic process (GO:0000271);; Molecular Function: copper ion binding (GO:0005507);; Molecular Function: L-ascorbate oxidase activity (GO:0008447);; Cellular Component: plant-type cell wall (GO:0009505);; Cellular Component: plasmodesma (GO:0009506);; Biological Process: multidimensional cell growth (GO:0009825);; Biological Process: cell tip growth (GO:000…	--	[Q]	Secondary metabolites biosynthesis, transport and catabolism	Uncharacterized protein {ECO:0000313|EnsemblPlants:Solyc02g080670.2.1} OS=Solanum lycopersicum (Tomato) PE=4 SV=1	PREDICTED: L-ascorbate oxidase homolog [Solanum lycopersicum]
EVM0063127.2	Cellular Component: cytosol (GO:0005829);; Biological Process: polyamine catabolic process (GO:0006598);; Biological Process: response to wounding (GO:0009611);; Biological Process: coumarin biosynthetic process (GO:0009805);; Biological Process: lignin biosynthetic process (GO:0009809);; Biological Process: positive regulation of flavonoid biosynthetic process (GO:0009963);; Biological Process: …	K00588|6.4803e-177|sot:102586332|K00588 caffeoyl-CoA O-methyltransferase [EC:2.1.1.104] | (RefSeq) caffeoyl-CoA O-methyltransferase-like	[Q]	Secondary metabolites biosynthesis, transport and catabolism	Uncharacterized protein {ECO:0000313|EnsemblPlants:Solyc02g093250.2.1} OS=Solanum lycopersicum (Tomato) PE=4 SV=1	PREDICTED: caffeoyl-CoA O-methyltransferase-like [Solanum tuberosum]
EVM0063174.3	Biological Process: drug transmembrane transport (GO:0006855);; Molecular Function: drug transmembrane transporter activity (GO:0015238);; Molecular Function: antiporter activity (GO:0015297);; Cellular Component: membrane (GO:0016020);;	K03327|0|sly:101248461|K03327 multidrug resistance protein, MATE family | (RefSeq) protein DETOXIFICATION 21	[R]	General function prediction only	MATE efflux family protein {ECO:0000256|RuleBase:RU004914} OS=Solanum tuberosum (Potato) PE=3 SV=1	PREDICTED: protein TRANSPARENT TESTA 12-like [Nicotiana sylvestris]
EVM0063249.1	Biological Process: MAPK cascade (GO:0000165);; Biological Process: response to molecule of bacterial origin (GO:0002237);; Cellular Component: plasma membrane (GO:0005886);; Biological Process: protein targeting to membrane (GO:0006612);; Biological Process: nucleotide transport (GO:0006862);; Biological Process: ER to Golgi vesicle-mediated transport (GO:0006888);; Biological Process: membrane …	K03320|0|sly:101246876|K03320 ammonium transporter, Amt family | (RefSeq) ammonium transporter 2	[P]	Inorganic ion transport and metabolism	Uncharacterized protein {ECO:0000313|EnsemblPlants:Solyc10g076480.1.1} OS=Solanum lycopersicum (Tomato) PE=4 SV=1	PREDICTED: ammonium transporter 2 [Nicotiana tomentosiformis]
EVM0063264.2	Molecular Function: nucleotide binding (GO:0000166);; Molecular Function: protein kinase activity (GO:0004672);; Biological Process: protein phosphorylation (GO:0006468);;	--	--	--	Serine/threonine-protein kinase {ECO:0000256|PIRNR:PIRNR000641} OS=Solanum tuberosum (Potato) PE=3 SV=1	PREDICTED: LOW QUALITY PROTEIN: uncharacterized protein LOC101264400 [Solanum lycopersicum]
EVM0063421.1	--	K20562|0|sot:102599044|K20562 biphenyl-4-hydroxylase | (RefSeq) cytochrome P450 CYP736A12-like	[Q]	Secondary metabolites biosynthesis, transport and catabolism	Uncharacterized protein {ECO:0000313|EnsemblPlants:PGSC0003DMT400036391} OS=Solanum tuberosum (Potato) PE=3 SV=1	PREDICTED: cytochrome P450 750A1-like [Solanum tuberosum]
EVM0063483.2	Molecular Function: monooxygenase activity (GO:0004497);; Molecular Function: iron ion binding (GO:0005506);; Molecular Function: electron transfer activity (GO:0009055);; Molecular Function: oxidoreductase activity, acting on paired donors, with incorporation or reduction of molecular oxygen (GO:0016705);; Molecular Function: heme binding (GO:0020037);; Biological Process: oxidation-reduction pr…	--	[Q]	Secondary metabolites biosynthesis, transport and catabolism	CYP92B2v2 {ECO:0000313|EMBL:ABC69388.1} OS=Nicotiana tabacum (Common tobacco) PE=2 SV=1	PREDICTED: flavonoid 3&apos;-monooxygenase-like [Nicotiana sylvestris]
EVM0063519.1	Molecular Function: DNA-binding transcription factor activity (GO:0003700);; Biological Process: regulation of transcription, DNA-templated (GO:0006355);; Molecular Function: sequence-specific DNA binding (GO:0043565);;	K13424|0|spen:107030537|K13424 WRKY transcription factor 33 | (RefSeq) probable WRKY transcription factor 26	--	--	WRKY transcription factor-a {ECO:0000313|EMBL:AAR26657.1} OS=Capsicum annuum (Bell pepper) PE=2 SV=1	WRKY transcription factor-a [Capsicum annuum]
EVM0063567.1	Molecular Function: DNA-binding transcription factor activity (GO:0003700);; Biological Process: regulation of transcription, DNA-templated (GO:0006355);; Molecular Function: sequence-specific DNA binding (GO:0043565);;	K13424|0|sly:101268787|K13424 WRKY transcription factor 33 | (RefSeq) SlWRKY33B; WRKY transcription factor 33B	--	--	Double WRKY type transfactor {ECO:0000313|EMBL:BAI63295.1} OS=Nicotiana benthamiana PE=2 SV=1	double WRKY type transfactor [Nicotiana benthamiana]
EVM0063573.2	Molecular Function: binding (GO:0005488);;	K09422|4.14576e-124|sot:102587946|K09422 myb proto-oncogene protein, plant | (RefSeq) myb-related protein Myb4-like	[K]	Transcription	Myb-related transcription factor LBM1 {ECO:0000313|EMBL:BAA88221.1} OS=Nicotiana tabacum (Common tobacco) PE=4 SV=1	PREDICTED: myb-related protein Myb4-like [Nicotiana tomentosiformis]
EVM0063689.1	Molecular Function: serine-type endopeptidase activity (GO:0004252);; Biological Process: proteolysis (GO:0006508);; Cellular Component: plant-type cell wall (GO:0009505);; Molecular Function: identical protein binding (GO:0042802);; Biological Process: negative regulation of catalytic activity (GO:0043086);; Cellular Component: apoplast (GO:0048046);; Biological Process: mucilage metabolic proce…	--	--	--	Uncharacterized protein {ECO:0000313|EnsemblPlants:PGSC0003DMT400064274} OS=Solanum tuberosum (Potato) PE=4 SV=1	PREDICTED: subtilisin-like protease [Nicotiana sylvestris]
EVM0063781.2	Molecular Function: ATP binding (GO:0005524);; Cellular Component: plasma membrane (GO:0005886);; Biological Process: obsolete ATP catabolic process (GO:0006200);; Biological Process: transport (GO:0006810);; Biological Process: defense response (GO:0006952);; Cellular Component: integral component of membrane (GO:0016021);; Molecular Function: ATPase activity (GO:0016887);;	--	[Q]	Secondary metabolites biosynthesis, transport and catabolism	Uncharacterized protein {ECO:0000313|EnsemblPlants:Solyc09g091660.2.1} OS=Solanum lycopersicum (Tomato) PE=4 SV=1	PREDICTED: pleiotropic drug resistance protein 1 [Solanum lycopersicum]
EVM0063798.1	--	K08900|0|sot:102582634|K08900 mitochondrial chaperone BCS1 | (RefSeq) AAA-ATPase At2g46620-like	[O]	Posttranslational modification, protein turnover, chaperones	Uncharacterized protein {ECO:0000313|EnsemblPlants:PGSC0003DMT400013962} OS=Solanum tuberosum (Potato) PE=4 SV=1	PREDICTED: uncharacterized protein LOC102582634 [Solanum tuberosum]
EVM0063829.2	--	--	--	--	Uncharacterized protein {ECO:0000313|EnsemblPlants:PGSC0003DMT400022729} OS=Solanum tuberosum (Potato) PE=4 SV=1	PREDICTED: diacylglycerol kinase theta-like [Nicotiana sylvestris]
EVM0063830.1	--	--	--	--	Uncharacterized protein {ECO:0000313|EnsemblPlants:PGSC0003DMT400041657} OS=Solanum tuberosum (Potato) PE=4 SV=1	PREDICTED: uncharacterized protein LOC102586963 [Solanum tuberosum]
EVM0063848.2	Molecular Function: protein serine/threonine kinase activity (GO:0004674);; Molecular Function: protein tyrosine kinase activity (GO:0004713);; Molecular Function: ATP binding (GO:0005524);; Cellular Component: plasma membrane (GO:0005886);; Biological Process: protein phosphorylation (GO:0006468);; Biological Process: response to bacterium (GO:0009617);; Biological Process: innate immune respons…	--	[T]	Signal transduction mechanisms	Uncharacterized protein {ECO:0000313|EnsemblPlants:PGSC0003DMT400023009} OS=Solanum tuberosum (Potato) PE=3 SV=1	protein kinase APK1B, chloroplastic-like [Solanum tuberosum]
EVM0063887.1	--	--	[I]	Lipid transport and metabolism	Uncharacterized protein {ECO:0000313|EnsemblPlants:PGSC0003DMT400037702} OS=Solanum tuberosum (Potato) PE=4 SV=1	PREDICTED: caffeoylshikimate esterase-like [Solanum tuberosum]
EVM0063923.1	Molecular Function: transcription regulatory region sequence-specific DNA binding (GO:0000976);; Molecular Function: DNA-binding transcription factor activity (GO:0003700);; Cellular Component: nucleus (GO:0005634);; Biological Process: regulation of transcription, DNA-templated (GO:0006355);;	K09338|3.3542e-40|sot:102596484|K09338 homeobox-leucine zipper protein | (RefSeq) homeobox-leucine zipper protein ATHB-12	[K]	Transcription	Uncharacterized protein {ECO:0000313|EnsemblPlants:PGSC0003DMT400000694} OS=Solanum tuberosum (Potato) PE=4 SV=1	PREDICTED: homeobox-leucine zipper protein ATHB-12-like [Solanum tuberosum]
EVM0064070.1	--	--	--	--	Uncharacterized protein {ECO:0000313|EnsemblPlants:Solyc01g009810.2.1} OS=Solanum lycopersicum (Tomato) PE=4 SV=1	PREDICTED: somatic embryogenesis receptor kinase 2-like [Solanum lycopersicum]
EVM0064106.2	Cellular Component: integral component of membrane (GO:0016021);; Biological Process: regulation of defense response (GO:0031347);; Biological Process: innate immune response (GO:0045087);; Biological Process: regulation of cellular process (GO:0050794);; Biological Process: response to other organism (GO:0051707);; Biological Process: cellular response to stimulus (GO:0051716);;	--	[T]	Signal transduction mechanisms	Putative membrane protein {ECO:0000313|EMBL:CAC37356.1} OS=Solanum tuberosum (Potato) PE=2 SV=1	PREDICTED: cytochrome b561 and DOMON domain-containing protein At5g47530-like [Nicotiana tomentosiformis]
EVM0064265.1	--	--	--	--	Uncharacterized protein {ECO:0000313|EnsemblPlants:PGSC0003DMT400016056} OS=Solanum tuberosum (Potato) PE=4 SV=1	PREDICTED: uncharacterized protein LOC104116070 [Nicotiana tomentosiformis]
EVM0064482.2	--	K13448|7.75143e-65|sot:102603669|K13448 calcium-binding protein CML | (RefSeq) putative calcium-binding protein CML19	[T]	Signal transduction mechanisms	Uncharacterized protein {ECO:0000313|EnsemblPlants:PGSC0003DMT400007736} OS=Solanum tuberosum (Potato) PE=4 SV=1	PREDICTED: putative calcium-binding protein CML19 [Nicotiana tomentosiformis]
EVM0064497.2	Molecular Function: oxidoreductase activity (GO:0016491);;	--	[QR]	--	Uncharacterized protein {ECO:0000313|EnsemblPlants:PGSC0003DMT400065428} OS=Solanum tuberosum (Potato) PE=3 SV=1	PREDICTED: 1-aminocyclopropane-1-carboxylate oxidase homolog 1-like isoform X2 [Nicotiana tomentosiformis]
EVM0064644.2	Molecular Function: ATP binding (GO:0005524);; Biological Process: obsolete ATP catabolic process (GO:0006200);; Molecular Function: ATPase-coupled organic phosphonate transmembrane transporter activity (GO:0015416);; Cellular Component: membrane (GO:0016020);;	--	[Q]	Secondary metabolites biosynthesis, transport and catabolism	Uncharacterized protein {ECO:0000313|EnsemblPlants:PGSC0003DMT400043270} OS=Solanum tuberosum (Potato) PE=3 SV=1	PREDICTED: ABC transporter G family member 11-like [Solanum tuberosum]
EVM0064885.2	--	--	--	--	Uncharacterized protein {ECO:0000313|EnsemblPlants:PGSC0003DMT400074070} OS=Solanum tuberosum (Potato) PE=4 SV=1	PREDICTED: uncharacterized protein LOC104425848 [Eucalyptus grandis]
EVM0064903.1	--	--	[E]	Amino acid transport and metabolism	Uncharacterized protein {ECO:0000313|EnsemblPlants:Solyc02g093860.2.1} OS=Solanum lycopersicum (Tomato) PE=4 SV=1	PREDICTED: lysine histidine transporter 1-like [Solanum lycopersicum]
EVM0064915.1	--	--	[T]	Signal transduction mechanisms	Uncharacterized protein {ECO:0000313|EnsemblPlants:Solyc12g088860.1.1} OS=Solanum lycopersicum (Tomato) PE=4 SV=1	hypothetical protein MIMGU_mgv1a016979mg [Erythranthe guttata]
EVM0064987.2	Molecular Function: calmodulin-dependent protein kinase activity (GO:0004683);; Molecular Function: protein tyrosine kinase activity (GO:0004713);; Molecular Function: ATP binding (GO:0005524);; Cellular Component: plasma membrane (GO:0005886);; Biological Process: protein phosphorylation (GO:0006468);; Biological Process: transmembrane receptor protein tyrosine kinase signaling pathway (GO:00071…	--	--	--	Receptor-like protein kinase {ECO:0000313|EMBL:BAC07504.2} OS=Nicotiana tabacum (Common tobacco) PE=2 SV=2	PREDICTED: leucine-rich repeat receptor-like serine/threonine/tyrosine-protein kinase SOBIR1 [Nicotiana tomentosiformis]
EVM0065069.2	--	--	--	--	Uncharacterized protein {ECO:0000313|EnsemblPlants:Solyc03g113940.2.1} OS=Solanum lycopersicum (Tomato) PE=4 SV=1	PREDICTED: uncharacterized protein LOC104229497 [Nicotiana sylvestris]
EVM0065141.1	Molecular Function: DNA-binding transcription factor activity (GO:0003700);; Biological Process: regulation of transcription, DNA-templated (GO:0006355);; Molecular Function: sequence-specific DNA binding (GO:0043565);;	--	--	--	Uncharacterized protein {ECO:0000313|EnsemblPlants:PGSC0003DMT400051047} OS=Solanum tuberosum (Potato) PE=4 SV=1	PREDICTED: probable WRKY transcription factor 40-like [Solanum tuberosum]
EVM0065166.2	Molecular Function: monooxygenase activity (GO:0004497);; Molecular Function: iron ion binding (GO:0005506);; Molecular Function: electron transfer activity (GO:0009055);; Molecular Function: oxidoreductase activity, acting on paired donors, with incorporation or reduction of molecular oxygen (GO:0016705);; Molecular Function: heme binding (GO:0020037);; Biological Process: oxidation-reduction pr…	--	[QI]	--	Uncharacterized protein {ECO:0000313|EnsemblPlants:PGSC0003DMT400021318} OS=Solanum tuberosum (Potato) PE=3 SV=1	PREDICTED: secologanin synthase-like [Solanum tuberosum]
EVM0065172.1	Cellular Component: mitochondrion (GO:0005739);; Biological Process: respiratory gaseous exchange (GO:0007585);; Biological Process: response to ethylene (GO:0009723);; Biological Process: abscisic acid-activated signaling pathway (GO:0009738);; Molecular Function: alternative oxidase activity (GO:0009916);; Cellular Component: integral component of membrane (GO:0016021);; Biological Process: ele…	K17893|0|sot:102589114|K17893 ubiquinol oxidase [EC:1.10.3.11] | (RefSeq) ubiquinol oxidase 2, mitochondrial-like	--	--	Ubiquinol oxidase {ECO:0000256|RuleBase:RU003779} OS=Solanum tuberosum (Potato) PE=3 SV=1	PREDICTED: ubiquinol oxidase 3, mitochondrial-like [Solanum tuberosum]
EVM0065367.2	--	--	--	--	Uncharacterized protein {ECO:0000313|EnsemblPlants:PGSC0003DMT400055257} OS=Solanum tuberosum (Potato) PE=4 SV=1	PREDICTED: protein YLS9-like [Nicotiana sylvestris]
EVM0065438.1	--	--	--	--	Uncharacterized protein {ECO:0000313|EnsemblPlants:PGSC0003DMT400030663} OS=Solanum tuberosum (Potato) PE=4 SV=1	PREDICTED: uncharacterized protein LOC102597894 [Solanum tuberosum]
EVM0065453.2	--	--	--	--	Uncharacterized protein {ECO:0000313|EnsemblPlants:PGSC0003DMT400037733} OS=Solanum tuberosum (Potato) PE=4 SV=1	PREDICTED: uncharacterized protein LOC102583596 [Solanum tuberosum]
EVM0065457.2	Cellular Component: plastid (GO:0009536);; Molecular Function: oxidoreductase activity, acting on diphenols and related substances as donors, oxygen as acceptor (GO:0016682);; Biological Process: metabolic process (GO:0044710);;	K00422|0|sly:101263372|K00422 polyphenol oxidase [EC:1.10.3.1] | (RefSeq) polyphenol oxidase, chloroplastic-like	--	--	Uncharacterized protein {ECO:0000313|EnsemblPlants:Solyc02g078650.2.1} OS=Solanum lycopersicum (Tomato) PE=4 SV=1	PREDICTED: polyphenol oxidase, chloroplastic-like [Nicotiana sylvestris]
EVM0065507.2	Biological Process: carbohydrate metabolic process (GO:0005975);; Molecular Function: glucan endo-1,3-beta-D-glucosidase activity (GO:0042973);;	--	--	--	Uncharacterized protein {ECO:0000313|EnsemblPlants:Solyc02g070450.1.1} OS=Solanum lycopersicum (Tomato) PE=3 SV=1	PREDICTED: glucan endo-1,3-beta-glucosidase 11-like [Nicotiana tomentosiformis]
EVM0065571.1	--	--	--	--	Uncharacterized protein {ECO:0000313|EnsemblPlants:PGSC0003DMT400029505} OS=Solanum tuberosum (Potato) PE=4 SV=1	PREDICTED: flowering-promoting factor 1-like protein 3 [Nicotiana sylvestris]
EVM0065613.2	Molecular Function: nucleotide binding (GO:0000166);; Molecular Function: protein kinase activity (GO:0004672);; Biological Process: phosphorylation (GO:0016310);;	--	--	--	Serine/threonine-protein kinase {ECO:0000256|PIRNR:PIRNR000641} OS=Solanum lycopersicum (Tomato) PE=3 SV=1	PREDICTED: putative receptor protein kinase ZmPK1 [Nicotiana tomentosiformis]
EVM0065681.1	Molecular Function: ubiquitin-protein transferase activity (GO:0004842);; Molecular Function: protein binding (GO:0005515);; Cellular Component: endoplasmic reticulum membrane (GO:0005789);; Biological Process: response to osmotic stress (GO:0006970);; Biological Process: response to cold (GO:0009409);; Biological Process: response to water deprivation (GO:0009414);; Biological Process: response …	K10666|1.03908e-121|sot:102580191|K10666 E3 ubiquitin-protein ligase RNF5 [EC:2.3.2.27] | (RefSeq) E3 ubiquitin-protein ligase RMA1H1-like	[O]	Posttranslational modification, protein turnover, chaperones	Uncharacterized protein {ECO:0000313|EnsemblPlants:PGSC0003DMT400020361} OS=Solanum tuberosum (Potato) PE=4 SV=1	PREDICTED: E3 ubiquitin-protein ligase RMA1H1-like [Nicotiana sylvestris]
EVM0065774.3	Biological Process: lipid metabolic process (GO:0006629);; Molecular Function: oxidoreductase activity, acting on paired donors, with oxidation of a pair of donors resulting in the reduction of molecular oxygen to two molecules of water (GO:0016717);; Biological Process: oxidation-reduction process (GO:0055114);;	K10256|0|sot:102598049|K10256 omega-6 fatty acid desaturase / acyl-lipid omega-6 desaturase (Delta-12 desaturase) [EC:1.14.19.6 1.14.19.22] | (RefSeq) delta(12) oleic acid desaturase FAD2-like	--	--	Uncharacterized protein {ECO:0000313|EnsemblPlants:PGSC0003DMT400083859} OS=Solanum tuberosum (Potato) PE=4 SV=1	PREDICTED: omega-6 fatty acid desaturase, endoplasmic reticulum isozyme 2-like [Solanum tuberosum]
EVM0065855.2	Molecular Function: transferase activity (GO:0016740);;	K00799|6.26864e-153|sot:102589684|K00799 glutathione S-transferase [EC:2.5.1.18] | (RefSeq) glutathione transferase GST 23-like	[O]	Posttranslational modification, protein turnover, chaperones	Uncharacterized protein {ECO:0000313|EnsemblPlants:PGSC0003DMT400004531} OS=Solanum tuberosum (Potato) PE=3 SV=1	PREDICTED: glutathione transferase GST 23-like isoform X1 [Solanum tuberosum]
EVM0065936.1	--	--	--	--	Uncharacterized protein {ECO:0000313|EnsemblPlants:PGSC0003DMT400023800} OS=Solanum tuberosum (Potato) PE=4 SV=1	PREDICTED: deacetylvindoline O-acetyltransferase-like [Solanum tuberosum]
EVM0065987.2	--	--	--	--	Uncharacterized protein {ECO:0000313|EnsemblPlants:PGSC0003DMT400030663} OS=Solanum tuberosum (Potato) PE=4 SV=1	PREDICTED: uncharacterized protein LOC102597894 [Solanum tuberosum]
EVM0066286.1	Molecular Function: DNA binding (GO:0003677);; Molecular Function: DNA-binding transcription factor activity (GO:0003700);; Cellular Component: nucleus (GO:0005634);; Biological Process: regulation of transcription, DNA-templated (GO:0006355);; Biological Process: signal transduction (GO:0007165);;	K09286|6.35766e-129|sot:102577572|K09286 EREBP-like factor | (RefSeq) STWAAEIRD, HRE2a; DNA binding protein homolog	--	--	Uncharacterized protein {ECO:0000313|EnsemblPlants:PGSC0003DMT400081322} OS=Solanum tuberosum (Potato) PE=4 SV=1	PREDICTED: ethylene-responsive transcription factor ERF073 [Solanum tuberosum]
EVM0066379.1	Molecular Function: protein serine/threonine kinase activity (GO:0004674);; Molecular Function: ATP binding (GO:0005524);; Biological Process: protein phosphorylation (GO:0006468);;	K04733|0|sot:102595032|K04733 interleukin-1 receptor-associated kinase 4 [EC:2.7.11.1] | (RefSeq) putative receptor-like protein kinase At1g72540	[T]	Signal transduction mechanisms	Uncharacterized protein {ECO:0000313|EnsemblPlants:PGSC0003DMT400012413} OS=Solanum tuberosum (Potato) PE=4 SV=1	PREDICTED: putative receptor-like protein kinase At1g72540-like [Solanum tuberosum]
EVM0066452.2	Molecular Function: oxidoreductase activity (GO:0016491);; Biological Process: oxidation-reduction process (GO:0055114);;	--	[R]	General function prediction only	Uncharacterized protein {ECO:0000313|EnsemblPlants:PGSC0003DMT400021622} OS=Solanum tuberosum (Potato) PE=3 SV=1	PREDICTED: secoisolariciresinol dehydrogenase-like [Solanum tuberosum]
EVM0066491.2	--	--	--	--	Uncharacterized protein {ECO:0000313|EnsemblPlants:PGSC0003DMT400013972} OS=Solanum tuberosum (Potato) PE=4 SV=1	PREDICTED: light-inducible protein CPRF2-like [Solanum tuberosum]
EVM0066507.1	Biological Process: defense response (GO:0006952);; Biological Process: signal transduction (GO:0007165);; Biological Process: biosynthetic process (GO:0009058);; Biological Process: post-embryonic development (GO:0009791);; Biological Process: cellular component organization (GO:0016043);; Biological Process: regulation of cellular metabolic process (GO:0031323);; Biological Process: cellular ma…	--	--	--	Uncharacterized protein {ECO:0000313|EnsemblPlants:PGSC0003DMT400039786} OS=Solanum tuberosum (Potato) PE=4 SV=1	PREDICTED: transcription factor TCP4-like [Nicotiana tomentosiformis]
EVM0066570.2	--	--	--	--	Uncharacterized protein {ECO:0000313|EnsemblPlants:Solyc02g079150.1.1} OS=Solanum lycopersicum (Tomato) PE=4 SV=1	PREDICTED: F-box protein At1g61340-like [Nicotiana tomentosiformis]
EVM0066576.2	--	--	[G]	Carbohydrate transport and metabolism	Uncharacterized protein {ECO:0000313|EnsemblPlants:Solyc12g099730.1.1} OS=Solanum lycopersicum (Tomato) PE=4 SV=1	PREDICTED: uncharacterized protein LOC104098691 [Nicotiana tomentosiformis]
EVM0066584.1	Molecular Function: glucuronyl-galactosyl-proteoglycan 4-alpha-N-acetylglucosaminyltransferase activity (GO:0001888);; Cellular Component: intrinsic component of endoplasmic reticulum membrane (GO:0031227);;	--	[GMW]	--	Uncharacterized protein {ECO:0000313|EnsemblPlants:PGSC0003DMT400070362} OS=Solanum tuberosum (Potato) PE=4 SV=1	PREDICTED: uncharacterized protein LOC102585335 [Solanum tuberosum]
EVM0066607.2	--	K05894|0|sot:102597899|K05894 12-oxophytodienoic acid reductase [EC:1.3.1.42] | (RefSeq) 12-oxophytodienoate reductase 1-like	[CR]	--	12-oxophytodienoate reductase 1 {ECO:0000313|EMBL:AHC69824.1} OS=Nicotiana tabacum (Common tobacco) PE=2 SV=1	12-oxophytodienoate reductase 1 [Nicotiana tabacum]
EVM0066637.2	--	--	[T]	Signal transduction mechanisms	Uncharacterized protein {ECO:0000313|EnsemblPlants:PGSC0003DMT400050271} OS=Solanum tuberosum (Potato) PE=4 SV=1	PREDICTED: probable calcium-binding protein CML30 [Nicotiana sylvestris]
EVM0066720.1	--	--	[R]	General function prediction only	Uncharacterized protein {ECO:0000313|EnsemblPlants:PGSC0003DMT400055754} OS=Solanum tuberosum (Potato) PE=4 SV=1	PREDICTED: KDEL motif-containing protein 1-like, partial [Solanum lycopersicum]
EVM0066757.1	Molecular Function: glycerol-3-phosphate dehydrogenase [NAD+] activity (GO:0004367);; Cellular Component: cytosol (GO:0005829);; Biological Process: carbohydrate metabolic process (GO:0005975);; Cellular Component: glycerol-3-phosphate dehydrogenase complex (GO:0009331);; Biological Process: glycerol-3-phosphate catabolic process (GO:0046168);; Molecular Function: NAD binding (GO:0051287);; Biolo…	K00006|0|spen:107015637|K00006 glycerol-3-phosphate dehydrogenase (NAD+) [EC:1.1.1.8] | (RefSeq) probable glycerol-3-phosphate dehydrogenase [NAD(+)] 1, cytosolic	[C]	Energy production and conversion	Glycerol-3-phosphate dehydrogenase [NAD(+)] {ECO:0000256|RuleBase:RU361243} OS=Solanum lycopersicum (Tomato) PE=3 SV=1	PREDICTED: probable glycerol-3-phosphate dehydrogenase [NAD(+)] 1, cytosolic [Nicotiana sylvestris]
EVM0066994.2	--	--	--	--	Uncharacterized protein {ECO:0000313|EnsemblPlants:Solyc06g072460.1.1} OS=Solanum lycopersicum (Tomato) PE=4 SV=1	PREDICTED: uncharacterized protein LOC101268692 [Solanum lycopersicum]
EVM0066996.2	--	--	--	--	Uncharacterized protein {ECO:0000313|EnsemblPlants:Solyc07g044970.1.1} OS=Solanum lycopersicum (Tomato) PE=4 SV=1	PREDICTED: uncharacterized protein LOC105166406 [Sesamum indicum]
EVM0067032.2	--	--	--	--	Uncharacterized protein {ECO:0000313|EnsemblPlants:PGSC0003DMT400025041} OS=Solanum tuberosum (Potato) PE=4 SV=1	PREDICTED: uncharacterized protein LOC102589081 [Solanum tuberosum]
EVM0067052.1	--	--	--	--	Uncharacterized protein {ECO:0000313|EnsemblPlants:Solyc01g107090.2.1} OS=Solanum lycopersicum (Tomato) PE=4 SV=1	PREDICTED: uncharacterized protein LOC102586586 [Solanum tuberosum]
EVM0067076.2	Biological Process: MAPK cascade (GO:0000165);; Molecular Function: nucleotide binding (GO:0000166);; Molecular Function: protein serine/threonine kinase activity (GO:0004674);; Biological Process: protein phosphorylation (GO:0006468);; Cellular Component: membrane (GO:0016020);; Molecular Function: oxidoreductase activity (GO:0016491);;	--	--	--	Uncharacterized protein {ECO:0000313|EnsemblPlants:PGSC0003DMT400019757} OS=Solanum tuberosum (Potato) PE=4 SV=1	PREDICTED: receptor-like protein kinase HSL1-like [Solanum tuberosum]
EVM0067170.2	Biological Process: nucleobase-containing compound metabolic process (GO:0006139);; Biological Process: phosphorylation (GO:0016310);; Molecular Function: nucleobase-containing compound kinase activity (GO:0019205);;	K00939|2.56759e-135|spen:107011339|K00939 adenylate kinase [EC:2.7.4.3] | (RefSeq) probable adenylate kinase 7, mitochondrial	[F]	Nucleotide transport and metabolism	Uncharacterized protein {ECO:0000313|EnsemblPlants:Solyc02g093990.2.1} OS=Solanum lycopersicum (Tomato) PE=3 SV=1	PREDICTED: probable adenylate kinase 7, mitochondrial [Solanum lycopersicum]
EVM0067246.1	--	--	--	--	Uncharacterized protein {ECO:0000313|EnsemblPlants:PGSC0003DMT400013769} OS=Solanum tuberosum (Potato) PE=4 SV=1	PREDICTED: uncharacterized protein LOC104086819 [Nicotiana tomentosiformis]
EVM0067287.3	Molecular Function: iron ion binding (GO:0005506);; Molecular Function: oxidoreductase activity, acting on single donors with incorporation of molecular oxygen, incorporation of two atoms of oxygen (GO:0016702);; Molecular Function: flavonol synthase activity (GO:0045431);; Biological Process: flavonol biosynthetic process (GO:0051555);; Biological Process: oxidation-reduction process (GO:0055114…	--	[QR]	--	Uncharacterized protein {ECO:0000313|EnsemblPlants:PGSC0003DMT400009900} OS=Solanum tuberosum (Potato) PE=3 SV=1	PREDICTED: feruloyl CoA ortho-hydroxylase 1-like [Nicotiana tomentosiformis]
EVM0067294.2	--	--	--	--	Uncharacterized protein {ECO:0000313|EnsemblPlants:PGSC0003DMT400051180} OS=Solanum tuberosum (Potato) PE=4 SV=1	PREDICTED: uncharacterized protein LOC102580865 [Solanum tuberosum]
EVM0067354.1	Molecular Function: inorganic phosphate transmembrane transporter activity (GO:0005315);; Molecular Function: carbohydrate:proton symporter activity (GO:0005351);; Molecular Function: organic anion transmembrane transporter activity (GO:0008514);; Cellular Component: plastid (GO:0009536);; Biological Process: nitrate transport (GO:0015706);; Biological Process: organic anion transport (GO:0015711…	K08193|0|spen:107029541|K08193 MFS transporter, ACS family, solute carrier family 17 (sodium-dependent inorganic phosphate cotransporter), other | (RefSeq) probable anion transporter 3, chloroplastic	[G]	Carbohydrate transport and metabolism	Uncharacterized protein {ECO:0000313|EnsemblPlants:Solyc09g013150.2.1} OS=Solanum lycopersicum (Tomato) PE=4 SV=1	PREDICTED: probable anion transporter 3, chloroplastic [Solanum lycopersicum]
EVM0067555.1	Molecular Function: hydrolase activity, hydrolyzing O-glycosyl compounds (GO:0004553);; Cellular Component: cell wall (GO:0005618);; Biological Process: cellular glucan metabolic process (GO:0006073);; Molecular Function: xyloglucan:xyloglucosyl transferase activity (GO:0016762);; Cellular Component: apoplast (GO:0048046);;	K08235|1.19529e-146|spen:107015042|K08235 xyloglucan:xyloglucosyl transferase [EC:2.4.1.207] | (RefSeq) probable xyloglucan endotransglucosylase/hydrolase protein 23	--	--	Xyloglucan endotransglucosylase/hydrolase {ECO:0000256|RuleBase:RU361120} OS=Solanum lycopersicum (Tomato) PE=3 SV=1	PREDICTED: probable xyloglucan endotransglucosylase/hydrolase protein 23 [Solanum lycopersicum]
EVM0067667.1	--	K20858|0|sot:102601122|K20858 calcium uniporter protein, mitochondrial | (RefSeq) calcium uniporter protein 2, mitochondrial	[R]	General function prediction only	Uncharacterized protein {ECO:0000313|EnsemblPlants:PGSC0003DMT400003000} OS=Solanum tuberosum (Potato) PE=4 SV=1	PREDICTED: uncharacterized protein LOC102601122 [Solanum tuberosum]
EVM0067697.1	--	--	[R]	General function prediction only	Uncharacterized protein {ECO:0000313|EnsemblPlants:PGSC0003DMT400027085} OS=Solanum tuberosum (Potato) PE=4 SV=1	PREDICTED: receptor-like protein 12 [Nicotiana tomentosiformis]
EVM0067724.2	--	--	--	--	Uncharacterized protein {ECO:0000313|EnsemblPlants:Solyc05g009320.2.1} OS=Solanum lycopersicum (Tomato) PE=4 SV=1	PREDICTED: LOB domain-containing protein 42-like [Solanum lycopersicum]
EVM0067790.2	Molecular Function: carbonate dehydratase activity (GO:0004089);; Biological Process: one-carbon metabolic process (GO:0006730);; Molecular Function: zinc ion binding (GO:0008270);;	K01674|0|sot:102581683|K01674 carbonic anhydrase [EC:4.2.1.1] | (RefSeq) alpha carbonic anhydrase 7-like	[R]	General function prediction only	Uncharacterized protein {ECO:0000313|EnsemblPlants:PGSC0003DMT400020910} OS=Solanum tuberosum (Potato) PE=4 SV=1	PREDICTED: bifunctional monodehydroascorbate reductase and carbonic anhydrase nectarin-3-like [Solanum tuberosum]
EVM0067838.2	Molecular Function: beta-galactosidase activity (GO:0004565);; Biological Process: carbohydrate metabolic process (GO:0005975);;	--	[G]	Carbohydrate transport and metabolism	Beta-galactosidase {ECO:0000256|RuleBase:RU000675} OS=Capsicum annuum (Bell pepper) PE=2 SV=2	PREDICTED: beta-galactosidase-like [Nicotiana sylvestris]
EVM0067880.1	Molecular Function: DNA binding (GO:0003677);; Biological Process: regulation of transcription, DNA-templated (GO:0006355);;	--	--	--	Nam-like protein 14 {ECO:0000313|EMBL:AAM34777.1} (Fragment) OS=Petunia hybrida (Petunia) PE=2 SV=1	PREDICTED: NAC domain-containing protein 100-like [Nicotiana tomentosiformis]
EVM0067985.1	Molecular Function: monooxygenase activity (GO:0004497);; Molecular Function: iron ion binding (GO:0005506);; Molecular Function: electron transfer activity (GO:0009055);; Molecular Function: oxidoreductase activity, acting on paired donors, with incorporation or reduction of molecular oxygen (GO:0016705);; Molecular Function: heme binding (GO:0020037);; Biological Process: oxidation-reduction pr…	K07408|0|sot:102589304|K07408 cytochrome P450 family 1 subfamily A polypeptide 1 [EC:1.14.14.1] | (RefSeq) cytochrome P450 71A6-like	[Q]	Secondary metabolites biosynthesis, transport and catabolism	Uncharacterized protein {ECO:0000313|EnsemblPlants:Solyc03g112030.1.1} OS=Solanum lycopersicum (Tomato) PE=3 SV=1	PREDICTED: cytochrome P450 71A6-like [Solanum tuberosum]
EVM0067993.1	--	--	[R]	General function prediction only	Uncharacterized protein {ECO:0000313|EnsemblPlants:PGSC0003DMT400069908} OS=Solanum tuberosum (Potato) PE=4 SV=1	PREDICTED: uncharacterized protein LOC104235482 [Nicotiana sylvestris]
EVM0068272.1	--	--	--	--	Putative uncharacterized protein {ECO:0000313|EMBL:ABA40464.1} OS=Solanum tuberosum (Potato) PE=2 SV=1	unknown [Solanum tuberosum]
EVM0068451.1	--	--	--	--	Uncharacterized protein {ECO:0000313|EnsemblPlants:PGSC0003DMT400058811} OS=Solanum tuberosum (Potato) PE=4 SV=1	PREDICTED: rapid alkalinization factor-like [Solanum tuberosum]
EVM0068458.1	Molecular Function: 1-aminocyclopropane-1-carboxylate synthase activity (GO:0016847);; Molecular Function: pyridoxal phosphate binding (GO:0030170);; Biological Process: 1-aminocyclopropane-1-carboxylate biosynthetic process (GO:0042218);;	K20772|0|sot:102577619|K20772 1-aminocyclopropane-1-carboxylate synthase 1/2/6 [EC:4.4.1.14] | (RefSeq) STACS5, ppACS1; 1-aminocyclopropane-1-carboxylate synthase	[T]	Signal transduction mechanisms	ACC synthase {ECO:0000313|EMBL:BAB16433.1} OS=Solanum tuberosum (Potato) PE=2 SV=1	PREDICTED: 1-aminocyclopropane-1-carboxylate synthase-like [Nicotiana tomentosiformis]
EVM0068561.2	Biological Process: carbohydrate metabolic process (GO:0005975);; Biological Process: defense response (GO:0006952);; Biological Process: macromolecule catabolic process (GO:0009057);; Molecular Function: hydrolase activity, acting on glycosyl bonds (GO:0016798);; Cellular Component: cell part (GO:0044464);; Biological Process: cellular process (GO:0044763);;	K01183|3.09707e-164|sly:101266770|K01183 chitinase [EC:3.2.1.14] | (RefSeq) endochitinase 3-like	[R]	General function prediction only	Uncharacterized protein {ECO:0000313|EnsemblPlants:Solyc10g055820.1.1} OS=Solanum lycopersicum (Tomato) PE=4 SV=1	PREDICTED: endochitinase 3-like [Solanum lycopersicum]
EVM0068584.3	Cellular Component: endoplasmic reticulum membrane (GO:0005789);; Biological Process: lipid metabolic process (GO:0006629);; Cellular Component: integral component of membrane (GO:0016021);;	K04710|3.26334e-162|sot:102604704|K04710 ceramide synthetase [EC:2.3.1.24] | (RefSeq) protein ASC1	[U]	Intracellular trafficking, secretion, and vesicular transport	Uncharacterized protein {ECO:0000313|EnsemblPlants:PGSC0003DMT400063292} OS=Solanum tuberosum (Potato) PE=4 SV=1	PREDICTED: protein ASC1-like [Nicotiana sylvestris]
EVM0068630.1	Biological Process: biosynthetic process (GO:0009058);; Molecular Function: transferase activity, transferring glycosyl groups (GO:0016757);;	--	--	--	Uncharacterized protein {ECO:0000313|EnsemblPlants:PGSC0003DMT400040627} OS=Solanum tuberosum (Potato) PE=4 SV=1	PREDICTED: uncharacterized protein LOC102584047 [Solanum tuberosum]
EVM0068759.1	--	--	--	--	Uncharacterized protein {ECO:0000313|EnsemblPlants:PGSC0003DMT400014179} OS=Solanum tuberosum (Potato) PE=4 SV=1	PREDICTED: transcription factor IBH1-like [Nicotiana tomentosiformis]
EVM0068928.1	Molecular Function: aspartic-type endopeptidase activity (GO:0004190);; Biological Process: proteolysis (GO:0006508);;	--	[O]	Posttranslational modification, protein turnover, chaperones	Uncharacterized protein {ECO:0000313|EnsemblPlants:PGSC0003DMT400091831} OS=Solanum tuberosum (Potato) PE=4 SV=1	PREDICTED: protein ASPARTIC PROTEASE IN GUARD CELL 1-like [Solanum tuberosum]
EVM0069308.2	--	K14487|0|sot:102604728|K14487 auxin responsive GH3 gene family | (RefSeq) probable indole-3-acetic acid-amido synthetase GH3.1	--	--	Uncharacterized protein {ECO:0000313|EnsemblPlants:PGSC0003DMT400068625} OS=Solanum tuberosum (Potato) PE=4 SV=1	PREDICTED: probable indole-3-acetic acid-amido synthetase GH3.1-like [Solanum tuberosum]
EVM0069409.1	Molecular Function: protein serine/threonine kinase activity (GO:0004674);; Molecular Function: ATP binding (GO:0005524);; Biological Process: protein phosphorylation (GO:0006468);;	K04733|0|sot:102595256|K04733 interleukin-1 receptor-associated kinase 4 [EC:2.7.11.1] | (RefSeq) protein kinase 2B, chloroplastic-like	[T]	Signal transduction mechanisms	Uncharacterized protein {ECO:0000313|EnsemblPlants:PGSC0003DMT400082362} OS=Solanum tuberosum (Potato) PE=3 SV=1	PREDICTED: protein kinase 2B, chloroplastic-like [Solanum tuberosum]
EVM0069452.2	--	K15404|0|sot:102595750|K15404 aldehyde decarbonylase [EC:4.1.99.5] | (RefSeq) protein ECERIFERUM 1-like	--	--	Uncharacterized protein {ECO:0000313|EnsemblPlants:Solyc12g100270.1.1} OS=Solanum lycopersicum (Tomato) PE=4 SV=1	PREDICTED: protein ECERIFERUM 1-like [Solanum tuberosum]
EVM0069584.1	--	--	--	--	Uncharacterized protein {ECO:0000313|EnsemblPlants:PGSC0003DMT400077956} OS=Solanum tuberosum (Potato) PE=4 SV=1	PREDICTED: uncharacterized protein LOC102594893 [Solanum tuberosum]
EVM0069705.6	Molecular Function: ATP transmembrane transporter activity (GO:0005347);; Cellular Component: mitochondrial inner membrane (GO:0005743);; Cellular Component: peroxisome (GO:0005777);; Biological Process: fatty acid beta-oxidation (GO:0006635);; Biological Process: mitochondrial transport (GO:0006839);; Biological Process: peroxisome organization (GO:0007031);; Biological Process: toxin catabolic …	--	[C]	Energy production and conversion	Uncharacterized protein {ECO:0000313|EnsemblPlants:PGSC0003DMT400073660} OS=Solanum tuberosum (Potato) PE=3 SV=1	PREDICTED: peroxisomal adenine nucleotide carrier 1 [Nicotiana tomentosiformis]
EVM0069732.1	--	--	--	--	Uncharacterized protein {ECO:0000313|EnsemblPlants:PGSC0003DMT400074355} OS=Solanum tuberosum (Potato) PE=4 SV=1	PREDICTED: uncharacterized protein LOC102605912 [Solanum tuberosum]
EVM0069743.1	--	--	--	--	NIMIN2c protein {ECO:0000313|EMBL:ABJ98930.1} OS=Nicotiana tabacum (Common tobacco) PE=2 SV=1	PREDICTED: protein NIM1-INTERACTING 2 [Nicotiana tomentosiformis]
EVM0069764.2	--	--	[O]	Posttranslational modification, protein turnover, chaperones	Uncharacterized protein {ECO:0000313|EnsemblPlants:PGSC0003DMT400070911} OS=Solanum tuberosum (Potato) PE=4 SV=1	PREDICTED: RING-H2 finger protein ATL56-like [Nicotiana tomentosiformis]
EVM0069840.1	Molecular Function: iron ion binding (GO:0005506);; Molecular Function: oxidoreductase activity, acting on single donors with incorporation of molecular oxygen, incorporation of two atoms of oxygen (GO:0016702);; Molecular Function: oxidoreductase activity, acting on paired donors, with incorporation or reduction of molecular oxygen, 2-oxoglutarate as one donor, and incorporation of one atom each…	--	[QR]	--	Uncharacterized protein {ECO:0000313|EnsemblPlants:PGSC0003DMT400028828} OS=Solanum tuberosum (Potato) PE=3 SV=1	PREDICTED: protein SRG1-like [Nicotiana tomentosiformis]
EVM0069875.2	Molecular Function: nucleotide binding (GO:0000166);; Molecular Function: protein kinase activity (GO:0004672);;	K04733|0|sot:102587327|K04733 interleukin-1 receptor-associated kinase 4 [EC:2.7.11.1] | (RefSeq) leucine-rich repeat receptor protein kinase EMS1	[T]	Signal transduction mechanisms	Uncharacterized protein {ECO:0000313|EnsemblPlants:PGSC0003DMT400064560} OS=Solanum tuberosum (Potato) PE=3 SV=1	PREDICTED: leucine-rich repeat receptor protein kinase EXS-like [Solanum tuberosum]
EVM0069935.1	--	--	--	--	Uncharacterized protein {ECO:0000313|EnsemblPlants:Solyc01g107090.2.1} OS=Solanum lycopersicum (Tomato) PE=4 SV=1	PREDICTED: uncharacterized protein LOC104094238 [Nicotiana tomentosiformis]
EVM0069990.1	Molecular Function: monooxygenase activity (GO:0004497);; Molecular Function: iron ion binding (GO:0005506);; Molecular Function: electron transfer activity (GO:0009055);; Molecular Function: oxidoreductase activity, acting on paired donors, with incorporation or reduction of molecular oxygen (GO:0016705);; Molecular Function: heme binding (GO:0020037);; Biological Process: oxidation-reduction pr…	--	[Q]	Secondary metabolites biosynthesis, transport and catabolism	Uncharacterized protein {ECO:0000313|EnsemblPlants:Solyc06g066230.2.1} OS=Solanum lycopersicum (Tomato) PE=3 SV=1	PREDICTED: cytochrome P450 71D7-like [Solanum lycopersicum]
EVM0070129.1	--	--	--	--	Uncharacterized protein {ECO:0000313|EnsemblPlants:PGSC0003DMT400073981} OS=Solanum tuberosum (Potato) PE=4 SV=1	PREDICTED: uncharacterized protein LOC104880766 [Vitis vinifera]
EVM0070147.2	--	--	--	--	Uncharacterized protein {ECO:0000313|EnsemblPlants:PGSC0003DMT400022055} OS=Solanum tuberosum (Potato) PE=4 SV=1	PREDICTED: uncharacterized protein LOC102586001 [Solanum tuberosum]
