# Supplementary material for: Revealing evolution of tropane alkaloid biosynthesis by analyzing two genomes in the Solanaceae family
Source: Nat Commun. 2023 Mar 15;14:1446. doi: 10.1038/s41467-023-37133-4 (PMC10017790; doi:10.1038/s41467-023-37133-4)
Supplement: Supplementary file 9 — Supplementary Data 6 [file 41467_2023_37133_MOESM9_ESM.xlsx]

## Sheet: SD6
Supplementary Data 6. The information on genes in the “green” module generated by WGCNA analysis.
GeneID	GO_annotation	KEGG_annotation	KOG_class	KOG_class_annotation	TrEMBL_annotation	nr_annotation
EVM0001537.2	--	--	[O]	Posttranslational modification, protein turnover, chaperones	Uncharacterized protein {ECO:0000313|EnsemblPlants:PGSC0003DMT400047369} OS=Solanum tuberosum (Potato) PE=4 SV=1	PREDICTED: E3 ubiquitin-protein ligase RING1-like [Nicotiana sylvestris]
EVM0005721.1	--	--	--	--	Uncharacterized protein {ECO:0000313|EnsemblPlants:PGSC0003DMT400047317} OS=Solanum tuberosum (Potato) PE=4 SV=1	PREDICTED: uncharacterized protein LOC104223251 [Nicotiana sylvestris]
EVM0006254.1	Molecular Function: serine-type endopeptidase inhibitor activity (GO:0004867);; Cellular Component: extracellular region (GO:0005576);; Biological Process: proteolysis (GO:0006508);; Molecular Function: peptidase activity (GO:0008233);; Biological Process: negative regulation of peptidase activity (GO:0010466);;	--	--	--	Uncharacterized protein {ECO:0000313|EnsemblPlants:PGSC0003DMT400039541} OS=Solanum tuberosum (Potato) PE=4 SV=1	PREDICTED: proteinase inhibitor type-2 CEVI57-like [Solanum tuberosum]
EVM0007138.2	Biological Process: response to stress (GO:0006950);; Biological Process: response to abiotic stimulus (GO:0009628);;	--	[O]	Posttranslational modification, protein turnover, chaperones	Uncharacterized protein {ECO:0000313|EnsemblPlants:PGSC0003DMT400078463} OS=Solanum tuberosum (Potato) PE=4 SV=1	PREDICTED: chaperone protein dnaJ 6-like [Nicotiana tomentosiformis]
EVM0008378.4	--	K17991|1.70294e-116|sot:102602267|K17991 peroxygenase [EC:1.11.2.3] | (RefSeq) probable peroxygenase 5	--	--	Uncharacterized protein {ECO:0000313|EnsemblPlants:PGSC0003DMT400025169} OS=Solanum tuberosum (Potato) PE=4 SV=1	PREDICTED: probable peroxygenase 7-like [Solanum tuberosum]
EVM0011776.1	Molecular Function: ATP binding (GO:0005524);; Biological Process: response to stress (GO:0006950);;	K03283|0|sot:102592347|K03283 heat shock 70kDa protein 1/8 | (RefSeq) heat shock cognate 70 kDa protein 1	[O]	Posttranslational modification, protein turnover, chaperones	Uncharacterized protein {ECO:0000313|EnsemblPlants:PGSC0003DMT400078163} OS=Solanum tuberosum (Potato) PE=3 SV=1	PREDICTED: heat shock cognate 70 kDa protein 1-like [Solanum tuberosum]
EVM0011990.2	Molecular Function: DNA binding (GO:0003677);; Molecular Function: chromatin binding (GO:0003682);;	--	[K]	Transcription	Uncharacterized protein {ECO:0000313|EnsemblPlants:Solyc04g079360.1.1} OS=Solanum lycopersicum (Tomato) PE=4 SV=1	PREDICTED: transcription factor MYB44-like [Solanum lycopersicum]
EVM0013511.2	Molecular Function: copper ion binding (GO:0005507);; Molecular Function: electron transfer activity (GO:0009055);;	--	--	--	Uncharacterized protein {ECO:0000313|EnsemblPlants:PGSC0003DMT400003642} OS=Solanum tuberosum (Potato) PE=4 SV=1	PREDICTED: lamin-like protein [Nicotiana tomentosiformis]
EVM0013604.1	--	--	--	--	Uncharacterized protein {ECO:0000313|EnsemblPlants:PGSC0003DMT400007876} OS=Solanum tuberosum (Potato) PE=4 SV=1	PREDICTED: protein LURP-one-related 4-like [Solanum tuberosum]
EVM0014999.1	--	K14488|8.60722e-56|sly:101055583|K14488 SAUR family protein | (RefSeq) small auxin-up protein 58	--	--	Uncharacterized protein {ECO:0000313|EnsemblPlants:Solyc06g053260.1.1} OS=Solanum lycopersicum (Tomato) PE=2 SV=1	small auxin-up protein 58 [Solanum lycopersicum]
EVM0016052.1	Biological Process: drug transmembrane transport (GO:0006855);; Molecular Function: drug transmembrane transporter activity (GO:0015238);; Molecular Function: antiporter activity (GO:0015297);; Cellular Component: membrane (GO:0016020);;	K03327|0|sot:102585100|K03327 multidrug resistance protein, MATE family | (RefSeq) protein DETOXIFICATION 14-like	[R]	General function prediction only	MATE efflux family protein {ECO:0000256|RuleBase:RU004914} OS=Solanum tuberosum (Potato) PE=3 SV=1	PREDICTED: MATE efflux family protein 5-like [Solanum tuberosum]
EVM0017269.1	Molecular Function: magnesium ion binding (GO:0000287);; Molecular Function: pyruvate decarboxylase activity (GO:0004737);; Biological Process: metabolic process (GO:0008152);; Molecular Function: thiamine pyrophosphate binding (GO:0030976);;	K01568|0|sot:102578941|K01568 pyruvate decarboxylase [EC:4.1.1.1] | (RefSeq) pyruvate decarboxylase 1	[EH]	--	Uncharacterized protein {ECO:0000313|EnsemblPlants:PGSC0003DMT400016038} OS=Solanum tuberosum (Potato) PE=3 SV=1	PREDICTED: pyruvate decarboxylase 1 [Nicotiana tomentosiformis]
EVM0017648.2	Molecular Function: protein serine/threonine kinase activity (GO:0004674);; Molecular Function: ATP binding (GO:0005524);; Biological Process: protein phosphorylation (GO:0006468);;	--	[T]	Signal transduction mechanisms	Uncharacterized protein {ECO:0000313|EnsemblPlants:PGSC0003DMT400004680} OS=Solanum tuberosum (Potato) PE=3 SV=1	PREDICTED: probable receptor-like protein kinase At5g47070-like [Solanum tuberosum]
EVM0020234.1	Molecular Function: DNA binding (GO:0003677);; Molecular Function: DNA-binding transcription factor activity (GO:0003700);; Molecular Function: phosphatidylinositol phospholipase C activity (GO:0004435);; Cellular Component: nucleus (GO:0005634);; Biological Process: regulation of transcription, DNA-templated (GO:0006355);; Biological Process: lipid metabolic process (GO:0006629);; Biological Pro…	K09286|9.04891e-141|sot:102577572|K09286 EREBP-like factor | (RefSeq) STWAAEIRD, HRE2a; DNA binding protein homolog	--	--	Uncharacterized protein {ECO:0000313|EnsemblPlants:PGSC0003DMT400081322} OS=Solanum tuberosum (Potato) PE=4 SV=1	PREDICTED: ethylene-responsive transcription factor ERF073 [Solanum tuberosum]
EVM0020957.2	Molecular Function: nucleotide binding (GO:0000166);; Molecular Function: L-iditol 2-dehydrogenase activity (GO:0003939);; Cellular Component: cytosol (GO:0005829);; Molecular Function: zinc ion binding (GO:0008270);; Cellular Component: plasmodesma (GO:0009506);; Biological Process: oxidation-reduction process (GO:0055114);;	K00008|0|sot:102595131|K00008 L-iditol 2-dehydrogenase [EC:1.1.1.14] | (RefSeq) sorbitol dehydrogenase	[Q]	Secondary metabolites biosynthesis, transport and catabolism	Uncharacterized protein {ECO:0000313|EnsemblPlants:PGSC0003DMT400081907} OS=Solanum tuberosum (Potato) PE=4 SV=1	PREDICTED: sorbitol dehydrogenase-like [Solanum tuberosum]
EVM0022149.2	Molecular Function: DNA binding (GO:0003677);; Biological Process: cellular metabolic process (GO:0044237);;	K09419|0|spen:107005380|K09419 heat shock transcription factor, other eukaryote | (RefSeq) heat stress transcription factor C-1	[K]	Transcription	Uncharacterized protein {ECO:0000313|EnsemblPlants:PGSC0003DMT400001025} OS=Solanum tuberosum (Potato) PE=3 SV=1	PREDICTED: heat stress transcription factor C-1-like [Solanum tuberosum]
EVM0023287.1	Molecular Function: zinc ion binding (GO:0008270);; Molecular Function: ligase activity (GO:0016874);;	--	[O]	Posttranslational modification, protein turnover, chaperones	Uncharacterized protein {ECO:0000313|EnsemblPlants:PGSC0003DMT400025689} OS=Solanum tuberosum (Potato) PE=4 SV=1	PREDICTED: RING-H2 finger protein ATL8-like [Nicotiana sylvestris]
EVM0023308.1	Molecular Function: ATP binding (GO:0005524);; Biological Process: response to stress (GO:0006950);;	K03283|0|sly:101255164|K03283 heat shock 70kDa protein 1/8 | (RefSeq) heat shock cognate 70 kDa protein	[O]	Posttranslational modification, protein turnover, chaperones	Uncharacterized protein {ECO:0000313|EnsemblPlants:Solyc11g066100.1.1} OS=Solanum lycopersicum (Tomato) PE=3 SV=1	PREDICTED: heat shock cognate 70 kDa protein [Nicotiana tomentosiformis]
EVM0023781.1	--	--	--	--	Uncharacterized protein {ECO:0000313|EnsemblPlants:Solyc06g068620.2.1} OS=Solanum lycopersicum (Tomato) PE=4 SV=1	PREDICTED: uncharacterized protein LOC102582729 [Solanum tuberosum]
EVM0024252.2	Cellular Component: cytoplasm (GO:0005737);; Biological Process: water transport (GO:0006833);; Molecular Function: urea transmembrane transporter activity (GO:0015204);; Molecular Function: water channel activity (GO:0015250);; Biological Process: urea transport (GO:0015840);; Cellular Component: membrane (GO:0016020);;	K09873|9.46933e-112|spen:107021432|K09873 aquaporin TIP | (RefSeq) aquaporin TIP1-3-like	[G]	Carbohydrate transport and metabolism	Uncharacterized protein {ECO:0000313|EnsemblPlants:Solyc06g075650.2.1} GN=TIP1 OS=Solanum lycopersicum (Tomato) PE=2 SV=1	PREDICTED: aquaporin TIP1-3 [Nicotiana tomentosiformis]
EVM0025298.3	Biological Process: response to stress (GO:0006950);;	--	--	--	Uncharacterized protein {ECO:0000313|EnsemblPlants:PGSC0003DMT400007287} OS=Solanum tuberosum (Potato) PE=4 SV=1	PREDICTED: universal stress protein A-like protein isoform X1 [Nicotiana tomentosiformis]
EVM0025543.2	Biological Process: ethylene biosynthetic process (GO:0009693);; Molecular Function: 1-aminocyclopropane-1-carboxylate oxidase activity (GO:0009815);; Biological Process: xylem development (GO:0010089);; Molecular Function: oxidoreductase activity, acting on paired donors, with incorporation or reduction of molecular oxygen, 2-oxoglutarate as one donor, and incorporation of one atom each of oxyge…	K05933|0|sly:543800|K05933 aminocyclopropanecarboxylate oxidase [EC:1.14.17.4] | (RefSeq) aco5; 1-aminocyclopropane-1-carboxylate oxidase	[QR]	--	Uncharacterized protein {ECO:0000313|EnsemblPlants:PGSC0003DMT400005971} OS=Solanum tuberosum (Potato) PE=3 SV=1	1-aminocyclopropane-1-carboxylate oxidase [Solanum lycopersicum]
EVM0026325.1	--	--	--	--	Uncharacterized protein {ECO:0000313|EnsemblPlants:PGSC0003DMT400063924} OS=Solanum tuberosum (Potato) PE=4 SV=1	--
EVM0026886.1	Molecular Function: phosphorelay sensor kinase activity (GO:0000155);; Molecular Function: phosphorelay response regulator activity (GO:0000156);; Molecular Function: ATP binding (GO:0005524);; Cellular Component: endoplasmic reticulum membrane (GO:0005789);; Biological Process: regulation of transcription, DNA-templated (GO:0006355);; Biological Process: ethylene-activated signaling pathway (GO:…	K14509|0|sot:102591913|K14509 ethylene receptor [EC:2.7.13.-] | (RefSeq) etr-p; ethylene receptor 2-like	[T]	Signal transduction mechanisms	Uncharacterized protein {ECO:0000313|EnsemblPlants:PGSC0003DMT400041984} OS=Solanum tuberosum (Potato) PE=4 SV=1	PREDICTED: ethylene receptor 2-like [Solanum tuberosum]
EVM0027353.2	Cellular Component: cytoplasm (GO:0005737);; Biological Process: response to stress (GO:0006950);;	K13993|1.0453e-95|sot:102578442|K13993 HSP20 family protein | (RefSeq) 17.7 kDa class I heat shock protein-like	[O]	Posttranslational modification, protein turnover, chaperones	Cytosolic class I small heat shock protein 3B {ECO:0000313|EMBL:ADK36668.1} OS=Nicotiana tabacum (Common tobacco) PE=3 SV=1	cytosolic class I small heat shock protein 3B [Nicotiana tabacum]
EVM0029071.1	--	--	[O]	Posttranslational modification, protein turnover, chaperones	Uncharacterized protein {ECO:0000313|EnsemblPlants:PGSC0003DMT400009189} OS=Solanum tuberosum (Potato) PE=4 SV=1	PREDICTED: chaperone protein dnaJ 11, chloroplastic-like [Nicotiana tomentosiformis]
EVM0029812.1	Molecular Function: protein serine/threonine kinase activity (GO:0004674);; Molecular Function: ATP binding (GO:0005524);; Cellular Component: plasma membrane (GO:0005886);; Biological Process: protein phosphorylation (GO:0006468);;	--	[T]	Signal transduction mechanisms	Uncharacterized protein {ECO:0000313|EnsemblPlants:PGSC0003DMT400041343} OS=Solanum tuberosum (Potato) PE=3 SV=1	PREDICTED: proline-rich receptor-like protein kinase PERK9-like [Solanum tuberosum]
EVM0030731.1	Cellular Component: mitochondrial inner membrane (GO:0005743);; Molecular Function: alternative oxidase activity (GO:0009916);; Cellular Component: integral component of membrane (GO:0016021);; Biological Process: electron transport chain (GO:0022900);; Molecular Function: metal ion binding (GO:0046872);; Cellular Component: respiratory chain (GO:0070469);;	K17893|0|spen:107028932|K17893 ubiquinol oxidase [EC:1.10.3.11] | (RefSeq) ubiquinol oxidase 2, mitochondrial	--	--	Ubiquinol oxidase {ECO:0000256|RuleBase:RU003779} OS=Solanum lycopersicum (Tomato) PE=3 SV=1	alternative oxidase 1a [Solanum lycopersicum]
EVM0031378.2	--	--	--	--	Uncharacterized protein {ECO:0000313|EnsemblPlants:PGSC0003DMT400022066} OS=Solanum tuberosum (Potato) PE=4 SV=1	PREDICTED: uncharacterized protein LOC101255221 [Solanum lycopersicum]
EVM0031972.1	--	--	--	--	Coffea canephora DH200=94 genomic scaffold, scaffold_6850 {ECO:0000313|EMBL:CDP21813.1} OS=Coffea canephora (Robusta coffee) PE=4 SV=1	PREDICTED: nucleomorphin-like [Solanum tuberosum]
EVM0032291.2	--	--	--	--	Uncharacterized protein {ECO:0000313|EnsemblPlants:Solyc07g054790.1.1} OS=Solanum lycopersicum (Tomato) PE=4 SV=1	PREDICTED: uncharacterized protein LOC104217274 [Nicotiana sylvestris]
EVM0032734.2	Molecular Function: fatty-acyl-CoA reductase (alcohol-forming) activity (GO:0080019);;	K13356|0|sot:102602061|K13356 alcohol-forming fatty acyl-CoA reductase [EC:1.2.1.84] | (RefSeq) alcohol-forming fatty acyl-CoA reductase-like	[I]	Lipid transport and metabolism	Uncharacterized protein {ECO:0000313|EnsemblPlants:PGSC0003DMT400019126} OS=Solanum tuberosum (Potato) PE=4 SV=1	PREDICTED: alcohol-forming fatty acyl-CoA reductase-like [Solanum tuberosum]
EVM0034331.1	Molecular Function: peroxidase activity (GO:0004601);; Biological Process: response to oxidative stress (GO:0006979);; Molecular Function: heme binding (GO:0020037);; Molecular Function: metal ion binding (GO:0046872);; Biological Process: oxidation-reduction process (GO:0055114);;	K00430|0|sot:102601994|K00430 peroxidase [EC:1.11.1.7] | (RefSeq) peroxidase 64-like	--	--	Uncharacterized protein {ECO:0000313|EnsemblPlants:PGSC0003DMT400009404} OS=Solanum tuberosum (Potato) PE=3 SV=1	PREDICTED: peroxidase 64-like [Solanum tuberosum]
EVM0034349.2	--	--	[S]	Function unknown	Uncharacterized protein {ECO:0000313|EnsemblPlants:PGSC0003DMT400015531} OS=Solanum tuberosum (Potato) PE=4 SV=1	PREDICTED: protein SENSITIVITY TO RED LIGHT REDUCED 1-like [Nicotiana tomentosiformis]
EVM0036171.1	Molecular Function: binding (GO:0005488);; Molecular Function: oxidoreductase activity (GO:0016491);;	--	[Q]	Secondary metabolites biosynthesis, transport and catabolism	Uncharacterized protein {ECO:0000313|EnsemblPlants:Solyc04g078360.1.1} OS=Solanum lycopersicum (Tomato) PE=3 SV=1	PREDICTED: cytochrome P450 81E8-like [Solanum lycopersicum]
EVM0036830.2	Cellular Component: plasma membrane (GO:0005886);; Molecular Function: ammonium transmembrane transporter activity (GO:0008519);; Biological Process: response to nematode (GO:0009624);; Biological Process: myo-inositol hexakisphosphate biosynthetic process (GO:0010264);; Biological Process: methylammonium transport (GO:0015843);; Cellular Component: integral component of membrane (GO:0016021);; B…	K03320|0|sot:102578704|K03320 ammonium transporter, Amt family | (RefSeq) ammonium transporter 1 member 2	[P]	Inorganic ion transport and metabolism	Uncharacterized protein {ECO:0000313|EnsemblPlants:PGSC0003DMT400073887} OS=Solanum tuberosum (Potato) PE=4 SV=1	PREDICTED: ammonium transporter 1 member 2-like [Solanum tuberosum]
EVM0037043.2	Molecular Function: hydrolase activity, hydrolyzing O-glycosyl compounds (GO:0004553);; Cellular Component: cell wall (GO:0005618);; Biological Process: cellular glucan metabolic process (GO:0006073);; Molecular Function: xyloglucan:xyloglucosyl transferase activity (GO:0016762);; Cellular Component: apoplast (GO:0048046);;	K08235|0|sot:102599489|K08235 xyloglucan:xyloglucosyl transferase [EC:2.4.1.207] | (RefSeq) xyloglucan endotransglucosylase/hydrolase protein 31-like	--	--	Xyloglucan endotransglucosylase/hydrolase {ECO:0000256|RuleBase:RU361120} OS=Solanum tuberosum (Potato) PE=3 SV=1	PREDICTED: probable xyloglucan endotransglucosylase/hydrolase protein 32-like [Solanum tuberosum]
EVM0037130.2	--	--	--	--	Uncharacterized protein {ECO:0000313|EnsemblPlants:Solyc03g116060.2.1} OS=Solanum lycopersicum (Tomato) PE=4 SV=1	PREDICTED: gibberellin-regulated protein 6 [Nicotiana tomentosiformis]
EVM0037894.2	--	--	--	--	Uncharacterized protein {ECO:0000313|EnsemblPlants:PGSC0003DMT400024125} OS=Solanum tuberosum (Potato) PE=4 SV=1	hypothetical protein POPTR_0001s01750g [Populus trichocarpa]
EVM0037976.1	Molecular Function: iron ion binding (GO:0005506);; Cellular Component: cytoplasm (GO:0005737);; Molecular Function: linoleate 13S-lipoxygenase activity (GO:0016165);; Biological Process: oxylipin biosynthetic process (GO:0031408);; Biological Process: oxidation-reduction process (GO:0055114);;	K15718|0|sot:102603362|K15718 linoleate 9S-lipoxygenase [EC:1.13.11.58] | (RefSeq) probable linoleate 9S-lipoxygenase 5	--	--	Lipoxygenase {ECO:0000256|RuleBase:RU003975} OS=Solanum tuberosum (Potato) PE=3 SV=1	PREDICTED: probable linoleate 9S-lipoxygenase 5 [Nicotiana tomentosiformis]
EVM0038706.2	Biological Process: carbohydrate metabolic process (GO:0005975);; Molecular Function: isomerase activity (GO:0016853);; Molecular Function: carbohydrate binding (GO:0030246);;	K01792|4.52295e-147|sly:101265664|K01792 glucose-6-phosphate 1-epimerase [EC:5.1.3.15] | (RefSeq) putative glucose-6-phosphate 1-epimerase	[G]	Carbohydrate transport and metabolism	Uncharacterized protein {ECO:0000313|EnsemblPlants:Solyc08g081930.2.1} OS=Solanum lycopersicum (Tomato) PE=4 SV=1	PREDICTED: putative glucose-6-phosphate 1-epimerase [Solanum lycopersicum]
EVM0040787.1	--	--	--	--	Uncharacterized protein {ECO:0000313|EnsemblPlants:Solyc01g108200.2.1} OS=Solanum lycopersicum (Tomato) PE=4 SV=1	PREDICTED: protein disulfide-isomerase SCO2-like [Solanum tuberosum]
EVM0040919.2	--	--	--	--	Uncharacterized protein {ECO:0000313|EnsemblPlants:Solyc05g005870.2.1} OS=Solanum lycopersicum (Tomato) PE=4 SV=1	PREDICTED: WAT1-related protein At1g70260 [Solanum lycopersicum]
EVM0041948.2	Molecular Function: serine-type carboxypeptidase activity (GO:0004185);; Biological Process: proteolysis (GO:0006508);;	K16297|0|sot:102585126|K16297 serine carboxypeptidase-like clade II [EC:3.4.16.-] | (RefSeq) serine carboxypeptidase 24	[OE]	--	Carboxypeptidase {ECO:0000256|RuleBase:RU361156} OS=Solanum tuberosum (Potato) PE=3 SV=1	PREDICTED: serine carboxypeptidase 24-like [Solanum tuberosum]
EVM0042031.2	--	--	--	--	Uncharacterized protein {ECO:0000313|EnsemblPlants:PGSC0003DMT400068383} OS=Solanum tuberosum (Potato) PE=4 SV=1	PREDICTED: uncharacterized protein LOC104089085 [Nicotiana tomentosiformis]
EVM0042166.2	Biological Process: regulation of transcription, DNA-templated (GO:0006355);;	--	--	--	Uncharacterized protein {ECO:0000313|EnsemblPlants:PGSC0003DMT400076932} OS=Solanum tuberosum (Potato) PE=4 SV=1	PREDICTED: scarecrow-like protein 8-like [Solanum tuberosum]
EVM0042649.2	--	--	--	--	Uncharacterized protein {ECO:0000313|EnsemblPlants:PGSC0003DMT400063249} OS=Solanum tuberosum (Potato) PE=4 SV=1	PREDICTED: probable inactive poly [ADP-ribose] polymerase SRO5 [Nicotiana tomentosiformis]
EVM0044413.1	Cellular Component: integral component of membrane (GO:0016021);;	--	[R]	General function prediction only	Uncharacterized protein {ECO:0000313|EnsemblPlants:PGSC0003DMT400046960} OS=Solanum tuberosum (Potato) PE=4 SV=1	PREDICTED: hydrophobic protein LTI6A-like [Nicotiana sylvestris]
EVM0044900.1	--	--	--	--	Uncharacterized protein {ECO:0000313|EnsemblPlants:Solyc03g119530.2.1} OS=Solanum lycopersicum (Tomato) PE=4 SV=1	PREDICTED: LOB domain-containing protein 40-like [Solanum lycopersicum]
EVM0045219.5	--	--	--	--	Uncharacterized protein {ECO:0000313|EnsemblPlants:Solyc03g119530.2.1} OS=Solanum lycopersicum (Tomato) PE=4 SV=1	PREDICTED: LOB domain-containing protein 40-like [Solanum lycopersicum]
EVM0045337.1	--	--	--	--	Uncharacterized protein {ECO:0000313|EnsemblPlants:PGSC0003DMT400003596} OS=Solanum tuberosum (Potato) PE=4 SV=1	PREDICTED: uncharacterized protein LOC102584441 isoform X1 [Solanum tuberosum]
EVM0045358.15	--	K01537|0|sot:102605827|K01537 Ca2+-transporting ATPase [EC:3.6.3.8] | (RefSeq) calcium-transporting ATPase 9, plasma membrane-type	[P]	Inorganic ion transport and metabolism	Calcium-transporting ATPase {ECO:0000256|RuleBase:RU361146} OS=Solanum lycopersicum (Tomato) PE=3 SV=1	PREDICTED: calcium-transporting ATPase 9, plasma membrane-type [Nicotiana tomentosiformis]
EVM0046041.1	--	--	--	--	Uncharacterized protein {ECO:0000313|EnsemblPlants:PGSC0003DMT400064055} OS=Solanum tuberosum (Potato) PE=4 SV=1	PREDICTED: uncharacterized protein LOC102593019 [Solanum tuberosum]
EVM0046900.1	--	--	--	--	Uncharacterized protein {ECO:0000313|EnsemblPlants:PGSC0003DMT400047317} OS=Solanum tuberosum (Potato) PE=4 SV=1	PREDICTED: uncharacterized protein LOC102588506 [Solanum tuberosum]
EVM0047501.1	Biological Process: mitochondrial transport (GO:0006839);; Cellular Component: integral component of membrane (GO:0016021);; Cellular Component: mitochondrial membrane (GO:0031966);;	K15104|0|sot:102599542|K15104 solute carrier family 25 (mitochondrial oxoglutarate transporter), member 11 | (RefSeq) mitochondrial uncoupling protein 5-like	[C]	Energy production and conversion	Uncharacterized protein {ECO:0000313|EnsemblPlants:PGSC0003DMT400037834} OS=Solanum tuberosum (Potato) PE=3 SV=1	PREDICTED: mitochondrial uncoupling protein 5-like [Solanum tuberosum]
EVM0049547.2	--	--	--	--	Uncharacterized protein {ECO:0000313|EnsemblPlants:Solyc03g025340.1.1} OS=Solanum lycopersicum (Tomato) PE=4 SV=1	PREDICTED: probable calcium-binding protein CML50 [Solanum lycopersicum]
EVM0050165.5	Molecular Function: voltage-gated chloride channel activity (GO:0005247);; Cellular Component: intracellular (GO:0005622);; Biological Process: chloride transport (GO:0006821);; Cellular Component: integral component of membrane (GO:0016021);; Molecular Function: adenyl nucleotide binding (GO:0030554);; Biological Process: transmembrane transport (GO:0055085);;	K05016|0|sly:101262324|K05016 chloride channel 7 | (RefSeq) putative chloride channel-like protein CLC-g	[P]	Inorganic ion transport and metabolism	Uncharacterized protein {ECO:0000313|EnsemblPlants:Solyc07g007690.2.1} OS=Solanum lycopersicum (Tomato) PE=4 SV=1	PREDICTED: putative chloride channel-like protein CLC-g [Solanum lycopersicum]
EVM0050878.1	--	--	--	--	Uncharacterized protein {ECO:0000313|EnsemblPlants:PGSC0003DMT400047316} OS=Solanum tuberosum (Potato) PE=4 SV=1	PREDICTED: uncharacterized protein LOC104217274 [Nicotiana sylvestris]
EVM0051240.1	Molecular Function: iron ion binding (GO:0005506);; Molecular Function: oxidoreductase activity, acting on paired donors, with incorporation or reduction of molecular oxygen, 2-oxoglutarate as one donor, and incorporation of one atom each of oxygen into both donors (GO:0016706);; Biological Process: oxidation-reduction process (GO:0055114);;	K04125|0|sly:100037505|K04125 gibberellin 2-oxidase [EC:1.14.11.13] | (RefSeq) GA2ox2, SlGA2ox2; gibberellin 2-oxidase 2	[QR]	--	Uncharacterized protein {ECO:0000313|EnsemblPlants:Solyc07g056670.2.1} OS=Solanum lycopersicum (Tomato) PE=2 SV=1	gibberellin 2-oxidase 2 [Solanum lycopersicum]
EVM0052250.1	--	--	--	--	Uncharacterized protein {ECO:0000313|EnsemblPlants:PGSC0003DMT400049546} OS=Solanum tuberosum (Potato) PE=4 SV=1	PREDICTED: uncharacterized protein LOC102583467 [Solanum tuberosum]
EVM0052375.1	Molecular Function: ATP binding (GO:0005524);; Biological Process: response to stress (GO:0006950);;	K03283|0|sot:102592347|K03283 heat shock 70kDa protein 1/8 | (RefSeq) heat shock cognate 70 kDa protein 1	[O]	Posttranslational modification, protein turnover, chaperones	Uncharacterized protein {ECO:0000313|EnsemblPlants:PGSC0003DMT400078163} OS=Solanum tuberosum (Potato) PE=3 SV=1	PREDICTED: heat shock cognate 70 kDa protein 1-like [Solanum tuberosum]
EVM0055153.1	Molecular Function: hydroxyphenylpyruvate reductase activity (GO:0047995);; Molecular Function: NAD binding (GO:0051287);; Biological Process: oxidation-reduction process (GO:0055114);;	K15919|0|spen:107007125|K15919 hydroxypyruvate reductase 2 | (RefSeq) hydroxyphenylpyruvate reductase-like	[C]	Energy production and conversion	Uncharacterized protein {ECO:0000313|EnsemblPlants:Solyc12g044260.1.1} OS=Solanum lycopersicum (Tomato) PE=3 SV=1	PREDICTED: hydroxyphenylpyruvate reductase-like [Solanum lycopersicum]
EVM0056679.1	--	--	--	--	Uncharacterized protein {ECO:0000313|EnsemblPlants:PGSC0003DMT400033928} OS=Solanum tuberosum (Potato) PE=4 SV=1	--
EVM0057905.2	Molecular Function: enzyme inhibitor activity (GO:0004857);; Molecular Function: pectinesterase activity (GO:0030599);; Biological Process: negative regulation of catalytic activity (GO:0043086);; Molecular Function: metal ion binding (GO:0046872);;	--	--	--	Invertase inhibitor {ECO:0000313|EMBL:CAA73333.1} (Precursor) OS=Nicotiana tabacum (Common tobacco) PE=1 SV=1	PREDICTED: cell wall / vacuolar inhibitor of fructosidase 1-like [Nicotiana tomentosiformis]
EVM0058320.3	Molecular Function: calmodulin binding (GO:0005516);;	--	--	--	Uncharacterized protein {ECO:0000313|EnsemblPlants:PGSC0003DMT400033127} OS=Solanum tuberosum (Potato) PE=4 SV=1	PREDICTED: protein IQ-DOMAIN 14 [Nicotiana tomentosiformis]
EVM0058787.6	Molecular Function: zinc ion binding (GO:0008270);;	K10666|2.14507e-135|sot:102600779|K10666 E3 ubiquitin-protein ligase RNF5 [EC:2.3.2.27] | (RefSeq) E3 ubiquitin-protein ligase RNF185-like	[O]	Posttranslational modification, protein turnover, chaperones	RING zinc finger protein 1 {ECO:0000313|EMBL:ACN63363.1} OS=Capsicum annuum (Bell pepper) PE=2 SV=1	RING zinc finger protein 1 [Capsicum annuum]
EVM0060458.1	--	--	[K]	Transcription	Uncharacterized protein {ECO:0000313|EnsemblPlants:Solyc04g079830.2.1} OS=Solanum lycopersicum (Tomato) PE=4 SV=1	PREDICTED: BEL1-like homeodomain protein 4 [Solanum lycopersicum]
EVM0062290.5	Biological Process: drug transmembrane transport (GO:0006855);; Molecular Function: drug transmembrane transporter activity (GO:0015238);; Molecular Function: antiporter activity (GO:0015297);; Cellular Component: membrane (GO:0016020);;	K03327|0|sot:102585100|K03327 multidrug resistance protein, MATE family | (RefSeq) protein DETOXIFICATION 14-like	[R]	General function prediction only	MATE efflux family protein {ECO:0000256|RuleBase:RU004914} OS=Solanum tuberosum (Potato) PE=3 SV=1	PREDICTED: MATE efflux family protein 5-like [Solanum tuberosum]
EVM0062483.1	--	--	--	--	Uncharacterized protein {ECO:0000313|EnsemblPlants:PGSC0003DMT400032938} OS=Solanum tuberosum (Potato) PE=4 SV=1	PREDICTED: LOB domain-containing protein 41-like [Nicotiana sylvestris]
EVM0064565.2	Molecular Function: iron ion binding (GO:0005506);; Cellular Component: cytoplasm (GO:0005737);; Molecular Function: linoleate 13S-lipoxygenase activity (GO:0016165);; Biological Process: oxylipin biosynthetic process (GO:0031408);; Biological Process: oxidation-reduction process (GO:0055114);;	K15718|0|sot:102602528|K15718 linoleate 9S-lipoxygenase [EC:1.13.11.58] | (RefSeq) LOX, LOX1.4, LOX1.6, POTLX-2, StLOX1, lox1:St:3; linoleate 9S-lipoxygenase 6-like	--	--	Lipoxygenase {ECO:0000256|RuleBase:RU003975} OS=Capsicum annuum (Bell pepper) PE=2 SV=1	RecName: Full=Linoleate 9S-lipoxygenase 6; AltName: Full=Lipoxygenase 1-5; Short=StLOX1; Short=lox1:St:3, partial [Solanum tuberosum]
EVM0067829.2	--	--	--	--	Uncharacterized protein {ECO:0000313|EnsemblPlants:PGSC0003DMT400022066} OS=Solanum tuberosum (Potato) PE=4 SV=1	PREDICTED: uncharacterized protein LOC101255221 [Solanum lycopersicum]
EVM0068135.1	Molecular Function: ammonium transmembrane transporter activity (GO:0008519);; Biological Process: myo-inositol hexakisphosphate biosynthetic process (GO:0010264);; Biological Process: methylammonium transport (GO:0015843);; Cellular Component: integral component of membrane (GO:0016021);; Biological Process: ammonium transmembrane transport (GO:0072488);;	K03320|0|spen:107018401|K03320 ammonium transporter, Amt family | (RefSeq) ammonium transporter 1 member 2	[P]	Inorganic ion transport and metabolism	Uncharacterized protein {ECO:0000313|EnsemblPlants:PGSC0003DMT400073887} OS=Solanum tuberosum (Potato) PE=4 SV=1	PREDICTED: ammonium transporter 1 member 2-like [Solanum tuberosum]
EVM0068172.2	--	K06685|2.18194e-136|sot:102603123|K06685 MOB kinase activator 1 | (RefSeq) MOB kinase activator-like 1A	[D]	Cell cycle control, cell division, chromosome partitioning	Uncharacterized protein {ECO:0000313|EnsemblPlants:PGSC0003DMT400033855} OS=Solanum tuberosum (Potato) PE=4 SV=1	PREDICTED: MOB kinase activator-like 1-like [Solanum tuberosum]
EVM0068549.1	Molecular Function: catalytic activity (GO:0003824);; Cellular Component: mitochondrial respiratory chain complex I (GO:0005747);; Biological Process: glycolytic process (GO:0006096);; Biological Process: ubiquitin-dependent protein catabolic process (GO:0006511);; Biological Process: aerobic respiration (GO:0009060);; Biological Process: photorespiration (GO:0009853);; Biological Process: respon…	K03950|1.97411e-31|spen:107011342|K03950 NADH dehydrogenase (ubiquinone) 1 alpha subcomplex subunit 6 | (RefSeq) NADH dehydrogenase [ubiquinone] 1 alpha subcomplex subunit 6	[C]	Energy production and conversion	Uncharacterized protein {ECO:0000313|EnsemblPlants:Solyc01g022750.2.1} OS=Solanum lycopersicum (Tomato) PE=4 SV=1	PREDICTED: NADH dehydrogenase [ubiquinone] 1 alpha subcomplex subunit 6 [Solanum lycopersicum]
EVM0069298.1	Biological Process: transcription, DNA-templated (GO:0006351);; Biological Process: regulation of cellular process (GO:0050794);;	K09286|1.94601e-105|sot:102577572|K09286 EREBP-like factor | (RefSeq) STWAAEIRD, HRE2a; DNA binding protein homolog	--	--	Ethylene responsive factor {ECO:0000313|EMBL:AGU44838.1} OS=Capsicum chinense (Scotch bonnet) PE=2 SV=1	PREDICTED: ethylene-responsive transcription factor ERF071 [Nicotiana tomentosiformis]
EVM0069402.1	Molecular Function: fatty-acyl-CoA reductase (alcohol-forming) activity (GO:0080019);;	K13356|0|sly:101250126|K13356 alcohol-forming fatty acyl-CoA reductase [EC:1.2.1.84] | (RefSeq) fatty acyl-CoA reductase 3	[I]	Lipid transport and metabolism	Uncharacterized protein {ECO:0000313|EnsemblPlants:Solyc06g074390.2.1} OS=Solanum lycopersicum (Tomato) PE=4 SV=1	PREDICTED: fatty acyl-CoA reductase 3 [Solanum lycopersicum]
EVM0070052.2	Biological Process: dephosphorylation (GO:0016311);; Molecular Function: phosphatase activity (GO:0016791);;	K18045|3.00644e-131|sly:101261120|K18045 tyrosine-protein phosphatase SIW14 [EC:3.1.3.48] | (RefSeq) probable tyrosine-protein phosphatase At1g05000	[V]	Defense mechanisms	Uncharacterized protein {ECO:0000313|EnsemblPlants:Solyc05g055740.2.1} OS=Solanum lycopersicum (Tomato) PE=4 SV=1	PREDICTED: probable tyrosine-protein phosphatase At1g05000 [Nicotiana sylvestris]
