# Supplementary material for: Revealing evolution of tropane alkaloid biosynthesis by analyzing two genomes in the Solanaceae family
Source: Nat Commun. 2023 Mar 15;14:1446. doi: 10.1038/s41467-023-37133-4 (PMC10017790; doi:10.1038/s41467-023-37133-4)
Supplement: Supplementary file 10 — Supplementary Data 7 [file 41467_2023_37133_MOESM10_ESM.xlsx]

## Sheet: SD7
Supplementary Data 7. The information on genes in the “red” module generated by WGCNA analysis.
GeneID	GO_annotation	KEGG_annotation	KOG_class	KOG_class_annotation	TrEMBL_annotation	nr_annotation
EVM0001175.2	--	--	--	--	Uncharacterized protein {ECO:0000313|EnsemblPlants:PGSC0003DMT400050273} OS=Solanum tuberosum (Potato) PE=4 SV=1	PREDICTED: cyclic dof factor 3-like [Solanum tuberosum]
EVM0001405.1	--	--	--	--	Uncharacterized protein {ECO:0000313|EnsemblPlants:PGSC0003DMT400083080} OS=Solanum tuberosum (Potato) PE=4 SV=1	PREDICTED: cyclic dof factor 3-like [Solanum tuberosum]
EVM0003454.1	--	--	--	--	Uncharacterized protein {ECO:0000313|EnsemblPlants:PGSC0003DMT400020581} OS=Solanum tuberosum (Potato) PE=4 SV=1	PREDICTED: uncharacterized protein LOC102596791 isoform X1 [Solanum tuberosum]
EVM0003542.1	Cellular Component: membrane (GO:0016020);;	--	--	--	Coffea canephora DH200=94 genomic scaffold, scaffold_71 {ECO:0000313|EMBL:CDP12824.1} OS=Coffea canephora (Robusta coffee) PE=4 SV=1	PREDICTED: WAT1-related protein At5g64700 [Solanum lycopersicum]
EVM0004054.1	Molecular Function: DNA-binding transcription factor activity (GO:0003700);; Cellular Component: nucleus (GO:0005634);; Biological Process: regulation of transcription, DNA-templated (GO:0006355);; Biological Process: regulation of circadian rhythm (GO:0042752);;	K10277|0|sot:102591001|K10277 lysine-specific demethylase 8 [EC:1.14.11.27] | (RefSeq) putative lysine-specific demethylase JMJD5	[BT]	--	Uncharacterized protein {ECO:0000313|EnsemblPlants:PGSC0003DMT400055008} OS=Solanum tuberosum (Potato) PE=4 SV=1	PREDICTED: lysine-specific demethylase 8-like [Solanum tuberosum]
EVM0004271.1	Biological Process: entrainment of circadian clock (GO:0009649);; Biological Process: regulation of flower development (GO:0009909);; Biological Process: red or far-red light signaling pathway (GO:0010017);; Biological Process: response to red light (GO:0010114);; Biological Process: positive regulation of circadian rhythm (GO:0042753);; Molecular Function: protein homodimerization activity (GO:0…	--	--	--	Uncharacterized protein {ECO:0000313|EnsemblPlants:PGSC0003DMT400089865} OS=Solanum tuberosum (Potato) PE=4 SV=1	PREDICTED: protein EARLY FLOWERING 4-like [Solanum tuberosum]
EVM0004866.2	--	K09284|0|sot:102579807|K09284 AP2-like factor, euAP2 lineage | (RefSeq) ethylene-responsive transcription factor RAP2-7	--	--	Uncharacterized protein {ECO:0000313|EnsemblPlants:PGSC0003DMT400031400} OS=Solanum tuberosum (Potato) PE=4 SV=1	PREDICTED: ethylene-responsive transcription factor RAP2-7-like isoform X2 [Nicotiana tomentosiformis]
EVM0005718.6	--	K12130|0|sot:102603187|K12130 pseudo-response regulator 5 | (RefSeq) two-component response regulator-like APRR5	[K]	Transcription	Uncharacterized protein {ECO:0000313|EnsemblPlants:PGSC0003DMT400029402} OS=Solanum tuberosum (Potato) PE=4 SV=1	PREDICTED: two-component response regulator-like APRR5-like [Solanum tuberosum]
EVM0007439.1	Cellular Component: intracellular (GO:0005622);; Molecular Function: zinc ion binding (GO:0008270);;	--	--	--	Uncharacterized protein {ECO:0000313|EnsemblPlants:PGSC0003DMT400008044} OS=Solanum tuberosum (Potato) PE=4 SV=1	PREDICTED: probable salt tolerance-like protein At1g78600-like [Solanum tuberosum]
EVM0007571.1	--	--	--	--	Uncharacterized protein {ECO:0000313|EnsemblPlants:PGSC0003DMT400044224} OS=Solanum tuberosum (Potato) PE=4 SV=1	PREDICTED: germin-like protein subfamily 1 member 7-like [Solanum tuberosum]
EVM0011864.1	--	--	[K]	Transcription	Uncharacterized protein {ECO:0000313|EnsemblPlants:PGSC0003DMT400075520} OS=Solanum tuberosum (Potato) PE=4 SV=1	PREDICTED: zinc finger protein CONSTANS-LIKE 4-like [Nicotiana sylvestris]
EVM0014934.1	--	--	--	--	Uncharacterized protein {ECO:0000313|EnsemblPlants:Solyc01g005010.2.1} OS=Solanum lycopersicum (Tomato) PE=4 SV=1	PREDICTED: protein XRI1-like [Solanum tuberosum]
EVM0015590.2	Molecular Function: inorganic phosphate transmembrane transporter activity (GO:0005315);; Molecular Function: ATP binding (GO:0005524);; Cellular Component: vacuolar membrane (GO:0005774);; Biological Process: obsolete ATP catabolic process (GO:0006200);; Molecular Function: ATPase-coupled phosphate ion transmembrane transporter activity (GO:0015415);; Biological Process: phosphate ion transmembr…	--	[Q]	Secondary metabolites biosynthesis, transport and catabolism	Uncharacterized protein {ECO:0000313|EnsemblPlants:Solyc03g117810.2.1} OS=Solanum lycopersicum (Tomato) PE=3 SV=1	PREDICTED: ABC transporter I family member 17 [Solanum lycopersicum]
EVM0017174.1	--	--	--	--	Uncharacterized protein {ECO:0000313|EnsemblPlants:Solyc05g012030.1.1} OS=Solanum lycopersicum (Tomato) PE=4 SV=1	PREDICTED: uncharacterized protein LOC104223473 [Nicotiana sylvestris]
EVM0018813.1	Biological Process: metabolic process (GO:0008152);; Molecular Function: phosphoglycolate phosphatase activity (GO:0008967);; Biological Process: response to arsenic-containing substance (GO:0046685);; Biological Process: photoperiodism, flowering (GO:0048573);;	--	[R]	General function prediction only	Uncharacterized protein {ECO:0000313|EnsemblPlants:PGSC0003DMT400076776} OS=Solanum tuberosum (Potato) PE=4 SV=1	PREDICTED: haloacid dehalogenase-like hydrolase domain-containing protein 3 [Nicotiana tomentosiformis]
EVM0020241.2	--	--	--	--	Uncharacterized protein {ECO:0000313|EnsemblPlants:PGSC0003DMT400065377} OS=Solanum tuberosum (Potato) PE=4 SV=1	PREDICTED: zinc finger protein CONSTANS-LIKE 14-like [Nicotiana sylvestris]
EVM0027477.1	--	--	[QR]	--	Uncharacterized protein {ECO:0000313|EnsemblPlants:Solyc01g105650.2.1} OS=Solanum lycopersicum (Tomato) PE=3 SV=1	PREDICTED: probable 2-oxoglutarate/Fe(II)-dependent dioxygenase [Solanum lycopersicum]
EVM0028960.2	Biological Process: defense response (GO:0006952);; Biological Process: response to biotic stimulus (GO:0009607);;	--	--	--	Coffea canephora DH200=94 genomic scaffold, scaffold_5 {ECO:0000313|EMBL:CDP00795.1} OS=Coffea canephora (Robusta coffee) PE=4 SV=1	unnamed protein product [Coffea canephora]
EVM0030316.1	Molecular Function: binding (GO:0005488);;	--	[O]	Posttranslational modification, protein turnover, chaperones	Uncharacterized protein {ECO:0000313|EnsemblPlants:PGSC0003DMT400055263} OS=Solanum tuberosum (Potato) PE=4 SV=1	PREDICTED: protein REVEILLE 1-like isoform X1 [Nicotiana tomentosiformis]
EVM0030858.2	Cellular Component: vacuole (GO:0005773);; Biological Process: metabolic process (GO:0008152);; Molecular Function: peptidase inhibitor activity (GO:0030414);;	--	--	--	Uncharacterized protein {ECO:0000313|EnsemblPlants:PGSC0003DMT400039492} OS=Solanum tuberosum (Potato) PE=4 SV=1	PREDICTED: probable serine protease inhibitor 6-like [Solanum tuberosum]
EVM0032946.2	--	--	[K]	Transcription	Uncharacterized protein {ECO:0000313|EnsemblPlants:PGSC0003DMT400008496} OS=Solanum tuberosum (Potato) PE=4 SV=1	PREDICTED: uncharacterized protein LOC102590196 [Solanum tuberosum]
EVM0033186.5	--	--	--	--	Uncharacterized protein {ECO:0000313|EnsemblPlants:PGSC0003DMT400050273} OS=Solanum tuberosum (Potato) PE=4 SV=1	PREDICTED: cyclic dof factor 3-like [Solanum tuberosum]
EVM0033317.1	Biological Process: signal transduction (GO:0007165);;	K12127|0|sot:102593655|K12127 pseudo-response regulator 1 | (RefSeq) two-component response regulator-like APRR1	[K]	Transcription	Uncharacterized protein {ECO:0000313|EnsemblPlants:PGSC0003DMT400050252} OS=Solanum tuberosum (Potato) PE=4 SV=1	PREDICTED: two-component response regulator-like APRR1 [Nicotiana sylvestris]
EVM0034373.2	Molecular Function: transporter activity (GO:0005215);; Biological Process: transport (GO:0006810);; Cellular Component: integral component of membrane (GO:0016021);;	K09872|0|spen:107031663|K09872 aquaporin PIP | (RefSeq) aquaporin PIP2-1-like	[G]	Carbohydrate transport and metabolism	Plasmamembrane intrinsic protein 21 {ECO:0000313|EMBL:BAO18626.1} GN=PIP2 OS=Solanum lycopersicum (Tomato) PE=2 SV=1	PREDICTED: aquaporin PIP2-1-like [Nicotiana tomentosiformis]
EVM0034732.2	Molecular Function: phosphorelay sensor kinase activity (GO:0000155);; Biological Process: phosphorelay signal transduction system (GO:0000160);; Molecular Function: ATP binding (GO:0005524);; Biological Process: regulation of transcription, DNA-templated (GO:0006355);; Biological Process: detection of visible light (GO:0009584);; Biological Process: red, far-red light phototransduction (GO:00095…	K12121|0|sot:102577925|K12121 phytochrome B | (RefSeq) phyB; phytochrome B	--	--	Phytochrome {ECO:0000256|PIRNR:PIRNR000084} OS=Solanum tuberosum (Potato) PE=3 SV=1	PREDICTED: phytochrome B [Nicotiana tomentosiformis]
EVM0036657.2	--	K12133|0|sly:101261662|K12133 MYB-related transcription factor LHY | (RefSeq) protein LHY	[O]	Posttranslational modification, protein turnover, chaperones	Uncharacterized protein {ECO:0000313|EnsemblPlants:Solyc10g005080.2.1} OS=Solanum lycopersicum (Tomato) PE=4 SV=1	PREDICTED: protein LHY [Solanum lycopersicum]
EVM0042162.2	--	--	--	--	Uncharacterized protein {ECO:0000313|EnsemblPlants:PGSC0003DMT400023208} OS=Solanum tuberosum (Potato) PE=4 SV=1	PREDICTED: stem-specific protein TSJT1-like [Solanum tuberosum]
EVM0042534.4	Molecular Function: GTPase activity (GO:0003924);; Molecular Function: ATP binding (GO:0005524);; Cellular Component: cytoplasm (GO:0005737);; Biological Process: obsolete GTP catabolic process (GO:0006184);; Cellular Component: membrane (GO:0016020);; Molecular Function: nickel cation binding (GO:0016151);; Molecular Function: metallochaperone activity (GO:0016530);; Molecular Function: protein …	K03189|1.00998e-180|sly:101244151|K03189 urease accessory protein | (RefSeq) urease accessory protein G-like	--	--	Uncharacterized protein {ECO:0000313|EnsemblPlants:Solyc02g070670.2.1} OS=Solanum lycopersicum (Tomato) PE=3 SV=1	PREDICTED: urease accessory protein G isoform X2 [Solanum lycopersicum]
EVM0042832.2	--	K08150|0|sot:102593131|K08150 MFS transporter, SP family, solute carrier family 2 (myo-inositol transporter), member 13 | (RefSeq) inositol transporter 1	[R]	General function prediction only	Uncharacterized protein {ECO:0000313|EnsemblPlants:PGSC0003DMT400069472} OS=Solanum tuberosum (Potato) PE=3 SV=1	PREDICTED: inositol transporter 1-like [Solanum tuberosum]
EVM0043291.1	--	--	--	--	Uncharacterized protein {ECO:0000313|EnsemblPlants:PGSC0003DMT400020581} OS=Solanum tuberosum (Potato) PE=4 SV=1	PREDICTED: uncharacterized protein LOC102596791 isoform X1 [Solanum tuberosum]
EVM0044184.2	Biological Process: maltose metabolic process (GO:0000023);; Biological Process: pentose-phosphate shunt (GO:0006098);; Biological Process: thiamine biosynthetic process (GO:0009228);; Cellular Component: chloroplast stroma (GO:0009570);; Biological Process: detection of bacterium (GO:0016045);; Biological Process: starch biosynthetic process (GO:0019252);; Biological Process: isopentenyl diphosp…	K03147|0|spen:107023073|K03147 phosphomethylpyrimidine synthase [EC:4.1.99.17] | (RefSeq) phosphomethylpyrimidine synthase, chloroplastic	--	--	Uncharacterized protein {ECO:0000313|EnsemblPlants:Solyc06g006080.2.1} OS=Solanum lycopersicum (Tomato) PE=3 SV=1	PREDICTED: phosphomethylpyrimidine synthase, chloroplastic-like isoform X1 [Solanum tuberosum]
EVM0045182.1	--	--	--	--	Uncharacterized protein {ECO:0000313|EnsemblPlants:Solyc05g012030.1.1} OS=Solanum lycopersicum (Tomato) PE=4 SV=1	PREDICTED: uncharacterized protein LOC104223473 [Nicotiana sylvestris]
EVM0046947.5	--	K10581|0|sot:102587645|K10581 ubiquitin-conjugating enzyme E2 O [EC:2.3.2.24] | (RefSeq) uncharacterized LOC102587645	[O]	Posttranslational modification, protein turnover, chaperones	Uncharacterized protein {ECO:0000313|EnsemblPlants:PGSC0003DMT400039746} OS=Solanum tuberosum (Potato) PE=4 SV=1	PREDICTED: uncharacterized protein LOC102587645 [Solanum tuberosum]
EVM0048143.1	Molecular Function: binding (GO:0005488);;	--	[O]	Posttranslational modification, protein turnover, chaperones	Uncharacterized protein {ECO:0000313|EnsemblPlants:PGSC0003DMT400055263} OS=Solanum tuberosum (Potato) PE=4 SV=1	PREDICTED: protein REVEILLE 1-like isoform X1 [Nicotiana tomentosiformis]
EVM0051610.1	Biological Process: dephosphorylation (GO:0016311);; Molecular Function: phosphatase activity (GO:0016791);;	K13248|0|sot:102595179|K13248 pyridoxal phosphate phosphatase PHOSPHO2 [EC:3.1.3.74] | (RefSeq) inorganic pyrophosphatase 1-like	[R]	General function prediction only	Uncharacterized protein {ECO:0000313|EnsemblPlants:Solyc03g121420.2.1} OS=Solanum lycopersicum (Tomato) PE=4 SV=1	PREDICTED: inorganic pyrophosphatase 1-like [Solanum tuberosum]
EVM0054631.2	--	--	--	--	Uncharacterized protein {ECO:0000313|EnsemblPlants:PGSC0003DMT400015931} OS=Solanum tuberosum (Potato) PE=4 SV=1	PREDICTED: uncharacterized protein LOC104223091 [Nicotiana sylvestris]
EVM0057341.2	Cellular Component: membrane (GO:0016020);;	--	[T]	Signal transduction mechanisms	Uncharacterized protein {ECO:0000313|EnsemblPlants:PGSC0003DMT400044728} OS=Solanum tuberosum (Potato) PE=4 SV=1	PREDICTED: putative ferric-chelate reductase 1-like [Solanum tuberosum]
EVM0057386.2	--	K20858|0|sot:102582557|K20858 calcium uniporter protein, mitochondrial | (RefSeq) calcium uniporter protein 2, mitochondrial-like	[R]	General function prediction only	Uncharacterized protein {ECO:0000313|EnsemblPlants:PGSC0003DMT400026180} OS=Solanum tuberosum (Potato) PE=4 SV=1	PREDICTED: uncharacterized protein LOC102582557 [Solanum tuberosum]
EVM0057787.2	--	--	--	--	Uncharacterized protein {ECO:0000313|EnsemblPlants:PGSC0003DMT400050273} OS=Solanum tuberosum (Potato) PE=4 SV=1	PREDICTED: cyclic dof factor 3-like [Solanum tuberosum]
EVM0058813.2	--	--	--	--	Uncharacterized protein {ECO:0000313|EnsemblPlants:PGSC0003DMT400066117} OS=Solanum tuberosum (Potato) PE=4 SV=1	PREDICTED: uncharacterized protein LOC102605286 [Solanum tuberosum]
EVM0059392.4	--	K12133|0|sly:101261662|K12133 MYB-related transcription factor LHY | (RefSeq) protein LHY	[O]	Posttranslational modification, protein turnover, chaperones	Uncharacterized protein {ECO:0000313|EnsemblPlants:Solyc10g005080.2.1} OS=Solanum lycopersicum (Tomato) PE=4 SV=1	PREDICTED: protein LHY [Solanum lycopersicum]
EVM0059421.2	Molecular Function: DNA photolyase activity (GO:0003913);; Molecular Function: protein kinase activity (GO:0004672);; Molecular Function: ATP binding (GO:0005524);; Cellular Component: nucleus (GO:0005634);; Cellular Component: cytoplasm (GO:0005737);; Biological Process: DNA repair (GO:0006281);; Biological Process: response to water deprivation (GO:0009414);; Biological Process: detection of li…	K12118|0|sly:544219|K12118 cryptochrome 1 | (RefSeq) CRY1a; cryptochrome 1	[LT]	--	Uncharacterized protein {ECO:0000313|EnsemblPlants:Solyc04g074180.2.1} OS=Solanum lycopersicum (Tomato) PE=2 SV=1	cryptochrome 1 [Solanum lycopersicum]
EVM0060224.1	--	--	--	--	Uncharacterized protein {ECO:0000313|EnsemblPlants:PGSC0003DMT400083080} OS=Solanum tuberosum (Potato) PE=4 SV=1	PREDICTED: cyclic dof factor 3-like [Solanum tuberosum]
EVM0062255.1	Molecular Function: DNA-binding transcription factor activity (GO:0003700);; Cellular Component: intracellular (GO:0005622);; Biological Process: regulation of transcription, DNA-templated (GO:0006355);; Molecular Function: zinc ion binding (GO:0008270);; Biological Process: cellular response to water deprivation (GO:0042631);;	--	[K]	Transcription	Uncharacterized protein {ECO:0000313|EnsemblPlants:PGSC0003DMT400070680} OS=Solanum tuberosum (Potato) PE=4 SV=1	PREDICTED: zinc finger protein CONSTANS-LIKE 5-like [Solanum tuberosum]
EVM0062936.7	Molecular Function: RNA binding (GO:0003723);;	K14945|2.38243e-169|spen:107021097|K14945 protein quaking | (RefSeq) KH domain-containing protein At3g08620-like	[A]	RNA processing and modification	Uncharacterized protein {ECO:0000313|EnsemblPlants:PGSC0003DMT400078305} OS=Solanum tuberosum (Potato) PE=4 SV=1	PREDICTED: KH domain-containing protein At3g08620-like isoform X1 [Nicotiana tomentosiformis]
EVM0063307.2	--	--	--	--	Uncharacterized protein {ECO:0000313|EnsemblPlants:PGSC0003DMT400032714} OS=Solanum tuberosum (Potato) PE=4 SV=1	PREDICTED: dentin sialophosphoprotein-like isoform X2 [Solanum tuberosum]
EVM0063980.1	Molecular Function: protein serine/threonine kinase activity (GO:0004674);; Molecular Function: ATP binding (GO:0005524);; Biological Process: protein phosphorylation (GO:0006468);;	--	[T]	Signal transduction mechanisms	Uncharacterized protein {ECO:0000313|EnsemblPlants:PGSC0003DMT400042004} OS=Solanum tuberosum (Potato) PE=4 SV=1	PREDICTED: phosphoenolpyruvate carboxylase kinase 1-like isoform X1 [Nicotiana tomentosiformis]
EVM0065579.1	--	--	--	--	Uncharacterized protein {ECO:0000313|EMBL:KDO80186.1} OS=Citrus sinensis (Sweet orange) PE=4 SV=1	PREDICTED: protein LURP-one-related 12-like [Populus euphratica]
EVM0066068.2	--	K13422|0|sot:102597494|K13422 transcription factor MYC2 | (RefSeq) transcription factor MYC2-like	--	--	Uncharacterized protein {ECO:0000313|EnsemblPlants:PGSC0003DMT400014097} OS=Solanum tuberosum (Potato) PE=4 SV=1	PREDICTED: transcription factor MYC3-like [Nicotiana tomentosiformis]
EVM0068495.2	Molecular Function: DNA binding (GO:0003677);; Molecular Function: chromatin binding (GO:0003682);;	--	[O]	Posttranslational modification, protein turnover, chaperones	Uncharacterized protein {ECO:0000313|EnsemblPlants:Solyc10g084370.1.1} OS=Solanum lycopersicum (Tomato) PE=4 SV=1	PREDICTED: protein REVEILLE 8 isoform X2 [Nicotiana sylvestris]
EVM0069384.1	Molecular Function: kinase activity (GO:0016301);; Biological Process: phosphorylation (GO:0016310);;	--	[S]	Function unknown	Uncharacterized protein {ECO:0000313|EnsemblPlants:PGSC0003DMT400069936} OS=Solanum tuberosum (Potato) PE=4 SV=1	PREDICTED: ultraviolet-B receptor UVR8-like isoform X1 [Solanum tuberosum]
EVM0069812.1	Biological Process: signal transduction (GO:0007165);;	K12127|0|sot:102593655|K12127 pseudo-response regulator 1 | (RefSeq) two-component response regulator-like APRR1	[K]	Transcription	Uncharacterized protein {ECO:0000313|EnsemblPlants:PGSC0003DMT400050252} OS=Solanum tuberosum (Potato) PE=4 SV=1	PREDICTED: two-component response regulator-like APRR1 [Nicotiana sylvestris]
