# Supplementary material for: Revealing evolution of tropane alkaloid biosynthesis by analyzing two genomes in the Solanaceae family
Source: Nat Commun. 2023 Mar 15;14:1446. doi: 10.1038/s41467-023-37133-4 (PMC10017790; doi:10.1038/s41467-023-37133-4)
Supplement: Supplementary file 11 — Supplementary Data 8 [file 41467_2023_37133_MOESM11_ESM.xlsx]

## Sheet: SD8
Supplementary Data 8. The information on genes in the “turquoise” module generated by WGCNA analysis.
GeneID	GO_annotation	KEGG_annotation	KOG_class	KOG_class_annotation	TrEMBL_annotation	nr_annotation
EVM0000007.2	--	--	--	--	Uncharacterized protein {ECO:0000313|EnsemblPlants:PGSC0003DMT400074549} OS=Solanum tuberosum (Potato) PE=4 SV=1	PREDICTED: protein YLS3-like isoform X2 [Nicotiana tomentosiformis]
EVM0000015.2	Molecular Function: monooxygenase activity (GO:0004497);; Molecular Function: iron ion binding (GO:0005506);; Molecular Function: electron transfer activity (GO:0009055);; Molecular Function: oxidoreductase activity, acting on paired donors, with incorporation or reduction of molecular oxygen (GO:0016705);; Molecular Function: heme binding (GO:0020037);; Biological Process: oxidation-reduction pr…	--	[Q]	Secondary metabolites biosynthesis, transport and catabolism	Uncharacterized protein {ECO:0000313|EnsemblPlants:Solyc02g092860.2.1} OS=Solanum lycopersicum (Tomato) PE=3 SV=1	PREDICTED: isoflavone 2&apos;-hydroxylase-like [Nicotiana tomentosiformis]
EVM0000019.1	Molecular Function: N-acetyltransferase activity (GO:0008080);;	--	--	--	Uncharacterized protein {ECO:0000313|EnsemblPlants:PGSC0003DMT400037096} OS=Solanum tuberosum (Potato) PE=4 SV=1	PREDICTED: uncharacterized protein LOC101251856 [Solanum lycopersicum]
EVM0000031.3	Molecular Function: mannose-1-phosphate guanylyltransferase (GDP) activity (GO:0008928);; Biological Process: biosynthetic process (GO:0009058);;	K00966|0|sot:102577820|K00966 mannose-1-phosphate guanylyltransferase [EC:2.7.7.13] | (RefSeq) GMP; GDP-mannose pyrophosphorylase	[M]	Cell wall/membrane/envelope biogenesis	Uncharacterized protein {ECO:0000313|EnsemblPlants:PGSC0003DMT400039051} OS=Solanum tuberosum (Potato) PE=2 SV=1	GDP-mannose pyrophosphorylase [Solanum tuberosum]
EVM0000056.2	Cellular Component: anchored component of membrane (GO:0031225);;	--	--	--	Uncharacterized protein {ECO:0000313|EnsemblPlants:PGSC0003DMT400077632} OS=Solanum tuberosum (Potato) PE=4 SV=1	PREDICTED: uncharacterized protein LOC101246891 [Solanum lycopersicum]
EVM0000058.1	--	--	[T]	Signal transduction mechanisms	Uncharacterized protein {ECO:0000313|EnsemblPlants:PGSC0003DMT400019551} OS=Solanum tuberosum (Potato) PE=4 SV=1	PREDICTED: putative protein kinase [Solanum tuberosum]
EVM0000069.2	--	--	--	--	Uncharacterized protein {ECO:0000313|EnsemblPlants:PGSC0003DMT400095838} OS=Solanum tuberosum (Potato) PE=4 SV=1	PREDICTED: uncharacterized protein LOC101243829 [Solanum lycopersicum]
EVM0000112.2	Molecular Function: ATP binding (GO:0005524);; Cellular Component: plasma membrane (GO:0005886);; Biological Process: obsolete ATP catabolic process (GO:0006200);; Biological Process: drug transmembrane transport (GO:0006855);; Biological Process: cuticle development (GO:0042335);; Molecular Function: ATPase activity, coupled to transmembrane movement of substances (GO:0042626);;	--	[Q]	Secondary metabolites biosynthesis, transport and catabolism	Uncharacterized protein {ECO:0000313|EnsemblPlants:Solyc05g018510.2.1} OS=Solanum lycopersicum (Tomato) PE=4 SV=1	PREDICTED: ABC transporter G family member 32-like [Solanum tuberosum]
EVM0000135.2	Molecular Function: glutaminase activity (GO:0004359);; Cellular Component: cytosol (GO:0005829);; Biological Process: pyridoxine biosynthetic process (GO:0008615);; Biological Process: embryo development ending in seed dormancy (GO:0009793);; Molecular Function: protein heterodimerization activity (GO:0046982);;	K08681|1.54505e-157|spen:107004499|K08681 5'-phosphate synthase pdxT subunit [EC:4.3.3.6] | (RefSeq) probable pyridoxal 5'-phosphate synthase subunit PDX2	[H]	Coenzyme transport and metabolism	Putative pyridoxine biosynthesis protein {ECO:0000313|EMBL:AAS92257.1} OS=Nicotiana tabacum (Common tobacco) PE=1 SV=1	putative pyridoxine biosynthesis protein [Nicotiana tabacum]
EVM0000159.1	--	--	--	--	Uncharacterized protein {ECO:0000313|EnsemblPlants:PGSC0003DMT400061958} OS=Solanum tuberosum (Potato) PE=4 SV=1	--
EVM0000167.2	Molecular Function: DNA binding (GO:0003677);;	--	--	--	Uncharacterized protein {ECO:0000313|EnsemblPlants:Solyc08g006320.2.1} OS=Solanum lycopersicum (Tomato) PE=4 SV=1	PREDICTED: probable WRKY transcription factor 11 [Solanum lycopersicum]
EVM0000206.2	--	--	--	--	Uncharacterized protein {ECO:0000313|EnsemblPlants:Solyc08g008370.2.1} OS=Solanum lycopersicum (Tomato) PE=4 SV=1	PREDICTED: B2 protein-like [Solanum lycopersicum]
EVM0000223.2	Biological Process: response to light stimulus (GO:0009416);; Biological Process: regulation of circadian rhythm (GO:0042752);; Biological Process: biological_process (GO:0044699);;	--	--	--	Uncharacterized protein {ECO:0000313|EnsemblPlants:Solyc06g051660.1.1} OS=Solanum lycopersicum (Tomato) PE=4 SV=1	PREDICTED: protein EARLY FLOWERING 4 [Solanum lycopersicum]
EVM0000232.4	--	--	--	--	Uncharacterized protein {ECO:0000313|EnsemblPlants:PGSC0003DMT400007923} OS=Solanum tuberosum (Potato) PE=4 SV=1	PREDICTED: uncharacterized protein LOC102592036 [Solanum tuberosum]
EVM0000265.1	Molecular Function: ligase activity (GO:0016874);;	K10590|0|sot:102581024|K10590 E3 ubiquitin-protein ligase TRIP12 [EC:2.3.2.26] | (RefSeq) E3 ubiquitin-protein ligase UPL4	[O]	Posttranslational modification, protein turnover, chaperones	Uncharacterized protein {ECO:0000313|EnsemblPlants:Solyc09g007310.2.1} OS=Solanum lycopersicum (Tomato) PE=4 SV=1	PREDICTED: E3 ubiquitin-protein ligase UPL4 isoform X1 [Nicotiana sylvestris]
EVM0000268.2	--	--	[Z]	Cytoskeleton	Uncharacterized protein {ECO:0000313|EnsemblPlants:PGSC0003DMT400062841} OS=Solanum tuberosum (Potato) PE=4 SV=1	PREDICTED: uncharacterized protein LOC104121644 [Nicotiana tomentosiformis]
EVM0000274.2	Cellular Component: integral component of plasma membrane (GO:0005887);; Biological Process: carbohydrate transport (GO:0008643);; Molecular Function: sugar transmembrane transporter activity (GO:0051119);;	K15382|9.65739e-164|sly:101252361|K15382 solute carrier family 50 (sugar transporter) | (RefSeq) bidirectional sugar transporter SWEET3b	[R]	General function prediction only	Uncharacterized protein {ECO:0000313|EnsemblPlants:Solyc03g007360.2.1} OS=Solanum lycopersicum (Tomato) PE=4 SV=1	PREDICTED: bidirectional sugar transporter SWEET3 [Nicotiana sylvestris]
EVM0000277.1	--	K13024|1.60575e-54|pop:POPTR_0004s135002|K13024 inositol-hexakisphosphate/diphosphoinositol-pentakisphosphate 1-kinase [EC:2.7.4.24] | (RefSeq) POPTRDRAFT_831208; hypothetical protein	[Z]	Cytoskeleton	Uncharacterized protein {ECO:0000313|EnsemblPlants:Solyc03g058960.1.1} OS=Solanum lycopersicum (Tomato) PE=4 SV=1	PREDICTED: inositol hexakisphosphate and diphosphoinositol-pentakisphosphate kinase 2-like [Nicotiana tomentosiformis]
EVM0000282.5	Molecular Function: nucleotide binding (GO:0000166);; Molecular Function: protein kinase activity (GO:0004672);; Biological Process: phosphorylation (GO:0016310);;	K04733|0|spen:107029543|K04733 interleukin-1 receptor-associated kinase 4 [EC:2.7.11.1] | (RefSeq) probable receptor-like protein kinase At5g47070	[T]	Signal transduction mechanisms	Uncharacterized protein {ECO:0000313|EnsemblPlants:Solyc09g075720.2.1} OS=Solanum lycopersicum (Tomato) PE=4 SV=1	PREDICTED: probable receptor-like protein kinase At5g47070 [Nicotiana sylvestris]
EVM0000309.1	Cellular Component: cell part (GO:0044464);; Biological Process: biological_process (GO:0044699);; Biological Process: organic substance transport (GO:0071702);;	K07976|0|sot:102588700|K07976 Rab family, other | (RefSeq) septum-promoting GTP-binding protein 1-like	[R]	General function prediction only	Uncharacterized protein {ECO:0000313|EnsemblPlants:PGSC0003DMT400022542} OS=Solanum tuberosum (Potato) PE=4 SV=1	PREDICTED: septum-promoting GTP-binding protein 1-like [Solanum tuberosum]
EVM0000329.10	Cellular Component: membrane (GO:0016020);;	--	--	--	Uncharacterized protein {ECO:0000313|EnsemblPlants:Solyc01g066850.2.1} OS=Solanum lycopersicum (Tomato) PE=4 SV=1	PREDICTED: WAT1-related protein At3g30340-like [Nicotiana sylvestris]
EVM0000335.1	Molecular Function: catalytic activity (GO:0003824);; Cellular Component: mitochondrion (GO:0005739);; Biological Process: metabolic process (GO:0008152);; Cellular Component: chloroplast (GO:0009507);; Molecular Function: metal ion binding (GO:0046872);;	--	--	--	Uncharacterized protein {ECO:0000313|EnsemblPlants:PGSC0003DMT400089450} OS=Solanum tuberosum (Potato) PE=4 SV=1	BnaUnng00860D [Brassica napus]
EVM0000351.1	Biological Process: regulation of cell growth (GO:0001558);; Molecular Function: protein serine/threonine kinase activity (GO:0004674);; Molecular Function: ATP binding (GO:0005524);; Cellular Component: mitochondrion (GO:0005739);; Biological Process: protein phosphorylation (GO:0006468);; Biological Process: asymmetric cell division (GO:0008356);; Biological Process: plant-type cell wall organi…	K20718|0|spen:107028570|K20718 LRR receptor-like serine/threonine-protein kinase ERECTA [EC:2.7.11.1] | (RefSeq) LRR receptor-like serine/threonine-protein kinase ERECTA	--	--	Uncharacterized protein {ECO:0000313|EnsemblPlants:Solyc08g061560.2.1} OS=Solanum lycopersicum (Tomato) PE=3 SV=1	PREDICTED: LRR receptor-like serine/threonine-protein kinase ERECTA [Solanum lycopersicum]
EVM0000418.1	Biological Process: lipid metabolic process (GO:0006629);; Molecular Function: oxidoreductase activity, acting on paired donors, with oxidation of a pair of donors resulting in the reduction of molecular oxygen to two molecules of water (GO:0016717);; Molecular Function: delta12-fatty acid dehydrogenase activity (GO:0016720);; Biological Process: oxidation-reduction process (GO:0055114);;	K10256|0|sot:102580407|K10256 omega-6 fatty acid desaturase / acyl-lipid omega-6 desaturase (Delta-12 desaturase) [EC:1.14.19.6 1.14.19.22] | (RefSeq) delta(12) oleic acid desaturase FAD2-like	--	--	Uncharacterized protein {ECO:0000313|EnsemblPlants:PGSC0003DMT400014051} OS=Solanum tuberosum (Potato) PE=4 SV=1	PREDICTED: omega-6 fatty acid desaturase, endoplasmic reticulum-like [Solanum tuberosum]
EVM0000424.2	Biological Process: carbohydrate metabolic process (GO:0005975);; Cellular Component: plasmodesma (GO:0009506);; Molecular Function: glucan endo-1,3-beta-D-glucosidase activity (GO:0042973);; Molecular Function: cation binding (GO:0043169);; Cellular Component: anchored component of plasma membrane (GO:0046658);;	K19893|0|spen:107020711|K19893 glucan endo-1,3-beta-glucosidase 5/6 [EC:3.2.1.39] | (RefSeq) glucan endo-1,3-beta-glucosidase 6	--	--	Uncharacterized protein {ECO:0000313|EnsemblPlants:Solyc05g025500.2.1} OS=Solanum lycopersicum (Tomato) PE=3 SV=1	PREDICTED: glucan endo-1,3-beta-glucosidase 6 [Solanum lycopersicum]
EVM0000430.1	--	--	--	--	Uncharacterized protein {ECO:0000313|EnsemblPlants:PGSC0003DMT400034212} OS=Solanum tuberosum (Potato) PE=4 SV=1	PREDICTED: uncharacterized protein LOC104099061 isoform X1 [Nicotiana tomentosiformis]
EVM0000454.1	Biological Process: arginine catabolic process (GO:0006527);; Biological Process: spermidine biosynthetic process (GO:0008295);; Molecular Function: arginine decarboxylase activity (GO:0008792);;	K01583|0|sot:102600980|K01583 arginine decarboxylase [EC:4.1.1.19] | (RefSeq) arginine decarboxylase-like	--	--	Arginine decarboxylase {ECO:0000256|RuleBase:RU003740} OS=Solanum tuberosum (Potato) PE=3 SV=1	PREDICTED: arginine decarboxylase 2-like [Solanum tuberosum]
EVM0000470.2	Molecular Function: aldehyde dehydrogenase (NAD) activity (GO:0004029);; Biological Process: oxidation-reduction process (GO:0055114);;	K00128|0|sot:102588058|K00128 aldehyde dehydrogenase (NAD+) [EC:1.2.1.3] | (RefSeq) aldehyde dehydrogenase family 2 member B7, mitochondrial-like	[C]	Energy production and conversion	Uncharacterized protein {ECO:0000313|EnsemblPlants:PGSC0003DMT400010555} OS=Solanum tuberosum (Potato) PE=3 SV=1	PREDICTED: aldehyde dehydrogenase family 2 member B7, mitochondrial-like [Nicotiana tomentosiformis]
EVM0000473.3	Molecular Function: cytidylate kinase activity (GO:0004127);; Molecular Function: ATP binding (GO:0005524);; Cellular Component: nucleus (GO:0005634);; Molecular Function: nucleoside triphosphate adenylate kinase activity (GO:0046899);; Biological Process: nucleotide phosphorylation (GO:0046939);;	K13800|1.24426e-141|sot:102603990|K13800 UMP-CMP kinase [EC:2.7.4.- 2.7.4.14] | (RefSeq) UMP-CMP kinase 3-like	[F]	Nucleotide transport and metabolism	UMP-CMP kinase {ECO:0000256|HAMAP-Rule:MF_03172} OS=Solanum tuberosum (Potato) PE=3 SV=1	PREDICTED: UMP-CMP kinase-like isoform X1 [Solanum tuberosum]
EVM0000495.2	--	--	--	--	Uncharacterized protein {ECO:0000313|EnsemblPlants:PGSC0003DMT400055156} OS=Solanum tuberosum (Potato) PE=4 SV=1	PREDICTED: phytosulfokines 3-like [Solanum tuberosum]
EVM0000517.2	--	--	[R]	General function prediction only	Uncharacterized protein {ECO:0000313|EnsemblPlants:Solyc10g084180.1.1} OS=Solanum lycopersicum (Tomato) PE=4 SV=1	PREDICTED: zinc finger protein JACKDAW [Solanum lycopersicum]
EVM0000548.1	Cellular Component: plasma membrane (GO:0005886);; Biological Process: carbohydrate transport (GO:0008643);; Cellular Component: integral component of membrane (GO:0016021);;	K15382|0|sot:102600477|K15382 solute carrier family 50 (sugar transporter) | (RefSeq) bidirectional sugar transporter SWEET10-like	[R]	General function prediction only	Sugar transporter SWEET {ECO:0000256|RuleBase:RU910715} OS=Solanum tuberosum (Potato) PE=3 SV=1	PREDICTED: bidirectional sugar transporter SWEET10-like [Solanum tuberosum]
EVM0000550.2	--	--	--	--	Uncharacterized protein {ECO:0000313|EnsemblPlants:Solyc01g109390.2.1} OS=Solanum lycopersicum (Tomato) PE=4 SV=1	PREDICTED: putative lipid-transfer protein DIR1 [Solanum lycopersicum]
EVM0000584.1	Cellular Component: chromoplast (GO:0009509);; Cellular Component: chloroplast thylakoid (GO:0009534);; Biological Process: response to herbicide (GO:0009635);; Cellular Component: chloroplast envelope (GO:0009941);; Biological Process: regulation of proton transport (GO:0010155);; Biological Process: carotenoid biosynthetic process (GO:0016117);; Biological Process: carotene biosynthetic process…	K02293|0|sot:102577582|K02293 15-cis-phytoene desaturase [EC:1.3.5.5] | (RefSeq) PDS; phytoene dehydrogenase, chloroplastic/chromoplastic	[Q]	Secondary metabolites biosynthesis, transport and catabolism	Phytoene desaturase {ECO:0000313|EMBL:AGK90265.1} OS=Lycium ruthenicum (Russian boxthorn) PE=2 SV=1	phytoene desaturase [Lycium ruthenicum]
EVM0000586.1	Molecular Function: malate synthase activity (GO:0004474);; Biological Process: glyoxylate cycle (GO:0006097);; Biological Process: tricarboxylic acid cycle (GO:0006099);; Cellular Component: glyoxysome (GO:0009514);;	K01638|0|sly:101267103|K01638 malate synthase [EC:2.3.3.9] | (RefSeq) malate synthase, glyoxysomal	[C]	Energy production and conversion	Malate synthase {ECO:0000256|RuleBase:RU000555} OS=Solanum lycopersicum (Tomato) PE=3 SV=1	PREDICTED: malate synthase, glyoxysomal [Solanum lycopersicum]
EVM0000591.1	Molecular Function: glutathione transferase activity (GO:0004364);;	K00799|8.90295e-150|sot:102599650|K00799 glutathione S-transferase [EC:2.5.1.18] | (RefSeq) glutathione S-transferase T1-like	[O]	Posttranslational modification, protein turnover, chaperones	Uncharacterized protein {ECO:0000313|EnsemblPlants:PGSC0003DMT400012771} OS=Solanum tuberosum (Potato) PE=4 SV=1	PREDICTED: glutathione S-transferase T1-like [Nicotiana sylvestris]
EVM0000598.2	Molecular Function: structural constituent of ribosome (GO:0003735);; Biological Process: translation (GO:0006412);; Cellular Component: chloroplast stroma (GO:0009570);; Cellular Component: chloroplast envelope (GO:0009941);; Cellular Component: membrane (GO:0016020);; Biological Process: isopentenyl diphosphate biosynthetic process, methylerythritol 4-phosphate pathway (GO:0019288);; Biological…	K02931|1.23411e-168|sot:102591299|K02931 large subunit ribosomal protein L5 | (RefSeq) 50S ribosomal protein L5, chloroplastic	[J]	Translation, ribosomal structure and biogenesis	Uncharacterized protein {ECO:0000313|EnsemblPlants:PGSC0003DMT400004391} OS=Solanum tuberosum (Potato) PE=3 SV=1	PREDICTED: 50S ribosomal protein L5, chloroplastic [Nicotiana tomentosiformis]
EVM0000599.2	Cellular Component: chloroplast (GO:0009507);; Biological Process: cellular metabolic process (GO:0044237);;	--	--	--	Uncharacterized protein {ECO:0000313|EnsemblPlants:PGSC0003DMT400077330} OS=Solanum tuberosum (Potato) PE=3 SV=1	PREDICTED: photosystem II D1 precursor processing protein PSB27-H2, chloroplastic-like [Solanum tuberosum]
EVM0000619.15	Molecular Function: carboxylic ester hydrolase activity (GO:0004091);;	--	[M]	Cell wall/membrane/envelope biogenesis	Uncharacterized protein {ECO:0000313|EnsemblPlants:PGSC0003DMT400040634} OS=Solanum tuberosum (Potato) PE=4 SV=1	PREDICTED: protein notum homolog [Nicotiana sylvestris]
EVM0000620.2	--	--	[R]	General function prediction only	Uncharacterized protein {ECO:0000313|EnsemblPlants:PGSC0003DMT400023503} OS=Solanum tuberosum (Potato) PE=4 SV=1	PREDICTED: pentatricopeptide repeat-containing protein At2g13600-like [Solanum tuberosum]
EVM0000624.2	--	--	--	--	Uncharacterized protein {ECO:0000313|EnsemblPlants:PGSC0003DMT400082082} OS=Solanum tuberosum (Potato) PE=4 SV=1	PREDICTED: uncharacterized protein LOC102602108 [Solanum tuberosum]
EVM0000627.1	--	K18643|0|sot:102581300|K18643 katanin p80 WD40 repeat-containing subunit B1 | (RefSeq) katanin p80 WD40 repeat-containing subunit B1 homolog	[D]	Cell cycle control, cell division, chromosome partitioning	Katanin p80 WD40 repeat-containing subunit B1 homolog {ECO:0000256|HAMAP-Rule:MF_03022} OS=Solanum lycopersicum (Tomato) PE=3 SV=1	PREDICTED: katanin p80 WD40 repeat-containing subunit B1 homolog {ECO:0000255|HAMAP-Rule:MF_03022} isoform X1 [Nicotiana tomentosiformis]
EVM0000632.2	--	--	--	--	Uncharacterized protein {ECO:0000313|EnsemblPlants:PGSC0003DMT400038827} OS=Solanum tuberosum (Potato) PE=4 SV=1	PREDICTED: microtubule-associated protein 70-5-like [Solanum lycopersicum]
EVM0000651.1	--	K03517|0|spen:107014659|K03517 quinolinate synthase [EC:2.5.1.72] | (RefSeq) quinolinate synthase, chloroplastic	--	--	Uncharacterized protein {ECO:0000313|EnsemblPlants:PGSC0003DMT400046848} OS=Solanum tuberosum (Potato) PE=4 SV=1	PREDICTED: quinolinate synthase, chloroplastic-like [Solanum tuberosum]
EVM0000666.3	Biological Process: cellular component organization (GO:0016043);; Biological Process: cellular process (GO:0044763);; Biological Process: developmental process (GO:0044767);; Biological Process: animal organ development (GO:0048513);;	--	--	--	Uncharacterized protein {ECO:0000313|EnsemblPlants:PGSC0003DMT400024438} OS=Solanum tuberosum (Potato) PE=4 SV=1	PREDICTED: protein LATERAL ROOT PRIMORDIUM 1 [Nicotiana sylvestris]
EVM0000677.2	Molecular Function: isomerase activity (GO:0016853);; Biological Process: cellular protein metabolic process (GO:0044267);;	--	[O]	Posttranslational modification, protein turnover, chaperones	Peptidyl-prolyl cis-trans isomerase {ECO:0000256|RuleBase:RU004231} OS=Solanum tuberosum (Potato) PE=4 SV=1	PREDICTED: peptidyl-prolyl cis-trans isomerase FKBP17-2, chloroplastic-like [Solanum tuberosum]
EVM0000697.2	Molecular Function: methyltransferase activity (GO:0008168);; Biological Process: methylation (GO:0032259);;	--	--	--	Putative uncharacterized protein T407 {ECO:0000313|EMBL:CAO99129.1} OS=Nicotiana tabacum (Common tobacco) PE=2 SV=1	PREDICTED: uncharacterized protein LOC104089094 [Nicotiana tomentosiformis]
EVM0000702.1	Molecular Function: motor activity (GO:0003774);; Molecular Function: actin binding (GO:0003779);; Molecular Function: ATP binding (GO:0005524);; Cellular Component: myosin complex (GO:0016459);;	K10357|0|spen:107031177|K10357 myosin V | (RefSeq) myosin-6	[Z]	Cytoskeleton	Uncharacterized protein {ECO:0000313|EnsemblPlants:Solyc09g064200.2.1} OS=Solanum lycopersicum (Tomato) PE=4 SV=1	PREDICTED: myosin-6-like [Solanum lycopersicum]
EVM0000742.2	--	K14826|0|sot:102579636|K14826 FK506-binding nuclear protein [EC:5.2.1.8] | (RefSeq) peptidyl-prolyl cis-trans isomerase FKBP53	[O]	Posttranslational modification, protein turnover, chaperones	Peptidyl-prolyl cis-trans isomerase {ECO:0000256|RuleBase:RU004231} OS=Solanum tuberosum (Potato) PE=4 SV=1	PREDICTED: peptidyl-prolyl cis-trans isomerase FKBP53-like [Solanum tuberosum]
EVM0000751.1	Molecular Function: DNA binding (GO:0003677);; Molecular Function: DNA-binding transcription factor activity (GO:0003700);; Cellular Component: nucleus (GO:0005634);; Biological Process: regulation of transcription, DNA-templated (GO:0006355);;	K09286|4.50744e-129|sot:102602854|K09286 EREBP-like factor | (RefSeq) DREB3, DREB4; ethylene-responsive transcription factor RAP2-4-like	--	--	Uncharacterized protein {ECO:0000313|EnsemblPlants:PGSC0003DMT400024508} OS=Solanum tuberosum (Potato) PE=4 SV=1	PREDICTED: ethylene-responsive transcription factor RAP2-4-like [Nicotiana tomentosiformis]
EVM0000752.2	Molecular Function: protein serine/threonine kinase activity (GO:0004674);; Molecular Function: ATP binding (GO:0005524);; Biological Process: protein phosphorylation (GO:0006468);; Biological Process: signal transduction (GO:0007165);;	--	[T]	Signal transduction mechanisms	Uncharacterized protein {ECO:0000313|EnsemblPlants:PGSC0003DMT400074774} OS=Solanum tuberosum (Potato) PE=4 SV=1	PREDICTED: CBL-interacting protein kinase 18-like [Nicotiana sylvestris]
EVM0000761.2	Molecular Function: triglyceride lipase activity (GO:0004806);; Biological Process: lipid metabolic process (GO:0006629);;	--	[I]	Lipid transport and metabolism	Uncharacterized protein {ECO:0000313|EnsemblPlants:Solyc02g077420.2.1} OS=Solanum lycopersicum (Tomato) PE=4 SV=1	PREDICTED: phospholipase A1-II 1 [Solanum lycopersicum]
EVM0000783.1	--	--	--	--	Uncharacterized protein {ECO:0000313|EnsemblPlants:PGSC0003DMT400057018} OS=Solanum tuberosum (Potato) PE=4 SV=1	PREDICTED: uncharacterized protein LOC104220561 [Nicotiana sylvestris]
EVM0000802.1	--	--	--	--	Uncharacterized protein {ECO:0000313|EnsemblPlants:PGSC0003DMT400006734} OS=Solanum tuberosum (Potato) PE=4 SV=1	PREDICTED: uncharacterized protein LOC102580149 [Solanum tuberosum]
EVM0000805.1	--	--	--	--	Uncharacterized protein {ECO:0000313|EnsemblPlants:Solyc04g007670.1.1} OS=Solanum lycopersicum (Tomato) PE=4 SV=1	PREDICTED: cytokinesis protein sepA-like [Solanum tuberosum]
EVM0000831.4	--	--	--	--	Uncharacterized protein {ECO:0000313|EnsemblPlants:Solyc02g071870.2.1} OS=Solanum lycopersicum (Tomato) PE=4 SV=1	PREDICTED: probable LRR receptor-like serine/threonine-protein kinase RFK1 [Solanum lycopersicum]
EVM0000850.2	--	--	--	--	Uncharacterized protein {ECO:0000313|EnsemblPlants:PGSC0003DMT400069191} OS=Solanum tuberosum (Potato) PE=4 SV=1	PREDICTED: chloroplast stem-loop binding protein of 41 kDa b, chloroplastic-like [Solanum tuberosum]
EVM0000866.2	--	K18195|0|sot:102605219|K18195 rhamnogalacturonan endolyase [EC:4.2.2.23] | (RefSeq) probable rhamnogalacturonate lyase B	--	--	Uncharacterized protein {ECO:0000313|EnsemblPlants:Solyc04g076630.2.1} OS=Solanum lycopersicum (Tomato) PE=4 SV=1	PREDICTED: probable rhamnogalacturonate lyase B [Nicotiana sylvestris]
EVM0000867.1	--	--	[S]	Function unknown	Uncharacterized protein {ECO:0000313|EnsemblPlants:Solyc09g011740.2.1} OS=Solanum lycopersicum (Tomato) PE=4 SV=1	PREDICTED: phosphatidylinositol:ceramide inositolphosphotransferase 2 [Solanum lycopersicum]
EVM0000870.3	--	--	--	--	Uncharacterized protein {ECO:0000313|EnsemblPlants:Solyc12g087960.1.1} OS=Solanum lycopersicum (Tomato) PE=4 SV=1	PREDICTED: uncharacterized protein LOC101249158 [Solanum lycopersicum]
EVM0000878.1	Molecular Function: structural constituent of ribosome (GO:0003735);; Cellular Component: ribosome (GO:0005840);; Biological Process: translation (GO:0006412);;	K02904|1.94967e-84|spen:107023635|K02904 large subunit ribosomal protein L29 | (RefSeq) 50S ribosomal protein L29, chloroplastic-like	[J]	Translation, ribosomal structure and biogenesis	Uncharacterized protein {ECO:0000313|EnsemblPlants:Solyc06g072470.2.1} OS=Solanum lycopersicum (Tomato) PE=3 SV=1	PREDICTED: 50S ribosomal protein L29, chloroplastic-like [Solanum lycopersicum]
EVM0000907.1	--	--	--	--	Uncharacterized protein {ECO:0000313|EnsemblPlants:PGSC0003DMT400052060} OS=Solanum tuberosum (Potato) PE=4 SV=1	PREDICTED: uncharacterized protein LOC102603984 [Solanum tuberosum]
EVM0000929.2	Biological Process: glycerol ether metabolic process (GO:0006662);; Molecular Function: electron transfer activity (GO:0009055);; Cellular Component: chloroplast stroma (GO:0009570);; Molecular Function: protein disulfide oxidoreductase activity (GO:0015035);; Biological Process: cell redox homeostasis (GO:0045454);;	--	[O]	Posttranslational modification, protein turnover, chaperones	Uncharacterized protein {ECO:0000313|EnsemblPlants:PGSC0003DMT400029694} OS=Solanum tuberosum (Potato) PE=4 SV=1	PREDICTED: thioredoxin-like 3-1, chloroplastic-like [Solanum tuberosum]
EVM0000953.1	--	--	--	--	Uncharacterized protein {ECO:0000313|EnsemblPlants:PGSC0003DMT400095652} OS=Solanum tuberosum (Potato) PE=4 SV=1	PREDICTED: uncharacterized protein LOC102594108 [Solanum tuberosum]
EVM0000956.4	Molecular Function: protein dimerization activity (GO:0046983);;	--	--	--	Uncharacterized protein {ECO:0000313|EnsemblPlants:PGSC0003DMT400028917} OS=Solanum tuberosum (Potato) PE=4 SV=1	PREDICTED: transcription factor bHLH66-like [Nicotiana tomentosiformis]
EVM0001028.1	--	--	[Z]	Cytoskeleton	Kinesin-like protein {ECO:0000256|RuleBase:RU000394} OS=Populus trichocarpa (Western balsam poplar) PE=3 SV=1	PREDICTED: kinesin-like protein KCA2 [Nicotiana sylvestris]
EVM0001035.1	Molecular Function: structural molecule activity (GO:0005198);; Cellular Component: plastoglobule (GO:0010287);;	--	--	--	Uncharacterized protein {ECO:0000313|EnsemblPlants:PGSC0003DMT400074712} OS=Solanum tuberosum (Potato) PE=4 SV=1	PREDICTED: probable plastid-lipid-associated protein 10, chloroplastic isoform X1 [Solanum lycopersicum]
EVM0001044.1	--	K20102|0|spen:107001838|K20102 YTH domain-containing family protein | (RefSeq) YTH domain-containing family protein 1	[R]	General function prediction only	Uncharacterized protein {ECO:0000313|EnsemblPlants:PGSC0003DMT400064041} OS=Solanum tuberosum (Potato) PE=4 SV=1	PREDICTED: YTH domain-containing family protein 1 isoform X1 [Solanum lycopersicum]
EVM0001052.1	Molecular Function: protein serine/threonine phosphatase activity (GO:0004722);; Biological Process: protein dephosphorylation (GO:0006470);; Biological Process: protein targeting to membrane (GO:0006612);; Biological Process: membrane fusion (GO:0006944);; Biological Process: response to chitin (GO:0010200);; Biological Process: regulation of plant-type hypersensitive response (GO:0010363);; Bio…	--	[T]	Signal transduction mechanisms	Uncharacterized protein {ECO:0000313|EnsemblPlants:PGSC0003DMT400066175} OS=Solanum tuberosum (Potato) PE=3 SV=1	PREDICTED: probable protein phosphatase 2C 63-like [Solanum tuberosum]
EVM0001058.1	Cellular Component: nucleus (GO:0005634);;	K09131|1.25159e-65|sly:101266102|K09131 uncharacterized protein | (RefSeq) UPF0235 protein C15orf40 homolog	[S]	Function unknown	Uncharacterized protein {ECO:0000313|EnsemblPlants:Solyc03g078350.2.1} OS=Solanum lycopersicum (Tomato) PE=3 SV=1	PREDICTED: UPF0235 protein C15orf40 homolog [Solanum lycopersicum]
EVM0001078.2	Biological Process: plant-type cell wall biogenesis (GO:0009832);; Biological Process: xylem development (GO:0010089);; Biological Process: glucuronoxylan biosynthetic process (GO:0010417);; Molecular Function: polygalacturonate 4-alpha-galacturonosyltransferase activity (GO:0047262);; Biological Process: cell wall organization (GO:0071555);;	K20867|0|spen:107024439|K20867 galacturonosyltransferase 12/13/14/15 [EC:2.4.1.-] | (RefSeq) probable galacturonosyltransferase 12	--	--	Uncharacterized protein {ECO:0000313|EnsemblPlants:Solyc07g064050.2.1} OS=Solanum lycopersicum (Tomato) PE=4 SV=1	PREDICTED: probable galacturonosyltransferase 12 [Solanum lycopersicum]
EVM0001096.2	Biological Process: microtubule nucleation (GO:0007020);; Molecular Function: zinc ion binding (GO:0008270);; Biological Process: plant-type cell wall organization (GO:0009664);; Biological Process: plant-type cell wall biogenesis (GO:0009832);; Biological Process: regulation of meristem growth (GO:0010075);;	K20027|0|sot:102581866|K20027 palmitoyltransferase ZDHHC1/11 [EC:2.3.1.225] | (RefSeq) probable protein S-acyltransferase 22	[R]	General function prediction only	S-acyltransferase {ECO:0000256|RuleBase:RU079119} OS=Solanum tuberosum (Potato) PE=3 SV=1	PREDICTED: probable protein S-acyltransferase 22-like [Solanum tuberosum]
EVM0001141.1	Molecular Function: peroxidase activity (GO:0004601);; Biological Process: response to cold (GO:0009409);; Cellular Component: chloroplast stroma (GO:0009570);; Cellular Component: thylakoid (GO:0009579);; Cellular Component: chloroplast envelope (GO:0009941);; Cellular Component: stromule (GO:0010319);; Biological Process: defense response to bacterium (GO:0042742);; Cellular Component: apoplast…	K03386|4.27121e-165|sot:102583732|K03386 peroxiredoxin (alkyl hydroperoxide reductase subunit C) [EC:1.11.1.15] | (RefSeq) 2-Cys peroxiredoxin BAS1, chloroplastic	[O]	Posttranslational modification, protein turnover, chaperones	Uncharacterized protein {ECO:0000313|EnsemblPlants:PGSC0003DMT400042222} OS=Solanum tuberosum (Potato) PE=4 SV=1	PREDICTED: 2-Cys peroxiredoxin BAS1, chloroplastic [Nicotiana tomentosiformis]
EVM0001146.1	Biological Process: lipid transport (GO:0006869);; Biological Process: defense response (GO:0006952);; Molecular Function: lipid binding (GO:0008289);; Biological Process: response to biotic stimulus (GO:0009607);;	--	--	--	Non-specific lipid-transfer protein {ECO:0000256|RuleBase:RU000628} OS=Solanum tuberosum (Potato) PE=3 SV=1	PREDICTED: non-specific lipid-transfer protein 1 [Nicotiana sylvestris]
EVM0001147.1	Molecular Function: uroporphyrinogen decarboxylase activity (GO:0004853);; Biological Process: protoporphyrinogen IX biosynthetic process (GO:0006782);; Cellular Component: chloroplast (GO:0009507);; Biological Process: chlorophyll biosynthetic process (GO:0015995);;	K01599|0|sot:102582223|K01599 uroporphyrinogen decarboxylase [EC:4.1.1.37] | (RefSeq) uroporphyrinogen decarboxylase, chloroplastic	[H]	Coenzyme transport and metabolism	Uroporphyrinogen decarboxylase {ECO:0000256|RuleBase:RU000554} OS=Solanum tuberosum (Potato) PE=3 SV=1	PREDICTED: uroporphyrinogen decarboxylase, chloroplastic-like isoform X1 [Nicotiana tomentosiformis]
EVM0001160.2	Molecular Function: transporter activity (GO:0005215);; Biological Process: oligopeptide transport (GO:0006857);; Cellular Component: membrane (GO:0016020);;	--	[E]	Amino acid transport and metabolism	Uncharacterized protein {ECO:0000313|EnsemblPlants:PGSC0003DMT400036485} OS=Solanum tuberosum (Potato) PE=4 SV=1	PREDICTED: protein NRT1/ PTR FAMILY 5.1 [Nicotiana sylvestris]
EVM0001176.1	Biological Process: cellular metabolic process (GO:0044237);; Molecular Function: UDP-glucuronate decarboxylase activity (GO:0048040);; Molecular Function: coenzyme binding (GO:0050662);;	K08678|0|sot:102592280|K08678 UDP-glucuronate decarboxylase [EC:4.1.1.35] | (RefSeq) UDP-glucuronic acid decarboxylase 2	[GM]	--	Uncharacterized protein {ECO:0000313|EnsemblPlants:PGSC0003DMT400029590} OS=Solanum tuberosum (Potato) PE=4 SV=1	PREDICTED: UDP-glucuronic acid decarboxylase 2-like [Nicotiana sylvestris]
EVM0001182.2	Biological Process: nucleobase-containing compound metabolic process (GO:0006139);; Biological Process: phosphate-containing compound metabolic process (GO:0006796);; Cellular Component: nucleoid (GO:0009295);; Cellular Component: chloroplast thylakoid membrane (GO:0009535);; Biological Process: plastid organization (GO:0009657);; Biological Process: photosynthesis, light reaction (GO:0019684);; …	--	--	--	Uncharacterized protein {ECO:0000313|EnsemblPlants:PGSC0003DMT400029398} OS=Solanum tuberosum (Potato) PE=4 SV=1	PREDICTED: protein CURVATURE THYLAKOID 1B, chloroplastic-like [Solanum tuberosum]
EVM0001198.1	--	K15334|0|sot:102590670|K15334 multisite-specific tRNA:(cytosine-C5)-methyltransferase [EC:2.1.1.202] | (RefSeq) tRNA (cytosine(34)-C(5))-methyltransferase	[J]	Translation, ribosomal structure and biogenesis	Uncharacterized protein {ECO:0000313|EnsemblPlants:PGSC0003DMT400041672} OS=Solanum tuberosum (Potato) PE=4 SV=1	PREDICTED: tRNA (cytosine(34)-C(5))-methyltransferase-like isoform X1 [Solanum tuberosum]
EVM0001238.1	Biological Process: protein secretion (GO:0009306);; Cellular Component: chloroplast thylakoid membrane (GO:0009535);; Cellular Component: chloroplast envelope (GO:0009941);; Molecular Function: proton motive force dependent protein transmembrane transporter activity (GO:0009977);; Cellular Component: integral component of thylakoid membrane (GO:0031361);; Cellular Component: TAT protein transpor…	K03116|3.30316e-65|sot:102583072|K03116 sec-independent protein translocase protein TatA | (RefSeq) sec-independent protein translocase protein TATA, chloroplastic	--	--	Uncharacterized protein {ECO:0000313|EnsemblPlants:PGSC0003DMT400050099} OS=Solanum tuberosum (Potato) PE=3 SV=1	PREDICTED: sec-independent protein translocase protein TATA, chloroplastic [Nicotiana tomentosiformis]
EVM0001243.2	Molecular Function: calmodulin binding (GO:0005516);; Biological Process: pentose-phosphate shunt (GO:0006098);; Cellular Component: chloroplast thylakoid lumen (GO:0009543);; Biological Process: photosynthetic electron transport in photosystem I (GO:0009773);; Biological Process: cysteine biosynthetic process (GO:0019344);; Cellular Component: chloroplast photosystem I (GO:0030093);; Biological …	K02701|1.37634e-90|sot:102603293|K02701 photosystem I subunit PsaN | (RefSeq) photosystem I reaction center subunit N, chloroplastic	--	--	Uncharacterized protein {ECO:0000313|EnsemblPlants:PGSC0003DMT400014861} OS=Solanum tuberosum (Potato) PE=4 SV=1	PREDICTED: photosystem I reaction center subunit N, chloroplastic-like [Solanum tuberosum]
EVM0001268.1	Biological Process: response to oxidative stress (GO:0006979);; Cellular Component: chloroplast (GO:0009507);; Molecular Function: L-ascorbate peroxidase activity (GO:0016688);; Molecular Function: heme binding (GO:0020037);; Biological Process: oxidation-reduction process (GO:0055114);;	K00434|0|spen:107005028|K00434 L-ascorbate peroxidase [EC:1.11.1.11] | (RefSeq) probable L-ascorbate peroxidase 6, chloroplastic	--	--	Thylakoid-bound ascorbate peroxidase isoform 6 {ECO:0000313|EMBL:ABA10746.1} (Fragment) OS=Solanum lycopersicum (Tomato) PE=2 SV=1	thylakoid-bound ascorbate peroxidase 6 [Solanum lycopersicum]
EVM0001285.4	Molecular Function: hydrolase activity (GO:0016787);;	K06966|6.11701e-154|spen:107029485|K06966 uncharacterized protein | (RefSeq) cytokinin riboside 5'-monophosphate phosphoribohydrolase LOG3	--	--	Uncharacterized protein {ECO:0000313|EnsemblPlants:Solyc09g007830.2.1} OS=Solanum lycopersicum (Tomato) PE=4 SV=1	PREDICTED: cytokinin riboside 5&apos;-monophosphate phosphoribohydrolase LOG3 [Solanum lycopersicum]
EVM0001301.5	Biological Process: GPI anchor metabolic process (GO:0006505);; Biological Process: intracellular protein transport (GO:0006886);; Molecular Function: hydrolase activity, acting on ester bonds (GO:0016788);;	--	[U]	Intracellular trafficking, secretion, and vesicular transport	Uncharacterized protein {ECO:0000313|EnsemblPlants:Solyc02g093770.2.1} OS=Solanum lycopersicum (Tomato) PE=4 SV=1	PREDICTED: uncharacterized protein LOC102592716 isoform X1 [Solanum tuberosum]
EVM0001318.1	--	K11290|1.67805e-123|sot:102585233|K11290 template-activating factor I | (RefSeq) NAP1-related protein 2-like	[L]	Replication, recombination and repair	Putative PPA 2A inhibitor {ECO:0000313|EMBL:AIT42257.1} OS=Solanum tuberosum (Potato) PE=2 SV=1	putative PPA 2A inhibitor [Solanum tuberosum]
EVM0001338.1	--	--	[R]	General function prediction only	Uncharacterized protein {ECO:0000313|EnsemblPlants:Solyc10g080610.1.1} OS=Solanum lycopersicum (Tomato) PE=4 SV=1	PREDICTED: F-box/kelch-repeat protein At1g15670-like [Nicotiana sylvestris]
EVM0001369.1	--	--	[E]	Amino acid transport and metabolism	Uncharacterized protein {ECO:0000313|EnsemblPlants:PGSC0003DMT400053373} OS=Solanum tuberosum (Potato) PE=4 SV=1	PREDICTED: probable peptide/nitrate transporter At1g59740-like [Solanum tuberosum]
EVM0001372.2	Molecular Function: kinase activity (GO:0016301);; Biological Process: pyridine nucleotide biosynthetic process (GO:0019363);; Biological Process: nicotinamide nucleotide metabolic process (GO:0046496);;	K00858|0|sot:102581847|K00858 NAD+ kinase [EC:2.7.1.23] | (RefSeq) NAD kinase 2, chloroplastic	[G]	Carbohydrate transport and metabolism	Poly(P)/ATP NAD kinase, putative isoform 1 {ECO:0000313|EMBL:EOY16427.1} OS=Theobroma cacao (Cacao) PE=3 SV=1	PREDICTED: NAD kinase 2, chloroplastic-like [Solanum tuberosum]
EVM0001377.1	Molecular Function: ATP binding (GO:0005524);; Molecular Function: microtubule-severing ATPase activity (GO:0008568);;	--	[O]	Posttranslational modification, protein turnover, chaperones	Uncharacterized protein {ECO:0000313|EnsemblPlants:PGSC0003DMT400051399} OS=Solanum tuberosum (Potato) PE=3 SV=1	PREDICTED: uncharacterized protein LOC104246700 [Nicotiana sylvestris]
EVM0001384.1	--	--	--	--	Uncharacterized protein {ECO:0000313|EnsemblPlants:PGSC0003DMT400026262} OS=Solanum tuberosum (Potato) PE=4 SV=1	PREDICTED: miraculin-like [Solanum tuberosum]
EVM0001400.1	Biological Process: cellular macromolecule biosynthetic process (GO:0034645);; Biological Process: cellular carbohydrate metabolic process (GO:0044262);; Biological Process: carbohydrate metabolic process (GO:0044723);;	--	--	--	Uncharacterized protein {ECO:0000313|EnsemblPlants:PGSC0003DMT400072807} OS=Solanum tuberosum (Potato) PE=4 SV=1	PREDICTED: uncharacterized protein LOC104243626 [Nicotiana sylvestris]
EVM0001412.2	--	--	--	--	Uncharacterized protein {ECO:0000313|EnsemblPlants:PGSC0003DMT400056039} OS=Solanum tuberosum (Potato) PE=4 SV=1	PREDICTED: uncharacterized protein LOC101259918 [Solanum lycopersicum]
EVM0001414.1	Molecular Function: DNA-binding transcription factor activity (GO:0003700);; Biological Process: regulation of transcription, DNA-templated (GO:0006355);; Molecular Function: sequence-specific DNA binding (GO:0043565);;	K18835|0|sot:102590856|K18835 WRKY transcription factor 2 | (RefSeq) StWRKY11; probable WRKY transcription factor 2	--	--	Uncharacterized protein {ECO:0000313|EnsemblPlants:PGSC0003DMT400056952} OS=Solanum tuberosum (Potato) PE=4 SV=1	PREDICTED: probable WRKY transcription factor 2-like isoform X1 [Solanum tuberosum]
EVM0001416.2	Biological Process: response to hypoxia (GO:0001666);; Biological Process: sucrose metabolic process (GO:0005985);; Biological Process: galactolipid biosynthetic process (GO:0019375);; Molecular Function: sucrose-phosphate synthase activity (GO:0046524);; Molecular Function: glutamine N-phenylacetyltransferase activity (GO:0047947);;	K00696|0|sly:101055573|K00696 sucrose-phosphate synthase [EC:2.4.1.14] | (RefSeq) sucrose-phosphate synthase B	[M]	Cell wall/membrane/envelope biogenesis	Uncharacterized protein {ECO:0000313|EnsemblPlants:Solyc09g092130.2.1} OS=Solanum lycopersicum (Tomato) PE=2 SV=1	sucrose-phosphate synthase B [Solanum lycopersicum]
EVM0001428.2	Biological Process: phospholipid biosynthetic process (GO:0008654);; Cellular Component: chloroplast (GO:0009507);; Biological Process: carotenoid biosynthetic process (GO:0016117);; Molecular Function: geranylgeranyl-diphosphate geranylgeranyltransferase activity (GO:0016767);; Biological Process: monocarboxylic acid metabolic process (GO:0032787);;	K02291|0|sot:102589336|K02291 15-cis-phytoene/all-trans-phytoene synthase [EC:2.5.1.32 2.5.1.99] | (RefSeq) phytoene synthase 2, chloroplastic	[I]	Lipid transport and metabolism	Phytoene synthase {ECO:0000313|EMBL:ABB29857.1} OS=Nicotiana langsdorffii x Nicotiana sanderae (Ornamental tobacco) PE=2 SV=1	phytoene synthase 2 [Lycium barbarum]
EVM0001430.2	Molecular Function: obsolete signal transducer activity (GO:0004871);; Biological Process: signal transduction (GO:0007165);;	--	--	--	Uncharacterized protein {ECO:0000313|EnsemblPlants:PGSC0003DMT400068851} OS=Solanum tuberosum (Potato) PE=4 SV=1	PREDICTED: protein TWIN LOV 1-like isoform X1 [Solanum tuberosum]
EVM0001459.1	Cellular Component: chloroplast thylakoid membrane (GO:0009535);; Cellular Component: chloroplast envelope (GO:0009941);; Biological Process: vitamin E biosynthetic process (GO:0010189);; Biological Process: chlorophyll biosynthetic process (GO:0015995);; Molecular Function: oxidoreductase activity, acting on the CH-CH group of donors, NAD or NADP as acceptor (GO:0016628);; Biological Process: cy…	K10960|0|sot:102598599|K10960 geranylgeranyl diphosphate/geranylgeranyl-bacteriochlorophyllide a reductase [EC:1.3.1.83 1.3.1.111] | (RefSeq) geranylgeranyl diphosphate reductase, chloroplastic	--	--	Geranylgeranyl reductase {ECO:0000313|EMBL:AHA58683.1} OS=Nicotiana tabacum (Common tobacco) PE=2 SV=1	PREDICTED: geranylgeranyl diphosphate reductase, chloroplastic [Nicotiana tomentosiformis]
EVM0001463.1	--	--	--	--	Uncharacterized protein {ECO:0000313|EnsemblPlants:PGSC0003DMT400005965} OS=Solanum tuberosum (Potato) PE=4 SV=1	PREDICTED: putative GPI-anchored protein PB15E9.01c-like [Solanum tuberosum]
EVM0001482.2	Cellular Component: mitochondrial outer membrane (GO:0005741);; Cellular Component: plasma membrane (GO:0005886);; Biological Process: intracellular protein transport (GO:0006886);; Cellular Component: plastid (GO:0009536);;	K17769|1.4425e-55|sot:102602631|K17769 mitochondrial import receptor subunit TOM22 | (RefSeq) mitochondrial import receptor subunit TOM9-2-like	[U]	Intracellular trafficking, secretion, and vesicular transport	Uncharacterized protein {ECO:0000313|EnsemblPlants:PGSC0003DMT400035001} OS=Solanum tuberosum (Potato) PE=4 SV=1	PREDICTED: mitochondrial import receptor subunit TOM9-2-like [Solanum tuberosum]
EVM0001530.1	Molecular Function: 1-deoxy-D-xylulose-5-phosphate synthase activity (GO:0008661);; Biological Process: thiamine biosynthetic process (GO:0009228);; Cellular Component: chloroplast (GO:0009507);; Biological Process: terpenoid biosynthetic process (GO:0016114);; Molecular Function: metal ion binding (GO:0046872);; Biological Process: 1-deoxy-D-xylulose 5-phosphate biosynthetic process (GO:0052865)…	K01662|0|sly:544220|K01662 1-deoxy-D-xylulose-5-phosphate synthase [EC:2.2.1.7] | (RefSeq) dxs; 1-D-deoxyxylulose 5-phosphate synthase	[G]	Carbohydrate transport and metabolism	Uncharacterized protein {ECO:0000313|EnsemblPlants:PGSC0003DMT400058821} OS=Solanum tuberosum (Potato) PE=3 SV=1	1-deoxy-D-xylulose 5-phosphate-synthase 1 [Lycium barbarum]
EVM0001544.1	Cellular Component: chloroplast thylakoid (GO:0009534);; Biological Process: cellular metabolic process (GO:0044237);; Biological Process: metabolic process (GO:0044710);; Biological Process: organic substance biosynthetic process (GO:1901576);;	--	--	--	Uncharacterized protein {ECO:0000313|EnsemblPlants:PGSC0003DMT400081787} OS=Solanum tuberosum (Potato) PE=4 SV=1	PREDICTED: uncharacterized protein LOC104115661 [Nicotiana tomentosiformis]
EVM0001561.2	Cellular Component: mitochondrial respiratory chain complex I (GO:0005747);;	--	--	--	Uncharacterized protein {ECO:0000313|EnsemblPlants:Solyc02g094250.2.1} OS=Solanum lycopersicum (Tomato) PE=4 SV=1	PREDICTED: uncharacterized protein LOC102578926 isoform X1 [Solanum tuberosum]
EVM0001576.1	Molecular Function: metal ion binding (GO:0046872);;	--	[P]	Inorganic ion transport and metabolism	Methallothioneine-like protein {ECO:0000313|EMBL:CAC40742.1} OS=Atropa belladonna (Belladonna) PE=2 SV=1	methallothioneine-like protein [Atropa belladonna]
EVM0001603.1	Molecular Function: calmodulin binding (GO:0005516);; Biological Process: pentose-phosphate shunt (GO:0006098);; Cellular Component: chloroplast thylakoid lumen (GO:0009543);; Biological Process: photosynthetic electron transport in photosystem I (GO:0009773);; Biological Process: cysteine biosynthetic process (GO:0019344);; Cellular Component: chloroplast photosystem I (GO:0030093);; Biological …	K02701|6.89845e-90|sot:102603293|K02701 photosystem I subunit PsaN | (RefSeq) photosystem I reaction center subunit N, chloroplastic	--	--	Uncharacterized protein {ECO:0000313|EnsemblPlants:PGSC0003DMT400014861} OS=Solanum tuberosum (Potato) PE=4 SV=1	PREDICTED: photosystem I reaction center subunit N, chloroplastic-like [Solanum tuberosum]
EVM0001618.2	--	--	[R]	General function prediction only	Uncharacterized protein {ECO:0000313|EnsemblPlants:Solyc04g080600.2.1} OS=Solanum lycopersicum (Tomato) PE=4 SV=1	PREDICTED: auxilin-like protein 1 [Nicotiana sylvestris]
EVM0001677.1	--	K14488|6.08271e-55|sly:101055583|K14488 SAUR family protein | (RefSeq) small auxin-up protein 58	--	--	Uncharacterized protein {ECO:0000313|EnsemblPlants:Solyc06g053260.1.1} OS=Solanum lycopersicum (Tomato) PE=2 SV=1	small auxin-up protein 58 [Solanum lycopersicum]
EVM0001697.2	Cellular Component: nucleus (GO:0005634);; Cellular Component: chloroplast thylakoid membrane (GO:0009535);; Biological Process: response to blue light (GO:0009637);; Biological Process: response to sucrose (GO:0009744);; Cellular Component: chloroplast envelope (GO:0009941);; Biological Process: response to red light (GO:0010114);; Biological Process: regulation of proton transport (GO:0010155);…	K12271|0|sot:102601192|K12271 signal recognition particle 43 kDa protein | (RefSeq) signal recognition particle 43 kDa protein, chloroplastic	[R]	General function prediction only	Uncharacterized protein {ECO:0000313|EnsemblPlants:PGSC0003DMT400003274} OS=Solanum tuberosum (Potato) PE=4 SV=1	PREDICTED: signal recognition particle 43 kDa protein, chloroplastic-like [Solanum tuberosum]
EVM0001707.2	--	K19040|4.24046e-89|sly:101255204|K19040 E3 ubiquitin-protein ligase ATL10/75/76/77/78 [EC:2.3.2.27] | (RefSeq) RING-H2 finger protein ATL74-like	[O]	Posttranslational modification, protein turnover, chaperones	Uncharacterized protein {ECO:0000313|EnsemblPlants:Solyc06g049030.2.1} OS=Solanum lycopersicum (Tomato) PE=4 SV=1	PREDICTED: RING-H2 finger protein ATL74-like [Nicotiana tomentosiformis]
EVM0001740.2	Cellular Component: photosystem I (GO:0009522);; Cellular Component: photosystem II (GO:0009523);; Cellular Component: chloroplast thylakoid membrane (GO:0009535);; Biological Process: photosynthesis, light harvesting (GO:0009765);; Cellular Component: integral component of membrane (GO:0016021);; Molecular Function: chlorophyll binding (GO:0016168);; Biological Process: protein-chromophore linka…	K08914|0|sind:105177037|K08914 light-harvesting complex II chlorophyll a/b binding protein 3 | (RefSeq) chlorophyll a-b binding protein 13, chloroplastic	--	--	Chlorophyll a-b binding protein 13, chloroplastic-like protein {ECO:0000313|EMBL:AII99807.1} OS=Nicotiana tabacum (Common tobacco) PE=2 SV=1	PREDICTED: chlorophyll a-b binding protein 13, chloroplastic [Nicotiana tomentosiformis]
EVM0001751.2	Biological Process: RNA splicing, via endonucleolytic cleavage and ligation (GO:0000394);; Molecular Function: serine-type endopeptidase activity (GO:0004252);; Cellular Component: extracellular region (GO:0005576);; Cellular Component: Golgi apparatus (GO:0005794);; Biological Process: proteolysis (GO:0006508);; Biological Process: methionine biosynthetic process (GO:0009086);; Cellular Componen…	--	--	--	Uncharacterized protein {ECO:0000313|EnsemblPlants:Solyc07g041970.2.1} OS=Solanum lycopersicum (Tomato) PE=4 SV=1	PREDICTED: subtilisin-like protease [Solanum lycopersicum]
EVM0001758.1	--	--	--	--	Serine/threonine-protein kinase {ECO:0000256|PIRNR:PIRNR000641} OS=Solanum tuberosum (Potato) PE=3 SV=1	PREDICTED: G-type lectin S-receptor-like serine/threonine-protein kinase At4g27290-like [Solanum tuberosum]
EVM0001766.2	Biological Process: RNA methylation (GO:0001510);; Molecular Function: RNA binding (GO:0003723);; Cellular Component: nucleolus (GO:0005730);; Biological Process: nucleotide biosynthetic process (GO:0009165);; Biological Process: regulation of flower development (GO:0009909);; Biological Process: histone lysine methylation (GO:0034968);;	K11129|1.9949e-97|sot:102600899|K11129 H/ACA ribonucleoprotein complex subunit 2 | (RefSeq) H/ACA ribonucleoprotein complex subunit 2-like protein	[A]	RNA processing and modification	Uncharacterized protein {ECO:0000313|EnsemblPlants:PGSC0003DMT400001746} OS=Solanum tuberosum (Potato) PE=4 SV=1	PREDICTED: H/ACA ribonucleoprotein complex subunit 2-like protein [Nicotiana sylvestris]
EVM0001778.2	Molecular Function: nucleic acid binding (GO:0003676);; Cellular Component: intracellular part (GO:0044424);;	K11090|0|sot:102588675|K11090 lupus La protein | (RefSeq) la protein 1	[R]	General function prediction only	Uncharacterized protein {ECO:0000313|EnsemblPlants:PGSC0003DMT400028097} OS=Solanum tuberosum (Potato) PE=4 SV=1	PREDICTED: la protein homolog [Solanum tuberosum]
EVM0001813.2	Molecular Function: binding (GO:0005488);; Biological Process: phosphate-containing compound metabolic process (GO:0006796);; Molecular Function: transferase activity (GO:0016740);; Biological Process: organic substance metabolic process (GO:0071704);;	K01103|1.2818e-129|spen:107023158|K01103 6-phosphofructo-2-kinase / fructose-2,6-biphosphatase 3&#160; [EC:2.7.1.105 3.1.3.46] | (RefSeq) 6-phosphofructo-2-kinase/fructose-2,6-bisphosphatase	[G]	Carbohydrate transport and metabolism	Fructose-6-phosphate 2-kinase/fructose-2,6-bisphosphatase {ECO:0000313|EMBL:AAC26113.1} (Fragment) OS=Solanum tuberosum (Potato) PE=2 SV=1	fructose-6-phosphate 2-kinase/fructose-2,6-bisphosphatase [Solanum tuberosum]
EVM0001876.2	Cellular Component: chloroplast (GO:0009507);;	--	--	--	Uncharacterized protein {ECO:0000313|EnsemblPlants:PGSC0003DMT400071250} OS=Solanum tuberosum (Potato) PE=4 SV=1	PREDICTED: uncharacterized protein LOC101260284 [Solanum lycopersicum]
EVM0001886.3	--	--	--	--	Uncharacterized protein {ECO:0000313|EnsemblPlants:PGSC0003DMT400006502} OS=Solanum tuberosum (Potato) PE=4 SV=1	PREDICTED: uncharacterized protein LOC102584037 [Solanum tuberosum]
EVM0001910.2	Biological Process: respiratory burst involved in defense response (GO:0002679);; Molecular Function: DNA-binding transcription factor activity (GO:0003700);; Molecular Function: calmodulin binding (GO:0005516);; Biological Process: regulation of transcription, DNA-templated (GO:0006355);; Biological Process: ethylene biosynthetic process (GO:0009693);; Biological Process: intracellular signal tr…	--	--	--	WRKY transcription factor 2 {ECO:0000313|EMBL:ABU49721.1} OS=Solanum tuberosum (Potato) PE=2 SV=1	WRKY transcription factor 2 [Solanum tuberosum]
EVM0001911.1	Molecular Function: aldose 1-epimerase activity (GO:0004034);; Biological Process: hexose metabolic process (GO:0019318);; Molecular Function: carbohydrate binding (GO:0030246);;	K01785|0|spen:107008723|K01785 aldose 1-epimerase [EC:5.1.3.3] | (RefSeq) aldose 1-epimerase-like	[G]	Carbohydrate transport and metabolism	Aldose 1-epimerase {ECO:0000256|PIRNR:PIRNR005096} OS=Solanum tuberosum (Potato) PE=3 SV=1	PREDICTED: aldose 1-epimerase-like [Solanum tuberosum]
EVM0001918.2	Biological Process: glyoxylate cycle (GO:0006097);; Biological Process: tricarboxylic acid cycle (GO:0006099);; Biological Process: malate metabolic process (GO:0006108);; Cellular Component: chloroplast (GO:0009507);; Cellular Component: glyoxysome (GO:0009514);; Molecular Function: L-malate dehydrogenase activity (GO:0030060);; Biological Process: regulation of fatty acid beta-oxidation (GO:003…	K00026|0|spen:107001458|K00026 malate dehydrogenase [EC:1.1.1.37] | (RefSeq) malate dehydrogenase, glyoxysomal	[C]	Energy production and conversion	Glyoxisomal malate dehydrogenase {ECO:0000313|EMBL:AAU29200.1} OS=Solanum lycopersicum (Tomato) PE=2 SV=1	glyoxisomal malate dehydrogenase [Solanum lycopersicum]
EVM0001920.1	Molecular Function: peroxidase activity (GO:0004601);;	K00434|0|sot:102579602|K00434 L-ascorbate peroxidase [EC:1.11.1.11] | (RefSeq) putative L-ascorbate peroxidase 6	--	--	Uncharacterized protein {ECO:0000313|EnsemblPlants:PGSC0003DMT400082709} OS=Solanum tuberosum (Potato) PE=3 SV=1	PREDICTED: putative L-ascorbate peroxidase 6 [Nicotiana tomentosiformis]
EVM0001921.1	Molecular Function: sterol 24-C-methyltransferase activity (GO:0003838);; Cellular Component: vacuole (GO:0005773);; Cellular Component: endoplasmic reticulum (GO:0005783);; Biological Process: acetyl-CoA metabolic process (GO:0006084);; Biological Process: polyamine catabolic process (GO:0006598);; Cellular Component: plasmodesma (GO:0009506);; Biological Process: response to wounding (GO:000961…	K00559|0|spen:107008176|K00559 sterol 24-C-methyltransferase [EC:2.1.1.41] | (RefSeq) cycloartenol-C-24-methyltransferase 1	[IR]	--	Uncharacterized protein {ECO:0000313|EnsemblPlants:PGSC0003DMT400017668} OS=Solanum tuberosum (Potato) PE=4 SV=1	PREDICTED: cycloartenol-C-24-methyltransferase 1-like [Solanum tuberosum]
EVM0001947.1	--	K19882|0|sly:101255939|K19882 O-palmitoleoyl-L-serine hydrolase [EC:3.1.1.98] | (RefSeq) pectin acetylesterase 5	[M]	Cell wall/membrane/envelope biogenesis	Uncharacterized protein {ECO:0000313|EnsemblPlants:Solyc10g086480.1.1} OS=Solanum lycopersicum (Tomato) PE=4 SV=1	PREDICTED: protein notum homolog [Solanum lycopersicum]
EVM0001974.3	Biological Process: sulfur amino acid metabolic process (GO:0000096);; Biological Process: glycine catabolic process (GO:0006546);; Biological Process: unsaturated fatty acid biosynthetic process (GO:0006636);; Biological Process: oxidoreduction coenzyme metabolic process (GO:0006733);; Biological Process: vitamin metabolic process (GO:0006766);; Biological Process: cellular amino acid biosynthet…	K00991|0|sot:102588399|K00991 2-C-methyl-D-erythritol 4-phosphate cytidylyltransferase [EC:2.7.7.60] | (RefSeq) 2-C-methyl-D-erythritol 4-phosphate cytidylyltransferase, chloroplastic	--	--	Uncharacterized protein {ECO:0000313|EnsemblPlants:PGSC0003DMT400046906} OS=Solanum tuberosum (Potato) PE=3 SV=1	PREDICTED: 2-C-methyl-D-erythritol 4-phosphate cytidylyltransferase, chloroplastic-like [Solanum tuberosum]
EVM0001982.1	Cellular Component: integral component of membrane (GO:0016021);;	--	--	--	Uncharacterized protein {ECO:0000313|EnsemblPlants:PGSC0003DMT400007063} OS=Solanum tuberosum (Potato) PE=4 SV=1	PREDICTED: uncharacterized protein LOC102602443 [Solanum tuberosum]
EVM0001988.1	--	--	--	--	Uncharacterized protein {ECO:0000313|EMBL:EXC24831.1} OS=Morus notabilis PE=4 SV=1	PREDICTED: uncharacterized protein LOC102590379 [Solanum tuberosum]
EVM0001992.2	--	--	[S]	Function unknown	Uncharacterized protein {ECO:0000313|EnsemblPlants:PGSC0003DMT400040587} OS=Solanum tuberosum (Potato) PE=4 SV=1	PREDICTED: uncharacterized protein LOC102586576 [Solanum tuberosum]
EVM0002024.1	Cellular Component: chloroplast (GO:0009507);; Biological Process: auxin-activated signaling pathway (GO:0009734);; Biological Process: unidimensional cell growth (GO:0009826);; Molecular Function: indole-3-acetic acid amido synthetase activity (GO:0010279);;	K14487|0|sot:102602326|K14487 auxin responsive GH3 gene family | (RefSeq) indole-3-acetic acid-amido synthetase GH3.6-like	--	--	Uncharacterized protein {ECO:0000313|EnsemblPlants:PGSC0003DMT400067353} OS=Solanum tuberosum (Potato) PE=4 SV=1	PREDICTED: indole-3-acetic acid-amido synthetase GH3.6-like [Nicotiana sylvestris]
EVM0002034.1	Molecular Function: copper ion binding (GO:0005507);; Biological Process: plant-type secondary cell wall biogenesis (GO:0009834);; Biological Process: lignin catabolic process (GO:0046274);; Cellular Component: apoplast (GO:0048046);; Molecular Function: hydroquinone:oxygen oxidoreductase activity (GO:0052716);; Biological Process: oxidation-reduction process (GO:0055114);;	K05909|0|sly:101251829|K05909 laccase [EC:1.10.3.2] | (RefSeq) laccase-4-like	[Q]	Secondary metabolites biosynthesis, transport and catabolism	Laccase {ECO:0000256|RuleBase:RU361119} OS=Solanum lycopersicum (Tomato) PE=3 SV=1	PREDICTED: laccase-4-like [Nicotiana sylvestris]
EVM0002064.1	--	K11805|0|sot:102589991|K11805 WD repeat-containing protein 68 | (RefSeq) protein TRANSPARENT TESTA GLABRA 1-like	[S]	Function unknown	Transparent testa glabra 2 {ECO:0000313|EMBL:ACN87316.1} OS=Nicotiana tabacum (Common tobacco) PE=2 SV=1	PREDICTED: protein TRANSPARENT TESTA GLABRA 1 [Nicotiana sylvestris]
EVM0002072.4	Molecular Function: RNA binding (GO:0003723);; Molecular Function: structural constituent of ribosome (GO:0003735);; Cellular Component: mitochondrial small ribosomal subunit (GO:0005763);; Biological Process: DNA-templated transcription, elongation (GO:0006354);; Biological Process: translation (GO:0006412);;	K02952|2.05491e-86|sot:102582667|K02952 small subunit ribosomal protein S13 | (RefSeq) 30S ribosomal protein S13, chloroplastic	[J]	Translation, ribosomal structure and biogenesis	Uncharacterized protein {ECO:0000313|EnsemblPlants:PGSC0003DMT400010548} OS=Solanum tuberosum (Potato) PE=3 SV=1	PREDICTED: 30S ribosomal protein S13, chloroplastic [Nicotiana sylvestris]
EVM0002086.1	Molecular Function: protein serine/threonine kinase activity (GO:0004674);; Molecular Function: ATP binding (GO:0005524);; Biological Process: protein phosphorylation (GO:0006468);; Biological Process: chlorophyll catabolic process (GO:0015996);; Biological Process: regulation of photosynthesis, light reaction (GO:0042548);;	--	[R]	General function prediction only	Uncharacterized protein {ECO:0000313|EnsemblPlants:Solyc12g021280.1.1} OS=Solanum lycopersicum (Tomato) PE=3 SV=1	PREDICTED: serine/threonine-protein kinase STN7, chloroplastic [Solanum lycopersicum]
EVM0002100.2	Molecular Function: monooxygenase activity (GO:0004497);; Molecular Function: iron ion binding (GO:0005506);; Molecular Function: methyltransferase activity (GO:0008168);; Molecular Function: electron transfer activity (GO:0009055);; Molecular Function: oxidoreductase activity, acting on paired donors, with incorporation or reduction of molecular oxygen (GO:0016705);; Molecular Function: heme bin…	--	[Q]	Secondary metabolites biosynthesis, transport and catabolism	Uncharacterized protein {ECO:0000313|EnsemblPlants:PGSC0003DMT400075814} OS=Solanum tuberosum (Potato) PE=4 SV=1	PREDICTED: cytochrome P450 82C4-like [Solanum tuberosum]
EVM0002105.1	--	--	--	--	Uncharacterized protein {ECO:0000313|EnsemblPlants:PGSC0003DMT400001012} OS=Solanum tuberosum (Potato) PE=4 SV=1	PREDICTED: uncharacterized protein LOC101253755 [Solanum lycopersicum]
EVM0002114.1	Molecular Function: ATP binding (GO:0005524);; Biological Process: protein folding (GO:0006457);; Biological Process: response to stress (GO:0006950);; Molecular Function: 2-alkenal reductase [NAD(P)] activity (GO:0032440);; Molecular Function: unfolded protein binding (GO:0051082);; Biological Process: oxidation-reduction process (GO:0055114);;	K03283|0|sot:102588246|K03283 heat shock 70kDa protein 1/8 | (RefSeq) stromal 70 kDa heat shock-related protein, chloroplastic	[O]	Posttranslational modification, protein turnover, chaperones	Uncharacterized protein {ECO:0000313|EnsemblPlants:PGSC0003DMT400064031} OS=Solanum tuberosum (Potato) PE=3 SV=1	PREDICTED: stromal 70 kDa heat shock-related protein, chloroplastic-like [Solanum tuberosum]
EVM0002116.1	--	--	--	--	Uncharacterized protein {ECO:0000313|EnsemblPlants:PGSC0003DMT400046917} OS=Solanum tuberosum (Potato) PE=4 SV=1	PREDICTED: uncharacterized protein LOC102591710 [Solanum tuberosum]
EVM0002137.2	--	--	--	--	Uncharacterized protein {ECO:0000313|EnsemblPlants:Solyc06g073240.2.1} OS=Solanum lycopersicum (Tomato) PE=4 SV=1	PREDICTED: probable carbohydrate esterase At4g34215 [Solanum lycopersicum]
EVM0002156.2	Biological Process: transcription, DNA-templated (GO:0006351);; Biological Process: plastid organization (GO:0009657);; Biological Process: regulation of cellular metabolic process (GO:0031323);; Biological Process: ncRNA metabolic process (GO:0034660);; Biological Process: cellular component biogenesis (GO:0044085);; Biological Process: regulation of macromolecule metabolic process (GO:0060255);…	--	--	--	Uncharacterized protein {ECO:0000313|EnsemblPlants:Solyc10g006330.2.1} OS=Solanum lycopersicum (Tomato) PE=4 SV=1	PREDICTED: uncharacterized protein LOC101255738 [Solanum lycopersicum]
EVM0002165.2	--	--	--	--	Uncharacterized protein {ECO:0000313|EnsemblPlants:Solyc03g093830.2.1} OS=Solanum lycopersicum (Tomato) PE=4 SV=1	PREDICTED: uncharacterized protein LOC101244466 [Solanum lycopersicum]
EVM0002181.2	Cellular Component: membrane (GO:0016020);;	K09874|1.28494e-31|spen:107010679|K09874 aquaporin NIP | (RefSeq) aquaporin NIP1-1-like	[G]	Carbohydrate transport and metabolism	Uncharacterized protein {ECO:0000313|EnsemblPlants:PGSC0003DMT400073240} OS=Solanum tuberosum (Potato) PE=3 SV=1	hypothetical protein CISIN_1g023184mg [Citrus sinensis]
EVM0002214.5	--	--	--	--	Uncharacterized protein {ECO:0000313|EnsemblPlants:PGSC0003DMT400018400} OS=Solanum tuberosum (Potato) PE=4 SV=1	PREDICTED: uncharacterized protein LOC101251591 [Solanum lycopersicum]
EVM0002236.2	Biological Process: response to superoxide (GO:0000303);; Molecular Function: copper ion binding (GO:0005507);; Molecular Function: ATP binding (GO:0005524);; Cellular Component: endosome (GO:0005768);; Cellular Component: Golgi apparatus (GO:0005794);; Cellular Component: trans-Golgi network (GO:0005802);; Biological Process: protein N-linked glycosylation (GO:0006487);; Biological Process: ATP …	K17686|0|sly:101263483|K17686 Cu+-exporting ATPase [EC:3.6.3.54] | (RefSeq) copper-transporting ATPase RAN1	[P]	Inorganic ion transport and metabolism	Uncharacterized protein {ECO:0000313|EnsemblPlants:Solyc02g068490.2.1} OS=Solanum lycopersicum (Tomato) PE=3 SV=1	PREDICTED: copper-transporting ATPase RAN1 [Solanum lycopersicum]
EVM0002270.1	--	--	--	--	Uncharacterized protein {ECO:0000313|EnsemblPlants:Solyc08g074450.2.1} OS=Solanum lycopersicum (Tomato) PE=4 SV=1	PREDICTED: uncharacterized protein LOC101245279 isoform X2 [Solanum lycopersicum]
EVM0002272.4	Biological Process: protoporphyrinogen IX biosynthetic process (GO:0006782);; Molecular Function: glutamyl-tRNA reductase activity (GO:0008883);; Cellular Component: chloroplast (GO:0009507);; Biological Process: chlorophyll biosynthetic process (GO:0015995);; Molecular Function: NADP binding (GO:0050661);; Biological Process: oxidation-reduction process (GO:0055114);;	K02492|0|sot:102596523|K02492 glutamyl-tRNA reductase [EC:1.2.1.70] | (RefSeq) glutamyl-tRNA reductase 1, chloroplastic	--	--	Glutamyl-tRNA reductase {ECO:0000256|RuleBase:RU000584} (Fragment) OS=Nicotiana tabacum (Common tobacco) PE=2 SV=1	PREDICTED: glutamyl-tRNA reductase 1, chloroplastic-like [Nicotiana tomentosiformis]
EVM0002287.1	--	--	[G]	Carbohydrate transport and metabolism	Uncharacterized protein {ECO:0000313|EnsemblPlants:PGSC0003DMT400058473} OS=Solanum tuberosum (Potato) PE=4 SV=1	PREDICTED: uncharacterized protein At2g37660, chloroplastic [Solanum lycopersicum]
EVM0002343.13	--	--	--	--	Uncharacterized protein {ECO:0000313|EnsemblPlants:Solyc08g075520.2.1} OS=Solanum lycopersicum (Tomato) PE=4 SV=1	PREDICTED: uncharacterized protein LOC101249748 isoform X1 [Solanum lycopersicum]
EVM0002344.1	--	--	--	--	Uncharacterized protein {ECO:0000313|EnsemblPlants:PGSC0003DMT400029808} OS=Solanum tuberosum (Potato) PE=4 SV=1	PREDICTED: transcription factor bHLH147-like isoform X1 [Solanum tuberosum]
EVM0002375.2	Molecular Function: coproporphyrinogen oxidase activity (GO:0004109);; Biological Process: rRNA processing (GO:0006364);; Biological Process: protoporphyrinogen IX biosynthetic process (GO:0006782);; Biological Process: aromatic amino acid family biosynthetic process (GO:0009073);; Cellular Component: chloroplast stroma (GO:0009570);; Biological Process: leaf morphogenesis (GO:0009965);; Biologic…	K00228|0|sly:101260673|K00228 coproporphyrinogen III oxidase [EC:1.3.3.3] | (RefSeq) coproporphyrinogen-III oxidase 1, chloroplastic	[H]	Coenzyme transport and metabolism	Uncharacterized protein {ECO:0000313|EnsemblPlants:Solyc10g005110.2.1} OS=Solanum lycopersicum (Tomato) PE=4 SV=1	PREDICTED: coproporphyrinogen-III oxidase 1, chloroplastic [Solanum lycopersicum]
EVM0002382.1	Molecular Function: transporter activity (GO:0005215);; Biological Process: sodium ion transport (GO:0006814);; Cellular Component: membrane (GO:0016020);; Biological Process: transmembrane transport (GO:0055085);;	K14445|0|sot:102594902|K14445 solute carrier family 13 (sodium-dependent dicarboxylate transporter), member 2/3/5 | (RefSeq) tonoplast dicarboxylate transporter	[P]	Inorganic ion transport and metabolism	Vacuolar malate transmembrane transporter {ECO:0000313|EMBL:AGN75053.1} OS=Solanum lycopersicum (Tomato) PE=2 SV=1	PREDICTED: tonoplast dicarboxylate transporter-like [Solanum tuberosum]
EVM0002480.3	--	--	--	--	Uncharacterized protein {ECO:0000313|EnsemblPlants:PGSC0003DMT400024006} OS=Solanum tuberosum (Potato) PE=4 SV=1	PREDICTED: uncharacterized protein LOC104231074 isoform X2 [Nicotiana sylvestris]
EVM0002481.1	Molecular Function: structural constituent of ribosome (GO:0003735);; Cellular Component: ribosome (GO:0005840);; Biological Process: translation (GO:0006412);; Cellular Component: chloroplast (GO:0009507);;	K02935|1.86138e-102|sly:101253247|K02935 large subunit ribosomal protein L7/L12 | (RefSeq) 50S ribosomal protein L12, chloroplastic	[J]	Translation, ribosomal structure and biogenesis	Uncharacterized protein {ECO:0000313|EnsemblPlants:Solyc02g086730.1.1} OS=Solanum lycopersicum (Tomato) PE=3 SV=1	PREDICTED: 50S ribosomal protein L12, chloroplastic [Solanum lycopersicum]
EVM0002491.1	Molecular Function: magnesium ion binding (GO:0000287);; Molecular Function: pyruvate kinase activity (GO:0004743);; Molecular Function: ATP binding (GO:0005524);; Cellular Component: cytoplasm (GO:0005737);; Biological Process: glycolytic process (GO:0006096);; Biological Process: phosphorylation (GO:0016310);; Molecular Function: potassium ion binding (GO:0030955);;	K00873|0|sot:102596468|K00873 pyruvate kinase [EC:2.7.1.40] | (RefSeq) pyruvate kinase, cytosolic isozyme	[G]	Carbohydrate transport and metabolism	Pyruvate kinase {ECO:0000256|RuleBase:RU000504} OS=Solanum tuberosum (Potato) PE=3 SV=1	PREDICTED: pyruvate kinase, cytosolic isozyme [Nicotiana sylvestris]
EVM0002494.2	Molecular Function: nucleotide binding (GO:0000166);; Molecular Function: protein kinase activity (GO:0004672);; Biological Process: phosphorylation (GO:0016310);;	K14498|1.3159e-175|sot:102580461|K14498 serine/threonine-protein kinase SRK2 [EC:2.7.11.1] | (RefSeq) SnRK2.7; serine/threonine-protein kinase SAPK1-like	[T]	Signal transduction mechanisms	Sucrose non-fermenting 1-related protein kinase 2 family member {ECO:0000313|EMBL:AFR68944.1} OS=Solanum tuberosum (Potato) PE=2 SV=1	PREDICTED: serine/threonine-protein kinase SAPK1-like [Nicotiana sylvestris]
EVM0002497.1	Molecular Function: protein serine/threonine phosphatase activity (GO:0004722);; Cellular Component: nucleolus (GO:0005730);; Biological Process: protein dephosphorylation (GO:0006470);; Cellular Component: protein serine/threonine phosphatase complex (GO:0008287);; Cellular Component: chloroplast stroma (GO:0009570);; Cellular Component: thylakoid (GO:0009579);; Biological Process: photosyntheti…	K04457|0|spen:107014612|K04457 protein phosphatase 1A [EC:3.1.3.16] | (RefSeq) protein phosphatase 2C 57	[T]	Signal transduction mechanisms	Uncharacterized protein {ECO:0000313|EnsemblPlants:PGSC0003DMT400047713} OS=Solanum tuberosum (Potato) PE=3 SV=1	PREDICTED: protein phosphatase 2C 57 [Nicotiana sylvestris]
EVM0002501.2	Biological Process: cellular process (GO:0009987);; Biological Process: biological_process (GO:0044699);;	--	--	--	Uncharacterized protein {ECO:0000313|EnsemblPlants:PGSC0003DMT400043138} OS=Solanum tuberosum (Potato) PE=4 SV=1	PREDICTED: protein DOWNSTREAM OF FLC-like [Nicotiana sylvestris]
EVM0002508.1	Biological Process: response to osmotic stress (GO:0006970);; Biological Process: response to heat (GO:0009408);; Biological Process: response to water deprivation (GO:0009414);; Cellular Component: chloroplast thylakoid membrane (GO:0009535);; Molecular Function: zeaxanthin epoxidase [overall] activity (GO:0009540);; Biological Process: abscisic acid biosynthetic process (GO:0009688);; Biologica…	K09838|0|sly:544162|K09838 zeaxanthin epoxidase [EC:1.14.15.21] | (RefSeq) ZEP, ZE; zeaxanthin epoxidase, chloroplastic	[CR]	--	Zeaxanthin epoxidase, chloroplastic {ECO:0000256|PIRNR:PIRNR036989} OS=Solanum tuberosum (Potato) PE=4 SV=1	PREDICTED: zeaxanthin epoxidase, chloroplastic [Nicotiana sylvestris]
EVM0002527.1	--	K08511|9.18572e-160|spen:107029275|K08511 vesicle-associated membrane protein 72 | (RefSeq) vesicle-associated membrane protein 722	[U]	Intracellular trafficking, secretion, and vesicular transport	Uncharacterized protein {ECO:0000313|EnsemblPlants:Solyc09g061620.2.1} OS=Solanum lycopersicum (Tomato) PE=4 SV=1	PREDICTED: vesicle-associated membrane protein 722 [Solanum lycopersicum]
EVM0002557.4	Molecular Function: binding (GO:0005488);;	--	--	--	Uncharacterized protein {ECO:0000313|EnsemblPlants:PGSC0003DMT400011598} OS=Solanum tuberosum (Potato) PE=4 SV=1	PREDICTED: myb family transcription factor APL-like isoform X1 [Solanum tuberosum]
EVM0002576.2	Cellular Component: photosystem I (GO:0009522);; Cellular Component: photosystem II (GO:0009523);; Cellular Component: chloroplast thylakoid membrane (GO:0009535);; Biological Process: photosynthesis, light harvesting (GO:0009765);; Cellular Component: integral component of membrane (GO:0016021);; Molecular Function: chlorophyll binding (GO:0016168);; Biological Process: protein-chromophore linka…	K08908|0|sot:102594790|K08908 light-harvesting complex I chlorophyll a/b binding protein 2 | (RefSeq) chlorophyll a-b binding protein 7, chloroplastic	--	--	Chlorophyll a/b-binding protein type II {ECO:0000313|EMBL:EEE84114.1} OS=Populus trichocarpa (Western balsam poplar) PE=4 SV=1	PREDICTED: chlorophyll a-b binding protein 7, chloroplastic-like [Solanum tuberosum]
EVM0002578.1	Molecular Function: structural constituent of ribosome (GO:0003735);; Cellular Component: ribosome (GO:0005840);; Biological Process: translation (GO:0006412);; Cellular Component: chloroplast thylakoid membrane (GO:0009535);; Biological Process: thylakoid membrane organization (GO:0010027);; Molecular Function: rRNA binding (GO:0019843);; Biological Process: ribosome biogenesis (GO:0042254);;	K02990|4.83657e-57|spen:107028872|K02990 small subunit ribosomal protein S6 | (RefSeq) 30S ribosomal protein S6 alpha, chloroplastic	--	--	Uncharacterized protein {ECO:0000313|EnsemblPlants:Solyc08g082690.2.1} OS=Solanum lycopersicum (Tomato) PE=3 SV=1	PREDICTED: 30S ribosomal protein S6 alpha, chloroplastic-like [Nicotiana sylvestris]
EVM0002623.2	--	--	--	--	Uncharacterized protein {ECO:0000313|EnsemblPlants:PGSC0003DMT400016541} OS=Solanum tuberosum (Potato) PE=4 SV=1	PREDICTED: uncharacterized protein LOC102585574 isoform X1 [Solanum tuberosum]
EVM0002626.1	Cellular Component: plasma membrane (GO:0005886);;	--	--	--	Uncharacterized protein {ECO:0000313|EnsemblPlants:PGSC0003DMT400063737} OS=Solanum tuberosum (Potato) PE=4 SV=1	PREDICTED: uncharacterized protein LOC101261459 isoform X2 [Solanum lycopersicum]
EVM0002652.1	--	--	--	--	Uncharacterized protein {ECO:0000313|EnsemblPlants:PGSC0003DMT400009462} OS=Solanum tuberosum (Potato) PE=4 SV=1	PREDICTED: uncharacterized protein LOC104227724 [Nicotiana sylvestris]
EVM0002661.2	Molecular Function: protein binding (GO:0005515);;	--	--	--	Uncharacterized protein {ECO:0000313|EnsemblPlants:PGSC0003DMT400015739} OS=Solanum tuberosum (Potato) PE=4 SV=1	PREDICTED: uncharacterized protein LOC102593758 [Solanum tuberosum]
EVM0002668.1	Cellular Component: photosystem II (GO:0009523);; Cellular Component: chloroplast thylakoid membrane (GO:0009535);; Biological Process: photosynthesis, light harvesting (GO:0009765);; Cellular Component: integral component of membrane (GO:0016021);; Molecular Function: chlorophyll binding (GO:0016168);; Biological Process: protein-chromophore linkage (GO:0018298);;	K08917|1.3079e-168|spen:107026607|K08917 light-harvesting complex II chlorophyll a/b binding protein 6 | (RefSeq) chlorophyll a-b binding protein CP24 10A, chloroplastic	--	--	Chloroplast pigment-binding protein CP24 {ECO:0000313|EMBL:ABG73416.1} OS=Nicotiana tabacum (Common tobacco) PE=2 SV=1	PREDICTED: chlorophyll a-b binding protein CP24 10A, chloroplastic-like [Nicotiana sylvestris]
EVM0002684.3	Molecular Function: monooxygenase activity (GO:0004497);; Molecular Function: iron ion binding (GO:0005506);; Molecular Function: electron transfer activity (GO:0009055);; Molecular Function: oxidoreductase activity, acting on paired donors, with incorporation or reduction of molecular oxygen (GO:0016705);; Molecular Function: heme binding (GO:0020037);; Biological Process: oxidation-reduction pr…	--	[QI]	--	Uncharacterized protein {ECO:0000313|EnsemblPlants:Solyc04g080650.2.1} OS=Solanum lycopersicum (Tomato) PE=3 SV=1	PREDICTED: abscisic acid 8&apos;-hydroxylase 2 isoform X1 [Solanum lycopersicum]
EVM0002688.2	--	--	--	--	Uncharacterized protein {ECO:0000313|EnsemblPlants:Solyc11g006410.1.1} OS=Solanum lycopersicum (Tomato) PE=4 SV=1	PREDICTED: uncharacterized protein LOC101257721 [Solanum lycopersicum]
EVM0002718.2	Biological Process: maltose metabolic process (GO:0000023);; Biological Process: MAPK cascade (GO:0000165);; Biological Process: sucrose biosynthetic process (GO:0005986);; Biological Process: pentose-phosphate shunt (GO:0006098);; Biological Process: rRNA processing (GO:0006364);; Biological Process: protein targeting to membrane (GO:0006612);; Biological Process: response to cold (GO:0009409);;…	K01100|0|spen:107020395|K01100 sedoheptulose-bisphosphatase [EC:3.1.3.37] | (RefSeq) sedoheptulose-1,7-bisphosphatase, chloroplastic	[G]	Carbohydrate transport and metabolism	Uncharacterized protein {ECO:0000313|EnsemblPlants:Solyc05g052600.2.1} OS=Solanum lycopersicum (Tomato) PE=2 SV=1	chloroplast sedoheptulose-1,7-bisphosphatase [Solanum lycopersicum]
EVM0002721.2	Biological Process: glycerol ether metabolic process (GO:0006662);; Biological Process: water transport (GO:0006833);; Molecular Function: enzyme activator activity (GO:0008047);; Molecular Function: electron transfer activity (GO:0009055);; Cellular Component: chloroplast stroma (GO:0009570);; Biological Process: response to salt stress (GO:0009651);; Biological Process: response to fructose (GO…	--	[O]	Posttranslational modification, protein turnover, chaperones	Uncharacterized protein {ECO:0000313|EnsemblPlants:PGSC0003DMT400042164} OS=Solanum tuberosum (Potato) PE=4 SV=1	PREDICTED: thioredoxin X, chloroplastic-like [Solanum tuberosum]
EVM0002761.2	Molecular Function: nucleotide binding (GO:0000166);; Molecular Function: L-iditol 2-dehydrogenase activity (GO:0003939);; Cellular Component: cytosol (GO:0005829);; Molecular Function: zinc ion binding (GO:0008270);; Cellular Component: plasmodesma (GO:0009506);; Biological Process: oxidation-reduction process (GO:0055114);;	K00008|0|spen:107007808|K00008 L-iditol 2-dehydrogenase [EC:1.1.1.14] | (RefSeq) sorbitol dehydrogenase	[Q]	Secondary metabolites biosynthesis, transport and catabolism	Uncharacterized protein {ECO:0000313|EnsemblPlants:Solyc01g006510.2.1} OS=Solanum lycopersicum (Tomato) PE=2 SV=1	PREDICTED: sorbitol dehydrogenase-like [Solanum tuberosum]
EVM0002763.1	Molecular Function: binding (GO:0005488);; Biological Process: response to hormone (GO:0009725);; Biological Process: response to oxygen-containing compound (GO:1901700);;	K09422|4.14008e-161|spen:107028164|K09422 myb proto-oncogene protein, plant | (RefSeq) transcription factor MYB108-like	[K]	Transcription	Uncharacterized protein {ECO:0000313|EnsemblPlants:Solyc01g057910.2.1} OS=Solanum lycopersicum (Tomato) PE=4 SV=1	PREDICTED: transcription factor MYB108-like [Solanum lycopersicum]
EVM0002769.5	Cellular Component: nucleus (GO:0005634);; Biological Process: regulation of transcription, DNA-templated (GO:0006355);; Biological Process: auxin-activated signaling pathway (GO:0009734);; Molecular Function: protein dimerization activity (GO:0046983);;	K14484|8.31889e-156|sot:102585218|K14484 auxin-responsive protein IAA | (RefSeq) auxin-responsive protein IAA26	--	--	Auxin-responsive protein {ECO:0000256|RuleBase:RU004549} OS=Solanum tuberosum (Potato) PE=3 SV=1	PREDICTED: auxin-responsive protein IAA26-like [Solanum tuberosum]
EVM0002777.1	--	--	--	--	Uncharacterized protein {ECO:0000313|EnsemblPlants:Solyc02g087890.2.1} OS=Solanum lycopersicum (Tomato) PE=4 SV=1	PREDICTED: uncharacterized protein LOC104586777 [Nelumbo nucifera]
EVM0002827.2	Molecular Function: aspartic-type endopeptidase activity (GO:0004190);; Biological Process: proteolysis (GO:0006508);;	--	[O]	Posttranslational modification, protein turnover, chaperones	41 kD chloroplast nucleoid DNA binding protein (CND41) {ECO:0000313|EMBL:BAC22609.1} OS=Nicotiana sylvestris (Wood tobacco) PE=3 SV=1	PREDICTED: protein ASPARTIC PROTEASE IN GUARD CELL 2-like [Nicotiana sylvestris]
EVM0002833.3	--	--	--	--	Uncharacterized protein {ECO:0000313|EnsemblPlants:PGSC0003DMT400000335} OS=Solanum tuberosum (Potato) PE=4 SV=1	PREDICTED: uncharacterized protein LOC102583131 [Solanum tuberosum]
EVM0002849.2	Biological Process: cytokinesis by cell plate formation (GO:0000911);; Cellular Component: extracellular region (GO:0005576);; Cellular Component: plant-type cell wall (GO:0009505);; Cellular Component: plasmodesma (GO:0009506);; Biological Process: plant-type cell wall organization (GO:0009664);; Biological Process: cell wall modification (GO:0042545);; Biological Process: response to other orga…	--	--	--	Osmotin-like protein {ECO:0000313|EMBL:AIE54288.1} OS=Nicotiana tabacum (Common tobacco) PE=2 SV=1	PREDICTED: osmotin-like protein [Nicotiana tomentosiformis]
EVM0002850.1	Biological Process: maltose metabolic process (GO:0000023);; Biological Process: pentose-phosphate shunt (GO:0006098);; Cellular Component: chloroplast thylakoid membrane (GO:0009535);; Biological Process: chloroplast relocation (GO:0009902);; Biological Process: thylakoid membrane organization (GO:0010027);; Biological Process: cytochrome b6f complex assembly (GO:0010190);; Biological Process: p…	--	--	--	Uncharacterized protein {ECO:0000313|EnsemblPlants:PGSC0003DMT400058232} OS=Solanum tuberosum (Potato) PE=4 SV=1	PREDICTED: uncharacterized protein LOC104108751 [Nicotiana tomentosiformis]
EVM0002852.4	Biological Process: very long-chain fatty acid metabolic process (GO:0000038);; Molecular Function: nucleotide binding (GO:0000166);; Molecular Function: iron ion binding (GO:0005506);; Cellular Component: plasma membrane (GO:0005886);; Biological Process: fatty acid biosynthetic process (GO:0006633);; Biological Process: cuticle hydrocarbon biosynthetic process (GO:0006723);; Biological Process:…	--	--	--	Uncharacterized protein {ECO:0000313|EnsemblPlants:Solyc07g006300.2.1} OS=Solanum lycopersicum (Tomato) PE=4 SV=1	PREDICTED: protein ECERIFERUM 3-like [Nicotiana sylvestris]
EVM0002864.2	Biological Process: rRNA processing (GO:0006364);;	K02834|9.18014e-136|sly:101268810|K02834 ribosome-binding factor A | (RefSeq) probable ribosome-binding factor A, chloroplastic	--	--	Uncharacterized protein {ECO:0000313|EnsemblPlants:Solyc01g110550.2.1} OS=Solanum lycopersicum (Tomato) PE=3 SV=1	PREDICTED: probable ribosome-binding factor A, chloroplastic [Solanum lycopersicum]
EVM0002866.2	--	--	--	--	Uncharacterized protein {ECO:0000313|EnsemblPlants:Solyc10g050450.1.1} OS=Solanum lycopersicum (Tomato) PE=4 SV=1	PREDICTED: uncharacterized protein LOC101250348 [Solanum lycopersicum]
EVM0002871.1	--	--	--	--	Uncharacterized protein {ECO:0000313|EnsemblPlants:Solyc01g097160.2.1} OS=Solanum lycopersicum (Tomato) PE=4 SV=1	PREDICTED: uncharacterized protein LOC101257708 [Solanum lycopersicum]
EVM0002890.1	--	--	--	--	Lysine-rich protein {ECO:0000313|EMBL:ABY71635.1} OS=Capsicum frutescens (Cayenne pepper) PE=2 SV=1	lysine-rich protein [Capsicum frutescens]
EVM0002907.3	Biological Process: chlorophyll cycle (GO:0033354);; Molecular Function: coenzyme F420 hydrogenase activity (GO:0050454);; Molecular Function: 7-hydroxymethyl chlorophyll a reductase activity (GO:0090415);;	K18010|0|sot:102587437|K18010 7-hydroxymethyl chlorophyll a reductase [EC:1.17.7.2] | (RefSeq) 7-hydroxymethyl chlorophyll a reductase, chloroplastic	--	--	Uncharacterized protein {ECO:0000313|EnsemblPlants:Solyc09g091100.2.1} OS=Solanum lycopersicum (Tomato) PE=4 SV=1	PREDICTED: 7-hydroxymethyl chlorophyll a reductase, chloroplastic-like [Solanum tuberosum]
EVM0002942.2	--	--	--	--	Uncharacterized protein {ECO:0000313|EnsemblPlants:Solyc04g007950.2.1} OS=Solanum lycopersicum (Tomato) PE=4 SV=1	PREDICTED: cysteine-rich repeat secretory protein 12-like [Nicotiana sylvestris]
EVM0002955.2	Molecular Function: binding (GO:0005488);;	K09422|8.56518e-137|sot:102593787|K09422 myb proto-oncogene protein, plant | (RefSeq) protein ODORANT1-like	[K]	Transcription	Uncharacterized protein {ECO:0000313|EnsemblPlants:Solyc04g014470.2.1} OS=Solanum lycopersicum (Tomato) PE=4 SV=1	PREDICTED: protein ODORANT1-like [Solanum tuberosum]
EVM0002964.1	--	--	--	--	Uncharacterized protein {ECO:0000313|EnsemblPlants:PGSC0003DMT400074142} OS=Solanum tuberosum (Potato) PE=4 SV=1	PREDICTED: zinc finger protein CONSTANS-LIKE 9-like isoform X1 [Solanum tuberosum]
EVM0003005.1	Molecular Function: 1,4-dihydroxy-2-naphthoyl-CoA synthase activity (GO:0008935);; Biological Process: menaquinone biosynthetic process (GO:0009234);;	K01661|0|spen:107020706|K01661 naphthoate synthase [EC:4.1.3.36] | (RefSeq) 1,4-dihydroxy-2-naphthoyl-CoA synthase, peroxisomal	[I]	Lipid transport and metabolism	Uncharacterized protein {ECO:0000313|EnsemblPlants:Solyc05g005180.2.1} OS=Solanum lycopersicum (Tomato) PE=3 SV=1	PREDICTED: 1,4-Dihydroxy-2-naphthoyl-CoA synthase, peroxisomal [Solanum lycopersicum]
EVM0003019.1	Cellular Component: plasma membrane (GO:0005886);; Biological Process: carbohydrate transport (GO:0008643);; Cellular Component: integral component of membrane (GO:0016021);;	K15382|0|spen:107015221|K15382 solute carrier family 50 (sugar transporter) | (RefSeq) bidirectional sugar transporter N3-like	[R]	General function prediction only	Sugar transporter SWEET {ECO:0000256|RuleBase:RU910715} OS=Solanum lycopersicum (Tomato) PE=3 SV=1	PREDICTED: bidirectional sugar transporter SWEET12-like [Nicotiana tomentosiformis]
EVM0003032.3	--	--	--	--	Uncharacterized protein {ECO:0000313|EnsemblPlants:PGSC0003DMT400061819} OS=Solanum tuberosum (Potato) PE=4 SV=1	PREDICTED: beta-carotene isomerase D27, chloroplastic [Nicotiana sylvestris]
EVM0003038.1	--	--	--	--	Uncharacterized protein {ECO:0000313|EnsemblPlants:PGSC0003DMT400017167} OS=Solanum tuberosum (Potato) PE=4 SV=1	PREDICTED: uncharacterized protein LOC104087903 isoform X1 [Nicotiana tomentosiformis]
EVM0003039.1	Molecular Function: peptide-methionine (S)-S-oxide reductase activity (GO:0008113);; Cellular Component: chloroplast (GO:0009507);; Cellular Component: photosystem II (GO:0009523);; Biological Process: photosynthesis (GO:0015979);; Biological Process: oxidation-reduction process (GO:0055114);;	K02721|1.61752e-75|sot:102581428|K02721 photosystem II PsbW protein | (RefSeq) photosystem II reaction center W protein, chloroplastic	--	--	Uncharacterized protein {ECO:0000313|EnsemblPlants:PGSC0003DMT400019490} OS=Solanum tuberosum (Potato) PE=4 SV=1	PREDICTED: photosystem II reaction center W protein, chloroplastic-like [Solanum tuberosum]
EVM0003097.1	Molecular Function: catalytic activity (GO:0003824);; Biological Process: metabolic process (GO:0008152);;	--	--	--	Uncharacterized protein {ECO:0000313|EnsemblPlants:PGSC0003DMT400041614} OS=Solanum tuberosum (Potato) PE=4 SV=1	PREDICTED: uncharacterized protein LOC101247977 [Solanum lycopersicum]
EVM0003100.1	Biological Process: floral organ abscission (GO:0010227);;	--	--	--	Uncharacterized protein {ECO:0000313|EnsemblPlants:PGSC0003DMT400052536} OS=Solanum tuberosum (Potato) PE=4 SV=1	PREDICTED: uncharacterized protein LOC104236994 [Nicotiana sylvestris]
EVM0003103.2	Cellular Component: cytoplasm (GO:0005737);; Cellular Component: intracellular membrane-bounded organelle (GO:0043231);;	K08770|7.43619e-107|pper:PRUPE_ppa009116mg|K08770 ubiquitin C | (RefSeq) hypothetical protein	[OR]	--	Uncharacterized protein {ECO:0000313|EnsemblPlants:OB04G33010.1} OS=Oryza brachyantha PE=4 SV=1	putative ubiquitin family protein, partial [Zea mays]
EVM0003105.1	Cellular Component: mitochondrion (GO:0005739);; Biological Process: response to cold (GO:0009409);; Biological Process: response to water deprivation (GO:0009414);; Biological Process: response to abscisic acid (GO:0009737);; Biological Process: hyperosmotic salinity response (GO:0042538);;	--	--	--	Uncharacterized protein {ECO:0000313|EnsemblPlants:PGSC0003DMT400057442} OS=Solanum tuberosum (Potato) PE=4 SV=1	PREDICTED: uncharacterized protein LOC102602141 [Solanum tuberosum]
EVM0003111.2	Molecular Function: nucleic acid binding (GO:0003676);; Molecular Function: ATP binding (GO:0005524);; Molecular Function: ATP-dependent helicase activity (GO:0008026);; Biological Process: pyrimidine ribonucleotide biosynthetic process (GO:0009220);;	K14779|0|sot:102586674|K14779 ATP-dependent RNA helicase DDX52/ROK1 [EC:3.6.4.13] | (RefSeq) DEAD-box ATP-dependent RNA helicase 57	[A]	RNA processing and modification	Uncharacterized protein {ECO:0000313|EnsemblPlants:PGSC0003DMT400004437} OS=Solanum tuberosum (Potato) PE=4 SV=1	PREDICTED: DEAD-box ATP-dependent RNA helicase 57-like [Solanum tuberosum]
EVM0003124.1	Biological Process: pentose-phosphate shunt (GO:0006098);; Biological Process: aromatic amino acid family biosynthetic process (GO:0009073);; Cellular Component: chloroplast stroma (GO:0009570);; Biological Process: iron-sulfur cluster assembly (GO:0016226);; Biological Process: positive regulation of transcription, DNA-templated (GO:0045893);;	--	--	--	Uncharacterized protein {ECO:0000313|EnsemblPlants:Solyc10g007670.2.1} OS=Solanum lycopersicum (Tomato) PE=4 SV=1	PREDICTED: uncharacterized protein LOC104232434 [Nicotiana sylvestris]
EVM0003138.1	Molecular Function: catalytic activity (GO:0003824);; Biological Process: metabolic process (GO:0008152);; Cellular Component: integral component of membrane (GO:0016021);;	--	[V]	Defense mechanisms	Uncharacterized protein {ECO:0000313|EnsemblPlants:PGSC0003DMT400041668} OS=Solanum tuberosum (Potato) PE=4 SV=1	putative 7-transmembrane G-protein-coupled receptor [Solanum chacoense]
EVM0003146.2	--	--	[T]	Signal transduction mechanisms	Uncharacterized protein {ECO:0000313|EnsemblPlants:PGSC0003DMT400067688} OS=Solanum tuberosum (Potato) PE=3 SV=1	PREDICTED: probable receptor-like protein kinase At5g24010 [Nicotiana sylvestris]
EVM0003155.2	Biological Process: metabolic process (GO:0008152);; Molecular Function: oxidoreductase activity (GO:0016491);; Molecular Function: transferase activity, transferring phosphorus-containing groups (GO:0016772);;	--	--	--	Uncharacterized protein {ECO:0000313|EnsemblPlants:Solyc07g063120.2.1} OS=Solanum lycopersicum (Tomato) PE=4 SV=1	PREDICTED: protein SPA1-RELATED 4-like isoform X1 [Nicotiana tomentosiformis]
EVM0003186.1	--	--	--	--	Uncharacterized protein {ECO:0000313|EnsemblPlants:PGSC0003DMT400066542} OS=Solanum tuberosum (Potato) PE=4 SV=1	PREDICTED: uncharacterized protein LOC104088913 [Nicotiana tomentosiformis]
EVM0003192.4	Molecular Function: FMN binding (GO:0010181);; Molecular Function: very-long-chain-(S)-2-hydroxy-acid oxidase activity (GO:0052852);; Molecular Function: long-chain-(S)-2-hydroxy-long-chain-acid oxidase activity (GO:0052853);; Molecular Function: medium-chain-(S)-2-hydroxy-acid oxidase activity (GO:0052854);; Biological Process: oxidation-reduction process (GO:0055114);;	K11517|0|pxb:103945960|K11517 (S)-2-hydroxy-acid oxidase [EC:1.1.3.15] | (RefSeq) peroxisomal (S)-2-hydroxy-acid oxidase-like	[C]	Energy production and conversion	Glycolate oxidase {ECO:0000313|EMBL:ADM26718.1} OS=Nicotiana benthamiana PE=2 SV=1	PREDICTED: peroxisomal (S)-2-hydroxy-acid oxidase [Nicotiana sylvestris]
EVM0003232.1	--	--	--	--	Uncharacterized protein {ECO:0000313|EnsemblPlants:PGSC0003DMT400029400} OS=Solanum tuberosum (Potato) PE=4 SV=1	PREDICTED: uncharacterized protein LOC102602617 isoform X1 [Solanum tuberosum]
EVM0003247.2	Biological Process: response to hormone (GO:0009725);;	K09422|2.98653e-139|sot:102587827|K09422 myb proto-oncogene protein, plant | (RefSeq) transcription factor MYB108-like	[K]	Transcription	Uncharacterized protein {ECO:0000313|EnsemblPlants:PGSC0003DMT400011748} OS=Solanum tuberosum (Potato) PE=4 SV=1	PREDICTED: transcription factor MYB21-like [Solanum tuberosum]
EVM0003271.6	Biological Process: maltose metabolic process (GO:0000023);; Biological Process: plasma membrane pyruvate transport (GO:0006849);; Molecular Function: bile acid:sodium symporter activity (GO:0008508);; Cellular Component: chloroplast thylakoid (GO:0009534);; Cellular Component: chloroplast envelope (GO:0009941);; Cellular Component: integral component of membrane (GO:0016021);; Biological Process…	K03453|0|sot:102605368|K03453 bile acid:Na+ symporter, BASS family | (RefSeq) sodium/pyruvate cotransporter BASS2, chloroplastic	[P]	Inorganic ion transport and metabolism	Uncharacterized protein {ECO:0000313|EnsemblPlants:PGSC0003DMT400003174} OS=Solanum tuberosum (Potato) PE=4 SV=1	PREDICTED: sodium/pyruvate cotransporter BASS2, chloroplastic [Nicotiana sylvestris]
EVM0003280.1	--	K05391|0|sly:101263426|K05391 cyclic nucleotide gated channel, other eukaryote | (RefSeq) cyclic nucleotide-gated ion channel 17	[PT]	--	Uncharacterized protein {ECO:0000313|EnsemblPlants:Solyc07g006510.2.1} OS=Solanum lycopersicum (Tomato) PE=4 SV=1	PREDICTED: probable cyclic nucleotide-gated ion channel 17 [Nicotiana tomentosiformis]
EVM0003282.2	Biological Process: response to osmotic stress (GO:0006970);; Biological Process: response to heat (GO:0009408);; Biological Process: response to water deprivation (GO:0009414);; Cellular Component: chloroplast thylakoid membrane (GO:0009535);; Molecular Function: zeaxanthin epoxidase [overall] activity (GO:0009540);; Biological Process: abscisic acid biosynthetic process (GO:0009688);; Biologica…	K09838|0|spen:107011108|K09838 zeaxanthin epoxidase [EC:1.14.15.21] | (RefSeq) zeaxanthin epoxidase, chloroplastic	[CR]	--	Zeaxanthin epoxidase, chloroplastic {ECO:0000256|PIRNR:PIRNR036989} OS=Solanum lycopersicum (Tomato) PE=2 SV=1	zeaxanthin epoxidase [Lycium barbarum]
EVM0003305.2	Biological Process: transcription, DNA-templated (GO:0006351);;	K09286|2.81707e-54|sot:102580681|K09286 EREBP-like factor | (RefSeq) ERF3; ethylene-responsive transcription factor 4-like	--	--	Ethylene response factor 6b {ECO:0000313|EMBL:BAJ72666.1} OS=Nicotiana tabacum (Common tobacco) PE=4 SV=1	PREDICTED: ethylene-responsive transcription factor 4-like [Nicotiana tomentosiformis]
EVM0003339.1	--	--	--	--	Uncharacterized protein {ECO:0000313|EnsemblPlants:PGSC0003DMT400025342} OS=Solanum tuberosum (Potato) PE=4 SV=1	PREDICTED: vegetative cell wall protein gp1-like [Solanum tuberosum]
EVM0003346.1	--	--	--	--	Uncharacterized protein {ECO:0000313|EnsemblPlants:PGSC0003DMT400054928} OS=Solanum tuberosum (Potato) PE=4 SV=1	--
EVM0003348.1	--	--	--	--	Uncharacterized protein {ECO:0000313|EnsemblPlants:PGSC0003DMT400071220} OS=Solanum tuberosum (Potato) PE=4 SV=1	PREDICTED: uncharacterized protein LOC101257120 isoform X1 [Solanum lycopersicum]
EVM0003402.1	Molecular Function: polygalacturonase activity (GO:0004650);; Cellular Component: extracellular region (GO:0005576);; Biological Process: carbohydrate metabolic process (GO:0005975);;	--	--	--	Uncharacterized protein {ECO:0000313|EnsemblPlants:PGSC0003DMT400081328} OS=Solanum tuberosum (Potato) PE=3 SV=1	PREDICTED: probable polygalacturonase [Nicotiana sylvestris]
EVM0003414.1	Biological Process: potassium ion transport (GO:0006813);; Molecular Function: solute:proton antiporter activity (GO:0015299);; Cellular Component: integral component of membrane (GO:0016021);; Biological Process: transmembrane transport (GO:0055085);;	--	[P]	Inorganic ion transport and metabolism	K+ efflux antiporter 3 {ECO:0000313|EMBL:EOX97308.1} OS=Theobroma cacao (Cacao) PE=4 SV=1	PREDICTED: K(+) efflux antiporter 3, chloroplastic-like isoform X2 [Solanum tuberosum]
EVM0003434.2	Molecular Function: nucleotide binding (GO:0000166);; Molecular Function: RNA binding (GO:0003723);; Molecular Function: metal ion binding (GO:0046872);;	K12872|0|sot:102577515|K12872 pre-mRNA-splicing factor RBM22/SLT11 | (RefSeq) RRM-containing RNA-binding protein-like protein	[R]	General function prediction only	RRM-containing RNA-binding protein-like protein {ECO:0000313|EMBL:ABC01900.1} OS=Solanum tuberosum (Potato) PE=2 SV=1	RRM-containing RNA-binding protein-like protein [Solanum tuberosum]
EVM0003473.5	Molecular Function: iron ion binding (GO:0005506);; Biological Process: fatty acid biosynthetic process (GO:0006633);; Cellular Component: integral component of membrane (GO:0016021);; Biological Process: carotenoid biosynthetic process (GO:0016117);; Molecular Function: oxidoreductase activity (GO:0016491);; Molecular Function: hydrolase activity (GO:0016787);; Cellular Component: chloroplast me…	K15746|1.18915e-170|sot:102591473|K15746 beta-carotene 3-hydroxylase [EC:1.14.13.129] | (RefSeq) CHY2; beta-carotene hydroxylase 1, chloroplastic-like	--	--	Beta-carotene hydroxylase 2 {ECO:0000313|EMBL:ADF28628.1} OS=Solanum tuberosum (Potato) PE=4 SV=1	carotenoid beta-ring hydroxylase 2 [Lycium barbarum]
EVM0003481.1	Molecular Function: magnesium ion binding (GO:0000287);; Molecular Function: pyruvate kinase activity (GO:0004743);; Molecular Function: ATP binding (GO:0005524);; Cellular Component: cytoplasm (GO:0005737);; Biological Process: glycolytic process (GO:0006096);; Biological Process: phosphorylation (GO:0016310);; Molecular Function: potassium ion binding (GO:0030955);;	K00873|0|spen:107017677|K00873 pyruvate kinase [EC:2.7.1.40] | (RefSeq) pyruvate kinase, cytosolic isozyme	[G]	Carbohydrate transport and metabolism	Pyruvate kinase {ECO:0000256|RuleBase:RU000504} OS=Solanum lycopersicum (Tomato) PE=3 SV=1	PREDICTED: pyruvate kinase, cytosolic isozyme [Solanum lycopersicum]
EVM0003483.2	Cellular Component: photosystem I reaction center (GO:0009538);; Biological Process: photosynthesis (GO:0015979);;	K02699|8.41611e-131|sot:102592564|K02699 photosystem I subunit XI | (RefSeq) photosystem I reaction center subunit XI, chloroplastic	--	--	Photosystem I subunit XI {ECO:0000313|EMBL:AAO85557.1} OS=Nicotiana attenuata (Coyote tobacco) PE=2 SV=1	PREDICTED: photosystem I reaction center subunit XI, chloroplastic-like [Nicotiana tomentosiformis]
EVM0003491.1	--	--	--	--	Uncharacterized protein {ECO:0000313|EnsemblPlants:PGSC0003DMT400034588} OS=Solanum tuberosum (Potato) PE=4 SV=1	PREDICTED: uncharacterized protein LOC104210918 [Nicotiana sylvestris]
EVM0003519.2	Biological Process: biosynthetic process (GO:0009058);; Molecular Function: strictosidine synthase activity (GO:0016844);;	--	[R]	General function prediction only	Uncharacterized protein {ECO:0000313|EnsemblPlants:Solyc05g025810.2.1} OS=Solanum lycopersicum (Tomato) PE=4 SV=1	PREDICTED: protein YLS2-like isoform X1 [Nicotiana sylvestris]
EVM0003521.1	Cellular Component: intracellular (GO:0005622);; Molecular Function: metal ion binding (GO:0046872);;	--	[R]	General function prediction only	Uncharacterized protein {ECO:0000313|EnsemblPlants:PGSC0003DMT400018308} OS=Solanum tuberosum (Potato) PE=4 SV=1	PREDICTED: protein TRANSPARENT TESTA 1 [Nicotiana sylvestris]
EVM0003527.2	--	--	--	--	Uncharacterized protein {ECO:0000313|EnsemblPlants:Solyc12g015630.1.1} OS=Solanum lycopersicum (Tomato) PE=4 SV=1	PREDICTED: uncharacterized protein LOC104088621 [Nicotiana tomentosiformis]
EVM0003544.1	Molecular Function: methylmalonate-semialdehyde dehydrogenase (acylating) activity (GO:0004491);; Biological Process: oxidation-reduction process (GO:0055114);;	K00140|0|sot:102600700|K00140 malonate-semialdehyde dehydrogenase (acetylating) / methylmalonate-semialdehyde dehydrogenase [EC:1.2.1.18 1.2.1.27] | (RefSeq) methylmalonate-semialdehyde dehydrogenase [acylating], mitochondrial	[EG]	--	Uncharacterized protein {ECO:0000313|EnsemblPlants:PGSC0003DMT400027691} OS=Solanum tuberosum (Potato) PE=3 SV=1	PREDICTED: methylmalonate-semialdehyde dehydrogenase [acylating], mitochondrial [Solanum lycopersicum]
EVM0003554.1	Molecular Function: protein serine/threonine kinase activity (GO:0004674);; Molecular Function: ATP binding (GO:0005524);; Biological Process: protein phosphorylation (GO:0006468);;	--	[T]	Signal transduction mechanisms	Uncharacterized protein {ECO:0000313|EnsemblPlants:PGSC0003DMT400078652} OS=Solanum tuberosum (Potato) PE=4 SV=1	PREDICTED: proline-rich receptor-like protein kinase PERK2-like [Solanum tuberosum]
EVM0003557.1	--	--	--	--	Uncharacterized protein {ECO:0000313|EnsemblPlants:PGSC0003DMT400076637} OS=Solanum tuberosum (Potato) PE=4 SV=1	PREDICTED: uncharacterized protein LOC102593771 [Solanum tuberosum]
EVM0003564.1	Molecular Function: oxidoreductase activity (GO:0016491);; Biological Process: oxidation-reduction process (GO:0055114);;	--	[Q]	Secondary metabolites biosynthesis, transport and catabolism	Uncharacterized protein {ECO:0000313|EnsemblPlants:PGSC0003DMT400040848} OS=Solanum tuberosum (Potato) PE=3 SV=1	PREDICTED: short-chain dehydrogenase TIC 32, chloroplastic-like [Solanum tuberosum]
EVM0003565.2	Cellular Component: chloroplast thylakoid membrane (GO:0009535);; Biological Process: leaf morphogenesis (GO:0009965);; Biological Process: cellular cation homeostasis (GO:0030003);; Biological Process: cell differentiation (GO:0030154);; Molecular Function: heat shock protein binding (GO:0031072);; Biological Process: positive regulation of catalytic activity (GO:0043085);; Biological Process: p…	--	--	--	Uncharacterized protein {ECO:0000313|EnsemblPlants:PGSC0003DMT400049257} OS=Solanum tuberosum (Potato) PE=4 SV=1	PREDICTED: uncharacterized protein LOC104213182 [Nicotiana sylvestris]
EVM0003584.1	Biological Process: transcription, DNA-templated (GO:0006351);;	--	--	--	Uncharacterized protein {ECO:0000313|EnsemblPlants:PGSC0003DMT400073334} OS=Solanum tuberosum (Potato) PE=4 SV=1	PREDICTED: ethylene-responsive transcription factor ERF003-like [Nicotiana tomentosiformis]
EVM0003594.2	--	--	--	--	Uncharacterized protein {ECO:0000313|EnsemblPlants:PGSC0003DMT400064055} OS=Solanum tuberosum (Potato) PE=4 SV=1	PREDICTED: uncharacterized protein LOC102593019 [Solanum tuberosum]
EVM0003603.1	Biological Process: DNA replication (GO:0006260);; Biological Process: transcription, DNA-templated (GO:0006351);; Biological Process: cell cycle (GO:0007049);; Biological Process: regulation of nucleobase-containing compound metabolic process (GO:0019219);; Biological Process: regulation of cellular macromolecule biosynthetic process (GO:2000112);;	--	--	--	Uncharacterized protein {ECO:0000313|EnsemblPlants:PGSC0003DMT400042342} OS=Solanum tuberosum (Potato) PE=4 SV=1	PREDICTED: uncharacterized protein LOC102584941 [Solanum tuberosum]
EVM0003605.1	--	--	--	--	Uncharacterized protein {ECO:0000313|EnsemblPlants:PGSC0003DMT400043061} OS=Solanum tuberosum (Potato) PE=4 SV=1	PREDICTED: uncharacterized protein LOC104085282 [Nicotiana tomentosiformis]
EVM0003622.2	Cellular Component: chloroplast stroma (GO:0009570);; Cellular Component: chloroplast envelope (GO:0009941);; Biological Process: carotenoid biosynthetic process (GO:0016117);; Biological Process: isopentenyl diphosphate biosynthetic process, methylerythritol 4-phosphate pathway (GO:0019288);;	--	--	--	Uncharacterized protein {ECO:0000313|EnsemblPlants:Solyc01g110160.2.1} OS=Solanum lycopersicum (Tomato) PE=4 SV=1	PREDICTED: uncharacterized protein LOC102583684 [Solanum tuberosum]
EVM0003635.2	Cellular Component: vacuole (GO:0005773);; Cellular Component: plasma membrane (GO:0005886);;	--	[R]	General function prediction only	Uncharacterized protein {ECO:0000313|EnsemblPlants:PGSC0003DMT400038836} OS=Solanum tuberosum (Potato) PE=4 SV=1	PREDICTED: probable ADP-ribosylation factor GTPase-activating protein AGD11 [Nicotiana tomentosiformis]
EVM0003658.2	--	--	[I]	Lipid transport and metabolism	Uncharacterized protein {ECO:0000313|EnsemblPlants:PGSC0003DMT400078536} OS=Solanum tuberosum (Potato) PE=4 SV=1	PREDICTED: lipid phosphate phosphatase 2-like [Nicotiana sylvestris]
EVM0003661.3	Biological Process: protoporphyrinogen IX biosynthetic process (GO:0006782);; Molecular Function: glutamyl-tRNA reductase activity (GO:0008883);; Cellular Component: chloroplast (GO:0009507);; Biological Process: chlorophyll biosynthetic process (GO:0015995);; Molecular Function: NADP binding (GO:0050661);; Biological Process: oxidation-reduction process (GO:0055114);;	K02492|0|sot:102596523|K02492 glutamyl-tRNA reductase [EC:1.2.1.70] | (RefSeq) glutamyl-tRNA reductase 1, chloroplastic	--	--	Glutamyl-tRNA reductase {ECO:0000256|RuleBase:RU000584} OS=Solanum tuberosum (Potato) PE=3 SV=1	PREDICTED: glutamyl-tRNA reductase 1, chloroplastic-like [Solanum tuberosum]
EVM0003662.1
EVM0003666.2	Molecular Function: RNA binding (GO:0003723);; Molecular Function: structural constituent of ribosome (GO:0003735);; Cellular Component: nucleus (GO:0005634);; Biological Process: pentose-phosphate shunt (GO:0006098);; Biological Process: DNA-templated transcription, elongation (GO:0006354);; Biological Process: translation (GO:0006412);; Biological Process: aromatic amino acid family biosyntheti…	K02863|9.98285e-171|sot:102605048|K02863 large subunit ribosomal protein L1 | (RefSeq) 50S ribosomal protein L1, chloroplastic	[J]	Translation, ribosomal structure and biogenesis	Uncharacterized protein {ECO:0000313|EnsemblPlants:PGSC0003DMT400017646} OS=Solanum tuberosum (Potato) PE=3 SV=1	PREDICTED: 50S ribosomal protein L1, chloroplastic-like [Solanum tuberosum]
EVM0003692.2	--	K17710|0|sot:102582941|K17710 pentatricopeptide repeat domain-containing protein 1 | (RefSeq) pentatricopeptide repeat-containing protein At2g18940, chloroplastic	[R]	General function prediction only	Uncharacterized protein {ECO:0000313|EnsemblPlants:PGSC0003DMT400010473} OS=Solanum tuberosum (Potato) PE=4 SV=1	PREDICTED: pentatricopeptide repeat-containing protein At2g18940, chloroplastic [Nicotiana tomentosiformis]
EVM0003704.1	Molecular Function: phosphoprotein phosphatase activity (GO:0004721);;	K14497|0|sot:102582408|K14497 protein phosphatase 2C [EC:3.1.3.16] | (RefSeq) probable protein phosphatase 2C 51	[T]	Signal transduction mechanisms	Uncharacterized protein {ECO:0000313|EnsemblPlants:PGSC0003DMT400023517} OS=Solanum tuberosum (Potato) PE=3 SV=1	PREDICTED: probable protein phosphatase 2C 51 [Nicotiana sylvestris]
EVM0003745.4	Molecular Function: guanylate kinase activity (GO:0004385);; Biological Process: purine nucleotide metabolic process (GO:0006163);; Biological Process: phosphorylation (GO:0016310);;	K00942|0|sot:102599782|K00942 guanylate kinase [EC:2.7.4.8] | (RefSeq) guanylate kinase 2-like	[F]	Nucleotide transport and metabolism	Uncharacterized protein {ECO:0000313|EnsemblPlants:PGSC0003DMT400025107} OS=Solanum tuberosum (Potato) PE=3 SV=1	PREDICTED: MAGUK p55 subfamily member 4-like [Solanum tuberosum]
EVM0003751.1	--	--	--	--	Uncharacterized protein {ECO:0000313|EMBL:AFK38015.1} OS=Lotus japonicus (Lotus corniculatus var. japonicus) PE=2 SV=1	PREDICTED: uncharacterized protein LOC104112990 [Nicotiana tomentosiformis]
EVM0003764.1	Molecular Function: protein binding (GO:0005515);; Biological Process: rRNA processing (GO:0006364);; Biological Process: regulation of translation (GO:0006417);; Biological Process: phosphatidylglycerol biosynthetic process (GO:0006655);; Biological Process: G protein-coupled receptor signaling pathway (GO:0007186);; Cellular Component: photosystem II (GO:0009523);; Cellular Component: plastid i…	--	--	--	Uncharacterized protein {ECO:0000313|EnsemblPlants:PGSC0003DMT400047218} OS=Solanum tuberosum (Potato) PE=3 SV=1	PREDICTED: protein THYLAKOID FORMATION1, chloroplastic [Solanum lycopersicum]
EVM0003829.1	Cellular Component: chloroplast thylakoid membrane (GO:0009535);; Biological Process: chloroplast relocation (GO:0009902);; Biological Process: leaf morphogenesis (GO:0009965);; Biological Process: thylakoid membrane organization (GO:0010027);; Biological Process: carotenoid biosynthetic process (GO:0016117);; Biological Process: cell differentiation (GO:0030154);; Biological Process: ncRNA metab…	--	--	--	Uncharacterized protein {ECO:0000313|EnsemblPlants:Solyc01g096660.2.1} (Precursor) OS=Solanum lycopersicum (Tomato) PE=2 SV=1	uncharacterized protein LOC543930 [Solanum lycopersicum]
EVM0003839.1	Biological Process: nucleobase-containing compound metabolic process (GO:0006139);; Cellular Component: chloroplast (GO:0009507);; Cellular Component: membrane (GO:0016020);; Biological Process: photosynthesis, light reaction (GO:0019684);; Biological Process: cellular biosynthetic process (GO:0044249);; Biological Process: cellular macromolecule metabolic process (GO:0044260);; Biological Proces…	--	--	--	Uncharacterized protein {ECO:0000313|EnsemblPlants:PGSC0003DMT400056454} OS=Solanum tuberosum (Potato) PE=4 SV=1	PREDICTED: uncharacterized protein LOC104110640 [Nicotiana tomentosiformis]
EVM0003888.1	--	--	[R]	General function prediction only	Kelch repeat-containing F-box family protein, putative {ECO:0000313|EMBL:AAT40540.1} OS=Solanum demissum (Wild potato) PE=4 SV=1	PREDICTED: F-box/kelch-repeat protein SKIP11-like [Nicotiana sylvestris]
EVM0003898.1	Biological Process: defense response (GO:0006952);; Biological Process: response to biotic stimulus (GO:0009607);;	--	--	--	Putative uncharacterized protein {ECO:0000313|EMBL:CBI26889.3} OS=Vitis vinifera (Grape) PE=4 SV=1	PREDICTED: MLP-like protein 28 [Vitis vinifera]
EVM0003950.2	Molecular Function: monooxygenase activity (GO:0004497);; Molecular Function: protein binding (GO:0005515);; Cellular Component: chloroplast (GO:0009507);; Biological Process: photorespiration (GO:0009853);; Molecular Function: ribulose-bisphosphate carboxylase activity (GO:0016984);; Biological Process: reductive pentose-phosphate cycle (GO:0019253);; Biological Process: oxidation-reduction proc…	K01602|4.98069e-119|sot:102601229|K01602 ribulose-bisphosphate carboxylase small chain [EC:4.1.1.39] | (RefSeq) RBCS-2B, rbcS2b; ribulose bisphosphate carboxylase small chain 2C, chloroplastic	--	--	Ribulose bisphosphate carboxylase small chain {ECO:0000256|RuleBase:RU003627} OS=Nicotiana attenuata (Coyote tobacco) PE=2 SV=1	RecName: Full=Ribulose bisphosphate carboxylase small chain 2A, chloroplastic; Short=RuBisCO small subunit 2A; Flags: Precursor [Solanum tuberosum]
EVM0003958.4	Molecular Function: formate-tetrahydrofolate ligase activity (GO:0004329);; Molecular Function: copper ion binding (GO:0005507);; Molecular Function: ATP binding (GO:0005524);; Cellular Component: cytosol (GO:0005829);; Cellular Component: plasma membrane (GO:0005886);; Biological Process: folic acid-containing compound biosynthetic process (GO:0009396);; Cellular Component: chloroplast (GO:00095…	K01938|0|sly:101265950|K01938 formate--tetrahydrofolate ligase [EC:6.3.4.3] | (RefSeq) formate--tetrahydrofolate ligase	--	--	Uncharacterized protein {ECO:0000313|EnsemblPlants:Solyc01g006280.2.1} OS=Solanum lycopersicum (Tomato) PE=3 SV=1	PREDICTED: formate--tetrahydrofolate ligase [Solanum lycopersicum]
EVM0003987.1	Biological Process: pentose-phosphate shunt (GO:0006098);; Biological Process: rRNA processing (GO:0006364);; Biological Process: unsaturated fatty acid biosynthetic process (GO:0006636);; Biological Process: response to cold (GO:0009409);; Cellular Component: chloroplast thylakoid membrane (GO:0009535);; Cellular Component: chloroplast thylakoid lumen (GO:0009543);; Cellular Component: chloropla…	--	--	--	Uncharacterized protein {ECO:0000313|EnsemblPlants:Solyc12g009600.1.1} OS=Solanum lycopersicum (Tomato) PE=4 SV=1	PREDICTED: thylakoid lumenal 16.5 kDa protein, chloroplastic [Solanum lycopersicum]
EVM0003990.2	Molecular Function: carboxylic ester hydrolase activity (GO:0004091);; Biological Process: lipid metabolic process (GO:0006629);;	--	--	--	Uncharacterized protein {ECO:0000313|EnsemblPlants:Solyc05g043330.2.1} OS=Solanum lycopersicum (Tomato) PE=4 SV=1	PREDICTED: GDSL esterase/lipase At2g04570-like [Nicotiana sylvestris]
EVM0003992.2	Molecular Function: nucleotide binding (GO:0000166);;	K08900|0|sly:101259707|K08900 mitochondrial chaperone BCS1 | (RefSeq) AAA-ATPase At5g17760-like	[O]	Posttranslational modification, protein turnover, chaperones	Uncharacterized protein {ECO:0000313|EnsemblPlants:Solyc02g084910.2.1} OS=Solanum lycopersicum (Tomato) PE=3 SV=1	PREDICTED: uncharacterized protein LOC102597361 [Solanum tuberosum]
EVM0003995.1	Biological Process: drug transmembrane transport (GO:0006855);; Molecular Function: drug transmembrane transporter activity (GO:0015238);; Molecular Function: antiporter activity (GO:0015297);; Cellular Component: membrane (GO:0016020);;	K03327|0|sot:102593116|K03327 multidrug resistance protein, MATE family | (RefSeq) protein DETOXIFICATION 33-like	[R]	General function prediction only	MATE efflux family protein {ECO:0000256|RuleBase:RU004914} OS=Solanum lycopersicum (Tomato) PE=3 SV=1	PREDICTED: protein TRANSPARENT TESTA 12-like [Solanum tuberosum]
EVM0004008.2	Molecular Function: DNA-binding transcription factor activity (GO:0003700);; Cellular Component: nucleus (GO:0005634);; Biological Process: regulation of transcription, DNA-templated (GO:0006355);; Molecular Function: sequence-specific DNA binding (GO:0043565);;	--	--	--	Uncharacterized protein {ECO:0000313|EnsemblPlants:PGSC0003DMT400003980} OS=Solanum tuberosum (Potato) PE=4 SV=1	PREDICTED: WUSCHEL-related homeobox 8-like [Solanum tuberosum]
EVM0004022.2	Molecular Function: protein serine/threonine phosphatase activity (GO:0004722);; Cellular Component: plasma membrane (GO:0005886);; Biological Process: metabolic process (GO:0008152);;	--	[T]	Signal transduction mechanisms	Uncharacterized protein {ECO:0000313|EnsemblPlants:PGSC0003DMT400063756} OS=Solanum tuberosum (Potato) PE=4 SV=1	PREDICTED: probable protein phosphatase 2C 5 [Nicotiana sylvestris]
EVM0004033.1	Cellular Component: chloroplast (GO:0009507);;	--	--	--	Uncharacterized protein {ECO:0000313|EnsemblPlants:PGSC0003DMT400052344} OS=Solanum tuberosum (Potato) PE=4 SV=1	PREDICTED: uncharacterized protein LOC104107777 [Nicotiana tomentosiformis]
EVM0004037.2	--	--	--	--	Uncharacterized protein {ECO:0000313|EMBL:EYU29582.1} OS=Erythranthe guttata (Yellow monkey flower) PE=4 SV=1	PREDICTED: uncharacterized protein LOC104118793 [Nicotiana tomentosiformis]
EVM0004048.1	Molecular Function: oxidoreductase activity (GO:0016491);; Biological Process: oxidation-reduction process (GO:0055114);;	--	[R]	General function prediction only	Uncharacterized protein {ECO:0000313|EMBL:ESQ52421.1} OS=Eutrema salsugineum (Saltwater cress) PE=4 SV=1	PREDICTED: aldo-keto reductase family 4 member C9-like isoform X1 [Nicotiana tomentosiformis]
EVM0004078.1	Molecular Function: oxidoreductase activity, acting on paired donors, with incorporation or reduction of molecular oxygen, 2-oxoglutarate as one donor, and incorporation of one atom each of oxygen into both donors (GO:0016706);; Biological Process: oxidation-reduction process (GO:0055114);;	K05933|0|sly:101266529|K05933 aminocyclopropanecarboxylate oxidase [EC:1.14.17.4] | (RefSeq) 1-aminocyclopropane-1-carboxylate oxidase 5	[QR]	--	Uncharacterized protein {ECO:0000313|EnsemblPlants:Solyc06g060070.2.1} OS=Solanum lycopersicum (Tomato) PE=3 SV=1	PREDICTED: 1-aminocyclopropane-1-carboxylate oxidase 5-like [Nicotiana sylvestris]
EVM0004079.2	Molecular Function: ligase activity (GO:0016874);; Molecular Function: Photinus-luciferin 4-monooxygenase (ATP-hydrolyzing) activity (GO:0047077);; Biological Process: oxidation-reduction process (GO:0055114);;	--	[I]	Lipid transport and metabolism	Uncharacterized protein {ECO:0000313|EnsemblPlants:PGSC0003DMT400039281} OS=Solanum tuberosum (Potato) PE=4 SV=1	PREDICTED: 4-coumarate--CoA ligase-like 9-like [Solanum tuberosum]
EVM0004090.1	Biological Process: cellular aromatic compound metabolic process (GO:0006725);; Molecular Function: ferrous iron binding (GO:0008198);; Molecular Function: zinc ion binding (GO:0008270);; Molecular Function: oxidoreductase activity, acting on single donors with incorporation of molecular oxygen, incorporation of two atoms of oxygen (GO:0016702);; Biological Process: oxidation-reduction process (G…	K15777|0|sot:102602046|K15777 4,5-DOPA dioxygenase extradiol [EC:1.13.11.-] | (RefSeq) 4,5-DOPA dioxygenase extradiol-like	--	--	Uncharacterized protein {ECO:0000313|EnsemblPlants:PGSC0003DMT400092702} OS=Solanum tuberosum (Potato) PE=4 SV=1	PREDICTED: 4,5-DOPA dioxygenase extradiol-like [Solanum tuberosum]
EVM0004095.1	Molecular Function: calcium ion binding (GO:0005509);; Biological Process: pentose-phosphate shunt (GO:0006098);; Biological Process: rRNA processing (GO:0006364);; Cellular Component: chloroplast thylakoid lumen (GO:0009543);; Cellular Component: photosystem II oxygen evolving complex (GO:0009654);; Biological Process: plastid organization (GO:0009657);; Biological Process: stomatal complex morp…	K02717|2.94338e-130|sot:102585358|K02717 photosystem II oxygen-evolving enhancer protein 2 | (RefSeq) psbP-like protein 1, chloroplastic	--	--	Uncharacterized protein {ECO:0000313|EnsemblPlants:PGSC0003DMT400063058} OS=Solanum tuberosum (Potato) PE=4 SV=1	PREDICTED: psbP-like protein 1, chloroplastic [Nicotiana sylvestris]
EVM0004107.1	Molecular Function: glycerol-3-phosphate dehydrogenase [NAD+] activity (GO:0004367);; Biological Process: carbohydrate metabolic process (GO:0005975);; Cellular Component: glycerol-3-phosphate dehydrogenase complex (GO:0009331);; Biological Process: systemic acquired resistance (GO:0009627);; Cellular Component: chloroplast envelope (GO:0009941);; Biological Process: glycerolipid biosynthetic pro…	K00006|5.19732e-168|sly:101253092|K00006 glycerol-3-phosphate dehydrogenase (NAD+) [EC:1.1.1.8] | (RefSeq) glycerol-3-phosphate dehydrogenase [NAD(+)] 2, chloroplastic	[C]	Energy production and conversion	Glycerol-3-phosphate dehydrogenase [NAD(+)] {ECO:0000256|RuleBase:RU361243} OS=Solanum tuberosum (Potato) PE=3 SV=1	PREDICTED: glycerol-3-phosphate dehydrogenase [NAD(+)] 2, chloroplastic isoform X2 [Nicotiana sylvestris]
EVM0004116.2	Molecular Function: zinc ion binding (GO:0008270);;	K16281|6.35091e-106|spen:107027944|K16281 RING-H2 zinc finger protein RHA1 | (RefSeq) E3 ubiquitin-protein ligase RHA1B-like	[O]	Posttranslational modification, protein turnover, chaperones	Uncharacterized protein {ECO:0000313|EnsemblPlants:Solyc08g081370.1.1} OS=Solanum lycopersicum (Tomato) PE=4 SV=1	PREDICTED: E3 ubiquitin-protein ligase RHA1B [Nicotiana sylvestris]
EVM0004140.1	--	--	--	--	Uncharacterized protein {ECO:0000313|EnsemblPlants:PGSC0003DMT400080649} OS=Solanum tuberosum (Potato) PE=4 SV=1	PREDICTED: putative late blight resistance protein homolog R1B-17-like [Solanum tuberosum]
EVM0004142.2	Molecular Function: monooxygenase activity (GO:0004497);; Molecular Function: iron ion binding (GO:0005506);; Molecular Function: electron transfer activity (GO:0009055);; Molecular Function: oxidoreductase activity, acting on paired donors, with incorporation or reduction of molecular oxygen (GO:0016705);; Molecular Function: heme binding (GO:0020037);; Biological Process: oxidation-reduction pr…	--	[Q]	Secondary metabolites biosynthesis, transport and catabolism	Uncharacterized protein {ECO:0000313|EnsemblPlants:Solyc03g096990.2.1} OS=Solanum lycopersicum (Tomato) PE=3 SV=1	PREDICTED: cytochrome P450 89A2-like [Solanum lycopersicum]
EVM0004207.1	Biological Process: nucleobase-containing compound metabolic process (GO:0006139);; Cellular Component: photosystem II (GO:0009523);; Cellular Component: chloroplast thylakoid (GO:0009534);; Biological Process: photosynthesis (GO:0015979);; Biological Process: cellular component organization (GO:0016043);; Cellular Component: thylakoid lumen (GO:0031977);; Biological Process: cellular component b…	K02717|6.27122e-158|sot:102585358|K02717 photosystem II oxygen-evolving enhancer protein 2 | (RefSeq) psbP-like protein 1, chloroplastic	--	--	Uncharacterized protein {ECO:0000313|EnsemblPlants:PGSC0003DMT400063058} OS=Solanum tuberosum (Potato) PE=4 SV=1	PREDICTED: psbP-like protein 1, chloroplastic-like [Solanum tuberosum]
EVM0004210.2	--	K07252|2.01297e-143|sot:102593568|K07252 dolichyldiphosphatase [EC:3.6.1.43] | (RefSeq) lipid phosphate phosphatase epsilon 2, chloroplastic	[I]	Lipid transport and metabolism	Uncharacterized protein {ECO:0000313|EnsemblPlants:PGSC0003DMT400040097} OS=Solanum tuberosum (Potato) PE=4 SV=1	PREDICTED: dolichyldiphosphatase-like [Solanum tuberosum]
EVM0004212.2	--	--	--	--	Uncharacterized protein {ECO:0000313|EnsemblPlants:Solyc11g071810.1.1} OS=Solanum lycopersicum (Tomato) PE=2 SV=1	FAS protein [Solanum lycopersicum]
EVM0004220.2	Molecular Function: secondary active sulfate transmembrane transporter activity (GO:0008271);; Biological Process: sulfate transport (GO:0008272);; Cellular Component: integral component of membrane (GO:0016021);; Biological Process: transmembrane transport (GO:0055085);;	K17471|0|sot:102599294|K17471 sulfate transporter 3 | (RefSeq) probable sulfate transporter 3.3	[P]	Inorganic ion transport and metabolism	Uncharacterized protein {ECO:0000313|EnsemblPlants:PGSC0003DMT400047403} OS=Solanum tuberosum (Potato) PE=4 SV=1	PREDICTED: probable sulfate transporter 3.3 [Nicotiana tomentosiformis]
EVM0004222.2	Cellular Component: cytoplasm (GO:0005737);; Molecular Function: glyceraldehyde-3-phosphate dehydrogenase (NADP+) (non-phosphorylating) activity (GO:0008886);; Biological Process: oxidation-reduction process (GO:0055114);;	K00131|0|sot:102593215|K00131 glyceraldehyde-3-phosphate dehydrogenase (NADP+) [EC:1.2.1.9] | (RefSeq) NADP-dependent glyceraldehyde-3-phosphate dehydrogenase	[C]	Energy production and conversion	Uncharacterized protein {ECO:0000313|EnsemblPlants:PGSC0003DMT400028915} OS=Solanum tuberosum (Potato) PE=3 SV=1	PREDICTED: NADP-dependent glyceraldehyde-3-phosphate dehydrogenase-like isoform X1 [Solanum tuberosum]
EVM0004224.2	Cellular Component: plasma membrane (GO:0005886);; Biological Process: carbohydrate transport (GO:0008643);; Cellular Component: integral component of membrane (GO:0016021);;	K15382|0|spen:107015222|K15382 solute carrier family 50 (sugar transporter) | (RefSeq) bidirectional sugar transporter N3-like	[R]	General function prediction only	Sugar transporter SWEET {ECO:0000256|RuleBase:RU910715} OS=Solanum lycopersicum (Tomato) PE=3 SV=1	PREDICTED: bidirectional sugar transporter N3-like [Nicotiana tomentosiformis]
EVM0004232.1	Biological Process: unsaturated fatty acid biosynthetic process (GO:0006636);; Biological Process: response to cold (GO:0009409);; Molecular Function: oxidoreductase activity, acting on paired donors, with oxidation of a pair of donors resulting in the reduction of molecular oxygen to two molecules of water (GO:0016717);; Cellular Component: chloroplast membrane (GO:0031969);; Molecular Function:…	K10257|0|sot:102597672|K10257 acyl-lipid omega-3 desaturase [EC:1.14.19.25 1.14.19.35 1.14.19.36] | (RefSeq) omega-3 fatty acid desaturase, chloroplastic-like	--	--	Plastid omega-3 fatty acid desaturase {ECO:0000313|EMBL:BAC01274.1} OS=Nicotiana tabacum (Common tobacco) PE=2 SV=1	PREDICTED: omega-3 fatty acid desaturase, chloroplastic [Nicotiana tomentosiformis]
EVM0004234.1	Cellular Component: integral component of peroxisomal membrane (GO:0005779);; Biological Process: pentose-phosphate shunt (GO:0006098);; Biological Process: peroxisome fission (GO:0016559);; Molecular Function: identical protein binding (GO:0042802);;	--	[U]	Intracellular trafficking, secretion, and vesicular transport	Uncharacterized protein {ECO:0000313|EnsemblPlants:PGSC0003DMT400097105} OS=Solanum tuberosum (Potato) PE=4 SV=1	PREDICTED: peroxisomal membrane protein 11B-like [Solanum tuberosum]
EVM0004279.1	Biological Process: RNA methylation (GO:0001510);; Biological Process: pseudouridine synthesis (GO:0001522);; Molecular Function: RNA binding (GO:0003723);; Cellular Component: nucleolus (GO:0005730);; Cellular Component: cytosol (GO:0005829);; Biological Process: purine nucleotide biosynthetic process (GO:0006164);; Biological Process: RNA processing (GO:0006396);; Cellular Component: plasmodesm…	K11131|0|spen:107011233|K11131 H/ACA ribonucleoprotein complex subunit 4 [EC:5.4.99.-] | (RefSeq) H/ACA ribonucleoprotein complex subunit 4	[J]	Translation, ribosomal structure and biogenesis	Uncharacterized protein {ECO:0000313|EnsemblPlants:PGSC0003DMT400018869} OS=Solanum tuberosum (Potato) PE=4 SV=1	PREDICTED: H/ACA ribonucleoprotein complex subunit 4 [Nicotiana tomentosiformis]
EVM0004287.1	Biological Process: calcium ion transport (GO:0006816);; Molecular Function: calcium:proton antiporter activity (GO:0015369);; Cellular Component: integral component of membrane (GO:0016021);; Biological Process: transmembrane transport (GO:0055085);;	K07300|0|sot:102582937|K07300 Ca2+:H+ antiporter | (RefSeq) vacuolar cation/proton exchanger 3	[P]	Inorganic ion transport and metabolism	Uncharacterized protein {ECO:0000313|EnsemblPlants:PGSC0003DMT400030772} OS=Solanum tuberosum (Potato) PE=4 SV=1	PREDICTED: vacuolar cation/proton exchanger 3-like [Solanum tuberosum]
EVM0004295.2	Molecular Function: oxidoreductase activity (GO:0016491);; Biological Process: oxidation-reduction process (GO:0055114);;	--	[GQ]	--	Uncharacterized protein {ECO:0000313|EnsemblPlants:PGSC0003DMT400034501} OS=Solanum tuberosum (Potato) PE=4 SV=1	PREDICTED: uncharacterized oxidoreductase At4g09670-like [Solanum tuberosum]
EVM0004310.2	Molecular Function: DNA binding (GO:0003677);; Biological Process: regulation of transcription, DNA-templated (GO:0006355);;	--	--	--	Uncharacterized protein {ECO:0000313|EnsemblPlants:PGSC0003DMT400047705} OS=Solanum tuberosum (Potato) PE=4 SV=1	PREDICTED: dof zinc finger protein DOF4.6-like [Solanum tuberosum]
EVM0004312.2	--	--	[I]	Lipid transport and metabolism	Uncharacterized protein {ECO:0000313|EnsemblPlants:Solyc10g005740.1.1} OS=Solanum lycopersicum (Tomato) PE=4 SV=1	PREDICTED: phosphatidylinositol/phosphatidylcholine transfer protein SFH13-like isoform X2 [Solanum tuberosum]
EVM0004329.6	Molecular Function: ATP binding (GO:0005524);; Cellular Component: plasma membrane (GO:0005886);; Biological Process: obsolete ATP catabolic process (GO:0006200);; Molecular Function: ATPase activity (GO:0016887);;	--	[Q]	Secondary metabolites biosynthesis, transport and catabolism	Uncharacterized protein {ECO:0000313|EnsemblPlants:Solyc01g006720.2.1} OS=Solanum lycopersicum (Tomato) PE=3 SV=1	PREDICTED: ABC transporter G family member 22-like [Solanum lycopersicum]
EVM0004337.2	--	--	--	--	Uncharacterized protein {ECO:0000313|EnsemblPlants:PGSC0003DMT400001179} OS=Solanum tuberosum (Potato) PE=4 SV=1	PREDICTED: uncharacterized protein LOC104112207 [Nicotiana tomentosiformis]
EVM0004347.1	Biological Process: glycerol ether metabolic process (GO:0006662);; Molecular Function: electron transfer activity (GO:0009055);; Cellular Component: chloroplast stroma (GO:0009570);; Molecular Function: protein disulfide oxidoreductase activity (GO:0015035);; Biological Process: cell redox homeostasis (GO:0045454);;	--	[O]	Posttranslational modification, protein turnover, chaperones	Uncharacterized protein {ECO:0000313|EnsemblPlants:PGSC0003DMT400029694} OS=Solanum tuberosum (Potato) PE=4 SV=1	PREDICTED: thioredoxin-like 3-1, chloroplastic-like [Solanum tuberosum]
EVM0004367.2	Biological Process: maltose metabolic process (GO:0000023);; Cellular Component: cytosol (GO:0005829);; Biological Process: sulfur compound metabolic process (GO:0006790);; Molecular Function: 3'(2'),5'-bisphosphate nucleotidase activity (GO:0008441);; Molecular Function: inositol monophosphate 1-phosphatase activity (GO:0008934);; Cellular Component: chloroplast stroma (GO:0009570);; Biological …	K01092|0|sot:102602013|K01092 myo-inositol-1(or 4)-monophosphatase [EC:3.1.3.25] | (RefSeq) phosphatase IMPL1, chloroplastic	[G]	Carbohydrate transport and metabolism	Uncharacterized protein {ECO:0000313|EnsemblPlants:Solyc02g069010.2.1} OS=Solanum lycopersicum (Tomato) PE=4 SV=1	PREDICTED: phosphatase IMPL1, chloroplastic-like isoform X1 [Solanum tuberosum]
EVM0004394.2	--	--	--	--	Uncharacterized protein {ECO:0000313|EnsemblPlants:Solyc01g080510.2.1} OS=Solanum lycopersicum (Tomato) PE=4 SV=1	PREDICTED: uncharacterized protein At4g15545 [Solanum lycopersicum]
EVM0004413.6	Molecular Function: prephenate dehydratase activity (GO:0004664);; Biological Process: L-phenylalanine biosynthetic process (GO:0009094);; Biological Process: vernalization response (GO:0010048);; Molecular Function: amino acid binding (GO:0016597);; Biological Process: anthocyanin accumulation in tissues in response to UV light (GO:0043481);; Molecular Function: arogenate dehydratase activity (G…	K05359|0|sly:101251350|K05359 arogenate/prephenate dehydratase [EC:4.2.1.91 4.2.1.51] | (RefSeq) arogenate dehydratase/prephenate dehydratase 1, chloroplastic	[E]	Amino acid transport and metabolism	Uncharacterized protein {ECO:0000313|EnsemblPlants:Solyc02g080620.2.1} OS=Solanum lycopersicum (Tomato) PE=4 SV=1	PREDICTED: arogenate dehydratase/prephenate dehydratase 1, chloroplastic [Solanum lycopersicum]
EVM0004416.1	--	--	--	--	Uncharacterized protein {ECO:0000313|EnsemblPlants:Solyc01g068020.2.1} OS=Solanum lycopersicum (Tomato) PE=4 SV=1	PREDICTED: uncharacterized protein LOC104217660 [Nicotiana sylvestris]
EVM0004440.2	Cellular Component: chloroplast thylakoid membrane (GO:0009535);; Cellular Component: photosystem I reaction center (GO:0009538);; Biological Process: photosynthesis (GO:0015979);;	K02693|3.65943e-88|sot:102582873|K02693 photosystem I subunit IV | (RefSeq) photosystem I reaction center subunit IV B, chloroplastic	--	--	Uncharacterized protein {ECO:0000313|EnsemblPlants:PGSC0003DMT400056635} OS=Solanum tuberosum (Potato) PE=4 SV=1	PREDICTED: photosystem I reaction center subunit IV B, chloroplastic-like [Solanum tuberosum]
EVM0004469.1	Molecular Function: oxidoreductase activity, acting on paired donors, with incorporation or reduction of molecular oxygen, 2-oxoglutarate as one donor, and incorporation of one atom each of oxygen into both donors (GO:0016706);; Biological Process: oxidation-reduction process (GO:0055114);;	--	[QR]	--	Uncharacterized protein {ECO:0000313|EnsemblPlants:PGSC0003DMT400044437} OS=Solanum tuberosum (Potato) PE=3 SV=1	PREDICTED: 1-aminocyclopropane-1-carboxylate oxidase homolog [Solanum tuberosum]
EVM0004483.1	--	--	--	--	Uncharacterized protein {ECO:0000313|EnsemblPlants:PGSC0003DMT400002882} OS=Solanum tuberosum (Potato) PE=4 SV=1	PREDICTED: uncharacterized protein LOC102591467 isoform X1 [Solanum tuberosum]
EVM0004535.2	Molecular Function: adenosylmethionine decarboxylase activity (GO:0004014);; Biological Process: S-adenosylmethioninamine biosynthetic process (GO:0006557);; Biological Process: spermine biosynthetic process (GO:0006597);; Biological Process: spermidine biosynthetic process (GO:0008295);; Molecular Function: arginine decarboxylase activity (GO:0008792);;	K01611|0|sot:102589057|K01611 S-adenosylmethionine decarboxylase [EC:4.1.1.50] | (RefSeq) S-adenosylmethionine decarboxylase proenzyme-like	[T]	Signal transduction mechanisms	S-adenosylmethionine decarboxylase proenzyme {ECO:0000256|PIRNR:PIRNR001355} OS=Solanum tuberosum (Potato) PE=3 SV=1	PREDICTED: S-adenosylmethionine decarboxylase proenzyme-like [Solanum tuberosum]
EVM0004541.1	Molecular Function: GTP binding (GO:0005525);; Cellular Component: vacuole (GO:0005773);; Cellular Component: plasma membrane (GO:0005886);; Biological Process: small GTPase mediated signal transduction (GO:0007264);; Biological Process: protein transport (GO:0015031);;	K07874|4.02378e-147|spen:107028559|K07874 Ras-related protein Rab-1A | (RefSeq) GTP-binding protein YPTM2	[TU]	--	Uncharacterized protein {ECO:0000313|EnsemblPlants:Solyc08g078070.2.1} OS=Solanum lycopersicum (Tomato) PE=3 SV=1	PREDICTED: GTP-binding protein YPTM2 [Nicotiana tomentosiformis]
EVM0004546.2	Biological Process: metabolic process (GO:0008152);; Molecular Function: transferase activity, transferring hexosyl groups (GO:0016758);;	--	[GC]	--	UDP-glucose:glucosyltransferase {ECO:0000313|EMBL:BAG80543.1} OS=Lycium barbarum (Matrimony vine) PE=2 SV=1	UDP-glucose:glucosyltransferase [Lycium barbarum]
EVM0004554.2	Cellular Component: photosystem II (GO:0009523);; Biological Process: photosynthesis (GO:0015979);;	--	--	--	Uncharacterized protein {ECO:0000313|EnsemblPlants:PGSC0003DMT400000866} OS=Solanum tuberosum (Potato) PE=4 SV=1	PREDICTED: uncharacterized protein LOC104087928 [Nicotiana tomentosiformis]
EVM0004596.4	--	--	--	--	Uncharacterized protein {ECO:0000313|EnsemblPlants:PGSC0003DMT400071157} OS=Solanum tuberosum (Potato) PE=4 SV=1	PREDICTED: uncharacterized protein LOC104244914 [Nicotiana sylvestris]
EVM0004611.8	Cellular Component: vacuolar membrane (GO:0005774);; Cellular Component: plasma membrane (GO:0005886);; Molecular Function: amino acid transmembrane transporter activity (GO:0015171);; Cellular Component: integral component of membrane (GO:0016021);;	K15015|0|sot:102602953|K15015 solute carrier family 32 (vesicular inhibitory amino acid transporter) | (RefSeq) vacuolar amino acid transporter 1-like	[E]	Amino acid transport and metabolism	Uncharacterized protein {ECO:0000313|EnsemblPlants:PGSC0003DMT400019191} OS=Solanum tuberosum (Potato) PE=4 SV=1	PREDICTED: vacuolar amino acid transporter 1-like [Solanum tuberosum]
EVM0004628.2	Cellular Component: chloroplast thylakoid (GO:0009534);; Molecular Function: isomerase activity (GO:0016853);; Cellular Component: thylakoid lumen (GO:0031977);; Biological Process: cellular protein metabolic process (GO:0044267);;	--	[O]	Posttranslational modification, protein turnover, chaperones	Peptidyl-prolyl cis-trans isomerase {ECO:0000256|RuleBase:RU004231} OS=Solanum tuberosum (Potato) PE=4 SV=1	PREDICTED: peptidyl-prolyl cis-trans isomerase FKBP19, chloroplastic isoform X1 [Nicotiana tomentosiformis]
EVM0004652.1	Biological Process: defense response (GO:0006952);; Cellular Component: cell part (GO:0044464);; Biological Process: multi-organism process (GO:0051704);;	--	--	--	Uncharacterized protein {ECO:0000313|EnsemblPlants:Solyc07g006380.2.1} (Precursor) OS=Solanum lycopersicum (Tomato) PE=2 SV=1	PREDICTED: defensin-like protein [Solanum lycopersicum]
EVM0004667.2	--	K01246|5.16684e-179|spen:107002537|K01246 DNA-3-methyladenine glycosylase I [EC:3.2.2.20] | (RefSeq) DNA-3-methyladenine glycosylase 1-like	--	--	Uncharacterized protein {ECO:0000313|EnsemblPlants:PGSC0003DMT400029372} OS=Solanum tuberosum (Potato) PE=4 SV=1	PREDICTED: uncharacterized protein LOC104233914 [Nicotiana sylvestris]
EVM0004706.1	--	--	--	--	Uncharacterized protein {ECO:0000313|EnsemblPlants:PGSC0003DMT400055085} OS=Solanum tuberosum (Potato) PE=4 SV=1	PREDICTED: uncharacterized protein LOC102594000 [Solanum tuberosum]
EVM0004721.1	--	--	--	--	Uncharacterized protein {ECO:0000313|EnsemblPlants:PGSC0003DMT400060230} OS=Solanum tuberosum (Potato) PE=4 SV=1	PREDICTED: uncharacterized protein LOC102583837 isoform X3 [Solanum tuberosum]
EVM0004730.1	--	--	--	--	Uncharacterized protein {ECO:0000313|EnsemblPlants:PGSC0003DMT400052231} OS=Solanum tuberosum (Potato) PE=4 SV=1	PREDICTED: uncharacterized protein At3g27210-like [Nicotiana tomentosiformis]
EVM0004773.2	Molecular Function: aminomethyltransferase activity (GO:0004047);; Cellular Component: mitochondrion (GO:0005739);; Biological Process: glycine catabolic process (GO:0006546);; Biological Process: pattern specification process (GO:0007389);; Biological Process: regulation of cell size (GO:0008361);; Molecular Function: transaminase activity (GO:0008483);; Cellular Component: chloroplast thylakoid…	K00605|0|sot:102602939|K00605 aminomethyltransferase [EC:2.1.2.10] | (RefSeq) GCVT, GDCST; aminomethyltransferase, mitochondrial-like	[E]	Amino acid transport and metabolism	Aminomethyltransferase {ECO:0000256|RuleBase:RU003981} OS=Solanum tuberosum (Potato) PE=3 SV=1	aminomethyltransferase, mitochondrial [Solanum tuberosum]
EVM0004778.1	Molecular Function: metalloendopeptidase activity (GO:0004222);; Biological Process: proteolysis (GO:0006508);;	--	--	--	Uncharacterized protein {ECO:0000313|EnsemblPlants:PGSC0003DMT400074485} OS=Solanum tuberosum (Potato) PE=4 SV=1	PREDICTED: uncharacterized protein LOC104089148 [Nicotiana tomentosiformis]
EVM0004813.1	--	--	--	--	Uncharacterized protein {ECO:0000313|EnsemblPlants:PGSC0003DMT400004401} OS=Solanum tuberosum (Potato) PE=4 SV=1	PREDICTED: fasciclin-like arabinogalactan protein 12 [Nicotiana tomentosiformis]
EVM0004841.1	Molecular Function: DNA-binding transcription factor activity (GO:0003700);; Cellular Component: nucleus (GO:0005634);; Biological Process: regulation of transcription, DNA-templated (GO:0006355);; Molecular Function: sequence-specific DNA binding (GO:0043565);;	--	[K]	Transcription	Uncharacterized protein {ECO:0000313|EnsemblPlants:Solyc07g007120.2.1} OS=Solanum lycopersicum (Tomato) PE=4 SV=1	PREDICTED: homeobox protein knotted-1-like LET12 isoform X1 [Solanum lycopersicum]
EVM0004849.1	Biological Process: response to light intensity (GO:0009642);; Biological Process: regulation of gene expression (GO:0010468);; Cellular Component: plastid nucleoid (GO:0042646);;	--	--	--	Uncharacterized protein {ECO:0000313|EnsemblPlants:PGSC0003DMT400040290} OS=Solanum tuberosum (Potato) PE=4 SV=1	PREDICTED: uncharacterized protein LOC104115767 [Nicotiana tomentosiformis]
EVM0004878.1	Molecular Function: DNA binding (GO:0003677);; Biological Process: transcription, DNA-templated (GO:0006351);;	K09338|1.475e-145|sot:102598392|K09338 homeobox-leucine zipper protein | (RefSeq) homeobox-leucine zipper protein HOX11-like	[K]	Transcription	Uncharacterized protein {ECO:0000313|EnsemblPlants:PGSC0003DMT400060951} OS=Solanum tuberosum (Potato) PE=4 SV=1	PREDICTED: homeobox-leucine zipper protein HAT14-like isoform X1 [Nicotiana sylvestris]
EVM0004879.1	Biological Process: cellular aromatic compound metabolic process (GO:0006725);; Biological Process: nitrogen compound metabolic process (GO:0006807);; Biological Process: phospholipid biosynthetic process (GO:0008654);; Cellular Component: chloroplast (GO:0009507);; Biological Process: plastid organization (GO:0009657);; Biological Process: carboxylic acid metabolic process (GO:0019752);; Molecul…	K00592|0|sot:102587278|K00592 [ribulose-bisphosphate carboxylase]-lysine N-methyltransferase [EC:2.1.1.127] | (RefSeq) ribulose-1,5 bisphosphate carboxylase/oxygenase large subunit N-methyltransferase, chloroplastic-like	[R]	General function prediction only	Uncharacterized protein {ECO:0000313|EnsemblPlants:PGSC0003DMT400073004} OS=Solanum tuberosum (Potato) PE=4 SV=1	PREDICTED: ribulose-1,5 bisphosphate carboxylase/oxygenase large subunit N-methyltransferase, chloroplastic-like [Solanum tuberosum]
EVM0004880.2	Cellular Component: chloroplast (GO:0009507);; Cellular Component: membrane (GO:0016020);; Molecular Function: oxidoreductase activity, acting on the CH-CH group of donors (GO:0016627);;	K10258|8.79595e-153|sly:101255353|K10258 very-long-chain enoyl-CoA reductase [EC:1.3.1.93] | (RefSeq) very-long-chain enoyl-CoA reductase-like	[I]	Lipid transport and metabolism	Uncharacterized protein {ECO:0000313|EnsemblPlants:Solyc11g006300.1.1} OS=Solanum lycopersicum (Tomato) PE=4 SV=1	PREDICTED: very-long-chain enoyl-CoA reductase [Nicotiana sylvestris]
EVM0004881.2	--	--	[G]	Carbohydrate transport and metabolism	Uncharacterized protein {ECO:0000313|EnsemblPlants:Solyc03g115540.1.1} OS=Solanum lycopersicum (Tomato) PE=4 SV=1	PREDICTED: transcription factor UNE10-like isoform X1 [Nicotiana tomentosiformis]
EVM0004907.2	Molecular Function: calmodulin-dependent protein kinase activity (GO:0004683);; Molecular Function: calcium ion binding (GO:0005509);; Molecular Function: ATP binding (GO:0005524);; Biological Process: protein phosphorylation (GO:0006468);; Biological Process: abscisic acid-activated signaling pathway (GO:0009738);;	K13412|0|sot:102598810|K13412 calcium-dependent protein kinase [EC:2.7.11.1] | (RefSeq) calcium-dependent protein kinase SK5-like	[T]	Signal transduction mechanisms	Uncharacterized protein {ECO:0000313|EnsemblPlants:PGSC0003DMT400060262} OS=Solanum tuberosum (Potato) PE=4 SV=1	PREDICTED: calcium-dependent protein kinase SK5-like [Solanum tuberosum]
EVM0004911.1	--	--	--	--	Uncharacterized protein {ECO:0000313|EnsemblPlants:PGSC0003DMT400002348} OS=Solanum tuberosum (Potato) PE=4 SV=1	PREDICTED: filament-like plant protein-like isoform X2 [Solanum tuberosum]
EVM0004926.2	--	--	--	--	Uncharacterized protein {ECO:0000313|EnsemblPlants:Solyc01g095960.2.1} OS=Solanum lycopersicum (Tomato) PE=4 SV=1	PREDICTED: O-acyltransferase WSD1-like [Solanum tuberosum]
EVM0004934.1	--	--	--	--	Arabinogalactan-protein {ECO:0000313|EMBL:AAA66362.1} (Precursor) OS=Nicotiana alata (Winged tobacco) PE=2 SV=1	PREDICTED: classical arabinogalactan protein 5-like [Nicotiana sylvestris]
EVM0004946.2	Molecular Function: iron ion binding (GO:0005506);; Cellular Component: mitochondrion (GO:0005739);; Biological Process: translation (GO:0006412);; Molecular Function: formylmethionine deformylase activity (GO:0008463);; Cellular Component: plant-type cell wall (GO:0009505);; Cellular Component: chloroplast stroma (GO:0009570);; Molecular Function: peptide deformylase activity (GO:0042586);; Biol…	K01462|0|spen:107026157|K01462 peptide deformylase [EC:3.5.1.88] | (RefSeq) peptide deformylase 1A, chloroplastic	[J]	Translation, ribosomal structure and biogenesis	Uncharacterized protein {ECO:0000313|EnsemblPlants:PGSC0003DMT400077039} OS=Solanum tuberosum (Potato) PE=3 SV=1	PREDICTED: peptide deformylase 1A, chloroplastic [Nicotiana sylvestris]
EVM0004989.1	--	--	--	--	Uncharacterized protein {ECO:0000313|EnsemblPlants:PGSC0003DMT400026945} OS=Solanum tuberosum (Potato) PE=4 SV=1	PREDICTED: uncharacterized protein LOC101251647 [Solanum lycopersicum]
EVM0004990.2	Molecular Function: inositol trisphosphate phosphatase activity (GO:0046030);; Biological Process: phosphatidylinositol dephosphorylation (GO:0046856);;	--	[U]	Intracellular trafficking, secretion, and vesicular transport	Uncharacterized protein {ECO:0000313|EnsemblPlants:PGSC0003DMT400003548} OS=Solanum tuberosum (Potato) PE=4 SV=1	PREDICTED: type I inositol 1,4,5-trisphosphate 5-phosphatase 1-like [Solanum tuberosum]
EVM0005002.4	Molecular Function: calcium ion binding (GO:0005509);; Cellular Component: cytoplasm (GO:0005737);; Cellular Component: plasma membrane (GO:0005886);; Biological Process: response to cold (GO:0009409);; Biological Process: response to water deprivation (GO:0009414);; Biological Process: response to salt stress (GO:0009651);; Biological Process: potassium ion import (GO:0010107);; Biological Proce…	K06268|1.61955e-146|sot:102593315|K06268 serine/threonine-protein phosphatase 2B regulatory subunit | (RefSeq) calcineurin B-like protein 1	[T]	Signal transduction mechanisms	Uncharacterized protein {ECO:0000313|EnsemblPlants:PGSC0003DMT400052803} OS=Solanum tuberosum (Potato) PE=4 SV=1	PREDICTED: calcineurin B-like protein 1-like [Solanum tuberosum]
EVM0005007.2	Molecular Function: DNA binding (GO:0003677);; Molecular Function: chromatin binding (GO:0003682);;	K09422|7.3861e-123|spen:107028256|K09422 myb proto-oncogene protein, plant | (RefSeq) myb-related protein 308-like	[K]	Transcription	Uncharacterized protein {ECO:0000313|EnsemblPlants:Solyc08g005870.1.1} OS=Solanum lycopersicum (Tomato) PE=4 SV=1	PREDICTED: myb-related protein 308-like [Nicotiana sylvestris]
EVM0005009.2	--	--	--	--	Uncharacterized protein {ECO:0000313|EnsemblPlants:PGSC0003DMT400013484} OS=Solanum tuberosum (Potato) PE=4 SV=1	PREDICTED: uncharacterized protein LOC104096081 [Nicotiana tomentosiformis]
EVM0005025.1	Biological Process: MAPK cascade (GO:0000165);; Biological Process: respiratory burst involved in defense response (GO:0002679);; Molecular Function: peroxidase activity (GO:0004601);; Molecular Function: iron ion binding (GO:0005506);; Molecular Function: calcium ion binding (GO:0005509);; Cellular Component: integral component of plasma membrane (GO:0005887);; Biological Process: protein target…	K13447|0|spen:107026673|K13447 respiratory burst oxidase [EC:1.6.3.- 1.11.1.-] | (RefSeq) respiratory burst oxidase homolog protein A	[PQ]	--	Respiratory burst oxidase homolog {ECO:0000313|EMBL:BAC56864.1} OS=Nicotiana benthamiana PE=2 SV=1	PREDICTED: respiratory burst oxidase homolog protein A [Nicotiana tomentosiformis]
EVM0005033.1	Cellular Component: intracellular (GO:0005622);; Molecular Function: zinc ion binding (GO:0008270);;	--	--	--	Uncharacterized protein {ECO:0000313|EnsemblPlants:PGSC0003DMT400009328} OS=Solanum tuberosum (Potato) PE=4 SV=1	PREDICTED: probable salt tolerance-like protein At1g78600-like isoform X1 [Solanum tuberosum]
EVM0005047.5	Molecular Function: magnesium ion binding (GO:0000287);; Molecular Function: isocitrate dehydrogenase (NADP+) activity (GO:0004450);; Molecular Function: copper ion binding (GO:0005507);; Cellular Component: peroxisome (GO:0005777);; Cellular Component: plasma membrane (GO:0005886);; Biological Process: glyoxylate cycle (GO:0006097);; Biological Process: tricarboxylic acid cycle (GO:0006099);; Bi…	K00031|0|sot:102591365|K00031 isocitrate dehydrogenase [EC:1.1.1.42] | (RefSeq) IDH, IDP, icdh-1; isocitrate dehydrogenase [NADP]	[C]	Energy production and conversion	Isocitrate dehydrogenase [NADP] {ECO:0000256|PIRNR:PIRNR000108} OS=Solanum tuberosum (Potato) PE=3 SV=1	PREDICTED: isocitrate dehydrogenase [NADP]-like [Solanum tuberosum]
EVM0005051.2	Biological Process: glucuronoxylan metabolic process (GO:0010413);; Biological Process: xylan biosynthetic process (GO:0045492);; Biological Process: response to freezing (GO:0050826);;	--	--	--	Uncharacterized protein {ECO:0000313|EnsemblPlants:Solyc03g096030.2.1} OS=Solanum lycopersicum (Tomato) PE=4 SV=1	PREDICTED: protein ESKIMO 1-like [Nicotiana sylvestris]
EVM0005056.1	Biological Process: cellular process (GO:0009987);; Molecular Function: kinase activity (GO:0016301);;	K04733|0|sot:102579873|K04733 interleukin-1 receptor-associated kinase 4 [EC:2.7.11.1] | (RefSeq) cysteine-rich receptor-like protein kinase 3	--	--	Uncharacterized protein {ECO:0000313|EnsemblPlants:Solyc11g011880.1.1} OS=Solanum lycopersicum (Tomato) PE=3 SV=1	PREDICTED: cysteine-rich receptor-like protein kinase 2-like isoform X2 [Solanum tuberosum]
EVM0005064.2	--	--	--	--	Uncharacterized protein {ECO:0000313|EnsemblPlants:Solyc02g088660.2.1} OS=Solanum lycopersicum (Tomato) PE=4 SV=1	PREDICTED: BAG family molecular chaperone regulator 8, chloroplastic [Nicotiana sylvestris]
EVM0005078.1	Molecular Function: dimethylallyltranstransferase activity (GO:0004161);; Molecular Function: farnesyltranstransferase activity (GO:0004311);; Molecular Function: geranyltranstransferase activity (GO:0004337);; Cellular Component: chloroplast (GO:0009507);; Biological Process: carotenoid biosynthetic process (GO:0016117);; Biological Process: geranyl diphosphate biosynthetic process (GO:0033384);…	K13789|0|sly:778360|K13789 geranylgeranyl diphosphate synthase, type II [EC:2.5.1.1 2.5.1.10 2.5.1.29] | (RefSeq) GGPS2; geranylgeranyl pyrophosphate synthase 2	[H]	Coenzyme transport and metabolism	Geranylgeranyl diphosphate synthase {ECO:0000313|EMBL:ADD49734.1} OS=Nicotiana tabacum (Common tobacco) PE=2 SV=1	PREDICTED: geranylgeranyl pyrophosphate synthase, chloroplastic-like [Nicotiana sylvestris]
EVM0005081.1	Molecular Function: zinc ion binding (GO:0008270);;	--	[O]	Posttranslational modification, protein turnover, chaperones	Uncharacterized protein {ECO:0000313|EnsemblPlants:PGSC0003DMT400029456} OS=Solanum tuberosum (Potato) PE=4 SV=1	PREDICTED: RING-H2 finger protein ATL2-like [Nicotiana tomentosiformis]
EVM0005082.1	Molecular Function: DNA binding (GO:0003677);; Molecular Function: chromatin binding (GO:0003682);; Biological Process: response to stress (GO:0006950);; Biological Process: response to abiotic stimulus (GO:0009628);; Biological Process: response to hormone (GO:0009725);; Biological Process: response to inorganic substance (GO:0010035);; Biological Process: response to lipid (GO:0033993);; Biolog…	K09422|5.4673e-156|spen:107015612|K09422 myb proto-oncogene protein, plant | (RefSeq) transcription factor MYB44-like	[K]	Transcription	Myb-like protein {ECO:0000313|EMBL:BAC53938.1} OS=Nicotiana tabacum (Common tobacco) PE=2 SV=1	PREDICTED: transcription factor MYB44-like [Nicotiana sylvestris]
EVM0005088.1	Biological Process: double-strand break repair via homologous recombination (GO:0000724);; Molecular Function: double-stranded DNA binding (GO:0003690);; Molecular Function: single-stranded DNA binding (GO:0003697);; Cellular Component: nucleus (GO:0005634);; Molecular Function: cobalt ion binding (GO:0050897);;	--	--	--	Uncharacterized protein {ECO:0000313|EnsemblPlants:PGSC0003DMT400002964} OS=Solanum tuberosum (Potato) PE=4 SV=1	PREDICTED: uncharacterized protein LOC102601709 [Solanum tuberosum]
EVM0005090.2	Biological Process: protein peptidyl-prolyl isomerization (GO:0000413);; Molecular Function: peptidyl-prolyl cis-trans isomerase activity (GO:0003755);; Biological Process: protein folding (GO:0006457);;	--	--	--	Uncharacterized protein {ECO:0000313|EnsemblPlants:PGSC0003DMT400022085} OS=Solanum tuberosum (Potato) PE=4 SV=1	PREDICTED: peptidyl-prolyl cis-trans isomerase CYP37, chloroplastic-like [Solanum tuberosum]
EVM0005100.1	--	--	--	--	Uncharacterized protein {ECO:0000313|EnsemblPlants:PGSC0003DMT400014804} OS=Solanum tuberosum (Potato) PE=4 SV=1	PREDICTED: uncharacterized protein LOC102594579 [Solanum tuberosum]
EVM0005117.1	--	--	--	--	Putative NtPRp27-like protein {ECO:0000313|EMBL:CAC40754.1} (Fragment) OS=Atropa belladonna (Belladonna) PE=2 SV=1	putative NtPRp27-like protein [Atropa belladonna]
EVM0005118.1	Biological Process: regulation of transcription, DNA-templated (GO:0006355);;	--	--	--	Uncharacterized protein {ECO:0000313|EnsemblPlants:Solyc02g092570.1.1} OS=Solanum lycopersicum (Tomato) PE=4 SV=1	PREDICTED: scarecrow-like protein 32 [Solanum lycopersicum]
EVM0005147.6	Molecular Function: phosphorelay sensor kinase activity (GO:0000155);; Molecular Function: phosphorelay response regulator activity (GO:0000156);; Biological Process: phosphorelay signal transduction system (GO:0000160);; Molecular Function: ATP binding (GO:0005524);; Biological Process: regulation of transcription, DNA-templated (GO:0006355);; Cellular Component: membrane (GO:0016020);; Biologic…	K14489|0|sot:102587294|K14489 arabidopsis histidine kinase 2/3/4 (cytokinin receptor) [EC:2.7.13.3] | (RefSeq) histidine kinase 3	[T]	Signal transduction mechanisms	Uncharacterized protein {ECO:0000313|EnsemblPlants:Solyc05g015610.2.1} OS=Solanum lycopersicum (Tomato) PE=4 SV=1	PREDICTED: histidine kinase 3 isoform X2 [Nicotiana tomentosiformis]
EVM0005155.2	Cellular Component: chloroplast thylakoid membrane (GO:0009535);; Cellular Component: photosystem I reaction center (GO:0009538);; Biological Process: photosynthesis (GO:0015979);;	K02693|4.88033e-66|sot:102579876|K02693 photosystem I subunit IV | (RefSeq) photosystem I reaction center subunit IV A, chloroplastic	--	--	Uncharacterized protein {ECO:0000313|EnsemblPlants:Solyc06g083680.2.1} OS=Solanum lycopersicum (Tomato) PE=4 SV=1	PREDICTED: photosystem I reaction center subunit IV A, chloroplastic-like [Solanum tuberosum]
EVM0005161.1	--	--	--	--	Uncharacterized protein {ECO:0000313|EnsemblPlants:PGSC0003DMT400062090} OS=Solanum tuberosum (Potato) PE=4 SV=1	PREDICTED: classical arabinogalactan protein 9-like [Nicotiana sylvestris]
EVM0005168.2	Molecular Function: DNA binding (GO:0003677);; Molecular Function: chromatin binding (GO:0003682);;	--	--	--	Uncharacterized protein {ECO:0000313|EnsemblPlants:PGSC0003DMT400024265} OS=Solanum tuberosum (Potato) PE=4 SV=1	PREDICTED: probable transcription factor GLK1-like [Solanum tuberosum]
EVM0005171.1	Biological Process: plastid organization (GO:0009657);; Biological Process: gene expression (GO:0010467);; Biological Process: RNA metabolic process (GO:0016070);;	--	[O]	Posttranslational modification, protein turnover, chaperones	Uncharacterized protein {ECO:0000313|EnsemblPlants:Solyc03g083570.2.1} OS=Solanum lycopersicum (Tomato) PE=4 SV=1	PREDICTED: protein LOW PSII ACCUMULATION 2, chloroplastic [Solanum lycopersicum]
EVM0005180.2	--	--	--	--	Sieve element occlusion protein 2 {ECO:0000313|EMBL:AFN06073.1} OS=Nicotiana tabacum (Common tobacco) PE=2 SV=1	PREDICTED: uncharacterized protein LOC104114193 [Nicotiana tomentosiformis]
EVM0005209.1	Cellular Component: integral component of membrane (GO:0016021);;	K03118|9.1813e-174|spen:107020382|K03118 sec-independent protein translocase protein TatC | (RefSeq) sec-independent protein translocase protein TATC, chloroplastic	--	--	Uncharacterized protein {ECO:0000313|EnsemblPlants:Solyc05g008530.2.1} OS=Solanum lycopersicum (Tomato) PE=3 SV=1	PREDICTED: sec-independent protein translocase protein TATC, chloroplastic [Nicotiana sylvestris]
EVM0005218.1	--	--	--	--	Uncharacterized protein {ECO:0000313|EnsemblPlants:PGSC0003DMT400058493} OS=Solanum tuberosum (Potato) PE=4 SV=1	PREDICTED: uncharacterized protein LOC104238114 [Nicotiana sylvestris]
EVM0005225.2	--	--	--	--	Uncharacterized protein {ECO:0000313|EnsemblPlants:Solyc04g074470.1.1} OS=Solanum lycopersicum (Tomato) PE=4 SV=1	PREDICTED: protein EXORDIUM-like 2 [Solanum lycopersicum]
EVM0005309.2	Biological Process: metabolic process (GO:0008152);; Biological Process: response to toxic substance (GO:0009636);; Molecular Function: cinnamate beta-D-glucosyltransferase activity (GO:0050412);; Molecular Function: limonoid glucosyltransferase activity (GO:0050645);;	--	[GC]	--	Uncharacterized protein {ECO:0000313|EnsemblPlants:PGSC0003DMT400066544} OS=Solanum tuberosum (Potato) PE=3 SV=1	PREDICTED: cinnamate beta-D-glucosyltransferase-like [Solanum tuberosum]
EVM0005324.1	Cellular Component: Golgi apparatus (GO:0005794);; Biological Process: glucuronoxylan metabolic process (GO:0010413);; Molecular Function: glucuronoxylan 4-O-methyltransferase activity (GO:0030775);; Biological Process: xylan biosynthetic process (GO:0045492);;	K18801|0|sot:102603322|K18801 glucuronoxylan 4-O-methyltransferase [EC:2.1.1.112] | (RefSeq) glucuronoxylan 4-O-methyltransferase 3	--	--	Uncharacterized protein {ECO:0000313|EnsemblPlants:PGSC0003DMT400080082} OS=Solanum tuberosum (Potato) PE=4 SV=1	PREDICTED: glucuronoxylan 4-O-methyltransferase 3-like [Solanum tuberosum]
EVM0005329.1	--	K11975|6.85395e-179|spen:107016255|K11975 E3 ubiquitin-protein ligase RNF144 [EC:2.3.2.27] | (RefSeq) probable E3 ubiquitin-protein ligase RNF217	[O]	Posttranslational modification, protein turnover, chaperones	Uncharacterized protein {ECO:0000313|EnsemblPlants:PGSC0003DMT400012735} OS=Solanum tuberosum (Potato) PE=4 SV=1	PREDICTED: probable E3 ubiquitin-protein ligase RNF217 [Nicotiana tomentosiformis]
EVM0005386.1	Cellular Component: endoplasmic reticulum (GO:0005783);; Biological Process: xylem and phloem pattern formation (GO:0010051);; Biological Process: glucuronoxylan biosynthetic process (GO:0010417);; Molecular Function: transferase activity, transferring glycosyl groups (GO:0016757);; Biological Process: multicellular organism reproduction (GO:0032504);; Biological Process: leaf development (GO:004…	K20893|0|sot:102594984|K20893 probable galacturonosyltransferase-like 1 [EC:2.4.1.-] | (RefSeq) probable galacturonosyltransferase-like 1	--	--	Uncharacterized protein {ECO:0000313|EnsemblPlants:PGSC0003DMT400043474} OS=Solanum tuberosum (Potato) PE=4 SV=1	PREDICTED: probable galacturonosyltransferase-like 1-like [Solanum tuberosum]
EVM0005421.2	Molecular Function: obsolete signal transducer activity (GO:0004871);; Cellular Component: nucleus (GO:0005634);; Biological Process: calcium ion transport (GO:0006816);; Biological Process: Golgi organization (GO:0007030);; Biological Process: signal transduction (GO:0007165);; Biological Process: phototropism (GO:0009638);; Biological Process: response to salt stress (GO:0009651);; Biological P…	--	--	--	Uncharacterized protein {ECO:0000313|EnsemblPlants:PGSC0003DMT400031245} OS=Solanum tuberosum (Potato) PE=4 SV=1	PREDICTED: root phototropism protein 2-like [Solanum tuberosum]
EVM0005458.1	--	--	--	--	Uncharacterized protein {ECO:0000313|EnsemblPlants:PGSC0003DMT400096328} OS=Solanum tuberosum (Potato) PE=4 SV=1	hypothetical protein L484_002737 [Morus notabilis]
EVM0005461.1	Cellular Component: chloroplast stroma (GO:0009570);; Molecular Function: 2 iron, 2 sulfur cluster binding (GO:0051537);;	--	[R]	General function prediction only	Uncharacterized protein {ECO:0000313|EnsemblPlants:PGSC0003DMT400079638} OS=Solanum tuberosum (Potato) PE=4 SV=1	PREDICTED: CDGSH iron-sulfur domain-containing protein NEET [Nicotiana sylvestris]
EVM0005508.2	Biological Process: plastid organization (GO:0009657);; Biological Process: RNA metabolic process (GO:0016070);;	--	[R]	General function prediction only	Uncharacterized protein {ECO:0000313|EnsemblPlants:Solyc01g111020.2.1} OS=Solanum lycopersicum (Tomato) PE=4 SV=1	PREDICTED: pentatricopeptide repeat-containing protein MRL1, chloroplastic-like isoform X1 [Solanum tuberosum]
EVM0005546.1	--	--	--	--	Uncharacterized protein {ECO:0000313|EnsemblPlants:PGSC0003DMT400082125} OS=Solanum tuberosum (Potato) PE=4 SV=1	PREDICTED: transcription repressor OFP12-like, partial [Nicotiana tomentosiformis]
EVM0005559.1	Cellular Component: plastid small ribosomal subunit (GO:0000312);; Molecular Function: structural constituent of ribosome (GO:0003735);; Cellular Component: chloroplast thylakoid (GO:0009534);; Cellular Component: chloroplast stroma (GO:0009570);; Cellular Component: chloroplast envelope (GO:0009941);; Cellular Component: cytosolic small ribosomal subunit (GO:0022627);; Biological Process: plasti…	K02961|2.53282e-75|sot:102591306|K02961 small subunit ribosomal protein S17 | (RefSeq) 30S ribosomal protein S17, chloroplastic	[J]	Translation, ribosomal structure and biogenesis	Uncharacterized protein {ECO:0000313|EnsemblPlants:PGSC0003DMT400006532} OS=Solanum tuberosum (Potato) PE=3 SV=1	PREDICTED: 30S ribosomal protein S17, chloroplastic [Nicotiana sylvestris]
EVM0005574.2	Cellular Component: cytosol (GO:0005829);; Molecular Function: O-methyltransferase activity (GO:0008171);; Biological Process: methylation (GO:0032259);;	--	[Q]	Secondary metabolites biosynthesis, transport and catabolism	Uncharacterized protein {ECO:0000313|EnsemblPlants:Solyc08g006830.2.1} OS=Solanum lycopersicum (Tomato) PE=4 SV=1	PREDICTED: tricin synthase 1-like [Solanum lycopersicum]
EVM0005627.2	Molecular Function: peroxidase activity (GO:0004601);; Molecular Function: copper ion binding (GO:0005507);; Molecular Function: calcium ion binding (GO:0005509);; Molecular Function: ATP binding (GO:0005524);; Molecular Function: calcium-dependent phospholipid binding (GO:0005544);; Cellular Component: cell wall (GO:0005618);; Cellular Component: mitochondrion (GO:0005739);; Cellular Component: …	--	[U]	Intracellular trafficking, secretion, and vesicular transport	Annexin {ECO:0000256|RuleBase:RU003540} OS=Nicotiana tabacum (Common tobacco) PE=2 SV=1	Chain A, Crystal Structure Of Annexin 24(Ca32) From Capsicum Annuum
EVM0005647.1	Molecular Function: organic cyclic compound binding (GO:0097159);; Molecular Function: heterocyclic compound binding (GO:1901363);;	K10403|0|sot:102604670|K10403 kinesin family member 22 | (RefSeq) kinesin-like protein KIF22	[Z]	Cytoskeleton	Kinesin-like protein {ECO:0000256|RuleBase:RU000394} OS=Solanum tuberosum (Potato) PE=3 SV=1	PREDICTED: kinesin-like protein KIF22-like [Solanum tuberosum]
EVM0005655.3	Molecular Function: iron ion binding (GO:0005506);; Biological Process: protein folding (GO:0006457);; Molecular Function: electron transfer activity (GO:0009055);; Molecular Function: heat shock protein binding (GO:0031072);; Molecular Function: unfolded protein binding (GO:0051082);; Molecular Function: iron-sulfur cluster binding (GO:0051536);;	--	[O]	Posttranslational modification, protein turnover, chaperones	Uncharacterized protein {ECO:0000313|EnsemblPlants:Solyc07g055260.2.1} OS=Solanum lycopersicum (Tomato) PE=4 SV=1	PREDICTED: uncharacterized protein LOC104238346 [Nicotiana sylvestris]
EVM0005661.2	--	--	--	--	Uncharacterized protein {ECO:0000313|EnsemblPlants:PGSC0003DMT400013624} OS=Solanum tuberosum (Potato) PE=4 SV=1	PREDICTED: zinc finger protein CONSTANS-LIKE 9-like isoform X2 [Nicotiana tomentosiformis]
EVM0005674.1	Biological Process: cell wall macromolecule catabolic process (GO:0016998);;	--	--	--	Uncharacterized protein {ECO:0000313|EnsemblPlants:PGSC0003DMT400037108} OS=Solanum tuberosum (Potato) PE=4 SV=1	PREDICTED: uncharacterized protein LOC101263880 [Solanum lycopersicum]
EVM0005704.3	Molecular Function: glycine hydroxymethyltransferase activity (GO:0004372);; Cellular Component: nucleus (GO:0005634);; Cellular Component: mitochondrial matrix (GO:0005759);; Cellular Component: plasma membrane (GO:0005886);; Biological Process: L-serine metabolic process (GO:0006563);; Molecular Function: methyltransferase activity (GO:0008168);; Molecular Function: poly(U) RNA binding (GO:0008…	K00600|0|sot:102591486|K00600 glycine hydroxymethyltransferase [EC:2.1.2.1] | (RefSeq) SHMT; serine hydroxymethyltransferase, mitochondrial-like	[E]	Amino acid transport and metabolism	Serine hydroxymethyltransferase {ECO:0000256|RuleBase:RU000585} OS=Solanum lycopersicum (Tomato) PE=3 SV=1	PREDICTED: serine hydroxymethyltransferase, mitochondrial isoform X2 [Nicotiana tomentosiformis]
EVM0005706.1	--	--	--	--	Uncharacterized protein {ECO:0000313|EnsemblPlants:Solyc01g100770.2.1} OS=Solanum lycopersicum (Tomato) PE=4 SV=1	PREDICTED: uncharacterized protein LOC101255245 [Solanum lycopersicum]
EVM0005754.2	Cellular Component: chloroplast thylakoid (GO:0009534);; Biological Process: response to red or far red light (GO:0009639);;	--	--	--	Uncharacterized protein {ECO:0000313|EnsemblPlants:PGSC0003DMT400064515} OS=Solanum tuberosum (Potato) PE=4 SV=1	PREDICTED: zinc finger homeobox protein 4-like [Solanum tuberosum]
EVM0005755.1	--	--	--	--	Uncharacterized protein {ECO:0000313|EMBL:KCW50370.1} OS=Eucalyptus grandis (Flooded gum) PE=4 SV=1	hypothetical protein EUGRSUZ_J00129 [Eucalyptus grandis]
EVM0005760.1	Cellular Component: plasma membrane (GO:0005886);; Biological Process: signal transduction (GO:0007165);; Molecular Function: phosphatidylinositol binding (GO:0035091);;	--	--	--	Uncharacterized protein {ECO:0000313|EnsemblPlants:Solyc11g069530.1.1} OS=Solanum lycopersicum (Tomato) PE=4 SV=1	PREDICTED: uncharacterized protein LOC102585665 [Solanum tuberosum]
EVM0005761.1	--	K20562|0|sot:102591929|K20562 biphenyl-4-hydroxylase | (RefSeq) cytochrome P450 CYP736A12-like	[Q]	Secondary metabolites biosynthesis, transport and catabolism	Uncharacterized protein {ECO:0000313|EnsemblPlants:PGSC0003DMT400033311} OS=Solanum tuberosum (Potato) PE=3 SV=1	PREDICTED: cytochrome P450 CYP736A12-like [Nicotiana tomentosiformis]
EVM0005772.1	Molecular Function: fructose-bisphosphate aldolase activity (GO:0004332);; Cellular Component: mitochondrion (GO:0005739);; Biological Process: glycolytic process (GO:0006096);; Biological Process: response to oxidative stress (GO:0006979);; Cellular Component: plastoglobule (GO:0010287);; Biological Process: response to cadmium ion (GO:0046686);;	K01623|0|sly:101264821|K01623 fructose-bisphosphate aldolase, class I [EC:4.1.2.13] | (RefSeq) fructose-bisphosphate aldolase 3, chloroplastic	[G]	Carbohydrate transport and metabolism	Fructose-bisphosphate aldolase {ECO:0000256|RuleBase:RU003994} OS=Solanum tuberosum (Potato) PE=3 SV=1	PREDICTED: probable fructose-bisphosphate aldolase 3, chloroplastic [Solanum lycopersicum]
EVM0005776.2	Biological Process: photosystem II assembly (GO:0010207);; Biological Process: myo-inositol hexakisphosphate biosynthetic process (GO:0010264);; Molecular Function: hydrolase activity (GO:0016787);;	--	--	--	Uncharacterized protein {ECO:0000313|EnsemblPlants:PGSC0003DMT400004361} OS=Solanum tuberosum (Potato) PE=4 SV=1	PREDICTED: uncharacterized protein LOC104235705 [Nicotiana sylvestris]
EVM0005793.1	Molecular Function: protein serine/threonine kinase activity (GO:0004674);; Molecular Function: ATP binding (GO:0005524);; Biological Process: protein phosphorylation (GO:0006468);;	--	[T]	Signal transduction mechanisms	Uncharacterized protein {ECO:0000313|EnsemblPlants:Solyc12g007110.1.1} OS=Solanum lycopersicum (Tomato) PE=3 SV=1	PREDICTED: proline-rich receptor-like protein kinase PERK1 [Solanum lycopersicum]
EVM0005800.2	Molecular Function: oxidoreductase activity, acting on single donors with incorporation of molecular oxygen, incorporation of two atoms of oxygen (GO:0016702);;	K11159|0|sly:544269|K11159 carotenoid cleavage dioxygenase | (RefSeq) LeCCD1B, CCD1-2, LeCCD1-2; carotenoid cleavage dioxygenase 1B	[Q]	Secondary metabolites biosynthesis, transport and catabolism	Uncharacterized protein {ECO:0000313|EnsemblPlants:Solyc01g087260.2.1} OS=Solanum lycopersicum (Tomato) PE=2 SV=2	carotenoid cleavage dioxygenase [Lycium chinense]
EVM0005801.2	Biological Process: response to light stimulus (GO:0009416);; Cellular Component: plastid (GO:0009536);; Biological Process: response to auxin (GO:0009733);; Molecular Function: indole-3-acetic acid amido synthetase activity (GO:0010279);; Cellular Component: cytoplasmic vesicle (GO:0016023);; Biological Process: secretion by cell (GO:0032940);;	K14487|0|sot:102595982|K14487 auxin responsive GH3 gene family | (RefSeq) probable indole-3-acetic acid-amido synthetase GH3.1	--	--	Auxin and ethylene responsive GH3-like protein {ECO:0000313|EMBL:AAS02074.1} OS=Capsicum chinense (Scotch bonnet) PE=2 SV=1	auxin and ethylene responsive GH3-like protein [Capsicum chinense]
EVM0005816.2	Biological Process: glutamate biosynthetic process (GO:0006537);; Molecular Function: glutamate synthase (ferredoxin) activity (GO:0016041);; Biological Process: oxidation-reduction process (GO:0055114);;	K00284|0|sot:102600112|K00284 glutamate synthase (ferredoxin) [EC:1.4.7.1] | (RefSeq) ferredoxin-dependent glutamate synthase, chloroplastic	[E]	Amino acid transport and metabolism	Putative ferredoxin-dependent glutamate synthase 1 {ECO:0000313|EMBL:ACF17655.1} OS=Capsicum annuum (Bell pepper) PE=2 SV=1	putative ferredoxin-dependent glutamate synthase 1 [Capsicum annuum]
EVM0005845.2	Molecular Function: DNA binding (GO:0003677);; Cellular Component: nucleus (GO:0005634);;	--	[S]	Function unknown	Calmodulin-binding protein {ECO:0000313|EMBL:ADK47999.1} OS=Solanum lycopersicum (Tomato) PE=2 SV=1	PREDICTED: calmodulin-binding transcription activator 3-like [Solanum tuberosum]
EVM0005856.1	Cellular Component: photosystem II (GO:0009523);; Cellular Component: chloroplast thylakoid membrane (GO:0009535);; Biological Process: photosynthesis, light harvesting (GO:0009765);; Cellular Component: integral component of membrane (GO:0016021);; Molecular Function: chlorophyll binding (GO:0016168);; Biological Process: protein-chromophore linkage (GO:0018298);;	K08917|5.21951e-169|spen:107026607|K08917 light-harvesting complex II chlorophyll a/b binding protein 6 | (RefSeq) chlorophyll a-b binding protein CP24 10A, chloroplastic	--	--	Chloroplast pigment-binding protein CP24 {ECO:0000313|EMBL:ABG73416.1} OS=Nicotiana tabacum (Common tobacco) PE=2 SV=1	PREDICTED: chlorophyll a-b binding protein CP24 10A, chloroplastic [Nicotiana tomentosiformis]
EVM0005873.1	Molecular Function: fructose-bisphosphate aldolase activity (GO:0004332);; Biological Process: glycolytic process (GO:0006096);;	K01623|0|spen:107025910|K01623 fructose-bisphosphate aldolase, class I [EC:4.1.2.13] | (RefSeq) fructose-bisphosphate aldolase, cytoplasmic isozyme 1	[G]	Carbohydrate transport and metabolism	Fructose-bisphosphate aldolase {ECO:0000256|RuleBase:RU003994} OS=Solanum lycopersicum (Tomato) PE=3 SV=1	PREDICTED: fructose-bisphosphate aldolase, cytoplasmic isozyme 1 [Nicotiana sylvestris]
EVM0005889.1	--	--	--	--	Uncharacterized protein {ECO:0000313|EnsemblPlants:Solyc11g042620.1.1} OS=Solanum lycopersicum (Tomato) PE=4 SV=1	PREDICTED: uncharacterized protein LOC102578182 [Solanum tuberosum]
EVM0005918.2	--	--	--	--	Uncharacterized protein {ECO:0000313|EnsemblPlants:PGSC0003DMT400003405} OS=Solanum tuberosum (Potato) PE=4 SV=1	PREDICTED: protein ENHANCED DISEASE RESISTANCE 2-like [Nicotiana tomentosiformis]
EVM0005925.4	--	K14638|0|sot:102597986|K14638 solute carrier family 15 (peptide/histidine transporter), member 3/4 | (RefSeq) protein NRT1/ PTR FAMILY 4.6-like	[E]	Amino acid transport and metabolism	Uncharacterized protein {ECO:0000313|EnsemblPlants:PGSC0003DMT400045412} OS=Solanum tuberosum (Potato) PE=4 SV=1	PREDICTED: nitrate transporter 1.2-like [Solanum tuberosum]
EVM0005963.2	Molecular Function: iron ion binding (GO:0005506);; Molecular Function: electron transfer activity (GO:0009055);; Cellular Component: chloroplast stroma (GO:0009570);; Cellular Component: chloroplast envelope (GO:0009941);; Biological Process: isopentenyl diphosphate biosynthetic process, methylerythritol 4-phosphate pathway (GO:0019288);; Molecular Function: oxygen binding (GO:0019825);; Molecul…	--	[QI]	--	Uncharacterized protein {ECO:0000313|EnsemblPlants:PGSC0003DMT400062560} OS=Solanum tuberosum (Potato) PE=3 SV=1	PREDICTED: cytochrome P450 97B2, chloroplastic-like [Solanum tuberosum]
EVM0005966.1	Molecular Function: aldose 1-epimerase activity (GO:0004034);; Biological Process: galactose metabolic process (GO:0006012);; Cellular Component: chloroplast stroma (GO:0009570);; Molecular Function: carbohydrate binding (GO:0030246);; Cellular Component: apoplast (GO:0048046);;	K01792|0|spen:107011330|K01792 glucose-6-phosphate 1-epimerase [EC:5.1.3.15] | (RefSeq) putative glucose-6-phosphate 1-epimerase	[G]	Carbohydrate transport and metabolism	Uncharacterized protein {ECO:0000313|EnsemblPlants:PGSC0003DMT400009043} OS=Solanum tuberosum (Potato) PE=4 SV=1	PREDICTED: putative glucose-6-phosphate 1-epimerase-like [Solanum tuberosum]
EVM0005980.2	Cellular Component: histone acetyltransferase complex (GO:0000123);; Molecular Function: DNA binding (GO:0003677);; Molecular Function: transporter activity (GO:0005215);; Molecular Function: protein binding (GO:0005515);; Molecular Function: ATP binding (GO:0005524);; Cellular Component: plasma membrane (GO:0005886);; Biological Process: obsolete ATP catabolic process (GO:0006200);; Biological P…	--	[R]	General function prediction only	Uncharacterized protein {ECO:0000313|EnsemblPlants:PGSC0003DMT400042714} OS=Solanum tuberosum (Potato) PE=3 SV=1	PREDICTED: ABC transporter F family member 5-like [Solanum tuberosum]
EVM0005983.1	--	--	--	--	Uncharacterized protein {ECO:0000313|EnsemblPlants:PGSC0003DMT400061517} OS=Solanum tuberosum (Potato) PE=4 SV=1	PREDICTED: uncharacterized protein LOC101264128 [Solanum lycopersicum]
EVM0005998.2	Molecular Function: translation elongation factor activity (GO:0003746);; Molecular Function: GTPase activity (GO:0003924);; Molecular Function: GTP binding (GO:0005525);; Cellular Component: nucleolus (GO:0005730);; Biological Process: obsolete GTP catabolic process (GO:0006184);; Biological Process: translational elongation (GO:0006414);; Cellular Component: nucleoid (GO:0009295);; Cellular Com…	K02358|0|sly:101259256|K02358 elongation factor Tu | (RefSeq) elongation factor TuB, chloroplastic-like	[J]	Translation, ribosomal structure and biogenesis	Elongation factor Tu {ECO:0000256|RuleBase:RU004061} OS=Erythranthe guttata (Yellow monkey flower) PE=3 SV=1	PREDICTED: elongation factor TuB, chloroplastic-like [Solanum lycopersicum]
EVM0006033.2	Cellular Component: plastid (GO:0009536);; Molecular Function: oxidoreductase activity (GO:0016491);;	K03386|6.7065e-100|sot:102583732|K03386 peroxiredoxin (alkyl hydroperoxide reductase subunit C) [EC:1.11.1.15] | (RefSeq) 2-Cys peroxiredoxin BAS1, chloroplastic	[O]	Posttranslational modification, protein turnover, chaperones	Uncharacterized protein {ECO:0000313|EnsemblPlants:PGSC0003DMT400042222} OS=Solanum tuberosum (Potato) PE=4 SV=1	PREDICTED: 2-Cys peroxiredoxin BAS1, chloroplastic [Nicotiana tomentosiformis]
EVM0006078.1	--	--	--	--	Uncharacterized protein {ECO:0000313|EnsemblPlants:Solyc12g044230.1.1} OS=Solanum lycopersicum (Tomato) PE=4 SV=1	PREDICTED: uncharacterized protein LOC104106373 [Nicotiana tomentosiformis]
EVM0006102.1	Cellular Component: extracellular region (GO:0005576);;	--	[S]	Function unknown	Uncharacterized protein {ECO:0000313|EnsemblPlants:Solyc07g006700.1.1} OS=Solanum lycopersicum (Tomato) PE=4 SV=1	PREDICTED: pathogenesis-related protein PR-1-like [Solanum tuberosum]
EVM0006106.3	Molecular Function: structural constituent of ribosome (GO:0003735);; Cellular Component: nucleus (GO:0005634);; Cellular Component: ribosome (GO:0005840);; Biological Process: rRNA processing (GO:0006364);; Biological Process: translation (GO:0006412);; Biological Process: response to cold (GO:0009409);; Cellular Component: chloroplast stroma (GO:0009570);; Biological Process: embryo development…	K02888|8.45207e-124|sot:102595243|K02888 large subunit ribosomal protein L21 | (RefSeq) 50S ribosomal protein L21, chloroplastic	[J]	Translation, ribosomal structure and biogenesis	Uncharacterized protein {ECO:0000313|EnsemblPlants:PGSC0003DMT400067084} OS=Solanum tuberosum (Potato) PE=3 SV=1	PREDICTED: 50S ribosomal protein L21, chloroplastic-like [Solanum tuberosum]
EVM0006170.6	--	--	[R]	General function prediction only	Uncharacterized protein {ECO:0000313|EnsemblPlants:Solyc01g006500.2.1} OS=Solanum lycopersicum (Tomato) PE=4 SV=1	PREDICTED: pentatricopeptide repeat-containing protein At5g48730, chloroplastic [Solanum lycopersicum]
EVM0006191.2	--	--	--	--	Uncharacterized protein {ECO:0000313|EnsemblPlants:Solyc01g087750.2.1} OS=Solanum lycopersicum (Tomato) PE=4 SV=1	PREDICTED: uncharacterized protein LOC101256709 [Solanum lycopersicum]
EVM0006198.1	--	K04733|0|sot:102604262|K04733 interleukin-1 receptor-associated kinase 4 [EC:2.7.11.1] | (RefSeq) probable receptor-like serine/threonine-protein kinase At5g57670	[T]	Signal transduction mechanisms	Uncharacterized protein {ECO:0000313|EnsemblPlants:Solyc07g006620.2.1} OS=Solanum lycopersicum (Tomato) PE=3 SV=1	PREDICTED: probable receptor-like serine/threonine-protein kinase At5g57670-like [Solanum tuberosum]
EVM0006201.1	Cellular Component: Golgi apparatus (GO:0005794);; Biological Process: plant-type secondary cell wall biogenesis (GO:0009834);; Biological Process: glucuronoxylan biosynthetic process (GO:0010417);; Molecular Function: glucuronosyltransferase activity (GO:0015020);; Cellular Component: membrane (GO:0016020);;	K20889|0|sly:101260603|K20889 probable glucuronoxylan glucuronosyltransferase IRX7 [EC2.4.1.-] | (RefSeq) probable glucuronoxylan glucuronosyltransferase IRX7	[GMW]	--	Uncharacterized protein {ECO:0000313|EnsemblPlants:Solyc11g066320.1.1} OS=Solanum lycopersicum (Tomato) PE=4 SV=1	PREDICTED: probable glucuronoxylan glucuronosyltransferase IRX7 [Nicotiana sylvestris]
EVM0006218.11	--	K16240|0|sot:102593062|K16240 protein suppressor of PHYA-105 1 | (RefSeq) protein SUPPRESSOR OF PHYA-105 1-like	--	--	Uncharacterized protein {ECO:0000313|EnsemblPlants:PGSC0003DMT400049874} OS=Solanum tuberosum (Potato) PE=4 SV=1	PREDICTED: protein SUPPRESSOR OF PHYA-105 1-like isoform X1 [Solanum tuberosum]
EVM0006251.1	Molecular Function: DNA binding (GO:0003677);; Biological Process: regulation of transcription, DNA-templated (GO:0006355);;	--	--	--	Uncharacterized protein {ECO:0000313|EnsemblPlants:PGSC0003DMT400003380} OS=Solanum tuberosum (Potato) PE=4 SV=1	PREDICTED: NAC domain-containing protein 100-like [Solanum tuberosum]
EVM0006274.2	Molecular Function: FMN binding (GO:0010181);; Molecular Function: oxidoreductase activity (GO:0016491);; Biological Process: tetrapyrrole biosynthetic process (GO:0033014);; Cellular Component: chloroplast part (GO:0044434);; Biological Process: oxidation-reduction process (GO:0055114);;	--	--	--	Glutamyl-tRNA reductase binding protein {ECO:0000313|EMBL:ADU60362.1} OS=Nicotiana tabacum (Common tobacco) PE=2 SV=1	glutamyl-tRNA reductase binding protein [Nicotiana tabacum]
EVM0006292.1	Molecular Function: catalytic activity (GO:0003824);;	K11547|0|sot:102598739|K11547 kinetochore protein NDC80 | (RefSeq) kinetochore protein NDC80 homolog	[D]	Cell cycle control, cell division, chromosome partitioning	Uncharacterized protein {ECO:0000313|EnsemblPlants:PGSC0003DMT400076547} OS=Solanum tuberosum (Potato) PE=4 SV=1	PREDICTED: kinetochore protein NDC80 homolog [Solanum tuberosum]
EVM0006293.2	Molecular Function: hydrolase activity, hydrolyzing O-glycosyl compounds (GO:0004553);; Cellular Component: cell wall (GO:0005618);; Biological Process: cellular glucan metabolic process (GO:0006073);; Molecular Function: xyloglucan:xyloglucosyl transferase activity (GO:0016762);; Cellular Component: apoplast (GO:0048046);;	K08235|0|sot:102588714|K08235 xyloglucan:xyloglucosyl transferase [EC:2.4.1.207] | (RefSeq) probable xyloglucan endotransglucosylase/hydrolase protein 33	--	--	Xyloglucan endotransglucosylase/hydrolase {ECO:0000256|RuleBase:RU361120} OS=Solanum tuberosum (Potato) PE=3 SV=1	PREDICTED: probable xyloglucan endotransglucosylase/hydrolase protein 33 [Nicotiana sylvestris]
EVM0006322.2	Biological Process: response to stress (GO:0006950);;	--	--	--	ASR2 protein {ECO:0000313|EMBL:CBY05743.1} (Fragment) OS=Solanum chilense (Tomato) PE=4 SV=1	ASR2 protein [Solanum chilense]
EVM0006325.1	--	--	--	--	Uncharacterized protein {ECO:0000313|EnsemblPlants:Solyc06g069170.2.1} OS=Solanum lycopersicum (Tomato) PE=4 SV=1	PREDICTED: uncharacterized protein LOC104113470 [Nicotiana tomentosiformis]
EVM0006345.1	--	--	--	--	Uncharacterized protein {ECO:0000313|EnsemblPlants:Solyc05g013650.2.1} OS=Solanum lycopersicum (Tomato) PE=4 SV=1	PREDICTED: uncharacterized protein LOC102588935 [Solanum tuberosum]
EVM0006351.2	Molecular Function: RNA binding (GO:0003723);; Molecular Function: RNA-directed DNA polymerase activity (GO:0003964);; Molecular Function: voltage-gated chloride channel activity (GO:0005247);; Biological Process: RNA-dependent DNA biosynthetic process (GO:0006278);; Biological Process: chloride transport (GO:0006821);; Cellular Component: integral component of membrane (GO:0016021);; Molecular F…	--	[P]	Inorganic ion transport and metabolism	Chloride channel protein {ECO:0000256|RuleBase:RU361221} OS=Vitis vinifera (Grape) PE=3 SV=1	PREDICTED: chloride channel protein CLC-e-like isoform X1 [Solanum tuberosum]
EVM0006365.1	--	--	--	--	Uncharacterized protein {ECO:0000313|EnsemblPlants:PGSC0003DMT400003712} OS=Solanum tuberosum (Potato) PE=4 SV=1	PREDICTED: ninja-family protein AFP3-like [Nicotiana tomentosiformis]
EVM0006387.1	--	--	[R]	General function prediction only	Uncharacterized protein {ECO:0000313|EnsemblPlants:PGSC0003DMT400045498} OS=Solanum tuberosum (Potato) PE=4 SV=1	PREDICTED: pentatricopeptide repeat-containing protein At2g13600-like [Nicotiana tomentosiformis]
EVM0006397.1	Molecular Function: phosphoglycerate dehydrogenase activity (GO:0004617);; Molecular Function: ATP binding (GO:0005524);; Cellular Component: mitochondrion (GO:0005739);; Biological Process: L-serine biosynthetic process (GO:0006564);; Cellular Component: chloroplast (GO:0009507);; Biological Process: megagametogenesis (GO:0009561);; Cellular Component: membrane (GO:0016020);; Molecular Function:…	K00058|0|spen:107032194|K00058 D-3-phosphoglycerate dehydrogenase [EC:1.1.1.95] | (RefSeq) D-3-phosphoglycerate dehydrogenase 1, chloroplastic	[E]	Amino acid transport and metabolism	Uncharacterized protein {ECO:0000313|EnsemblPlants:Solyc10g049890.1.1} OS=Solanum lycopersicum (Tomato) PE=3 SV=1	PREDICTED: d-3-phosphoglycerate dehydrogenase, chloroplastic-like [Solanum tuberosum]
EVM0006402.1	Molecular Function: structural constituent of ribosome (GO:0003735);; Cellular Component: ribosome (GO:0005840);; Biological Process: translation (GO:0006412);; Cellular Component: chloroplast thylakoid (GO:0009534);; Cellular Component: chloroplast stroma (GO:0009570);;	--	--	--	Uncharacterized protein {ECO:0000313|EnsemblPlants:PGSC0003DMT400069506} OS=Solanum tuberosum (Potato) PE=4 SV=1	PREDICTED: ribosome-binding factor PSRP1, chloroplastic [Solanum tuberosum]
EVM0006404.2	Cellular Component: endosome (GO:0005768);; Cellular Component: Golgi apparatus (GO:0005794);; Cellular Component: trans-Golgi network (GO:0005802);; Molecular Function: methyltransferase activity (GO:0008168);; Biological Process: response to desiccation (GO:0009269);; Biological Process: response to cold (GO:0009409);; Biological Process: response to salt stress (GO:0009651);; Biological Proces…	--	--	--	Uncharacterized protein {ECO:0000313|EnsemblPlants:PGSC0003DMT400079286} OS=Solanum tuberosum (Potato) PE=4 SV=1	PREDICTED: probable methyltransferase PMT21 [Nicotiana sylvestris]
EVM0006458.1	--	--	[C]	Energy production and conversion	Uncharacterized protein {ECO:0000313|EnsemblPlants:Solyc11g067160.1.1} OS=Solanum lycopersicum (Tomato) PE=4 SV=1	PREDICTED: probable aldo-keto reductase 2 isoform X1 [Solanum lycopersicum]
EVM0006467.2	--	--	[R]	General function prediction only	Uncharacterized protein {ECO:0000313|EnsemblPlants:Solyc04g008570.2.1} OS=Solanum lycopersicum (Tomato) PE=4 SV=1	PREDICTED: pentatricopeptide repeat-containing protein At5g13770, chloroplastic [Nicotiana tomentosiformis]
EVM0006473.3	Biological Process: photosynthesis, light reaction (GO:0019684);; Biological Process: regulation of protein dephosphorylation (GO:0035304);;	--	--	--	Uncharacterized protein {ECO:0000313|EnsemblPlants:Solyc08g075990.2.1} OS=Solanum lycopersicum (Tomato) PE=4 SV=1	PREDICTED: uncharacterized protein LOC102598188 [Solanum tuberosum]
EVM0006477.3	Molecular Function: acetolactate synthase activity (GO:0003984);; Cellular Component: cytosol (GO:0005829);; Biological Process: gluconeogenesis (GO:0006094);; Biological Process: leucine metabolic process (GO:0006551);; Biological Process: valine metabolic process (GO:0006573);; Biological Process: cytoskeleton organization (GO:0007010);; Biological Process: branched-chain amino acid biosyntheti…	K01653|0|spen:107004983|K01653 acetolactate synthase I/III small subunit [EC:2.2.1.6] | (RefSeq) acetolactate synthase small subunit 1, chloroplastic	[E]	Amino acid transport and metabolism	Uncharacterized protein {ECO:0000313|EnsemblPlants:PGSC0003DMT400041856} OS=Solanum tuberosum (Potato) PE=4 SV=1	PREDICTED: acetolactate synthase small subunit 1, chloroplastic-like [Solanum tuberosum]
EVM0006483.2	Molecular Function: copper ion binding (GO:0005507);; Molecular Function: L-ascorbate oxidase activity (GO:0008447);; Biological Process: oxidation-reduction process (GO:0055114);;	--	[Q]	Secondary metabolites biosynthesis, transport and catabolism	Uncharacterized protein {ECO:0000313|EnsemblPlants:PGSC0003DMT400075398} OS=Solanum tuberosum (Potato) PE=4 SV=1	PREDICTED: L-ascorbate oxidase homolog [Solanum tuberosum]
EVM0006499.2	Molecular Function: DNA-binding transcription factor activity (GO:0003700);; Biological Process: regulation of transcription, DNA-templated (GO:0006355);; Molecular Function: sequence-specific DNA binding (GO:0043565);;	K14432|0|sot:102597983|K14432 ABA responsive element binding factor | (RefSeq) ABSCISIC ACID-INSENSITIVE 5-like protein 4	--	--	Uncharacterized protein {ECO:0000313|EnsemblPlants:PGSC0003DMT400015892} OS=Solanum tuberosum (Potato) PE=4 SV=1	PREDICTED: ABSCISIC ACID-INSENSITIVE 5-like protein 6-like isoform X1 [Solanum tuberosum]
EVM0006548.2	Molecular Function: calmodulin binding (GO:0005516);; Biological Process: defense response (GO:0006952);; Biological Process: response to biotic stimulus (GO:0009607);; Cellular Component: integral component of membrane (GO:0016021);;	K08472|0|sot:102599123|K08472 mlo protein | (RefSeq) MLO-like protein 6	--	--	MLO-like protein {ECO:0000256|RuleBase:RU280816} OS=Solanum tuberosum (Potato) PE=3 SV=1	PREDICTED: MLO-like protein 6 [Nicotiana tomentosiformis]
EVM0006560.1	Molecular Function: ATP binding (GO:0005524);; Biological Process: obsolete ATP catabolic process (GO:0006200);; Biological Process: transport (GO:0006810);; Cellular Component: integral component of membrane (GO:0016021);; Molecular Function: ATPase activity, coupled to transmembrane movement of substances (GO:0042626);;	--	[Q]	Secondary metabolites biosynthesis, transport and catabolism	Uncharacterized protein {ECO:0000313|EnsemblPlants:PGSC0003DMT400059944} OS=Solanum tuberosum (Potato) PE=3 SV=1	PREDICTED: ABC transporter G family member 5 [Nicotiana sylvestris]
EVM0006565.2	Molecular Function: trehalose-phosphatase activity (GO:0004805);; Biological Process: trehalose biosynthetic process (GO:0005992);;	K01087|0|sot:102602255|K01087 trehalose 6-phosphate phosphatase [EC:3.1.3.12] | (RefSeq) trehalose-phosphate phosphatase A	[G]	Carbohydrate transport and metabolism	Trehalose 6-phosphate phosphatase {ECO:0000256|RuleBase:RU361117} OS=Solanum tuberosum (Potato) PE=3 SV=1	PREDICTED: trehalose-phosphate phosphatase A-like isoform X1 [Solanum tuberosum]
EVM0006593.1	Molecular Function: protein tyrosine kinase activity (GO:0004713);; Molecular Function: ATP binding (GO:0005524);; Biological Process: protein phosphorylation (GO:0006468);;	K04733|0|sot:102589755|K04733 interleukin-1 receptor-associated kinase 4 [EC:2.7.11.1] | (RefSeq) inactive protein kinase SELMODRAFT_444075-like	[T]	Signal transduction mechanisms	Uncharacterized protein {ECO:0000313|EnsemblPlants:PGSC0003DMT400024762} OS=Solanum tuberosum (Potato) PE=4 SV=1	PREDICTED: inactive protein kinase SELMODRAFT_444075-like [Solanum tuberosum]
EVM0006616.1	Biological Process: translation (GO:0006412);; Cellular Component: chloroplast part (GO:0044434);;	K19033|1.83242e-52|sly:101254999|K19033 RPS31; 30S ribosomal protein S31 | (RefSeq) 30S ribosomal protein S31, chloroplastic	--	--	Uncharacterized protein {ECO:0000313|EnsemblPlants:Solyc05g052710.2.1} OS=Solanum lycopersicum (Tomato) PE=4 SV=1	PREDICTED: 30S ribosomal protein S31, chloroplastic [Nicotiana tomentosiformis]
EVM0006638.2	--	--	--	--	Uncharacterized protein {ECO:0000313|EnsemblPlants:PGSC0003DMT400003712} OS=Solanum tuberosum (Potato) PE=4 SV=1	PREDICTED: ninja-family protein AFP3-like [Solanum tuberosum]
EVM0006655.1	Molecular Function: glycine dehydrogenase (decarboxylating) activity (GO:0004375);; Cellular Component: mitochondrion (GO:0005739);; Biological Process: glycine catabolic process (GO:0006546);; Molecular Function: pyridoxal phosphate binding (GO:0030170);; Biological Process: oxidation-reduction process (GO:0055114);;	K00281|0|sot:102601213|K00281 glycine dehydrogenase [EC:1.4.4.2] | (RefSeq) gdcsP; glycine dehydrogenase (decarboxylating), mitochondrial-like	[E]	Amino acid transport and metabolism	Uncharacterized protein {ECO:0000313|EnsemblPlants:PGSC0003DMT400076966} OS=Solanum tuberosum (Potato) PE=3 SV=1	RecName: Full=Glycine dehydrogenase (decarboxylating), mitochondrial; AltName: Full=Glycine cleavage system P protein; AltName: Full=Glycine decarboxylase; AltName: Full=Glycine dehydrogenase (aminomethyl-transferring); Flags: Precursor [Solanum tuberosum]
EVM0006660.2	--	--	[B]	Chromatin structure and dynamics	Uncharacterized protein {ECO:0000313|EnsemblPlants:PGSC0003DMT400047449} OS=Solanum tuberosum (Potato) PE=4 SV=1	PREDICTED: uncharacterized protein LOC104223620 [Nicotiana sylvestris]
EVM0006662.2	Molecular Function: calcium ion binding (GO:0005509);; Biological Process: nucleobase-containing compound metabolic process (GO:0006139);; Cellular Component: chloroplast thylakoid (GO:0009534);; Cellular Component: photosystem II oxygen evolving complex (GO:0009654);; Biological Process: photosynthesis (GO:0015979);; Biological Process: cellular component organization (GO:0016043);; Cellular Com…	K02717|1.01239e-109|spen:107014924|K02717 photosystem II oxygen-evolving enhancer protein 2 | (RefSeq) psbP-like protein 1, chloroplastic	--	--	Uncharacterized protein {ECO:0000313|EnsemblPlants:PGSC0003DMT400063058} OS=Solanum tuberosum (Potato) PE=4 SV=1	PREDICTED: psbP-like protein 1, chloroplastic-like [Solanum tuberosum]
EVM0006666.2	Biological Process: maltose metabolic process (GO:0000023);; Biological Process: phosphatidylglycerol biosynthetic process (GO:0006655);; Biological Process: leaf morphogenesis (GO:0009965);; Biological Process: thylakoid membrane organization (GO:0010027);; Biological Process: carotenoid biosynthetic process (GO:0016117);; Biological Process: mRNA modification (GO:0016556);; Biological Process: …	K07399|0|spen:107032699|K07399 cytochrome c biogenesis protein | (RefSeq) cytochrome c biogenesis protein CCS1, chloroplastic	--	--	Uncharacterized protein {ECO:0000313|EnsemblPlants:Solyc10g051200.1.1} OS=Solanum lycopersicum (Tomato) PE=3 SV=1	PREDICTED: cytochrome c biogenesis protein CCS1, chloroplastic [Solanum lycopersicum]
EVM0006690.2	Molecular Function: fructose-bisphosphate aldolase activity (GO:0004332);; Biological Process: glycolytic process (GO:0006096);;	K01623|0|spen:107011094|K01623 fructose-bisphosphate aldolase, class I [EC:4.1.2.13] | (RefSeq) fructose-bisphosphate aldolase 1, chloroplastic-like	[G]	Carbohydrate transport and metabolism	Fructose-bisphosphate aldolase {ECO:0000256|RuleBase:RU003994} OS=Nicotiana paniculata PE=2 SV=1	plastidic aldolase NPALDP1 [Nicotiana paniculata]
EVM0006713.2	Molecular Function: translation elongation factor activity (GO:0003746);; Molecular Function: GTPase activity (GO:0003924);; Molecular Function: GTP binding (GO:0005525);; Biological Process: obsolete GTP catabolic process (GO:0006184);; Biological Process: translational elongation (GO:0006414);; Cellular Component: chloroplast (GO:0009507);;	K02358|0|sot:102584165|K02358 elongation factor Tu | (RefSeq) elongation factor TuB, chloroplastic	[J]	Translation, ribosomal structure and biogenesis	Elongation factor Tu {ECO:0000256|RuleBase:RU004061} OS=Solanum tuberosum (Potato) PE=3 SV=1	PREDICTED: elongation factor TuA, chloroplastic [Nicotiana sylvestris]
EVM0006761.1	--	--	--	--	Uncharacterized protein {ECO:0000313|EnsemblPlants:PGSC0003DMT400000594} OS=Solanum tuberosum (Potato) PE=4 SV=1	PREDICTED: uncharacterized protein LOC104244657 [Nicotiana sylvestris]
EVM0006796.1	Biological Process: cellular response to stress (GO:0033554);;	--	--	--	Uncharacterized protein {ECO:0000313|EnsemblPlants:PGSC0003DMT400035992} OS=Solanum tuberosum (Potato) PE=4 SV=1	PREDICTED: BAG family molecular chaperone regulator 7 [Nicotiana sylvestris]
EVM0006798.2	Cellular Component: mitochondrion (GO:0005739);; Biological Process: proteolysis (GO:0006508);; Biological Process: phosphatidylglycerol biosynthetic process (GO:0006655);; Molecular Function: serine-type peptidase activity (GO:0008236);; Cellular Component: chloroplast thylakoid lumen (GO:0009543);; Biological Process: intracellular signal transduction (GO:0035556);;	K03797|0|spen:107007463|K03797 carboxyl-terminal processing protease [EC:3.4.21.102] | (RefSeq) carboxyl-terminal-processing peptidase 2, chloroplastic	--	--	Uncharacterized protein {ECO:0000313|EnsemblPlants:Solyc12g097030.1.1} OS=Solanum lycopersicum (Tomato) PE=4 SV=1	PREDICTED: carboxyl-terminal-processing peptidase 2, chloroplastic [Solanum lycopersicum]
EVM0006827.2	--	--	[E]	Amino acid transport and metabolism	Uncharacterized protein {ECO:0000313|EnsemblPlants:Solyc12g044310.1.1} OS=Solanum lycopersicum (Tomato) PE=3 SV=1	PREDICTED: protein NRT1/ PTR FAMILY 1.2-like [Nicotiana tomentosiformis]
EVM0006845.1	Biological Process: pentose-phosphate shunt (GO:0006098);; Cellular Component: chloroplast thylakoid membrane (GO:0009535);; Biological Process: photosynthetic electron transport in photosystem I (GO:0009773);; Biological Process: photosystem II assembly (GO:0010207);; Cellular Component: NAD(P)H dehydrogenase complex (plastoquinone) (GO:0010598);; Biological Process: carotenoid biosynthetic proc…	--	--	--	Uncharacterized protein {ECO:0000313|EnsemblPlants:PGSC0003DMT400051045} OS=Solanum tuberosum (Potato) PE=4 SV=1	PREDICTED: uncharacterized protein LOC104248003 [Nicotiana sylvestris]
EVM0006872.1	Molecular Function: fructose-bisphosphate aldolase activity (GO:0004332);; Biological Process: glycolytic process (GO:0006096);;	K01623|0|spen:107025910|K01623 fructose-bisphosphate aldolase, class I [EC:4.1.2.13] | (RefSeq) fructose-bisphosphate aldolase, cytoplasmic isozyme 1	[G]	Carbohydrate transport and metabolism	Fructose-bisphosphate aldolase {ECO:0000256|RuleBase:RU003994} OS=Solanum lycopersicum (Tomato) PE=3 SV=1	PREDICTED: fructose-bisphosphate aldolase, cytoplasmic isozyme 1 [Nicotiana sylvestris]
EVM0006896.2	Cellular Component: vacuole (GO:0005773);; Molecular Function: O-acyltransferase activity (GO:0008374);; Biological Process: cellular process (GO:0009987);; Biological Process: primary metabolic process (GO:0044238);; Biological Process: biological_process (GO:0044699);; Biological Process: organic substance metabolic process (GO:0071704);;	K06129|0|sot:102597068|K06129 lysophospholipase III [EC:3.1.1.5] | (RefSeq) lecithin-cholesterol acyltransferase-like 1	[I]	Lipid transport and metabolism	Uncharacterized protein {ECO:0000313|EnsemblPlants:PGSC0003DMT400018023} OS=Solanum tuberosum (Potato) PE=4 SV=1	PREDICTED: lecithin-cholesterol acyltransferase-like 1 [Nicotiana sylvestris]
EVM0006977.1	Molecular Function: acyl carrier activity (GO:0000036);; Biological Process: rRNA processing (GO:0006364);; Biological Process: fatty acid biosynthetic process (GO:0006633);; Cellular Component: chloroplast stroma (GO:0009570);; Biological Process: systemic acquired resistance (GO:0009627);; Biological Process: response to blue light (GO:0009637);; Biological Process: response to high light inten…	--	[CIQ]	--	Acyl carrier protein {ECO:0000256|RuleBase:RU000722} OS=Solanum tuberosum (Potato) PE=3 SV=1	PREDICTED: acyl carrier protein 3, chloroplastic-like isoform X1 [Solanum tuberosum]
EVM0007016.2	Cellular Component: Golgi apparatus (GO:0005794);; Biological Process: glucuronoxylan metabolic process (GO:0010413);; Molecular Function: glucuronoxylan 4-O-methyltransferase activity (GO:0030775);; Biological Process: xylan biosynthetic process (GO:0045492);;	K18801|0|sot:102603322|K18801 glucuronoxylan 4-O-methyltransferase [EC:2.1.1.112] | (RefSeq) glucuronoxylan 4-O-methyltransferase 3	--	--	Uncharacterized protein {ECO:0000313|EnsemblPlants:PGSC0003DMT400080082} OS=Solanum tuberosum (Potato) PE=4 SV=1	PREDICTED: glucuronoxylan 4-O-methyltransferase 3-like [Solanum tuberosum]
EVM0007021.1	Cellular Component: chloroplast thylakoid membrane (GO:0009535);; Biological Process: photosynthesis, light harvesting (GO:0009765);; Cellular Component: chloroplast envelope (GO:0009941);; Cellular Component: plastoglobule (GO:0010287);; Molecular Function: chlorophyll binding (GO:0016168);; Biological Process: cysteine biosynthetic process (GO:0019344);; Biological Process: cellular cation home…	K08910|1.52978e-176|spen:107014513|K08910 light-harvesting complex I chlorophyll a/b binding protein 4 | (RefSeq) chlorophyll a-b binding protein 4, chloroplastic	--	--	Uncharacterized protein {ECO:0000313|EnsemblPlants:PGSC0003DMT400050232} OS=Solanum tuberosum (Potato) PE=4 SV=1	PREDICTED: chlorophyll a-b binding protein P4, chloroplastic [Nicotiana tomentosiformis]
EVM0007032.2	Cellular Component: integral component of membrane (GO:0016021);; Molecular Function: cellulose synthase (UDP-forming) activity (GO:0016760);; Biological Process: cellulose biosynthetic process (GO:0030244);;	K20924|0|sly:101249747|K20924 cellulose synthase-like protein [EC:2.4.1.-] | (RefSeq) cellulose synthase-like protein D3	--	--	Uncharacterized protein {ECO:0000313|EnsemblPlants:Solyc08g076320.2.1} OS=Solanum lycopersicum (Tomato) PE=4 SV=1	PREDICTED: cellulose synthase-like protein D3 [Nicotiana tomentosiformis]
EVM0007049.2	Cellular Component: chloroplast thylakoid (GO:0009534);; Biological Process: photosynthetic acclimation (GO:0009643);; Molecular Function: phosphoglycerate transmembrane transporter activity (GO:0015120);; Molecular Function: antiporter activity (GO:0015297);; Biological Process: phosphoglycerate transmembrane transport (GO:0015713);; Cellular Component: integral component of membrane (GO:0016021…	K15283|0|sly:101249306|K15283 solute carrier family 35, member E1 | (RefSeq) cTPT; triose phosphate/phosphate translocator, chloroplastic	[GE]	--	Phosphate translocator {ECO:0000313|EMBL:CAA52979.1} (Precursor) OS=Nicotiana tabacum (Common tobacco) PE=2 SV=1	PREDICTED: triose phosphate/phosphate translocator, chloroplastic [Nicotiana sylvestris]
EVM0007052.1	--	--	--	--	Uncharacterized protein {ECO:0000313|EnsemblPlants:Solyc10g076180.1.1} OS=Solanum lycopersicum (Tomato) PE=4 SV=1	PREDICTED: transcription repressor OFP1-like [Nicotiana sylvestris]
EVM0007054.2	Molecular Function: structural molecule activity (GO:0005198);; Molecular Function: iron ion binding (GO:0005506);; Biological Process: chloroplast organization (GO:0009658);; Biological Process: iron-sulfur cluster assembly (GO:0016226);; Molecular Function: iron-sulfur cluster binding (GO:0051536);;	--	[O]	Posttranslational modification, protein turnover, chaperones	Uncharacterized protein {ECO:0000313|EnsemblPlants:Solyc01g079220.2.1} OS=Solanum lycopersicum (Tomato) PE=4 SV=1	PREDICTED: nifU-like protein 1, chloroplastic [Solanum lycopersicum]
EVM0007056.2	Molecular Function: thioredoxin-disulfide reductase activity (GO:0004791);; Molecular Function: enzyme activator activity (GO:0008047);; Cellular Component: chloroplast stroma (GO:0009570);; Biological Process: thylakoid membrane organization (GO:0010027);; Biological Process: regulation of chlorophyll biosynthetic process (GO:0010380);; Biological Process: regulation of starch biosynthetic proce…	K00384|0|spen:107002296|K00384 thioredoxin reductase (NADPH) [EC:1.8.1.9] | (RefSeq) thioredoxin reductase NTRC-like	[O]	Posttranslational modification, protein turnover, chaperones	Thioredoxin reductase {ECO:0000256|RuleBase:RU003881} OS=Solanum lycopersicum (Tomato) PE=3 SV=1	PREDICTED: thioredoxin reductase NTRC [Solanum lycopersicum]
EVM0007059.1	Molecular Function: magnesium ion binding (GO:0000287);; Molecular Function: pyruvate kinase activity (GO:0004743);; Biological Process: glycolytic process (GO:0006096);; Biological Process: phosphorylation (GO:0016310);; Molecular Function: potassium ion binding (GO:0030955);;	K00873|0|spen:107002489|K00873 pyruvate kinase [EC:2.7.1.40] | (RefSeq) pyruvate kinase 2, cytosolic	[G]	Carbohydrate transport and metabolism	Pyruvate kinase {ECO:0000256|RuleBase:RU000504} OS=Solanum lycopersicum (Tomato) PE=3 SV=1	PREDICTED: pyruvate kinase, cytosolic isozyme [Solanum lycopersicum]
EVM0007069.1	Molecular Function: nucleoside diphosphate kinase activity (GO:0004550);; Molecular Function: ATP binding (GO:0005524);; Cellular Component: nucleus (GO:0005634);; Biological Process: nucleoside diphosphate phosphorylation (GO:0006165);; Biological Process: GTP biosynthetic process (GO:0006183);; Biological Process: UTP biosynthetic process (GO:0006228);; Biological Process: CTP biosynthetic proc…	K00940|6.34436e-135|sly:101262221|K00940 nucleoside-diphosphate kinase [EC:2.7.4.6] | (RefSeq) nucleoside diphosphate kinase 2, chloroplastic	[F]	Nucleotide transport and metabolism	Nucleoside diphosphate kinase {ECO:0000256|RuleBase:RU004013} OS=Solanum lycopersicum (Tomato) PE=3 SV=1	PREDICTED: nucleoside diphosphate kinase 2, chloroplastic [Solanum lycopersicum]
EVM0007123.1	Cellular Component: chloroplast thylakoid membrane (GO:0009535);; Biological Process: photosynthetic electron transport in photosystem I (GO:0009773);;	--	--	--	Uncharacterized protein {ECO:0000313|EnsemblPlants:PGSC0003DMT400032525} OS=Solanum tuberosum (Potato) PE=4 SV=1	PREDICTED: PGR5-like protein 1B, chloroplastic [Nicotiana sylvestris]
EVM0007132.1	Cellular Component: plasma membrane (GO:0005886);; Cellular Component: integral component of membrane (GO:0016021);;	--	--	--	CASP-like protein {ECO:0000256|RuleBase:RU361233} OS=Solanum tuberosum (Potato) PE=3 SV=1	PREDICTED: CASP-like protein VIT_19s0090g00570-like [Solanum tuberosum]
EVM0007158.1	Molecular Function: structural constituent of ribosome (GO:0003735);; Cellular Component: ribosome (GO:0005840);; Biological Process: translation (GO:0006412);; Cellular Component: chloroplast thylakoid membrane (GO:0009535);; Biological Process: thylakoid membrane organization (GO:0010027);; Molecular Function: rRNA binding (GO:0019843);; Biological Process: ribosome biogenesis (GO:0042254);;	K02990|7.57891e-99|spen:107028872|K02990 small subunit ribosomal protein S6 | (RefSeq) 30S ribosomal protein S6 alpha, chloroplastic	--	--	Uncharacterized protein {ECO:0000313|EnsemblPlants:Solyc08g082690.2.1} OS=Solanum lycopersicum (Tomato) PE=3 SV=1	PREDICTED: 30S ribosomal protein S6 alpha, chloroplastic-like [Nicotiana tomentosiformis]
EVM0007172.2	Molecular Function: iron ion binding (GO:0005506);; Cellular Component: chloroplast thylakoid membrane (GO:0009535);; Biological Process: photosynthetic electron transport in photosystem I (GO:0009773);; Biological Process: leaf morphogenesis (GO:0009965);; Biological Process: cell differentiation (GO:0030154);; Biological Process: positive regulation of transcription, DNA-templated (GO:0045893);;	--	--	--	Uncharacterized protein {ECO:0000313|EnsemblPlants:PGSC0003DMT400057971} OS=Solanum tuberosum (Potato) PE=4 SV=1	PREDICTED: uncharacterized protein LOC104093709 [Nicotiana tomentosiformis]
EVM0007192.1	--	--	--	--	Uncharacterized protein {ECO:0000313|EnsemblPlants:PGSC0003DMT400045709} OS=Solanum tuberosum (Potato) PE=4 SV=1	PREDICTED: uncharacterized protein DDB_G0288805-like [Solanum tuberosum]
EVM0007200.1	--	--	--	--	Uncharacterized protein {ECO:0000313|EnsemblPlants:PGSC0003DMT400052774} OS=Solanum tuberosum (Potato) PE=4 SV=1	PREDICTED: 14 kDa proline-rich protein DC2.15-like [Solanum tuberosum]
EVM0007220.2	Molecular Function: chitinase activity (GO:0004568);; Biological Process: carbohydrate metabolic process (GO:0005975);; Biological Process: chitin catabolic process (GO:0006032);; Molecular Function: chitin binding (GO:0008061);; Biological Process: cell wall macromolecule catabolic process (GO:0016998);;	K01183|5.67243e-172|sot:102583127|K01183 chitinase [EC:3.2.1.14] | (RefSeq) endochitinase EP3	[R]	General function prediction only	Uncharacterized protein {ECO:0000313|EnsemblPlants:PGSC0003DMT400064504} OS=Solanum tuberosum (Potato) PE=4 SV=1	PREDICTED: endochitinase PR4-like [Nicotiana sylvestris]
EVM0007228.6	--	--	[K]	Transcription	Uncharacterized protein {ECO:0000313|EnsemblPlants:PGSC0003DMT400064124} OS=Solanum tuberosum (Potato) PE=4 SV=1	PREDICTED: bromodomain-containing factor 2-like [Solanum tuberosum]
EVM0007229.1	Biological Process: protein peptidyl-prolyl isomerization (GO:0000413);; Molecular Function: peptidyl-prolyl cis-trans isomerase activity (GO:0003755);; Biological Process: protein folding (GO:0006457);; Cellular Component: chloroplast thylakoid lumen (GO:0009543);; Biological Process: mRNA modification (GO:0016556);; Biological Process: isopentenyl diphosphate biosynthetic process, methylerythri…	K03768|0|sly:101257251|K03768 peptidyl-prolyl cis-trans isomerase B (cyclophilin B) [EC:5.2.1.8] | (RefSeq) peptidyl-prolyl cis-trans isomerase CYP26-2, chloroplastic	[O]	Posttranslational modification, protein turnover, chaperones	Uncharacterized protein {ECO:0000313|EnsemblPlants:Solyc03g119860.2.1} OS=Solanum lycopersicum (Tomato) PE=4 SV=1	PREDICTED: peptidyl-prolyl cis-trans isomerase CYP26-2, chloroplastic [Solanum lycopersicum]
EVM0007253.2	Molecular Function: phosphorelay sensor kinase activity (GO:0000155);; Molecular Function: phosphorelay response regulator activity (GO:0000156);; Molecular Function: ATP binding (GO:0005524);; Cellular Component: endoplasmic reticulum membrane (GO:0005789);; Biological Process: regulation of transcription, DNA-templated (GO:0006355);; Biological Process: ethylene-activated signaling pathway (GO:…	K14509|0|sot:102599512|K14509 ethylene receptor [EC:2.7.13.-] | (RefSeq) ethylene receptor 2-like	[T]	Signal transduction mechanisms	Uncharacterized protein {ECO:0000313|EnsemblPlants:PGSC0003DMT400044243} OS=Solanum tuberosum (Potato) PE=4 SV=1	PREDICTED: ethylene receptor 2-like [Nicotiana tomentosiformis]
EVM0007270.1	--	--	[O]	Posttranslational modification, protein turnover, chaperones	Uncharacterized protein {ECO:0000313|EnsemblPlants:PGSC0003DMT400045004} OS=Solanum tuberosum (Potato) PE=4 SV=1	PREDICTED: uncharacterized protein LOC104101068 [Nicotiana tomentosiformis]
EVM0007292.4	Biological Process: glucuronoxylan metabolic process (GO:0010413);; Biological Process: xylan biosynthetic process (GO:0045492);; Biological Process: response to freezing (GO:0050826);;	--	--	--	Uncharacterized protein {ECO:0000313|EnsemblPlants:Solyc03g096030.2.1} OS=Solanum lycopersicum (Tomato) PE=4 SV=1	PREDICTED: protein ESKIMO 1-like [Nicotiana sylvestris]
EVM0007294.2	Molecular Function: peroxidase activity (GO:0004601);; Cellular Component: plant-type cell wall (GO:0009505);; Cellular Component: chloroplast stroma (GO:0009570);; Cellular Component: thylakoid (GO:0009579);; Cellular Component: chloroplast envelope (GO:0009941);; Molecular Function: peroxiredoxin activity (GO:0051920);; Biological Process: oxidation-reduction process (GO:0055114);;	--	[O]	Posttranslational modification, protein turnover, chaperones	Uncharacterized protein {ECO:0000313|EnsemblPlants:PGSC0003DMT400072641} OS=Solanum tuberosum (Potato) PE=4 SV=1	PREDICTED: peroxiredoxin-2E-2, chloroplastic-like [Nicotiana tomentosiformis]
EVM0007301.2	--	--	--	--	Coffea canephora DH200=94 genomic scaffold, scaffold_2 {ECO:0000313|EMBL:CDO98057.1} OS=Coffea canephora (Robusta coffee) PE=4 SV=1	PREDICTED: uncharacterized protein LOC101250783 [Solanum lycopersicum]
EVM0007302.1	Biological Process: metabolic process (GO:0008152);; Molecular Function: transferase activity, transferring hexosyl groups (GO:0016758);;	--	[GC]	--	Uncharacterized protein {ECO:0000313|EnsemblPlants:Solyc12g098600.1.1} OS=Solanum lycopersicum (Tomato) PE=3 SV=1	PREDICTED: crocetin glucosyltransferase, chloroplastic-like [Nicotiana sylvestris]
EVM0007307.1	--	K17987|0|sot:102585254|K17987 next to BRCA1 gene 1 protein | (RefSeq) protein NBR1 homolog	[S]	Function unknown	Uncharacterized protein {ECO:0000313|EnsemblPlants:PGSC0003DMT400069639} OS=Solanum tuberosum (Potato) PE=4 SV=1	PREDICTED: uncharacterized protein LOC102585254 [Solanum tuberosum]
EVM0007313.4	Molecular Function: secondary active sulfate transmembrane transporter activity (GO:0008271);; Biological Process: sulfate transport (GO:0008272);; Cellular Component: integral component of membrane (GO:0016021);; Biological Process: transmembrane transport (GO:0055085);;	K17471|0|sot:102593036|K17471 sulfate transporter 3 | (RefSeq) sulfate transporter 3.1-like	[P]	Inorganic ion transport and metabolism	Uncharacterized protein {ECO:0000313|EnsemblPlants:PGSC0003DMT400051886} OS=Solanum tuberosum (Potato) PE=4 SV=1	PREDICTED: sulfate transporter 3.1-like [Nicotiana sylvestris]
EVM0007325.1	--	K13448|1.08862e-84|spen:107018599|K13448 calcium-binding protein CML | (RefSeq) calmodulin-like protein 3	[T]	Signal transduction mechanisms	Uncharacterized protein {ECO:0000313|EnsemblPlants:Solyc05g050750.1.1} OS=Solanum lycopersicum (Tomato) PE=4 SV=1	PREDICTED: calmodulin-like protein 3 [Solanum lycopersicum]
EVM0007336.1	--	--	--	--	Uncharacterized protein {ECO:0000313|EnsemblPlants:PGSC0003DMT400063924} OS=Solanum tuberosum (Potato) PE=4 SV=1	--
EVM0007362.2	Cellular Component: chloroplast thylakoid membrane (GO:0009535);; Cellular Component: photosystem I reaction center (GO:0009538);; Cellular Component: plastoglobule (GO:0010287);; Biological Process: photosynthesis (GO:0015979);;	K02695|7.86274e-93|sot:102590963|K02695 photosystem I subunit VI | (RefSeq) photosystem I reaction center subunit VI, chloroplastic-like	--	--	PSI-H {ECO:0000313|EMBL:BAA04634.1} (Precursor) OS=Nicotiana sylvestris (Wood tobacco) PE=4 SV=1	PREDICTED: photosystem I reaction center subunit VI-2, chloroplastic-like [Nicotiana tomentosiformis]
EVM0007371.1	--	--	--	--	Uncharacterized protein {ECO:0000313|EnsemblPlants:Solyc09g092410.2.1} OS=Solanum lycopersicum (Tomato) PE=4 SV=1	PREDICTED: TMV resistance protein N-like [Nicotiana tomentosiformis]
EVM0007390.1	--	K03456|3.82319e-35|pop:POPTR_0012s06200g|K03456 serine/threonine-protein phosphatase 2A regulatory subunit A | (RefSeq) hypothetical protein	[T]	Signal transduction mechanisms	Uncharacterized protein {ECO:0000313|EMBL:ERP54558.1} OS=Populus trichocarpa (Western balsam poplar) PE=4 SV=1	hypothetical protein POPTR_0012s06200g [Populus trichocarpa]
EVM0007402.1	Biological Process: cellular amino acid metabolic process (GO:0006520);; Molecular Function: transaminase activity (GO:0008483);; Biological Process: biosynthetic process (GO:0009058);; Molecular Function: pyridoxal phosphate binding (GO:0030170);;	K00815|0|sly:101266674|K00815 tyrosine aminotransferase [EC:2.6.1.5] | (RefSeq) probable aminotransferase TAT2	[E]	Amino acid transport and metabolism	Uncharacterized protein {ECO:0000313|EnsemblPlants:Solyc10g008200.2.1} OS=Solanum lycopersicum (Tomato) PE=3 SV=1	PREDICTED: tyrosine aminotransferase-like isoform X2 [Solanum lycopersicum]
EVM0007403.1	--	--	--	--	Uncharacterized protein {ECO:0000313|EnsemblPlants:PGSC0003DMT400015739} OS=Solanum tuberosum (Potato) PE=4 SV=1	PREDICTED: uncharacterized protein LOC102593758 [Solanum tuberosum]
EVM0007415.2	--	--	--	--	Uncharacterized protein {ECO:0000313|EnsemblPlants:PGSC0003DMT400029068} OS=Solanum tuberosum (Potato) PE=4 SV=1	PREDICTED: defensin Lc-def {ECO:0000303|PubMed:18468512, ECO:0000312|EMBL:ABP04037.1}-like [Nicotiana tomentosiformis]
EVM0007417.2	--	K14787|0|sot:102592870|K14787 multiple RNA-binding domain-containing protein 1 | (RefSeq) multiple RNA-binding domain-containing protein 1	[R]	General function prediction only	Uncharacterized protein {ECO:0000313|EnsemblPlants:PGSC0003DMT400018883} OS=Solanum tuberosum (Potato) PE=4 SV=1	PREDICTED: multiple RNA-binding domain-containing protein 1-like [Solanum tuberosum]
EVM0007459.2	--	K14190|0|spen:107023056|K14190 GDP-L-galactose phosphorylase [EC:2.7.7.69] | (RefSeq) GDP-L-galactose phosphorylase 2-like	[R]	General function prediction only	Uncharacterized protein {ECO:0000313|EnsemblPlants:PGSC0003DMT400069484} OS=Solanum tuberosum (Potato) PE=4 SV=1	GDP-L-galactose phosphorylase 1-like [Solanum tuberosum]
EVM0007483.2	--	--	--	--	Uncharacterized protein {ECO:0000313|EnsemblPlants:PGSC0003DMT400076729} OS=Solanum tuberosum (Potato) PE=4 SV=1	PREDICTED: uncharacterized protein LOC104247479 isoform X1 [Nicotiana sylvestris]
EVM0007493.5	Molecular Function: protein dimerization activity (GO:0046983);;	--	--	--	BHLH transcription factor Upa20 {ECO:0000313|EMBL:ABW22630.1} OS=Capsicum annuum (Bell pepper) PE=2 SV=1	bHLH transcription factor Upa20 [Capsicum annuum]
EVM0007507.3	Cellular Component: intracellular part (GO:0044424);;	K02893|8.84627e-94|sot:102585355|K02893 large subunit ribosomal protein L23Ae | (RefSeq) 60S ribosomal protein L23a-like	[J]	Translation, ribosomal structure and biogenesis	Uncharacterized protein {ECO:0000313|EnsemblPlants:PGSC0003DMT400055155} OS=Solanum tuberosum (Potato) PE=3 SV=1	PREDICTED: 60S ribosomal protein L23a-like isoform X1 [Solanum tuberosum]
EVM0007514.1	--	--	[R]	General function prediction only	Uncharacterized protein {ECO:0000313|EnsemblPlants:Solyc12g042400.1.1} OS=Solanum lycopersicum (Tomato) PE=4 SV=1	PREDICTED: pentatricopeptide repeat-containing protein At1g31430-like [Solanum lycopersicum]
EVM0007535.1	--	--	--	--	Putative uncharacterized protein {ECO:0000313|EMBL:CCB43005.1} OS=Vitis vinifera (Grape) PE=4 SV=1	PREDICTED: uncharacterized protein LOC104086412 isoform X1 [Nicotiana tomentosiformis]
EVM0007540.2	Molecular Function: nucleotide binding (GO:0000166);; Molecular Function: oxidoreductase activity (GO:0016491);; Biological Process: oxidation-reduction process (GO:0055114);;	K11168|0|spen:107015692|K11168 dehydrogenase/reductase SDR family member 12 [EC:1.1.-.-] | (RefSeq) dehydrogenase/reductase SDR family member 12-like	[Q]	Secondary metabolites biosynthesis, transport and catabolism	Uncharacterized protein {ECO:0000313|EnsemblPlants:PGSC0003DMT400064487} OS=Solanum tuberosum (Potato) PE=4 SV=1	PREDICTED: dehydrogenase/reductase SDR family member 12 [Nicotiana tomentosiformis]
EVM0007552.1	Biological Process: pentose-phosphate shunt (GO:0006098);; Biological Process: rRNA processing (GO:0006364);; Molecular Function: electron transfer activity (GO:0009055);; Biological Process: chlorophyll biosynthetic process (GO:0015995);; Biological Process: isopentenyl diphosphate biosynthetic process, methylerythritol 4-phosphate pathway (GO:0019288);; Biological Process: electron transport ch…	K02639|6.3758e-84|spen:107015075|K02639 ferredoxin | (RefSeq) ferredoxin-1	--	--	Uncharacterized protein {ECO:0000313|EnsemblPlants:PGSC0003DMT400086140} OS=Solanum tuberosum (Potato) PE=4 SV=1	PREDICTED: ferredoxin-3, chloroplastic-like [Solanum tuberosum]
EVM0007553.1	--	--	--	--	Uncharacterized protein {ECO:0000313|EnsemblPlants:PGSC0003DMT400000827} OS=Solanum tuberosum (Potato) PE=4 SV=1	PREDICTED: protein ABIL2-like [Solanum tuberosum]
EVM0007569.1	Cellular Component: plasma membrane (GO:0005886);; Biological Process: polyamine catabolic process (GO:0006598);; Biological Process: phenylpropanoid metabolic process (GO:0009698);; Cellular Component: anchored component of membrane (GO:0031225);; Biological Process: cellular modified amino acid biosynthetic process (GO:0042398);;	--	--	--	Uncharacterized protein {ECO:0000313|EMBL:EEE78973.2} (Fragment) OS=Populus trichocarpa (Western balsam poplar) PE=4 SV=2	hypothetical protein POPTR_0003s21020g, partial [Populus trichocarpa]
EVM0007594.2	--	--	--	--	Uncharacterized protein {ECO:0000313|EnsemblPlants:PGSC0003DMT400004382} OS=Solanum tuberosum (Potato) PE=4 SV=1	PREDICTED: uncharacterized protein LOC102595172 [Solanum tuberosum]
EVM0007595.1	--	--	[T]	Signal transduction mechanisms	Uncharacterized protein {ECO:0000313|EnsemblPlants:Solyc03g112760.2.1} OS=Solanum lycopersicum (Tomato) PE=4 SV=1	PREDICTED: uncharacterized protein LOC101255285 isoform X2 [Solanum lycopersicum]
EVM0007599.1	--	K17710|0|sot:102591702|K17710 pentatricopeptide repeat domain-containing protein 1 | (RefSeq) pentatricopeptide repeat-containing protein At5g25630-like	[R]	General function prediction only	Uncharacterized protein {ECO:0000313|EnsemblPlants:PGSC0003DMT400037635} OS=Solanum tuberosum (Potato) PE=4 SV=1	PREDICTED: pentatricopeptide repeat-containing protein At5g25630-like isoform X1 [Solanum tuberosum]
EVM0007614.2	Molecular Function: calmodulin-dependent protein kinase activity (GO:0004683);; Molecular Function: calcium ion binding (GO:0005509);; Molecular Function: ATP binding (GO:0005524);; Biological Process: protein phosphorylation (GO:0006468);;	K13412|0|sly:101245018|K13412 calcium-dependent protein kinase [EC:2.7.11.1] | (RefSeq) calcium-dependent protein kinase 11-like	[T]	Signal transduction mechanisms	Uncharacterized protein {ECO:0000313|EnsemblPlants:Solyc11g018610.1.1} OS=Solanum lycopersicum (Tomato) PE=4 SV=1	PREDICTED: calcium-dependent protein kinase 11-like [Solanum lycopersicum]
EVM0007623.1	Biological Process: photosynthesis (GO:0015979);;	--	--	--	Uncharacterized protein {ECO:0000313|EnsemblPlants:PGSC0003DMT400052282} OS=Solanum tuberosum (Potato) PE=4 SV=1	PREDICTED: uncharacterized protein LOC102598030 [Solanum tuberosum]
EVM0007637.4	--	--	--	--	Uncharacterized protein {ECO:0000313|EnsemblPlants:PGSC0003DMT400038131} OS=Solanum tuberosum (Potato) PE=4 SV=1	PREDICTED: uncharacterized protein LOC104243537 [Nicotiana sylvestris]
EVM0007645.1	Cellular Component: extracellular region (GO:0005576);; Molecular Function: oxidoreductase activity (GO:0016491);; Molecular Function: manganese ion binding (GO:0030145);; Molecular Function: nutrient reservoir activity (GO:0045735);;	--	--	--	Uncharacterized protein {ECO:0000313|EnsemblPlants:PGSC0003DMT400033858} OS=Solanum tuberosum (Potato) PE=4 SV=1	PREDICTED: auxin-binding protein ABP19a-like [Solanum tuberosum]
EVM0007648.4	Molecular Function: glutathione transferase activity (GO:0004364);; Biological Process: response to stress (GO:0006950);; Biological Process: auxin-activated signaling pathway (GO:0009734);;	K00799|2.43421e-138|sot:102583107|K00799 glutathione S-transferase [EC:2.5.1.18] | (RefSeq) glutathione S-transferase	[O]	Posttranslational modification, protein turnover, chaperones	Glutathione S-transferase {ECO:0000313|EMBL:ABQ96852.1} OS=Solanum commersonii (Commerson's wild potato) PE=3 SV=1	RecName: Full=Glutathione S-transferase; AltName: Full=25 kDa auxin-binding protein; AltName: Full=GST class-phi [Hyoscyamus muticus]
EVM0007679.1	Molecular Function: DNA binding (GO:0003677);; Molecular Function: zinc ion binding (GO:0008270);;	--	[R]	General function prediction only	Stress-associated protein 3 {ECO:0000313|EMBL:AFW90615.1} OS=Solanum tuberosum (Potato) PE=2 SV=1	zinc finger A20 and AN1 domain-containing stress-associated protein 8-like [Solanum tuberosum]
EVM0007698.1	Cellular Component: nucleoplasm part (GO:0044451);; Cellular Component: nuclear DNA-directed RNA polymerase complex (GO:0055029);;	K03007|7.71003e-14|sind:105176177|K03007 DNA-directed RNA polymerases I, II, and III subunit RPABC5 | (RefSeq) DNA-directed RNA polymerases I, II, and III subunit RPABC5	[K]	Transcription	Uncharacterized protein {ECO:0000313|EMBL:EYU22859.1} OS=Erythranthe guttata (Yellow monkey flower) PE=4 SV=1	PREDICTED: DNA-directed RNA polymerases I, II, and III subunit RPABC5 [Sesamum indicum]
EVM0007746.1	Biological Process: carbohydrate metabolic process (GO:0005975);; Molecular Function: beta-glucosidase activity (GO:0008422);;	K05349|0|sot:102584844|K05349 beta-glucosidase [EC:3.2.1.21] | (RefSeq) beta-glucosidase BoGH3B-like	--	--	Uncharacterized protein {ECO:0000313|EnsemblPlants:PGSC0003DMT400078224} OS=Solanum tuberosum (Potato) PE=3 SV=1	PREDICTED: lysosomal beta glucosidase-like [Solanum tuberosum]
EVM0007776.1	Molecular Function: calcium ion binding (GO:0005509);;	K13448|8.2327e-98|sot:102594210|K13448 calcium-binding protein CML | (RefSeq) calmodulin-like protein 3	[T]	Signal transduction mechanisms	Uncharacterized protein {ECO:0000313|EnsemblPlants:PGSC0003DMT400071189} OS=Solanum tuberosum (Potato) PE=4 SV=1	PREDICTED: calmodulin-like protein 3-like [Solanum tuberosum]
EVM0007785.1	Cellular Component: nucleus (GO:0005634);; Cellular Component: chloroplast thylakoid membrane (GO:0009535);; Biological Process: response to blue light (GO:0009637);; Biological Process: response to sucrose (GO:0009744);; Cellular Component: chloroplast envelope (GO:0009941);; Biological Process: response to red light (GO:0010114);; Biological Process: regulation of proton transport (GO:0010155);…	K12271|0|sot:102601192|K12271 signal recognition particle 43 kDa protein | (RefSeq) signal recognition particle 43 kDa protein, chloroplastic	[R]	General function prediction only	Uncharacterized protein {ECO:0000313|EnsemblPlants:PGSC0003DMT400003274} OS=Solanum tuberosum (Potato) PE=4 SV=1	PREDICTED: signal recognition particle 43 kDa protein, chloroplastic-like [Solanum tuberosum]
EVM0007790.1	Molecular Function: 3-deoxy-7-phosphoheptulonate synthase activity (GO:0003849);; Biological Process: aromatic amino acid family biosynthetic process (GO:0009073);; Biological Process: chorismate biosynthetic process (GO:0009423);; Cellular Component: chloroplast (GO:0009507);; Biological Process: response to wounding (GO:0009611);; Biological Process: systemic acquired resistance (GO:0009627);; …	K01626|0|sot:102577618|K01626 3-deoxy-7-phosphoheptulonate synthase [EC:2.5.1.54] | (RefSeq) SHKA, ARO1; Phospho-2-dehydro-3-deoxyheptonate aldolase 1, chloroplastic	--	--	Uncharacterized protein {ECO:0000313|EnsemblPlants:PGSC0003DMT400079161} OS=Solanum tuberosum (Potato) PE=4 SV=1	PREDICTED: uncharacterized LOC102577618 [Solanum tuberosum]
EVM0007805.1	Molecular Function: calcium ion binding (GO:0005509);; Cellular Component: chloroplast thylakoid (GO:0009534);; Cellular Component: photosystem II oxygen evolving complex (GO:0009654);; Biological Process: photosynthesis (GO:0015979);; Cellular Component: extrinsic component of membrane (GO:0019898);; Cellular Component: thylakoid lumen (GO:0031977);;	--	--	--	Uncharacterized protein {ECO:0000313|EnsemblPlants:PGSC0003DMT400027723} OS=Solanum tuberosum (Potato) PE=4 SV=1	PREDICTED: psbP domain-containing protein 1, chloroplastic-like [Solanum tuberosum]
EVM0007815.2	--	--	--	--	Uncharacterized protein {ECO:0000313|EnsemblPlants:Solyc09g089540.2.1} OS=Solanum lycopersicum (Tomato) PE=4 SV=1	PREDICTED: proteinase inhibitor I-B-like [Nicotiana sylvestris]
EVM0007821.1	--	--	[R]	General function prediction only	Uncharacterized protein {ECO:0000313|EnsemblPlants:PGSC0003DMT400087423} OS=Solanum tuberosum (Potato) PE=4 SV=1	PREDICTED: receptor-like protein 12 [Nicotiana sylvestris]
EVM0007854.1	Molecular Function: inorganic phosphate transmembrane transporter activity (GO:0005315);; Molecular Function: ATP binding (GO:0005524);; Cellular Component: vacuolar membrane (GO:0005774);; Biological Process: obsolete ATP catabolic process (GO:0006200);; Molecular Function: ATPase activity (GO:0016887);; Biological Process: phosphate ion transmembrane transport (GO:0035435);;	--	[Q]	Secondary metabolites biosynthesis, transport and catabolism	Uncharacterized protein {ECO:0000313|EnsemblPlants:PGSC0003DMT400074438} OS=Solanum tuberosum (Potato) PE=3 SV=1	PREDICTED: ABC transporter I family member 17-like [Solanum tuberosum]
EVM0007862.2	Molecular Function: superoxide dismutase activity (GO:0004784);; Biological Process: superoxide metabolic process (GO:0006801);; Cellular Component: chloroplast (GO:0009507);; Molecular Function: metal ion binding (GO:0046872);; Biological Process: oxidation-reduction process (GO:0055114);;	K04564|4.52804e-146|sly:544259|K04564 superoxide dismutase, Fe-Mn family [EC:1.15.1.1] | (RefSeq) FESOD, Fe-SODle, sodb; iron superoxide dismutase	[P]	Inorganic ion transport and metabolism	Superoxide dismutase {ECO:0000256|RuleBase:RU000414} OS=Solanum lycopersicum (Tomato) PE=2 SV=1	superoxide dismutase [Fe] [Solanum lycopersicum]
EVM0007887.1	Biological Process: sucrose metabolic process (GO:0005985);; Biological Process: biosynthetic process (GO:0009058);; Molecular Function: sucrose synthase activity (GO:0016157);;	K00695|0|sot:102586510|K00695 sucrose synthase [EC:2.4.1.13] | (RefSeq) sucrose synthase-like	[M]	Cell wall/membrane/envelope biogenesis	Uncharacterized protein {ECO:0000313|EnsemblPlants:PGSC0003DMT400035264} OS=Solanum tuberosum (Potato) PE=4 SV=1	PREDICTED: sucrose synthase-like [Nicotiana sylvestris]
EVM0007897.2	Cellular Component: Golgi apparatus (GO:0005794);; Biological Process: glucuronoxylan metabolic process (GO:0010413);; Molecular Function: glucuronoxylan 4-O-methyltransferase activity (GO:0030775);; Biological Process: xylan biosynthetic process (GO:0045492);;	K18801|7.77438e-162|sot:102603322|K18801 glucuronoxylan 4-O-methyltransferase [EC:2.1.1.112] | (RefSeq) glucuronoxylan 4-O-methyltransferase 3	--	--	Uncharacterized protein {ECO:0000313|EnsemblPlants:PGSC0003DMT400080082} OS=Solanum tuberosum (Potato) PE=4 SV=1	PREDICTED: glucuronoxylan 4-O-methyltransferase 3-like [Nicotiana sylvestris]
EVM0007901.2	Molecular Function: nucleotide binding (GO:0000166);; Molecular Function: nucleic acid binding (GO:0003676);;	K11294|5.09796e-148|sly:544064|K11294 nucleolin | (RefSeq) nucleolin-like	[K]	Transcription	Uncharacterized protein {ECO:0000313|EnsemblPlants:Solyc02g014310.2.1} OS=Solanum lycopersicum (Tomato) PE=4 SV=1	PREDICTED: nucleolin 1 isoform X2 [Solanum lycopersicum]
EVM0007912.2	--	K15095|8.37241e-45|sot:107061804|K15095 (+)-neomenthol dehydrogenase [EC:1.1.1.208] | (RefSeq) (+)-neomenthol dehydrogenase-like	[Q]	Secondary metabolites biosynthesis, transport and catabolism	NAD(P)-binding Rossmann-fold superfamily protein, putative isoform 1 {ECO:0000313|EMBL:EOX96041.1} OS=Theobroma cacao (Cacao) PE=3 SV=1	PREDICTED: (+)-neomenthol dehydrogenase-like [Nicotiana sylvestris]
EVM0007934.2	Molecular Function: ATP binding (GO:0005524);; Biological Process: obsolete ATP catabolic process (GO:0006200);; Molecular Function: xenobiotic transmembrane transporting ATPase activity (GO:0008559);; Cellular Component: integral component of membrane (GO:0016021);; Biological Process: transmembrane transport (GO:0055085);;	--	[IR]	--	Uncharacterized protein {ECO:0000313|EnsemblPlants:Solyc12g017420.1.1} OS=Solanum lycopersicum (Tomato) PE=3 SV=1	PREDICTED: ABC transporter D family member 2, chloroplastic-like [Solanum tuberosum]
EVM0007955.1	Biological Process: glucose metabolic process (GO:0006006);; Cellular Component: chloroplast (GO:0009507);; Biological Process: reductive pentose-phosphate cycle (GO:0019253);; Molecular Function: glyceraldehyde-3-phosphate dehydrogenase (NADP+) (phosphorylating) activity (GO:0047100);; Molecular Function: NADP binding (GO:0050661);; Molecular Function: NAD binding (GO:0051287);; Biological Proce…	K05298|0|sot:102587206|K05298 glyceraldehyde-3-phosphate dehydrogenase (NADP+) (phosphorylating) [EC:1.2.1.13] | (RefSeq) glyceraldehyde-3-phosphate dehydrogenase A, chloroplastic	[G]	Carbohydrate transport and metabolism	Glyceraldehyde-3-phosphate dehydrogenase {ECO:0000256|RuleBase:RU361160} OS=Solanum tuberosum (Potato) PE=3 SV=1	PREDICTED: glyceraldehyde-3-phosphate dehydrogenase A, chloroplastic [Nicotiana sylvestris]
EVM0007987.1	Molecular Function: monooxygenase activity (GO:0004497);; Molecular Function: protein binding (GO:0005515);; Cellular Component: chloroplast (GO:0009507);; Biological Process: photorespiration (GO:0009853);; Molecular Function: ribulose-bisphosphate carboxylase activity (GO:0016984);; Biological Process: reductive pentose-phosphate cycle (GO:0019253);; Biological Process: oxidation-reduction proc…	K01602|2.01605e-117|spen:107014224|K01602 ribulose-bisphosphate carboxylase small chain [EC:4.1.1.39] | (RefSeq) ribulose bisphosphate carboxylase small chain 2A, chloroplastic	--	--	Ribulose bisphosphate carboxylase small chain {ECO:0000256|RuleBase:RU003627} OS=Nicotiana attenuata (Coyote tobacco) PE=2 SV=1	PREDICTED: ribulose bisphosphate carboxylase small chain, chloroplastic [Nicotiana sylvestris]
EVM0008001.1	Cellular Component: chloroplast (GO:0009507);; Cellular Component: chromoplast (GO:0009509);; Biological Process: carotenoid biosynthetic process (GO:0016117);; Biological Process: carotene biosynthetic process (GO:0016120);; Molecular Function: oxidoreductase activity, acting on paired donors, with incorporation or reduction of molecular oxygen (GO:0016705);; Molecular Function: lycopene beta cy…	K06443|0|sot:102597428|K06443 lycopene beta-cyclase [EC:5.5.1.19] | (RefSeq) lycopene beta cyclase, chloroplastic	--	--	Uncharacterized protein {ECO:0000313|EnsemblPlants:PGSC0003DMT400021074} OS=Solanum tuberosum (Potato) PE=4 SV=1	lycopene beta-cyclase [Lycium barbarum]
EVM0008013.1	--	--	--	--	Uncharacterized protein {ECO:0000313|EnsemblPlants:PGSC0003DMT400047705} OS=Solanum tuberosum (Potato) PE=4 SV=1	PREDICTED: dof zinc finger protein DOF4.6-like [Solanum tuberosum]
EVM0008015.7	--	--	[R]	General function prediction only	Uncharacterized protein {ECO:0000313|EnsemblPlants:PGSC0003DMT400078849} OS=Solanum tuberosum (Potato) PE=4 SV=1	PREDICTED: probable LRR receptor-like serine/threonine-protein kinase At4g26540 isoform X1 [Solanum lycopersicum]
EVM0008027.1	Cellular Component: Golgi apparatus (GO:0005794);; Cellular Component: plasma membrane (GO:0005886);;	--	--	--	Uncharacterized protein {ECO:0000313|EnsemblPlants:PGSC0003DMT400007561} OS=Solanum tuberosum (Potato) PE=4 SV=1	PREDICTED: uncharacterized protein LOC104100683 [Nicotiana tomentosiformis]
EVM0008034.1	Molecular Function: calcium ion binding (GO:0005509);;	K17275|0|sly:101258169|K17275 plastin-1 | (RefSeq) fimbrin-5	[Z]	Cytoskeleton	Uncharacterized protein {ECO:0000313|EnsemblPlants:PGSC0003DMT400016460} OS=Solanum tuberosum (Potato) PE=4 SV=1	PREDICTED: fimbrin-like protein 2 [Nicotiana tomentosiformis]
EVM0008051.2	Biological Process: metabolic process (GO:0008152);; Biological Process: systemic acquired resistance, salicylic acid mediated signaling pathway (GO:0009862);; Molecular Function: lipase activity (GO:0016298);; Molecular Function: methyl salicylate esterase activity (GO:0080031);;	K08233|3.42545e-172|spen:107013845|K08233 polyneuridine-aldehyde esterase [EC:3.1.1.78] | (RefSeq) salicylic acid-binding protein 2	--	--	Salicylic acid-binding protein 2 {ECO:0000313|EMBL:AFS35576.1} OS=Nicotiana benthamiana PE=2 SV=1	PREDICTED: salicylic acid-binding protein 2 [Nicotiana tomentosiformis]
EVM0008068.1	Molecular Function: magnesium ion binding (GO:0000287);; Molecular Function: phospholipid-translocating ATPase activity (GO:0004012);; Molecular Function: ATP binding (GO:0005524);; Cellular Component: plasma membrane (GO:0005886);; Biological Process: protein targeting to membrane (GO:0006612);; Biological Process: cation transport (GO:0006812);; Biological Process: positive regulation of flavon…	K14802|0|sly:101252122|K14802 phospholipid-transporting ATPase [EC:3.6.3.1] | (RefSeq) phospholipid-transporting ATPase 1	[R]	General function prediction only	Uncharacterized protein {ECO:0000313|EnsemblPlants:Solyc01g096930.2.1} OS=Solanum lycopersicum (Tomato) PE=4 SV=1	PREDICTED: phospholipid-transporting ATPase 1 [Nicotiana tomentosiformis]
EVM0008073.2	--	--	--	--	Uncharacterized protein {ECO:0000313|EnsemblPlants:PGSC0003DMT400003429} OS=Solanum tuberosum (Potato) PE=4 SV=1	PREDICTED: uncharacterized protein LOC104234551 [Nicotiana sylvestris]
EVM0008089.1	--	--	[D]	Cell cycle control, cell division, chromosome partitioning	Uncharacterized protein {ECO:0000313|EnsemblPlants:PGSC0003DMT400047232} OS=Solanum tuberosum (Potato) PE=4 SV=1	PREDICTED: probable serine/threonine-protein kinase At1g09600-like [Solanum tuberosum]
EVM0008090.2	--	--	--	--	Uncharacterized protein {ECO:0000313|EnsemblPlants:Solyc04g077480.2.1} OS=Solanum lycopersicum (Tomato) PE=4 SV=1	PREDICTED: transcription factor bHLH74 [Solanum lycopersicum]
EVM0008095.1	Molecular Function: copper ion binding (GO:0005507);; Molecular Function: electron transfer activity (GO:0009055);; Biological Process: pollination (GO:0009856);; Cellular Component: apoplast (GO:0048046);; Biological Process: anther development (GO:0048653);;	--	--	--	Uncharacterized protein {ECO:0000313|EnsemblPlants:Solyc01g104400.2.1} OS=Solanum lycopersicum (Tomato) PE=4 SV=1	PREDICTED: basic blue protein-like [Nicotiana sylvestris]
EVM0008126.1	Molecular Function: peroxidase activity (GO:0004601);; Biological Process: response to oxidative stress (GO:0006979);; Molecular Function: heme binding (GO:0020037);; Molecular Function: metal ion binding (GO:0046872);; Biological Process: oxidation-reduction process (GO:0055114);;	K00430|0|sot:102601606|K00430 peroxidase [EC:1.11.1.7] | (RefSeq) cationic peroxidase 1-like	--	--	Uncharacterized protein {ECO:0000313|EnsemblPlants:PGSC0003DMT400068341} OS=Solanum tuberosum (Potato) PE=3 SV=1	PREDICTED: cationic peroxidase 1-like [Nicotiana sylvestris]
EVM0008133.1	--	--	--	--	Uncharacterized protein {ECO:0000313|EnsemblPlants:PGSC0003DMT400072576} OS=Solanum tuberosum (Potato) PE=4 SV=1	PREDICTED: uncharacterized protein LOC101253518 [Solanum lycopersicum]
EVM0008145.1	--	--	--	--	Uncharacterized protein {ECO:0000313|EnsemblPlants:PGSC0003DMT400044224} OS=Solanum tuberosum (Potato) PE=4 SV=1	PREDICTED: germin-like protein subfamily 1 member 7-like [Solanum tuberosum]
EVM0008173.1	--	K09422|0|sot:102599075|K09422 myb proto-oncogene protein, plant | (RefSeq) myb-related protein 315-like	[K]	Transcription	Uncharacterized protein {ECO:0000313|EnsemblPlants:Solyc10g005240.2.1} OS=Solanum lycopersicum (Tomato) PE=4 SV=1	PREDICTED: transcription factor MYB86-like [Solanum tuberosum]
EVM0008257.2	Cellular Component: plastid (GO:0009536);;	--	--	--	Uncharacterized protein {ECO:0000313|EnsemblPlants:PGSC0003DMT400009679} OS=Solanum tuberosum (Potato) PE=4 SV=1	PREDICTED: uncharacterized protein LOC102593744 [Solanum tuberosum]
EVM0008277.1	--	--	--	--	Uncharacterized protein {ECO:0000313|EnsemblPlants:PGSC0003DMT400047855} OS=Solanum tuberosum (Potato) PE=4 SV=1	PREDICTED: uncharacterized protein LOC102579567 isoform X1 [Solanum tuberosum]
EVM0008280.1	Molecular Function: selenium binding (GO:0008430);;	K17285|0|sot:102600424|K17285 selenium-binding protein 1 | (RefSeq) selenium-binding protein 2-like	[P]	Inorganic ion transport and metabolism	Uncharacterized protein {ECO:0000313|EnsemblPlants:PGSC0003DMT400053051} OS=Solanum tuberosum (Potato) PE=4 SV=1	PREDICTED: selenium-binding protein 1-like [Nicotiana sylvestris]
EVM0008282.1	Molecular Function: protein serine/threonine kinase activity (GO:0004674);; Molecular Function: ATP binding (GO:0005524);; Biological Process: protein phosphorylation (GO:0006468);; Biological Process: signal transduction (GO:0007165);; Biological Process: defense response to fungus (GO:0050832);;	K07198|0|spen:107021109|K07198 5'-AMP-activated protein kinase, catalytic alpha subunit [EC:2.7.11.11] | (RefSeq) CBL-interacting serine/threonine-protein kinase 5-like	[T]	Signal transduction mechanisms	Uncharacterized protein {ECO:0000313|EnsemblPlants:PGSC0003DMT400073317} OS=Solanum tuberosum (Potato) PE=4 SV=1	PREDICTED: CBL-interacting serine/threonine-protein kinase 25-like [Solanum lycopersicum]
EVM0008309.1	Cellular Component: membrane (GO:0016020);; Biological Process: vesicle-mediated transport (GO:0016192);;	K08486|0|sly:101251106|K08486 syntaxin 1B/2/3 | (RefSeq) syntaxin-132	[U]	Intracellular trafficking, secretion, and vesicular transport	Uncharacterized protein {ECO:0000313|EnsemblPlants:Solyc07g052470.2.1} OS=Solanum lycopersicum (Tomato) PE=4 SV=1	PREDICTED: syntaxin-132-like isoform X2 [Solanum tuberosum]
EVM0008314.2	--	--	[I]	Lipid transport and metabolism	Uncharacterized protein {ECO:0000313|EnsemblPlants:PGSC0003DMT400059110} OS=Solanum tuberosum (Potato) PE=4 SV=1	PREDICTED: phospholipase A1-II 1-like [Solanum lycopersicum]
EVM0008336.1	Biological Process: cellular cation homeostasis (GO:0030003);; Biological Process: divalent metal ion transport (GO:0070838);;	--	--	--	Uncharacterized protein {ECO:0000313|EnsemblPlants:Solyc07g017800.2.1} OS=Solanum lycopersicum (Tomato) PE=4 SV=1	PREDICTED: uncharacterized protein LOC102581714 [Solanum tuberosum]
EVM0008337.2	Molecular Function: biotin carboxylase activity (GO:0004075);; Molecular Function: methylcrotonoyl-CoA carboxylase activity (GO:0004485);; Cellular Component: mitochondrial matrix (GO:0005759);; Biological Process: leucine catabolic process (GO:0006552);; Molecular Function: zinc ion binding (GO:0008270);; Biological Process: virus induced gene silencing (GO:0009616);; Biological Process: vegetat…	K01969|0|sot:102589983|K01969 3-methylcrotonyl-CoA carboxylase beta subunit [EC:6.4.1.4] | (RefSeq) methylcrotonoyl-CoA carboxylase beta chain, mitochondrial	[EI]	--	Uncharacterized protein {ECO:0000313|EnsemblPlants:Solyc01g108030.2.1} OS=Solanum lycopersicum (Tomato) PE=4 SV=1	PREDICTED: methylcrotonoyl-CoA carboxylase beta chain, mitochondrial isoform X2 [Nicotiana sylvestris]
EVM0008358.1	Molecular Function: glycerol-3-phosphate O-acyltransferase activity (GO:0004366);; Biological Process: unsaturated fatty acid biosynthetic process (GO:0006636);; Biological Process: phosphatidylglycerol biosynthetic process (GO:0006655);; Cellular Component: chloroplast stroma (GO:0009570);; Biological Process: chlorophyll biosynthetic process (GO:0015995);; Biological Process: carotenoid biosynt…	K00630|0|sot:102582761|K00630 glycerol-3-phosphate O-acyltransferase [EC:2.3.1.15] | (RefSeq) glycerol-3-phosphate acyltransferase, chloroplastic	--	--	Uncharacterized protein {ECO:0000313|EnsemblPlants:Solyc08g076470.2.1} OS=Solanum lycopersicum (Tomato) PE=4 SV=1	PREDICTED: glycerol-3-phosphate acyltransferase, chloroplastic isoform X2 [Nicotiana tomentosiformis]
EVM0008363.1	Molecular Function: proximal promoter sequence-specific DNA binding (GO:0000987);; Molecular Function: DNA-binding transcription factor activity (GO:0003700);; Biological Process: regulation of transcription, DNA-templated (GO:0006355);; Biological Process: regulation of cell size (GO:0008361);; Biological Process: anatomical structure morphogenesis (GO:0009653);; Biological Process: negative reg…	--	--	--	Uncharacterized protein {ECO:0000313|EnsemblPlants:PGSC0003DMT400090661} OS=Solanum tuberosum (Potato) PE=4 SV=1	PREDICTED: transcription factor TCP20-like [Nicotiana sylvestris]
EVM0008376.1	Molecular Function: lyase activity (GO:0016829);;	K01728|0|sot:102603970|K01728 pectate lyase [EC:4.2.2.2] | (RefSeq) probable pectate lyase 8	--	--	Pectate lyase {ECO:0000256|RuleBase:RU361123} OS=Solanum tuberosum (Potato) PE=3 SV=1	PREDICTED: probable pectate lyase 8 [Nicotiana tomentosiformis]
EVM0008383.1	Biological Process: amino acid transmembrane transport (GO:0003333);; Molecular Function: amine transmembrane transporter activity (GO:0005275);; Biological Process: purine nucleobase transport (GO:0006863);; Cellular Component: chloroplast inner membrane (GO:0009706);; Biological Process: amine transport (GO:0015837);;	K03834|0|sot:102592173|K03834 tyrosine-specific transport protein | (RefSeq) tyrosine-specific transport protein	--	--	Uncharacterized protein {ECO:0000313|EnsemblPlants:PGSC0003DMT400070538} OS=Solanum tuberosum (Potato) PE=4 SV=1	PREDICTED: uncharacterized protein LOC104243773 isoform X1 [Nicotiana sylvestris]
EVM0008407.2	--	K17525|0|sly:104649438|K17525 chitinase domain-containing protein 1 | (RefSeq) rhodanese-like domain-containing protein 4, chloroplastic	--	--	Uncharacterized protein {ECO:0000313|EnsemblPlants:Solyc01g095670.2.1} OS=Solanum lycopersicum (Tomato) PE=4 SV=1	PREDICTED: rhodanese-like domain-containing protein 4, chloroplastic [Solanum lycopersicum]
EVM0008435.1	--	K14487|1.5334e-178|sot:102602326|K14487 auxin responsive GH3 gene family | (RefSeq) indole-3-acetic acid-amido synthetase GH3.6-like	--	--	Uncharacterized protein {ECO:0000313|EnsemblPlants:PGSC0003DMT400067353} OS=Solanum tuberosum (Potato) PE=4 SV=1	PREDICTED: indole-3-acetic acid-amido synthetase GH3.6-like [Nicotiana tomentosiformis]
EVM0008442.6	--	--	[K]	Transcription	Uncharacterized protein {ECO:0000313|EnsemblPlants:PGSC0003DMT400020825} OS=Solanum tuberosum (Potato) PE=4 SV=1	PREDICTED: BEL1-like homeodomain protein 2 [Nicotiana sylvestris]
EVM0008465.2	Molecular Function: calcium ion binding (GO:0005509);; Cellular Component: chloroplast thylakoid membrane (GO:0009535);; Cellular Component: photosystem II oxygen evolving complex (GO:0009654);; Biological Process: photosynthesis (GO:0015979);; Cellular Component: extrinsic component of membrane (GO:0019898);;	K02717|1.06145e-166|sot:102603839|K02717 photosystem II oxygen-evolving enhancer protein 2 | (RefSeq) OEE2, psbP; oxygen-evolving enhancer protein 2, chloroplastic-like	--	--	Oxygen-evolving enhancer protein 2, chloroplastic {ECO:0000313|EnsemblPlants:Solyc07g044860.2.1} OS=Solanum lycopersicum (Tomato) PE=4 SV=1	oxygen-evolving enhancer protein 2, chloroplastic precursor [Solanum tuberosum]
EVM0008467.2	Molecular Function: folic acid binding (GO:0005542);; Biological Process: metabolic process (GO:0008152);; Molecular Function: transferase activity (GO:0016740);;	--	--	--	Uncharacterized protein {ECO:0000313|EnsemblPlants:PGSC0003DMT400047199} OS=Solanum tuberosum (Potato) PE=4 SV=1	PREDICTED: formimidoyltransferase-cyclodeaminase [Nicotiana tomentosiformis]
EVM0008497.2	--	--	--	--	Uncharacterized protein {ECO:0000313|EnsemblPlants:PGSC0003DMT400012621} OS=Solanum tuberosum (Potato) PE=4 SV=1	PREDICTED: prothymosin alpha-B-like [Solanum tuberosum]
EVM0008512.1	Molecular Function: zinc ion transmembrane transporter activity (GO:0005385);; Cellular Component: integral component of membrane (GO:0016021);; Molecular Function: 2-alkenal reductase [NAD(P)] activity (GO:0032440);; Biological Process: oxidation-reduction process (GO:0055114);; Biological Process: zinc ion transmembrane transport (GO:0071577);;	K14709|0|sot:102578180|K14709 solute carrier family 39 (zinc transporter), member 1/2/3 | (RefSeq) zinc transporter 8-like	[P]	Inorganic ion transport and metabolism	Uncharacterized protein {ECO:0000313|EnsemblPlants:PGSC0003DMT400038659} OS=Solanum tuberosum (Potato) PE=4 SV=1	PREDICTED: zinc transporter 8-like [Solanum tuberosum]
EVM0008518.2	Molecular Function: monooxygenase activity (GO:0004497);; Molecular Function: iron ion binding (GO:0005506);; Molecular Function: electron transfer activity (GO:0009055);; Molecular Function: oxidoreductase activity, acting on paired donors, with incorporation or reduction of molecular oxygen (GO:0016705);; Molecular Function: heme binding (GO:0020037);; Biological Process: oxidation-reduction pr…	--	[Q]	Secondary metabolites biosynthesis, transport and catabolism	Uncharacterized protein {ECO:0000313|EnsemblPlants:Solyc03g111880.2.1} OS=Solanum lycopersicum (Tomato) PE=3 SV=1	PREDICTED: cytochrome P450 71A22-like [Solanum tuberosum]
EVM0008521.2	Cellular Component: intracellular (GO:0005622);; Molecular Function: zinc ion binding (GO:0008270);; Molecular Function: kinase activity (GO:0016301);; Biological Process: phosphorylation (GO:0016310);;	--	--	--	Fructokinase 2-like protein {ECO:0000313|EMBL:ABA40448.1} OS=Solanum tuberosum (Potato) PE=2 SV=1	fructokinase 2-like protein [Solanum tuberosum]
EVM0008522.2	--	--	--	--	Uncharacterized protein {ECO:0000313|EnsemblPlants:Solyc06g048570.2.1} OS=Solanum lycopersicum (Tomato) PE=4 SV=1	PREDICTED: methylesterase 17 [Nicotiana tomentosiformis]
EVM0008524.2	Biological Process: phosphatidylinositol dephosphorylation (GO:0046856);;	--	[U]	Intracellular trafficking, secretion, and vesicular transport	Uncharacterized protein {ECO:0000313|EnsemblPlants:Solyc08g007080.2.1} OS=Solanum lycopersicum (Tomato) PE=4 SV=1	PREDICTED: type I inositol 1,4,5-trisphosphate 5-phosphatase 2-like isoform X2 [Solanum lycopersicum]
EVM0008526.1	--	--	[K]	Transcription	Uncharacterized protein {ECO:0000313|EnsemblPlants:PGSC0003DMT400059663} OS=Solanum tuberosum (Potato) PE=4 SV=1	PREDICTED: upstream activation factor subunit spp27-like [Nicotiana sylvestris]
EVM0008569.1	Molecular Function: ribose-5-phosphate isomerase activity (GO:0004751);; Biological Process: pentose-phosphate shunt, non-oxidative branch (GO:0009052);;	K01807|7.11846e-177|sot:102581814|K01807 ribose 5-phosphate isomerase A [EC:5.3.1.6] | (RefSeq) probable ribose-5-phosphate isomerase 2	[G]	Carbohydrate transport and metabolism	Uncharacterized protein {ECO:0000313|EnsemblPlants:PGSC0003DMT400015282} OS=Solanum tuberosum (Potato) PE=3 SV=1	PREDICTED: probable ribose-5-phosphate isomerase-like [Solanum tuberosum]
EVM0008580.1	Molecular Function: protein serine/threonine kinase activity (GO:0004674);; Molecular Function: ATP binding (GO:0005524);; Biological Process: protein phosphorylation (GO:0006468);; Molecular Function: peptidase activity (GO:0008233);; Biological Process: endosperm development (GO:0009960);; Cellular Component: membrane (GO:0016020);; Molecular Function: oxidoreductase activity (GO:0016491);;	--	--	--	Uncharacterized protein {ECO:0000313|EnsemblPlants:PGSC0003DMT400013077} OS=Solanum tuberosum (Potato) PE=3 SV=1	PREDICTED: receptor-like protein kinase HAIKU2 [Nicotiana tomentosiformis]
EVM0008588.2	Molecular Function: hydrolase activity (GO:0016787);;	--	[R]	General function prediction only	Uncharacterized protein {ECO:0000313|EnsemblPlants:PGSC0003DMT400014873} OS=Solanum tuberosum (Potato) PE=4 SV=1	PREDICTED: uncharacterized protein LOC104095865 [Nicotiana tomentosiformis]
EVM0008592.2	Biological Process: glycerol ether metabolic process (GO:0006662);; Molecular Function: electron transfer activity (GO:0009055);; Cellular Component: chloroplast stroma (GO:0009570);; Molecular Function: protein disulfide oxidoreductase activity (GO:0015035);; Biological Process: cell redox homeostasis (GO:0045454);;	--	[O]	Posttranslational modification, protein turnover, chaperones	Uncharacterized protein {ECO:0000313|EnsemblPlants:PGSC0003DMT400029694} OS=Solanum tuberosum (Potato) PE=4 SV=1	PREDICTED: thioredoxin-like 3-1, chloroplastic-like [Solanum tuberosum]
EVM0008643.1	Molecular Function: tRNA binding (GO:0000049);; Molecular Function: alanine-tRNA ligase activity (GO:0004813);; Molecular Function: ATP binding (GO:0005524);; Cellular Component: mitochondrion (GO:0005739);; Biological Process: alanyl-tRNA aminoacylation (GO:0006419);; Molecular Function: zinc ion binding (GO:0008270);; Cellular Component: chloroplast stroma (GO:0009570);; Biological Process: emb…	K01872|0|sot:102579285|K01872 alanyl-tRNA synthetase [EC:6.1.1.7] | (RefSeq) alanine--tRNA ligase, chloroplastic/mitochondrial	[J]	Translation, ribosomal structure and biogenesis	Probable alanine--tRNA ligase, chloroplastic {ECO:0000256|HAMAP-Rule:MF_03134} OS=Solanum lycopersicum (Tomato) PE=3 SV=1	PREDICTED: probable alanine--tRNA ligase, chloroplastic isoform X1 [Nicotiana sylvestris]
EVM0008651.1	Cellular Component: plasma membrane (GO:0005886);; Molecular Function: FMN binding (GO:0010181);; Molecular Function: oxidoreductase activity (GO:0016491);; Biological Process: negative regulation of transcription, DNA-templated (GO:0045892);; Biological Process: oxidation-reduction process (GO:0055114);;	K03809|1.38924e-116|spen:107021561|K03809 NAD(P)H dehydrogenase (quinone) [EC:1.6.5.2] | (RefSeq) probable NAD(P)H dehydrogenase (quinone) FQR1-like 3	[R]	General function prediction only	Uncharacterized protein {ECO:0000313|EnsemblPlants:PGSC0003DMT400078034} OS=Solanum tuberosum (Potato) PE=4 SV=1	PREDICTED: flavoprotein-like protein YCP4-like [Solanum tuberosum]
EVM0008713.1	Biological Process: pentose-phosphate shunt (GO:0006098);; Cellular Component: chloroplast thylakoid membrane (GO:0009535);; Cellular Component: chloroplast stroma (GO:0009570);; Cellular Component: chloroplast envelope (GO:0009941);; Biological Process: isopentenyl diphosphate biosynthetic process, methylerythritol 4-phosphate pathway (GO:0019288);; Biological Process: protein targeting to chlor…	--	--	--	Uncharacterized protein {ECO:0000313|EnsemblPlants:PGSC0003DMT400001367} OS=Solanum tuberosum (Potato) PE=4 SV=1	PREDICTED: uncharacterized protein LOC102581674 [Solanum tuberosum]
EVM0008718.1	Cellular Component: mitochondrion (GO:0005739);; Molecular Function: methyltransferase activity (GO:0008168);; Biological Process: methylation (GO:0032259);; Biological Process: response to cadmium ion (GO:0046686);;	--	[R]	General function prediction only	Uncharacterized protein {ECO:0000313|EnsemblPlants:PGSC0003DMT400027594} OS=Solanum tuberosum (Potato) PE=4 SV=1	PREDICTED: putative methyltransferase DDB_G0268948 [Nicotiana tomentosiformis]
EVM0008720.2	--	K14488|4.61075e-52|spen:107010364|K14488 SAUR family protein | (RefSeq) auxin-responsive protein SAUR32	--	--	Uncharacterized protein {ECO:0000313|EnsemblPlants:PGSC0003DMT400000365} OS=Solanum tuberosum (Potato) PE=4 SV=1	PREDICTED: auxin-induced protein 15A-like [Solanum tuberosum]
EVM0008733.2	--	--	--	--	Uncharacterized protein {ECO:0000313|EnsemblPlants:Solyc06g050140.1.1} OS=Solanum lycopersicum (Tomato) PE=4 SV=1	--
EVM0008741.1	Molecular Function: nucleotide binding (GO:0000166);;	K08900|0|spen:107009406|K08900 mitochondrial chaperone BCS1 | (RefSeq) AAA-ATPase At2g18193-like	[O]	Posttranslational modification, protein turnover, chaperones	Uncharacterized protein {ECO:0000313|EnsemblPlants:Solyc02g084900.2.1} OS=Solanum lycopersicum (Tomato) PE=3 SV=1	PREDICTED: transitional endoplasmic reticulum ATPase {ECO:0000250|UniProtKB:P23787}-like [Nicotiana tomentosiformis]
EVM0008744.1	Molecular Function: inorganic anion exchanger activity (GO:0005452);; Biological Process: anion transport (GO:0006820);; Cellular Component: integral component of membrane (GO:0016021);;	--	[P]	Inorganic ion transport and metabolism	Uncharacterized protein {ECO:0000313|EnsemblPlants:Solyc06g071500.2.1} OS=Solanum lycopersicum (Tomato) PE=4 SV=1	PREDICTED: probable boron transporter 2 [Solanum lycopersicum]
EVM0008747.2	Molecular Function: calcium ion binding (GO:0005509);; Cellular Component: chloroplast thylakoid lumen (GO:0009543);; Cellular Component: chloroplast stroma (GO:0009570);; Cellular Component: photosystem II oxygen evolving complex (GO:0009654);; Biological Process: photorespiration (GO:0009853);; Biological Process: photosynthesis (GO:0015979);; Cellular Component: extrinsic component of membrane…	K08901|4.53257e-139|sot:102602034|K08901 photosystem II oxygen-evolving enhancer protein 3 | (RefSeq) oxygen-evolving enhancer protein 3-2, chloroplastic	--	--	Chloroplast PsbQ2 {ECO:0000313|EMBL:AFH58006.1} OS=Nicotiana benthamiana PE=2 SV=1	PREDICTED: oxygen-evolving enhancer protein 3-2, chloroplastic [Nicotiana tomentosiformis]
EVM0008748.2	Cellular Component: chloroplast stroma (GO:0009570);; Molecular Function: 2 iron, 2 sulfur cluster binding (GO:0051537);;	--	[R]	General function prediction only	Uncharacterized protein {ECO:0000313|EnsemblPlants:PGSC0003DMT400079638} OS=Solanum tuberosum (Potato) PE=4 SV=1	PREDICTED: CDGSH iron-sulfur domain-containing protein NEET [Nicotiana sylvestris]
EVM0008763.1	--	K05350|0|spen:107010943|K05350 beta-glucosidase [EC:3.2.1.21] | (RefSeq) beta-glucosidase 18-like	[G]	Carbohydrate transport and metabolism	Uncharacterized protein {ECO:0000313|EnsemblPlants:Solyc02g080310.2.1} OS=Solanum lycopersicum (Tomato) PE=3 SV=1	PREDICTED: beta-glucosidase 18-like [Nicotiana sylvestris]
EVM0008766.1	--	--	--	--	Uncharacterized protein {ECO:0000313|EnsemblPlants:PGSC0003DMT400009367} OS=Solanum tuberosum (Potato) PE=4 SV=1	PREDICTED: gibberellin-regulated protein 11-like [Nicotiana tomentosiformis]
EVM0008798.1	Molecular Function: NADPH dehydrogenase activity (GO:0003959);; Cellular Component: chloroplast thylakoid membrane (GO:0009535);; Biological Process: response to ethylene (GO:0009723);; Cellular Component: chloroplast envelope (GO:0009941);; Molecular Function: protochlorophyllide reductase activity (GO:0016630);; Biological Process: oxidation-reduction process (GO:0055114);;	K00218|0|sly:543647|K00218 protochlorophyllide reductase [EC:1.3.1.33] | (RefSeq) POR2; protochlorophyllide reductase	[Q]	Secondary metabolites biosynthesis, transport and catabolism	Uncharacterized protein {ECO:0000313|EnsemblPlants:Solyc07g054210.2.1} OS=Solanum lycopersicum (Tomato) PE=4 SV=1	PREDICTED: protochlorophyllide reductase [Solanum lycopersicum]
EVM0008812.1	Molecular Function: glycine hydroxymethyltransferase activity (GO:0004372);; Cellular Component: mitochondrial respiratory chain complex I (GO:0005747);; Cellular Component: cytosol (GO:0005829);; Biological Process: glycine metabolic process (GO:0006544);; Biological Process: L-serine metabolic process (GO:0006563);; Molecular Function: methyltransferase activity (GO:0008168);; Molecular Functio…	K00600|0|sot:102599354|K00600 glycine hydroxymethyltransferase [EC:2.1.2.1] | (RefSeq) serine hydroxymethyltransferase, mitochondrial-like	[E]	Amino acid transport and metabolism	Serine hydroxymethyltransferase {ECO:0000256|RuleBase:RU000585} OS=Solanum tuberosum (Potato) PE=3 SV=1	PREDICTED: serine hydroxymethyltransferase, mitochondrial-like [Solanum tuberosum]
EVM0008816.2	Biological Process: primary metabolic process (GO:0044238);; Biological Process: cellular biosynthetic process (GO:0044249);; Biological Process: biological_process (GO:0044699);; Biological Process: organic substance biosynthetic process (GO:1901576);;	--	--	--	Uncharacterized protein {ECO:0000313|EnsemblPlants:PGSC0003DMT400003638} OS=Solanum tuberosum (Potato) PE=4 SV=1	PREDICTED: uncharacterized protein LOC102600188 [Solanum tuberosum]
EVM0008825.1	Biological Process: rRNA processing (GO:0006364);; Cellular Component: chloroplast thylakoid membrane (GO:0009535);; Biological Process: photosynthesis, light harvesting in photosystem I (GO:0009768);; Cellular Component: photosystem I antenna complex (GO:0009782);; Biological Process: thylakoid membrane organization (GO:0010027);; Biological Process: photosystem II assembly (GO:0010207);; Cellul…	K08911|1.97303e-165|sot:102590384|K08911 light-harvesting complex I chlorophyll a/b binding protein 5 | (RefSeq) chlorophyll a-b binding protein P4, chloroplastic	--	--	Uncharacterized protein {ECO:0000313|EnsemblPlants:PGSC0003DMT400011382} OS=Solanum tuberosum (Potato) PE=4 SV=1	PREDICTED: chlorophyll a-b binding protein P4, chloroplastic [Nicotiana sylvestris]
EVM0008838.2	Molecular Function: transferase activity, transferring glycosyl groups (GO:0016757);;	K13495|0|sly:101246295|K13495 cis-zeatin O-glucosyltransferase [EC:2.4.1.215] | (RefSeq) zeatin O-glucosyltransferase-like	[GC]	--	Uncharacterized protein {ECO:0000313|EnsemblPlants:Solyc10g079930.1.1} OS=Solanum lycopersicum (Tomato) PE=3 SV=1	PREDICTED: zeatin O-glucosyltransferase-like [Solanum lycopersicum]
EVM0008857.1	Molecular Function: peptide-methionine (S)-S-oxide reductase activity (GO:0008113);; Cellular Component: chloroplast (GO:0009507);; Cellular Component: photosystem II (GO:0009523);; Biological Process: photosynthesis (GO:0015979);; Biological Process: oxidation-reduction process (GO:0055114);;	K02721|2.46923e-74|sot:102581428|K02721 photosystem II PsbW protein | (RefSeq) photosystem II reaction center W protein, chloroplastic	--	--	Uncharacterized protein {ECO:0000313|EnsemblPlants:PGSC0003DMT400019490} OS=Solanum tuberosum (Potato) PE=4 SV=1	PREDICTED: photosystem II reaction center W protein, chloroplastic-like [Solanum tuberosum]
EVM0008874.2	Molecular Function: acid phosphatase activity (GO:0003993);; Biological Process: rRNA processing (GO:0006364);; Biological Process: unsaturated fatty acid biosynthetic process (GO:0006636);; Cellular Component: chloroplast thylakoid membrane (GO:0009535);; Cellular Component: chloroplast thylakoid lumen (GO:0009543);; Biological Process: response to blue light (GO:0009637);; Biological Process: p…	--	--	--	Uncharacterized protein {ECO:0000313|EnsemblPlants:Solyc01g098640.2.1} OS=Solanum lycopersicum (Tomato) PE=4 SV=1	PREDICTED: UPF0603 protein At1g54780, chloroplastic [Solanum lycopersicum]
EVM0008891.2	Cellular Component: intracellular (GO:0005622);; Molecular Function: zinc ion binding (GO:0008270);; Molecular Function: kinase activity (GO:0016301);; Biological Process: phosphorylation (GO:0016310);;	--	--	--	Fructokinase 2-like protein {ECO:0000313|EMBL:ABA40448.1} OS=Solanum tuberosum (Potato) PE=2 SV=1	fructokinase 2-like protein [Solanum tuberosum]
EVM0008924.2	Biological Process: endonucleolytic cleavage involved in rRNA processing (GO:0000478);; Molecular Function: CTP synthase activity (GO:0003883);; Cellular Component: cytosol (GO:0005829);; Biological Process: pyrimidine nucleotide biosynthetic process (GO:0006221);; Biological Process: embryo development ending in seed dormancy (GO:0009793);;	K01937|0|sot:102589647|K01937 CTP synthase [EC:6.3.4.2] | (RefSeq) CTP synthase-like	[F]	Nucleotide transport and metabolism	CTP synthase {ECO:0000256|RuleBase:RU810713} OS=Solanum tuberosum (Potato) PE=3 SV=1	PREDICTED: CTP synthase-like isoform X1 [Solanum tuberosum]
EVM0008927.3	--	--	--	--	Uncharacterized protein {ECO:0000313|EnsemblPlants:PGSC0003DMT400055171} OS=Solanum tuberosum (Potato) PE=4 SV=1	PREDICTED: uncharacterized protein LOC102589633 [Solanum tuberosum]
EVM0008929.2	--	--	[T]	Signal transduction mechanisms	Uncharacterized protein {ECO:0000313|EnsemblPlants:PGSC0003DMT400019302} OS=Solanum tuberosum (Potato) PE=4 SV=1	PREDICTED: putative late blight resistance protein homolog R1B-23-like isoform X2 [Solanum tuberosum]
EVM0008931.1	--	--	--	--	Uncharacterized protein {ECO:0000313|EnsemblPlants:PGSC0003DMT400016219} OS=Solanum tuberosum (Potato) PE=4 SV=1	PREDICTED: retrotransposon-like protein 1-like [Solanum tuberosum]
EVM0008935.1	Molecular Function: cinnamoyl-CoA reductase activity (GO:0016621);; Biological Process: cellular metabolic process (GO:0044237);; Molecular Function: coenzyme binding (GO:0050662);; Biological Process: oxidation-reduction process (GO:0055114);;	K09753|0|sot:102580211|K09753 cinnamoyl-CoA reductase [EC:1.2.1.44] | (RefSeq) cinnamoyl-CoA reductase 1	[V]	Defense mechanisms	Uncharacterized protein {ECO:0000313|EnsemblPlants:PGSC0003DMT400073398} OS=Solanum tuberosum (Potato) PE=4 SV=1	PREDICTED: cinnamoyl-CoA reductase 1-like [Solanum tuberosum]
EVM0008942.1	Molecular Function: polygalacturonase activity (GO:0004650);; Cellular Component: extracellular region (GO:0005576);; Biological Process: carbohydrate metabolic process (GO:0005975);;	--	--	--	Uncharacterized protein {ECO:0000313|EnsemblPlants:PGSC0003DMT400031688} OS=Solanum tuberosum (Potato) PE=3 SV=1	PREDICTED: probable polygalacturonase-like [Solanum tuberosum]
EVM0008976.1	--	K20347|1.74939e-143|spen:107026188|K20347 p24 family protein beta-1 | (RefSeq) transmembrane emp24 domain-containing protein p24beta2-like	[U]	Intracellular trafficking, secretion, and vesicular transport	Uncharacterized protein {ECO:0000313|EnsemblPlants:PGSC0003DMT400057046} OS=Solanum tuberosum (Potato) PE=3 SV=1	PREDICTED: transmembrane emp24 domain-containing protein p24beta2-like isoform X1 [Nicotiana sylvestris]
EVM0009014.2	Molecular Function: DNA-binding transcription factor activity (GO:0003700);; Cellular Component: nucleus (GO:0005634);; Biological Process: methylation-dependent chromatin silencing (GO:0006346);; Biological Process: cell adhesion (GO:0007155);; Biological Process: auxin-activated signaling pathway (GO:0009734);; Biological Process: response to brassinosteroid (GO:0009741);; Biological Process: d…	K14486|0|spen:107018132|K14486 auxin response factor | (RefSeq) auxin response factor 5	--	--	Auxin response factor {ECO:0000256|RuleBase:RU004561} OS=Solanum lycopersicum (Tomato) PE=3 SV=1	auxin response factor 5 [Solanum lycopersicum]
EVM0009018.8	Molecular Function: DNA binding (GO:0003677);;	K09338|1.94129e-150|sly:101256052|K09338 homeobox-leucine zipper protein | (RefSeq) homeobox-leucine zipper protein ATHB-13-like	[K]	Transcription	Uncharacterized protein {ECO:0000313|EnsemblPlants:Solyc02g087840.2.1} OS=Solanum lycopersicum (Tomato) PE=4 SV=1	PREDICTED: homeobox-leucine zipper protein ATHB-13-like isoform X1 [Nicotiana tomentosiformis]
EVM0009031.1	Biological Process: ethylene biosynthetic process (GO:0009693);; Molecular Function: 1-aminocyclopropane-1-carboxylate oxidase activity (GO:0009815);; Biological Process: fruit ripening (GO:0009835);; Molecular Function: oxidoreductase activity, acting on paired donors, with incorporation or reduction of molecular oxygen, 2-oxoglutarate as one donor, and incorporation of one atom each of oxygen i…	K05933|0|sly:100125909|K05933 aminocyclopropanecarboxylate oxidase [EC:1.14.17.4] | (RefSeq) 1-aminocyclopropane-1-carboxylate oxidase	[QR]	--	ACC oxidase ACO3 {ECO:0000313|EMBL:ABO32691.1} OS=Nicotiana attenuata (Coyote tobacco) PE=2 SV=1	PREDICTED: 1-aminocyclopropane-1-carboxylate oxidase [Nicotiana sylvestris]
EVM0009050.1	--	--	--	--	Uncharacterized protein {ECO:0000313|EnsemblPlants:PGSC0003DMT400043110} OS=Solanum tuberosum (Potato) PE=4 SV=1	PREDICTED: cell wall protein AWA1-like [Solanum tuberosum]
EVM0009071.1	Molecular Function: protein binding (GO:0005515);;	--	[P]	Inorganic ion transport and metabolism	Uncharacterized protein {ECO:0000313|EnsemblPlants:PGSC0003DMT400009432} OS=Solanum tuberosum (Potato) PE=4 SV=1	PREDICTED: rhodanese-like domain-containing protein 15, chloroplastic-like isoform X2 [Solanum tuberosum]
EVM0009080.1	Molecular Function: monooxygenase activity (GO:0004497);; Molecular Function: iron ion binding (GO:0005506);; Molecular Function: electron transfer activity (GO:0009055);; Molecular Function: oxidoreductase activity, acting on paired donors, with incorporation or reduction of molecular oxygen (GO:0016705);; Molecular Function: heme binding (GO:0020037);; Biological Process: oxidation-reduction pr…	--	[Q]	Secondary metabolites biosynthesis, transport and catabolism	Uncharacterized protein {ECO:0000313|EnsemblPlants:PGSC0003DMT400077055} OS=Solanum tuberosum (Potato) PE=3 SV=1	PREDICTED: isoflavone 2&apos;-hydroxylase-like [Solanum tuberosum]
EVM0009115.1	Molecular Function: microtubule motor activity (GO:0003777);; Molecular Function: ATP binding (GO:0005524);; Cellular Component: kinesin complex (GO:0005871);; Cellular Component: microtubule (GO:0005874);; Biological Process: microtubule-based movement (GO:0007018);; Molecular Function: microtubule binding (GO:0008017);;	K10405|0|spen:107026423|K10405 kinesin family member C1 | (RefSeq) kinesin-3	[Z]	Cytoskeleton	Kinesin-like protein {ECO:0000256|RuleBase:RU000394} OS=Solanum lycopersicum (Tomato) PE=3 SV=1	PREDICTED: kinesin-3 [Solanum lycopersicum]
EVM0009118.8	--	K14859|0|sot:102594773|K14859 ribosome biogenesis protein SSF1/2 | (RefSeq) peter Pan-like protein	[J]	Translation, ribosomal structure and biogenesis	Uncharacterized protein {ECO:0000313|EnsemblPlants:PGSC0003DMT400070804} OS=Solanum tuberosum (Potato) PE=4 SV=1	PREDICTED: peter Pan-like protein-like isoform X1 [Solanum tuberosum]
EVM0009123.4	Cellular Component: intracellular (GO:0005622);; Molecular Function: zinc ion binding (GO:0008270);;	--	[K]	Transcription	CONSTANS protein {ECO:0000313|EMBL:CAP09655.1} OS=Solanum tuberosum subsp. andigenum PE=2 SV=1	CONSTANS protein [Solanum tuberosum subsp. andigenum]
EVM0009169.2	Molecular Function: nucleotide binding (GO:0000166);; Cellular Component: membrane (GO:0016020);; Molecular Function: transferase activity, transferring phosphorus-containing groups (GO:0016772);;	--	--	--	Uncharacterized protein {ECO:0000313|EnsemblPlants:PGSC0003DMT400032061} OS=Solanum tuberosum (Potato) PE=4 SV=1	PREDICTED: probable inactive receptor kinase At4g23740 [Nicotiana tomentosiformis]
EVM0009179.2	Cellular Component: integral component of membrane (GO:0016021);;	K03118|0|sot:102597934|K03118 sec-independent protein translocase protein TatC | (RefSeq) sec-independent protein translocase protein TATC, chloroplastic	--	--	Uncharacterized protein {ECO:0000313|EnsemblPlants:PGSC0003DMT400078514} OS=Solanum tuberosum (Potato) PE=3 SV=1	PREDICTED: sec-independent protein translocase protein TATC, chloroplastic-like [Solanum tuberosum]
EVM0009181.1	Cellular Component: photosystem I reaction center (GO:0009538);; Biological Process: photosynthesis (GO:0015979);;	K02694|2.33234e-151|spen:107010907|K02694 photosystem I subunit III | (RefSeq) photosystem I reaction center subunit III, chloroplastic-like	--	--	Uncharacterized protein {ECO:0000313|EnsemblPlants:PGSC0003DMT400054482} OS=Solanum tuberosum (Potato) PE=4 SV=1	PREDICTED: photosystem I reaction center subunit III, chloroplastic-like [Nicotiana sylvestris]
EVM0009188.1	Molecular Function: obsolete signal transducer activity (GO:0004871);; Cellular Component: nucleus (GO:0005634);; Biological Process: calcium ion transport (GO:0006816);; Biological Process: Golgi organization (GO:0007030);; Biological Process: signal transduction (GO:0007165);; Biological Process: phototropism (GO:0009638);; Biological Process: response to salt stress (GO:0009651);; Biological P…	--	--	--	Uncharacterized protein {ECO:0000313|EnsemblPlants:Solyc07g043130.2.1} OS=Solanum lycopersicum (Tomato) PE=4 SV=1	PREDICTED: root phototropism protein 2 [Solanum lycopersicum]
EVM0009196.1	Molecular Function: calcium ion binding (GO:0005509);; Cellular Component: chloroplast thylakoid membrane (GO:0009535);; Cellular Component: photosystem II oxygen evolving complex (GO:0009654);; Biological Process: photosynthesis (GO:0015979);; Cellular Component: extrinsic component of membrane (GO:0019898);;	K02717|6.46413e-149|sly:544077|K02717 photosystem II oxygen-evolving enhancer protein 2 | (RefSeq) PSBP, OEE2, psbX; photosystem II 23 kDa protein	--	--	Chloroplast PsbP2 {ECO:0000313|EMBL:AFH58002.1} OS=Nicotiana benthamiana PE=2 SV=1	chloroplast PsbP2 precursor [Nicotiana benthamiana]
EVM0009218.2	Biological Process: coenzyme metabolic process (GO:0006732);; Biological Process: phosphate-containing compound metabolic process (GO:0006796);; Biological Process: plastid organization (GO:0009657);; Biological Process: gene expression (GO:0010467);; Biological Process: heterocycle biosynthetic process (GO:0018130);; Biological Process: aromatic compound biosynthetic process (GO:0019438);; Biolo…	--	--	--	Uncharacterized protein {ECO:0000313|EnsemblPlants:PGSC0003DMT400013442} OS=Solanum tuberosum (Potato) PE=4 SV=1	PREDICTED: uncharacterized protein LOC102595361 [Solanum tuberosum]
EVM0009226.3	Molecular Function: structural constituent of ribosome (GO:0003735);; Cellular Component: ribosome (GO:0005840);; Biological Process: translation (GO:0006412);; Cellular Component: chloroplast thylakoid (GO:0009534);; Cellular Component: chloroplast stroma (GO:0009570);; Biological Process: ribosome biogenesis (GO:0042254);;	--	--	--	Uncharacterized protein {ECO:0000313|EnsemblPlants:Solyc02g068090.2.1} OS=Solanum lycopersicum (Tomato) PE=3 SV=1	PREDICTED: uncharacterized protein LOC101248838 [Solanum lycopersicum]
EVM0009241.2	--	--	[R]	General function prediction only	Putative uncharacterized protein {ECO:0000313|EMBL:CBI31528.3} OS=Vitis vinifera (Grape) PE=4 SV=1	PREDICTED: uncharacterized protein YKR070W-like isoform X2 [Nicotiana sylvestris]
EVM0009244.2	Cellular Component: photosystem I (GO:0009522);; Cellular Component: photosystem II (GO:0009523);; Cellular Component: chloroplast thylakoid membrane (GO:0009535);; Biological Process: photosynthesis, light harvesting (GO:0009765);; Cellular Component: integral component of membrane (GO:0016021);; Molecular Function: chlorophyll binding (GO:0016168);; Biological Process: protein-chromophore linka…	K08912|0|sot:102589865|K08912 light-harvesting complex II chlorophyll a/b binding protein 1 | (RefSeq) chlorophyll a-b binding protein 1B, chloroplastic-like	--	--	Light harvesting chlorophyll a/b-binding protein {ECO:0000313|EMBL:BAA25391.1} (Precursor) OS=Nicotiana sylvestris (Wood tobacco) PE=4 SV=1	PREDICTED: chlorophyll a-b binding protein 21, chloroplastic [Nicotiana sylvestris]
EVM0009248.1	Cellular Component: endoplasmic reticulum (GO:0005783);; Biological Process: fatty acid biosynthetic process (GO:0006633);; Biological Process: response to cold (GO:0009409);; Biological Process: response to light stimulus (GO:0009416);; Cellular Component: membrane (GO:0016020);; Molecular Function: transferase activity, transferring acyl groups other than amino-acyl groups (GO:0016747);;	K15397|0|sly:101260402|K15397 3-ketoacyl-CoA synthase [EC:2.3.1.199] | (RefSeq) 3-ketoacyl-CoA synthase 3-like	--	--	3-ketoacyl-CoA synthase {ECO:0000256|PIRNR:PIRNR036417} OS=Solanum lycopersicum (Tomato) PE=3 SV=1	PREDICTED: 3-ketoacyl-CoA synthase 3-like [Solanum lycopersicum]
EVM0009269.1	Molecular Function: acyl carrier activity (GO:0000036);; Biological Process: rRNA processing (GO:0006364);; Biological Process: fatty acid biosynthetic process (GO:0006633);; Cellular Component: chloroplast stroma (GO:0009570);; Biological Process: systemic acquired resistance (GO:0009627);; Biological Process: response to blue light (GO:0009637);; Biological Process: response to high light inten…	--	--	--	Acyl carrier protein {ECO:0000256|RuleBase:RU000722} (Precursor) OS=Solanum lycopersicum (Tomato) PE=2 SV=1	PREDICTED: acyl carrier protein 1, chloroplastic-like [Nicotiana tomentosiformis]
EVM0009275.2	Cellular Component: cell wall (GO:0005618);; Biological Process: cellular glucan metabolic process (GO:0006073);; Molecular Function: xyloglucan:xyloglucosyl transferase activity (GO:0016762);; Molecular Function: xyloglucan-specific endo-beta-1,4-glucanase activity (GO:0033946);; Cellular Component: apoplast (GO:0048046);;	K08235|1.66575e-171|sly:543915|K08235 xyloglucan:xyloglucosyl transferase [EC:2.4.1.207] | (RefSeq) XTH7, LeXTH7; xyloglucan endotransglucosylase-hydrolase XTH7	--	--	Xyloglucan endotransglucosylase/hydrolase {ECO:0000256|RuleBase:RU361120} OS=Solanum lycopersicum (Tomato) PE=3 SV=1	xyloglucan endotransglucosylase-hydrolase XTH7 [Solanum lycopersicum]
EVM0009315.1	--	--	--	--	Uncharacterized protein {ECO:0000313|EnsemblPlants:PGSC0003DMT400002882} OS=Solanum tuberosum (Potato) PE=4 SV=1	PREDICTED: uncharacterized protein LOC102591467 isoform X1 [Solanum tuberosum]
EVM0009320.1	Molecular Function: transferase activity, transferring phosphorus-containing groups (GO:0016772);;	--	[R]	General function prediction only	Uncharacterized protein {ECO:0000313|EnsemblPlants:Solyc04g054190.2.1} OS=Solanum lycopersicum (Tomato) PE=4 SV=1	PREDICTED: uncharacterized aarF domain-containing protein kinase At1g79600, chloroplastic-like isoform X1 [Solanum tuberosum]
EVM0009331.1	Molecular Function: monooxygenase activity (GO:0004497);; Molecular Function: iron ion binding (GO:0005506);; Molecular Function: electron transfer activity (GO:0009055);; Molecular Function: oxidoreductase activity, acting on paired donors, with incorporation or reduction of molecular oxygen (GO:0016705);; Molecular Function: heme binding (GO:0020037);; Biological Process: oxidation-reduction pr…	K20618|0|sot:102594375|K20618 cytochrome P450 family 76 subfamily A | (RefSeq) cytochrome P450 76A2-like	[Q]	Secondary metabolites biosynthesis, transport and catabolism	Uncharacterized protein {ECO:0000313|EnsemblPlants:PGSC0003DMT400072408} OS=Solanum tuberosum (Potato) PE=3 SV=1	RecName: Full=Cytochrome P450 76A2; AltName: Full=CYPLXXVIA2; AltName: Full=Cytochrome P-450EG7 [Solanum melongena]
EVM0009340.1	Biological Process: carbohydrate transport (GO:0008643);; Cellular Component: integral component of membrane (GO:0016021);; Molecular Function: transmembrane transporter activity (GO:0022891);; Molecular Function: 2-alkenal reductase [NAD(P)] activity (GO:0032440);; Biological Process: transmembrane transport (GO:0055085);; Biological Process: oxidation-reduction process (GO:0055114);;	--	[R]	General function prediction only	Tonoplast monosaccharide transporter2 isoform 1 {ECO:0000313|EMBL:EOY15346.1} OS=Theobroma cacao (Cacao) PE=3 SV=1	PREDICTED: monosaccharide-sensing protein 2-like [Nicotiana tomentosiformis]
EVM0009365.12	--	--	[S]	Function unknown	Uncharacterized protein {ECO:0000313|EnsemblPlants:Solyc12g033130.1.1} OS=Solanum lycopersicum (Tomato) PE=4 SV=1	PREDICTED: ceramide-1-phosphate transfer protein isoform X1 [Nicotiana sylvestris]
EVM0009380.3	--	K17943|0|spen:107018079|K17943 pumilio RNA-binding family | (RefSeq) pumilio homolog 1-like	[J]	Translation, ribosomal structure and biogenesis	Uncharacterized protein {ECO:0000313|EnsemblPlants:PGSC0003DMT400016255} OS=Solanum tuberosum (Potato) PE=4 SV=1	PREDICTED: pumilio homolog 1-like [Solanum tuberosum]
EVM0009384.1	Biological Process: nuclear division (GO:0000280);; Biological Process: cytokinesis by cell plate formation (GO:0000911);; Molecular Function: structural constituent of ribosome (GO:0003735);; Cellular Component: ribosome (GO:0005840);; Biological Process: acetyl-CoA metabolic process (GO:0006084);; Biological Process: translation (GO:0006412);; Biological Process: nucleolus organization (GO:0007…	--	--	--	Uncharacterized protein {ECO:0000313|EnsemblPlants:Solyc06g063340.2.1} OS=Solanum lycopersicum (Tomato) PE=4 SV=1	PREDICTED: uncharacterized protein LOC104230296 [Nicotiana sylvestris]
EVM0009394.1	Molecular Function: FMN binding (GO:0010181);; Molecular Function: very-long-chain-(S)-2-hydroxy-acid oxidase activity (GO:0052852);; Molecular Function: long-chain-(S)-2-hydroxy-long-chain-acid oxidase activity (GO:0052853);; Molecular Function: medium-chain-(S)-2-hydroxy-acid oxidase activity (GO:0052854);; Biological Process: oxidation-reduction process (GO:0055114);;	K11517|0|spen:107025828|K11517 (S)-2-hydroxy-acid oxidase [EC:1.1.3.15] | (RefSeq) peroxisomal (S)-2-hydroxy-acid oxidase GLO1	[C]	Energy production and conversion	Uncharacterized protein {ECO:0000313|EnsemblPlants:Solyc07g056540.2.1} OS=Solanum lycopersicum (Tomato) PE=4 SV=1	PREDICTED: peroxisomal (S)-2-hydroxy-acid oxidase GLO1 [Solanum lycopersicum]
EVM0009507.3	--	K03969|0|sot:102595670|K03969 phage shock protein A | (RefSeq) membrane-associated protein VIPP1, chloroplastic	--	--	Uncharacterized protein {ECO:0000313|EnsemblPlants:PGSC0003DMT400041833} OS=Solanum tuberosum (Potato) PE=4 SV=1	PREDICTED: membrane-associated protein VIPP1, chloroplastic-like [Solanum tuberosum]
EVM0009614.2	--	K14772|0|spen:107031028|K14772 U3 small nucleolar RNA-associated protein 20 | (RefSeq) small subunit processome component 20 homolog	[V]	Defense mechanisms	Uncharacterized protein {ECO:0000313|EnsemblPlants:Solyc09g092240.2.1} OS=Solanum lycopersicum (Tomato) PE=4 SV=1	PREDICTED: small subunit processome component 20 homolog [Solanum lycopersicum]
EVM0009639.1	--	--	--	--	Uncharacterized protein {ECO:0000313|EnsemblPlants:PGSC0003DMT400074142} OS=Solanum tuberosum (Potato) PE=4 SV=1	PREDICTED: zinc finger protein CONSTANS-LIKE 9-like isoform X1 [Solanum tuberosum]
EVM0009665.2	--	--	--	--	Storekeeper protein {ECO:0000313|EMBL:CAC39398.1} OS=Solanum tuberosum (Potato) PE=2 SV=1	storekeeper protein [Solanum tuberosum]
EVM0009682.1	Cellular Component: photosystem I (GO:0009522);; Cellular Component: photosystem II (GO:0009523);; Cellular Component: chloroplast thylakoid membrane (GO:0009535);; Biological Process: photosynthesis, light harvesting (GO:0009765);; Cellular Component: integral component of membrane (GO:0016021);; Molecular Function: chlorophyll binding (GO:0016168);; Biological Process: protein-chromophore linka…	K08907|4.21293e-168|spen:107020333|K08907 light-harvesting complex I chlorophyll a/b binding protein 1 | (RefSeq) chlorophyll a-b binding protein 6A, chloroplastic	--	--	Uncharacterized protein {ECO:0000313|EnsemblPlants:PGSC0003DMT400059995} OS=Solanum tuberosum (Potato) PE=4 SV=1	PREDICTED: chlorophyll a-b binding protein 6A, chloroplastic [Nicotiana tomentosiformis]
EVM0009683.2	--	--	--	--	Uncharacterized protein {ECO:0000313|EnsemblPlants:PGSC0003DMT400070320} OS=Solanum tuberosum (Potato) PE=4 SV=1	PREDICTED: uncharacterized protein LOC104644458 [Solanum lycopersicum]
EVM0009705.1	Molecular Function: phospholipid binding (GO:0005543);;	--	[TU]	--	Uncharacterized protein {ECO:0000313|EnsemblPlants:PGSC0003DMT400079379} OS=Solanum tuberosum (Potato) PE=4 SV=1	PREDICTED: putative clathrin assembly protein At2g25430 [Nicotiana tomentosiformis]
EVM0009707.2	--	--	--	--	Uncharacterized protein {ECO:0000313|EnsemblPlants:PGSC0003DMT400082795} OS=Solanum tuberosum (Potato) PE=4 SV=1	PREDICTED: non-specific lipid-transfer protein 13-like [Nicotiana sylvestris]
EVM0009708.2	Molecular Function: transporter activity (GO:0005215);; Cellular Component: integral component of membrane (GO:0016021);; Biological Process: transmembrane transport (GO:0055085);;	K02575|0|spen:107003512|K02575 MFS transporter, NNP family, nitrate/nitrite transporter | (RefSeq) high affinity nitrate transporter 2.4-like	--	--	Uncharacterized protein {ECO:0000313|EnsemblPlants:Solyc11g069750.1.1} OS=Solanum lycopersicum (Tomato) PE=4 SV=1	PREDICTED: high affinity nitrate transporter 2.4-like [Nicotiana tomentosiformis]
EVM0009709.1	--	--	[R]	General function prediction only	Uncharacterized protein {ECO:0000313|EnsemblPlants:PGSC0003DMT400021664} OS=Solanum tuberosum (Potato) PE=3 SV=1	PREDICTED: serine/threonine-protein kinase STN8, chloroplastic-like [Solanum tuberosum]
EVM0009721.2	Molecular Function: acetyl-CoA C-acyltransferase activity (GO:0003988);; Cellular Component: nucleolus (GO:0005730);; Cellular Component: mitochondrion (GO:0005739);; Cellular Component: vacuolar membrane (GO:0005774);; Cellular Component: peroxisome (GO:0005777);; Cellular Component: cytosol (GO:0005829);; Biological Process: fatty acid beta-oxidation (GO:0006635);; Biological Process: toxin cat…	K07513|0|spen:107031453|K07513 acetyl-CoA acyltransferase 1 [EC:2.3.1.16] | (RefSeq) 3-ketoacyl-CoA thiolase 2, peroxisomal	[I]	Lipid transport and metabolism	Uncharacterized protein {ECO:0000313|EnsemblPlants:Solyc09g091470.2.1} OS=Solanum lycopersicum (Tomato) PE=3 SV=1	PREDICTED: 3-ketoacyl-CoA thiolase 2, peroxisomal [Solanum lycopersicum]
EVM0009743.6	--	--	[U]	Intracellular trafficking, secretion, and vesicular transport	Uncharacterized protein {ECO:0000313|EnsemblPlants:PGSC0003DMT400061482} OS=Solanum tuberosum (Potato) PE=4 SV=1	PREDICTED: type I inositol 1,4,5-trisphosphate 5-phosphatase CVP2-like [Nicotiana tomentosiformis]
EVM0009751.1	Cellular Component: cytoplasm (GO:0005737);; Molecular Function: histone-arginine N-methyltransferase activity (GO:0008469);; Biological Process: histone arginine methylation (GO:0034969);;	K11434|0|sot:102585349|K11434 type I protein arginine methyltransferase [EC:2.1.1.319] | (RefSeq) probable protein arginine N-methyltransferase 1	[OKT]	--	Uncharacterized protein {ECO:0000313|EnsemblPlants:PGSC0003DMT400021729} OS=Solanum tuberosum (Potato) PE=4 SV=1	PREDICTED: probable protein arginine N-methyltransferase 1 [Nicotiana tomentosiformis]
EVM0009763.2	Biological Process: rRNA processing (GO:0006364);; Cellular Component: PSII associated light-harvesting complex II (GO:0009517);; Cellular Component: chloroplast stromal thylakoid (GO:0009533);; Biological Process: response to high light intensity (GO:0009644);; Biological Process: response to sucrose (GO:0009744);; Biological Process: photosynthesis, light harvesting (GO:0009765);; Cellular Comp…	K08916|1.08331e-176|thj:104815606|K08916 light-harvesting complex II chlorophyll a/b binding protein 5 | (RefSeq) chlorophyll a-b binding protein CP26, chloroplastic	--	--	Chloroplast pigment-binding protein CP26 {ECO:0000313|EMBL:ACX71300.1} OS=Capsicum annuum (Bell pepper) PE=2 SV=1	chloroplast pigment-binding protein CP26 [Capsicum annuum]
EVM0009805.1	Cellular Component: chloroplast thylakoid (GO:0009534);; Cellular Component: thylakoid part (GO:0044436);;	K08902|3.08946e-94|sot:102601299|K08902 photosystem II Psb27 protein | (RefSeq) photosystem II repair protein PSB27-H1, chloroplastic	--	--	Uncharacterized protein {ECO:0000313|EnsemblPlants:PGSC0003DMT400047280} OS=Solanum tuberosum (Potato) PE=3 SV=1	PREDICTED: photosystem II repair protein PSB27-H1, chloroplastic-like [Solanum tuberosum]
EVM0009815.1	Molecular Function: spermidine synthase activity (GO:0004766);; Cellular Component: plasma membrane (GO:0005886);; Biological Process: spermidine biosynthetic process (GO:0008295);; Molecular Function: putrescine N-methyltransferase activity (GO:0030750);; Biological Process: methylation (GO:0032259);;	K00797|0|sly:544177|K00797 spermidine synthase [EC:2.5.1.16] | (RefSeq) spdsyn, SPDSY; spermidine synthase	[E]	Amino acid transport and metabolism	Spermidine synthase {ECO:0000313|EMBL:AIL49302.1} OS=Capsicum annuum (Bell pepper) PE=2 SV=1	RecName: Full=Spermidine synthase 1; Short=SPDSY 1; AltName: Full=Putrescine aminopropyltransferase 1 [Hyoscyamus niger]
EVM0009829.1	Cellular Component: photosystem II (GO:0009523);; Cellular Component: chloroplast thylakoid membrane (GO:0009535);; Biological Process: photosynthesis, light harvesting (GO:0009765);; Cellular Component: integral component of membrane (GO:0016021);; Molecular Function: chlorophyll binding (GO:0016168);; Biological Process: protein-chromophore linkage (GO:0018298);;	K08917|4.84328e-135|spen:107026607|K08917 light-harvesting complex II chlorophyll a/b binding protein 6 | (RefSeq) chlorophyll a-b binding protein CP24 10A, chloroplastic	--	--	Chloroplast pigment-binding protein CP24 {ECO:0000313|EMBL:ABG73416.1} OS=Nicotiana tabacum (Common tobacco) PE=2 SV=1	PREDICTED: chlorophyll a-b binding protein CP24 10A, chloroplastic-like [Nicotiana tomentosiformis]
EVM0009850.2	--	--	--	--	Uncharacterized protein {ECO:0000313|EnsemblPlants:PGSC0003DMT400009462} OS=Solanum tuberosum (Potato) PE=4 SV=1	PREDICTED: uncharacterized protein LOC104227724 [Nicotiana sylvestris]
EVM0009856.1	Molecular Function: electron transfer activity (GO:0009055);; Molecular Function: protein disulfide oxidoreductase activity (GO:0015035);; Biological Process: cell redox homeostasis (GO:0045454);;	K03676|1.12879e-110|sot:102580199|K03676 glutaredoxin 3 | (RefSeq) monothiol glutaredoxin-S10	[O]	Posttranslational modification, protein turnover, chaperones	Uncharacterized protein {ECO:0000313|EnsemblPlants:PGSC0003DMT400051718} OS=Solanum tuberosum (Potato) PE=4 SV=1	PREDICTED: glutaredoxin-C5, chloroplastic-like [Solanum tuberosum]
EVM0009871.4	Biological Process: toxin catabolic process (GO:0009407);; Cellular Component: chloroplast stroma (GO:0009570);; Cellular Component: chloroplast envelope (GO:0009941);; Biological Process: thylakoid membrane organization (GO:0010027);; Biological Process: response to cyclopentenone (GO:0010583);; Biological Process: protein glutathionylation (GO:0010731);; Molecular Function: glutathione dehydrog…	--	[P]	Inorganic ion transport and metabolism	Uncharacterized protein {ECO:0000313|EnsemblPlants:Solyc11g011250.1.1} OS=Solanum lycopersicum (Tomato) PE=4 SV=1	dehydroascorbate reductase [Solanum lycopersicum]
EVM0009881.8	--	--	--	--	Uncharacterized protein {ECO:0000313|EnsemblPlants:Solyc01g110480.2.1} OS=Solanum lycopersicum (Tomato) PE=4 SV=1	PREDICTED: probable transcription factor PosF21 [Nicotiana tomentosiformis]
EVM0009898.2	Biological Process: response to oxidative stress (GO:0006979);; Cellular Component: chloroplast (GO:0009507);; Molecular Function: L-ascorbate peroxidase activity (GO:0016688);; Molecular Function: heme binding (GO:0020037);; Biological Process: oxidation-reduction process (GO:0055114);;	K00434|0|spen:107005028|K00434 L-ascorbate peroxidase [EC:1.11.1.11] | (RefSeq) probable L-ascorbate peroxidase 6, chloroplastic	--	--	Thylakoid-bound ascorbate peroxidase isoform 6 {ECO:0000313|EMBL:ABA10746.1} (Fragment) OS=Solanum lycopersicum (Tomato) PE=2 SV=1	thylakoid-bound ascorbate peroxidase 6 [Solanum lycopersicum]
EVM0009910.1	--	K06966|2.11211e-157|spen:107002899|K06966 uncharacterized protein | (RefSeq) cytokinin riboside 5'-monophosphate phosphoribohydrolase LOG3	--	--	Uncharacterized protein {ECO:0000313|EnsemblPlants:Solyc11g069570.1.1} OS=Solanum lycopersicum (Tomato) PE=4 SV=1	PREDICTED: cytokinin riboside 5&apos;-monophosphate phosphoribohydrolase LOG3 [Solanum lycopersicum]
EVM0009955.1	Molecular Function: ATP binding (GO:0005524);; Cellular Component: mitochondrion (GO:0005739);; Biological Process: regulation of translational fidelity (GO:0006450);; Cellular Component: chloroplast (GO:0009507);; Cellular Component: glutamyl-tRNA(Gln) amidotransferase complex (GO:0030956);; Biological Process: mitochondrial translation (GO:0032543);; Molecular Function: glutaminyl-tRNA synthase…	K02435|3.00863e-70|sly:101255220|K02435 aspartyl-tRNA(Asn)/glutamyl-tRNA(Gln) amidotransferase subunit C [EC:6.3.5.6 6.3.5.7] | (RefSeq) glutamyl-tRNA(Gln) amidotransferase subunit C, chloroplastic/mitochondrial	[YU]	--	Glutamyl-tRNA(Gln) amidotransferase subunit C, chloroplastic/mitochondrial {ECO:0000256|HAMAP-Rule:MF_03149} OS=Solanum lycopersicum (Tomato) PE=3 SV=1	PREDICTED: glutamyl-tRNA(Gln) amidotransferase subunit C, chloroplastic/mitochondrial {ECO:0000255|HAMAP-Rule:MF_03149} [Nicotiana tomentosiformis]
EVM0009972.2	Cellular Component: ubiquitin ligase complex (GO:0000151);; Molecular Function: ubiquitin-protein transferase activity (GO:0004842);; Biological Process: protein ubiquitination (GO:0016567);;	--	[S]	Function unknown	Uncharacterized protein {ECO:0000313|EnsemblPlants:Solyc05g015070.2.1} OS=Solanum lycopersicum (Tomato) PE=4 SV=1	PREDICTED: U-box domain-containing protein 45-like [Solanum lycopersicum]
EVM0009976.1	Biological Process: polysaccharide biosynthetic process (GO:0000271);; Cellular Component: plasma membrane (GO:0005886);; Biological Process: water transport (GO:0006833);; Biological Process: pattern specification process (GO:0007389);; Biological Process: regulation of cell size (GO:0008361);; Biological Process: response to salt stress (GO:0009651);; Cellular Component: plant-type vacuole memb…	--	--	--	Uncharacterized protein {ECO:0000313|EnsemblPlants:PGSC0003DMT400009631} OS=Solanum tuberosum (Potato) PE=4 SV=1	PREDICTED: protein WALLS ARE THIN 1-like [Solanum tuberosum]
EVM0010000.2	Biological Process: abscisic acid-activated signaling pathway (GO:0009738);;	K14496|3.15264e-133|spen:107032157|K14496 abscisic acid receptor PYR/PYL family | (RefSeq) abscisic acid receptor PYL4	--	--	Uncharacterized protein {ECO:0000313|EnsemblPlants:Solyc10g085310.1.1} OS=Solanum lycopersicum (Tomato) PE=4 SV=1	PREDICTED: abscisic acid receptor PYL4 [Solanum lycopersicum]
EVM0010003.2	--	--	--	--	Uncharacterized protein {ECO:0000313|EnsemblPlants:PGSC0003DMT400055258} OS=Solanum tuberosum (Potato) PE=4 SV=1	PREDICTED: WAT1-related protein At3g02690, chloroplastic-like [Solanum tuberosum]
EVM0010012.2	--	--	--	--	Uncharacterized protein {ECO:0000313|EnsemblPlants:PGSC0003DMT400015062} OS=Solanum tuberosum (Potato) PE=4 SV=1	PREDICTED: uncharacterized protein LOC102600541 [Solanum tuberosum]
EVM0010033.1	--	--	--	--	Uncharacterized protein {ECO:0000313|EnsemblPlants:PGSC0003DMT400030422} OS=Solanum tuberosum (Potato) PE=4 SV=1	PREDICTED: uncharacterized protein LOC104100834 [Nicotiana tomentosiformis]
EVM0010042.1	--	--	--	--	Uncharacterized protein {ECO:0000313|EnsemblPlants:Solyc05g009480.1.1} OS=Solanum lycopersicum (Tomato) PE=4 SV=1	PREDICTED: uncharacterized protein LOC104647288 [Solanum lycopersicum]
EVM0010047.1	--	K00921|0|sot:102580462|K00921 1-phosphatidylinositol-3-phosphate 5-kinase [EC:2.7.1.150] | (RefSeq) putative 1-phosphatidylinositol-3-phosphate 5-kinase FAB1C	[T]	Signal transduction mechanisms	Uncharacterized protein {ECO:0000313|EnsemblPlants:PGSC0003DMT400015270} OS=Solanum tuberosum (Potato) PE=4 SV=1	PREDICTED: putative 1-phosphatidylinositol-3-phosphate 5-kinase FAB1C [Nicotiana tomentosiformis]
EVM0010070.2	Molecular Function: glyceraldehyde-3-phosphate dehydrogenase (NAD+) (phosphorylating) activity (GO:0004365);; Molecular Function: copper ion binding (GO:0005507);; Biological Process: glucose metabolic process (GO:0006006);; Molecular Function: zinc ion binding (GO:0008270);; Biological Process: pollen development (GO:0009555);; Cellular Component: membrane (GO:0016020);; Biological Process: anth…	K00134|0|sly:101256813|K00134 glyceraldehyde 3-phosphate dehydrogenase [EC:1.2.1.12] | (RefSeq) glyceraldehyde-3-phosphate dehydrogenase GAPCP1, chloroplastic	[G]	Carbohydrate transport and metabolism	Glyceraldehyde-3-phosphate dehydrogenase {ECO:0000256|RuleBase:RU361160} OS=Solanum lycopersicum (Tomato) PE=3 SV=1	PREDICTED: glyceraldehyde-3-phosphate dehydrogenase GAPCP1, chloroplastic [Solanum lycopersicum]
EVM0010079.2	--	--	--	--	Uncharacterized protein {ECO:0000313|EnsemblPlants:PGSC0003DMT400010861} OS=Solanum tuberosum (Potato) PE=4 SV=1	PREDICTED: uncharacterized protein LOC102592658 [Solanum tuberosum]
EVM0010081.2	Molecular Function: lyase activity (GO:0016829);;	K05607|0|sot:102597786|K05607 methylglutaconyl-CoA hydratase [EC:4.2.1.18] | (RefSeq) putative enoyl-CoA hydratase/isomerase YngF	[I]	Lipid transport and metabolism	Uncharacterized protein {ECO:0000313|EnsemblPlants:PGSC0003DMT400067466} OS=Solanum tuberosum (Potato) PE=3 SV=1	PREDICTED: methylglutaconyl-CoA hydratase, mitochondrial-like [Solanum tuberosum]
EVM0010092.1	Biological Process: intracellular protein transport (GO:0006886);; Molecular Function: protein transporter activity (GO:0008565);; Biological Process: vesicle-mediated transport (GO:0016192);; Cellular Component: clathrin adaptor complex (GO:0030131);;	K11824|0|sot:102588472|K11824 AP-2 complex subunit alpha | (RefSeq) AP-2 complex subunit alpha-1-like	[U]	Intracellular trafficking, secretion, and vesicular transport	Uncharacterized protein {ECO:0000313|EnsemblPlants:Solyc06g074650.2.1} OS=Solanum lycopersicum (Tomato) PE=4 SV=1	PREDICTED: AP-2 complex subunit alpha-1-like isoform X2 [Solanum tuberosum]
EVM0010118.2	--	--	--	--	Uncharacterized protein {ECO:0000313|EnsemblPlants:PGSC0003DMT400011422} OS=Solanum tuberosum (Potato) PE=4 SV=1	PREDICTED: lachrymatory-factor synthase-like [Nicotiana tomentosiformis]
EVM0010127.1	Cellular Component: phosphopyruvate hydratase complex (GO:0000015);; Molecular Function: magnesium ion binding (GO:0000287);; Molecular Function: phosphopyruvate hydratase activity (GO:0004634);; Biological Process: glycolytic process (GO:0006096);; Cellular Component: chloroplast stroma (GO:0009570);; Biological Process: trichome morphogenesis (GO:0010090);;	K01689|0|sly:101267392|K01689 enolase [EC:4.2.1.11] | (RefSeq) enolase 1, chloroplastic	[G]	Carbohydrate transport and metabolism	Uncharacterized protein {ECO:0000313|EnsemblPlants:Solyc03g114500.2.1} OS=Solanum lycopersicum (Tomato) PE=3 SV=1	PREDICTED: enolase 1, chloroplastic [Solanum lycopersicum]
EVM0010128.1	--	--	--	--	Uncharacterized protein {ECO:0000313|EnsemblPlants:Solyc09g063010.2.1} OS=Solanum lycopersicum (Tomato) PE=4 SV=1	PREDICTED: transcription factor PIF1-like [Nicotiana tomentosiformis]
EVM0010162.1	Molecular Function: glutathione peroxidase activity (GO:0004602);; Cellular Component: nucleus (GO:0005634);; Cellular Component: cytosol (GO:0005829);; Biological Process: response to oxidative stress (GO:0006979);; Biological Process: toxin catabolic process (GO:0009407);; Molecular Function: metal ion binding (GO:0046872);; Biological Process: oxidation-reduction process (GO:0055114);;	K00432|4.38817e-111|sot:102599983|K00432 glutathione peroxidase [EC:1.11.1.9] | (RefSeq) probable glutathione peroxidase 8	[O]	Posttranslational modification, protein turnover, chaperones	Glutathione peroxidase {ECO:0000256|RuleBase:RU000499} OS=Solanum tuberosum (Potato) PE=3 SV=1	PREDICTED: probable glutathione peroxidase 8-like [Solanum tuberosum]
EVM0010172.1	Biological Process: cellular metabolic process (GO:0044237);; Biological Process: primary metabolic process (GO:0044238);; Biological Process: organic substance metabolic process (GO:0071704);;	--	--	--	Uncharacterized protein {ECO:0000313|EnsemblPlants:Solyc01g009080.2.1} OS=Solanum lycopersicum (Tomato) PE=4 SV=1	PREDICTED: uncharacterized protein LOC101252420 [Solanum lycopersicum]
EVM0010176.1	Molecular Function: protein kinase activity (GO:0004672);; Molecular Function: ATP binding (GO:0005524);; Biological Process: protein phosphorylation (GO:0006468);;	K08869|0|sly:101245047|K08869 aarF domain-containing kinase | (RefSeq) uncharacterized protein slr0889-like	[R]	General function prediction only	Uncharacterized protein {ECO:0000313|EnsemblPlants:Solyc03g110940.2.1} OS=Solanum lycopersicum (Tomato) PE=4 SV=1	PREDICTED: uncharacterized aarF domain-containing protein kinase 1-like [Solanum lycopersicum]
EVM0010197.1	Molecular Function: 3-hydroxyacyl-CoA dehydrogenase activity (GO:0003857);; Biological Process: fatty acid metabolic process (GO:0006631);; Molecular Function: 3-hydroxybutyryl-CoA epimerase activity (GO:0008692);; Molecular Function: coenzyme binding (GO:0050662);; Biological Process: oxidation-reduction process (GO:0055114);;	K10527|0|sly:101252256|K10527 enoyl-CoA hydratase/3-hydroxyacyl-CoA dehydrogenase [EC:4.2.1.17 1.1.1.35 1.1.1.211] | (RefSeq) peroxisomal fatty acid beta-oxidation multifunctional protein AIM1	[I]	Lipid transport and metabolism	Uncharacterized protein {ECO:0000313|EnsemblPlants:Solyc12g007170.1.1} OS=Solanum lycopersicum (Tomato) PE=3 SV=1	PREDICTED: peroxisomal fatty acid beta-oxidation multifunctional protein AIM1 [Solanum lycopersicum]
EVM0010240.2	--	--	--	--	Uncharacterized protein {ECO:0000313|EnsemblPlants:PGSC0003DMT400065097} OS=Solanum tuberosum (Potato) PE=4 SV=1	PREDICTED: histone acetyltransferase KAT6B-like [Solanum tuberosum]
EVM0010256.1	Molecular Function: methyltransferase activity (GO:0008168);; Biological Process: methylation (GO:0032259);;	--	--	--	Putative methyltransferase {ECO:0000313|EMBL:ABO92980.1} OS=Solanum tuberosum (Potato) PE=4 SV=1	putative methyltransferase [Solanum tuberosum]
EVM0010278.1	--	--	[Q]	Secondary metabolites biosynthesis, transport and catabolism	Uncharacterized protein {ECO:0000313|EnsemblPlants:Solyc11g071290.1.1} OS=Solanum lycopersicum (Tomato) PE=4 SV=1	PREDICTED: alcohol dehydrogenase-like 3 [Solanum lycopersicum]
EVM0010284.1	Molecular Function: peptidase inhibitor activity (GO:0030414);;	--	--	--	Uncharacterized protein {ECO:0000313|EnsemblPlants:PGSC0003DMT400010401} OS=Solanum tuberosum (Potato) PE=4 SV=1	PREDICTED: subtilisin inhibitor 1-like [Solanum tuberosum]
EVM0010306.2	Cellular Component: chloroplast thylakoid membrane (GO:0009535);; Cellular Component: chloroplast envelope (GO:0009941);; Biological Process: carotenoid biosynthetic process (GO:0016117);;	--	--	--	Uncharacterized protein {ECO:0000313|EnsemblPlants:PGSC0003DMT400002733} OS=Solanum tuberosum (Potato) PE=4 SV=1	PREDICTED: heme-binding-like protein At3g10130, chloroplastic-like isoform X1 [Solanum tuberosum]
EVM0010307.8	Cellular Component: chloroplast thylakoid (GO:0009534);;	--	--	--	Uncharacterized protein {ECO:0000313|EnsemblPlants:Solyc03g007830.2.1} OS=Solanum lycopersicum (Tomato) PE=4 SV=1	PREDICTED: protein CURVATURE THYLAKOID 1A, chloroplastic isoform X1 [Solanum lycopersicum]
EVM0010329.2	--	--	--	--	Uncharacterized protein {ECO:0000313|EnsemblPlants:PGSC0003DMT400009713} OS=Solanum tuberosum (Potato) PE=4 SV=1	PREDICTED: uncharacterized protein LOC102601980 [Solanum tuberosum]
EVM0010345.1	Biological Process: cellular metal ion homeostasis (GO:0006875);; Molecular Function: inorganic anion transmembrane transporter activity (GO:0015103);; Biological Process: inorganic anion transport (GO:0015698);; Cellular Component: membrane (GO:0016020);; Biological Process: metal ion transport (GO:0030001);; Molecular Function: metal ion transmembrane transporter activity (GO:0046873);;	K12347|0|sot:102578842|K12347 natural resistance-associated macrophage protein | (RefSeq) metal transporter Nramp2-like	[P]	Inorganic ion transport and metabolism	Uncharacterized protein {ECO:0000313|EnsemblPlants:PGSC0003DMT400055473} OS=Solanum tuberosum (Potato) PE=3 SV=1	PREDICTED: metal transporter Nramp2-like [Solanum tuberosum]
EVM0010364.1	--	K06901|0|sot:102605023|K06901 putative MFS transporter, AGZA family, xanthine/uracil permease | (RefSeq) adenine/guanine permease AZG1	--	--	Uncharacterized protein {ECO:0000313|EnsemblPlants:Solyc06g050250.1.1} OS=Solanum lycopersicum (Tomato) PE=4 SV=1	PREDICTED: adenine/guanine permease AZG1-like isoform X1 [Solanum tuberosum]
EVM0010366.1	Molecular Function: protein serine/threonine kinase activity (GO:0004674);; Molecular Function: ATP binding (GO:0005524);; Biological Process: protein phosphorylation (GO:0006468);;	--	[T]	Signal transduction mechanisms	Uncharacterized protein {ECO:0000313|EnsemblPlants:Solyc06g075550.2.1} OS=Solanum lycopersicum (Tomato) PE=3 SV=1	PREDICTED: probable serine/threonine-protein kinase RLCKVII [Solanum lycopersicum]
EVM0010372.1	Molecular Function: transferase activity, transferring phosphorus-containing groups (GO:0016772);;	K04733|0|sly:101254270|K04733 interleukin-1 receptor-associated kinase 4 [EC:2.7.11.1] | (RefSeq) serine/threonine-protein kinase CDL1-like	[T]	Signal transduction mechanisms	Uncharacterized protein {ECO:0000313|EnsemblPlants:Solyc11g072660.1.1} OS=Solanum lycopersicum (Tomato) PE=3 SV=1	PREDICTED: probable serine/threonine-protein kinase RLCKVII isoform X1 [Solanum lycopersicum]
EVM0010420.3	Molecular Function: FMN binding (GO:0010181);; Molecular Function: very-long-chain-(S)-2-hydroxy-acid oxidase activity (GO:0052852);; Molecular Function: long-chain-(S)-2-hydroxy-long-chain-acid oxidase activity (GO:0052853);; Molecular Function: medium-chain-(S)-2-hydroxy-acid oxidase activity (GO:0052854);; Biological Process: oxidation-reduction process (GO:0055114);;	K11517|0|pxb:103945960|K11517 (S)-2-hydroxy-acid oxidase [EC:1.1.3.15] | (RefSeq) peroxisomal (S)-2-hydroxy-acid oxidase-like	[C]	Energy production and conversion	Glycolate oxidase {ECO:0000313|EMBL:ADM26718.1} OS=Nicotiana benthamiana PE=2 SV=1	PREDICTED: peroxisomal (S)-2-hydroxy-acid oxidase [Nicotiana sylvestris]
EVM0010450.2	--	--	--	--	Uncharacterized protein {ECO:0000313|EnsemblPlants:PGSC0003DMT400083152} OS=Solanum tuberosum (Potato) PE=4 SV=1	PREDICTED: uncharacterized protein LOC104119227 [Nicotiana tomentosiformis]
EVM0010462.4	Molecular Function: calcium ion binding (GO:0005509);; Biological Process: pyrimidine ribonucleotide biosynthetic process (GO:0009220);; Cellular Component: chloroplast (GO:0009507);; Cellular Component: photosystem II oxygen evolving complex (GO:0009654);; Biological Process: photosynthesis (GO:0015979);; Cellular Component: extrinsic component of membrane (GO:0019898);;	--	[J]	Translation, ribosomal structure and biogenesis	Uncharacterized protein {ECO:0000313|EnsemblPlants:PGSC0003DMT400068522} OS=Solanum tuberosum (Potato) PE=4 SV=1	PREDICTED: uncharacterized protein LOC102582099 [Solanum tuberosum]
EVM0010468.1	Molecular Function: monooxygenase activity (GO:0004497);; Molecular Function: protein binding (GO:0005515);; Cellular Component: chloroplast (GO:0009507);; Biological Process: photorespiration (GO:0009853);; Molecular Function: ribulose-bisphosphate carboxylase activity (GO:0016984);; Biological Process: reductive pentose-phosphate cycle (GO:0019253);; Biological Process: oxidation-reduction proc…	K01602|4.51468e-126|sot:102601229|K01602 ribulose-bisphosphate carboxylase small chain [EC:4.1.1.39] | (RefSeq) RBCS-2B, rbcS2b; ribulose bisphosphate carboxylase small chain 2C, chloroplastic	--	--	Ribulose bisphosphate carboxylase small chain {ECO:0000256|RuleBase:RU003627} OS=Nicotiana attenuata (Coyote tobacco) PE=2 SV=1	PREDICTED: ribulose bisphosphate carboxylase small chain, chloroplastic [Nicotiana sylvestris]
EVM0010484.15	Molecular Function: DNA-binding transcription factor activity (GO:0003700);; Biological Process: regulation of transcription, DNA-templated (GO:0006355);; Molecular Function: sequence-specific DNA binding (GO:0043565);;	K14432|0|spen:107005007|K14432 ABA responsive element binding factor | (RefSeq) ABSCISIC ACID-INSENSITIVE 5-like protein 7	--	--	Uncharacterized protein {ECO:0000313|EnsemblPlants:PGSC0003DMT400059040} OS=Solanum tuberosum (Potato) PE=4 SV=1	PREDICTED: ABSCISIC ACID-INSENSITIVE 5-like protein 7-like isoform X1 [Solanum tuberosum]
EVM0010485.1	Cellular Component: photosystem II (GO:0009523);; Cellular Component: chloroplast thylakoid membrane (GO:0009535);; Biological Process: photosynthesis, light reaction (GO:0019684);; Biological Process: cellular carbohydrate metabolic process (GO:0044262);; Biological Process: carbohydrate metabolic process (GO:0044723);;	K08901|2.08053e-141|sot:102584293|K08901 photosystem II oxygen-evolving enhancer protein 3 | (RefSeq) photosynthetic NDH subunit of lumenal location 3, chloroplastic	--	--	Uncharacterized protein {ECO:0000313|EnsemblPlants:PGSC0003DMT400037324} OS=Solanum tuberosum (Potato) PE=4 SV=1	PREDICTED: psbQ-like protein 2, chloroplastic-like [Solanum tuberosum]
EVM0010486.1	Molecular Function: transporter activity (GO:0005215);; Biological Process: transport (GO:0006810);; Cellular Component: integral component of membrane (GO:0016021);;	K09874|0|spen:107013831|K09874 aquaporin NIP | (RefSeq) aquaporin NIP1-1-like	[G]	Carbohydrate transport and metabolism	Uncharacterized protein {ECO:0000313|EnsemblPlants:Solyc03g005980.2.1} OS=Solanum lycopersicum (Tomato) PE=3 SV=1	PREDICTED: aquaporin NIP1-1-like [Solanum lycopersicum]
EVM0010524.1	Cellular Component: chloroplast thylakoid membrane (GO:0009535);; Biological Process: photosynthetic electron transport in photosystem II (GO:0009772);; Cellular Component: chloroplast envelope (GO:0009941);; Biological Process: ATP synthesis coupled proton transport (GO:0015986);; Cellular Component: proton-transporting ATP synthase complex, catalytic core F(1) (GO:0045261);; Molecular Function:…	K02115|0|sot:102596547|K02115 F-type H+-transporting ATPase subunit gamma | (RefSeq) ATP synthase gamma chain, chloroplastic	[C]	Energy production and conversion	Uncharacterized protein {ECO:0000313|EnsemblPlants:PGSC0003DMT400042499} OS=Solanum tuberosum (Potato) PE=3 SV=1	PREDICTED: ATP synthase gamma chain, chloroplastic [Nicotiana tomentosiformis]
EVM0010547.2	Molecular Function: proline-tRNA ligase activity (GO:0004827);; Molecular Function: ATP binding (GO:0005524);; Cellular Component: mitochondrion (GO:0005739);; Biological Process: prolyl-tRNA aminoacylation (GO:0006433);; Biological Process: embryo sac development (GO:0009553);; Cellular Component: chloroplast stroma (GO:0009570);; Biological Process: chloroplast organization (GO:0009658);; Biolo…	K01881|0|spen:107007488|K01881 prolyl-tRNA synthetase [EC:6.1.1.15] | (RefSeq) proline--tRNA ligase, chloroplastic/mitochondrial	[J]	Translation, ribosomal structure and biogenesis	Uncharacterized protein {ECO:0000313|EnsemblPlants:Solyc01g096870.2.1} OS=Solanum lycopersicum (Tomato) PE=3 SV=1	PREDICTED: proline--tRNA ligase [Solanum lycopersicum]
EVM0010567.1	--	--	--	--	Uncharacterized protein {ECO:0000313|EnsemblPlants:PGSC0003DMT400020516} OS=Solanum tuberosum (Potato) PE=4 SV=1	PREDICTED: uncharacterized protein LOC102586071 [Solanum tuberosum]
EVM0010573.3	Biological Process: rRNA processing (GO:0006364);; Cellular Component: chloroplast outer membrane (GO:0009707);; Biological Process: chloroplast relocation (GO:0009902);; Biological Process: thylakoid membrane organization (GO:0010027);; Biological Process: photosystem II assembly (GO:0010207);; Biological Process: regulation of protein dephosphorylation (GO:0035304);; Biological Process: plastid…	--	--	--	Uncharacterized protein {ECO:0000313|EnsemblPlants:PGSC0003DMT400002112} OS=Solanum tuberosum (Potato) PE=4 SV=1	PREDICTED: protein CHUP1, chloroplastic-like [Solanum tuberosum]
EVM0010575.1	Biological Process: cellular process (GO:0009987);; Biological Process: biological_process (GO:0044699);; Biological Process: regulation of biological process (GO:0050789);;	K12125|0|sot:102601288|K12125 protein EARLY FLOWERING 3 | (RefSeq) protein EARLY FLOWERING 3-like	--	--	Uncharacterized protein {ECO:0000313|EnsemblPlants:PGSC0003DMT400035914} OS=Solanum tuberosum (Potato) PE=4 SV=1	PREDICTED: protein EARLY FLOWERING 3-like [Solanum tuberosum]
EVM0010581.1	Cellular Component: plastid small ribosomal subunit (GO:0000312);; Molecular Function: structural constituent of ribosome (GO:0003735);; Cellular Component: chloroplast thylakoid (GO:0009534);; Cellular Component: chloroplast stroma (GO:0009570);; Cellular Component: chloroplast envelope (GO:0009941);; Cellular Component: cytosolic small ribosomal subunit (GO:0022627);; Biological Process: plasti…	K02961|1.06641e-74|sot:102591306|K02961 small subunit ribosomal protein S17 | (RefSeq) 30S ribosomal protein S17, chloroplastic	[J]	Translation, ribosomal structure and biogenesis	Uncharacterized protein {ECO:0000313|EnsemblPlants:PGSC0003DMT400006532} OS=Solanum tuberosum (Potato) PE=3 SV=1	PREDICTED: 30S ribosomal protein S17, chloroplastic [Nicotiana tomentosiformis]
EVM0010598.2	Cellular Component: mitochondrion (GO:0005739);; Biological Process: sodium ion transport (GO:0006814);; Biological Process: water transport (GO:0006833);; Cellular Component: chloroplast thylakoid (GO:0009534);; Biological Process: response to nematode (GO:0009624);; Biological Process: response to salt stress (GO:0009651);; Biological Process: response to fructose (GO:0009750);; Biological Proc…	--	--	--	Uncharacterized protein {ECO:0000313|EnsemblPlants:Solyc11g065830.1.1} OS=Solanum lycopersicum (Tomato) PE=4 SV=1	PREDICTED: dicarboxylate transporter 1, chloroplastic [Nicotiana tomentosiformis]
EVM0010603.2	--	K10532|5.03626e-157|sly:101244387|K10532 heparan-alpha-glucosaminide N-acetyltransferase [EC:2.3.1.78] | (RefSeq) heparan-alpha-glucosaminide N-acetyltransferase-like	[S]	Function unknown	Uncharacterized protein {ECO:0000313|EnsemblPlants:PGSC0003DMT400061777} OS=Solanum tuberosum (Potato) PE=4 SV=1	PREDICTED: heparan-alpha-glucosaminide N-acetyltransferase-like [Nicotiana tomentosiformis]
EVM0010605.1	Cellular Component: plastid (GO:0009536);; Cellular Component: integral component of membrane (GO:0016021);; Biological Process: transmembrane transport (GO:0055085);;	K15111|0|spen:107018208|K15111 solute carrier family 25 (mitochondrial S-adenosylmethionine transporter), member 26 | (RefSeq) S-adenosylmethionine carrier 1, chloroplastic/mitochondrial	[C]	Energy production and conversion	S-adenosylmethionine transporter {ECO:0000313|EMBL:CAF04055.2} OS=Nicotiana benthamiana PE=2 SV=1	PREDICTED: S-adenosylmethionine carrier 1, chloroplastic/mitochondrial isoform X1 [Nicotiana sylvestris]
EVM0010622.2	Biological Process: lipid metabolic process (GO:0006629);; Molecular Function: phosphoric diester hydrolase activity (GO:0008081);;	--	[T]	Signal transduction mechanisms	Uncharacterized protein {ECO:0000313|EnsemblPlants:PGSC0003DMT400059705} OS=Solanum tuberosum (Potato) PE=4 SV=1	PREDICTED: uncharacterized protein LOC104095801 [Nicotiana tomentosiformis]
EVM0010624.1	Biological Process: cellular amino acid metabolic process (GO:0006520);; Biological Process: fatty acid metabolic process (GO:0006631);; Biological Process: cellular aromatic compound metabolic process (GO:0006725);; Biological Process: sulfur compound metabolic process (GO:0006790);; Biological Process: defense response (GO:0006952);; Cellular Component: thylakoid (GO:0009579);; Biological Proce…	K01723|0|sot:102589003|K01723 hydroperoxide dehydratase [EC:4.2.1.92] | (RefSeq) aos1; allene oxide synthase, chloroplastic	--	--	Uncharacterized protein {ECO:0000313|EnsemblPlants:PGSC0003DMT400043495} OS=Solanum tuberosum (Potato) PE=4 SV=1	PREDICTED: allene oxide synthase, chloroplastic-like [Solanum tuberosum]
EVM0010643.1	Molecular Function: steroid binding (GO:0005496);; Cellular Component: nucleus (GO:0005634);; Cellular Component: endoplasmic reticulum (GO:0005783);; Cellular Component: plasma membrane (GO:0005886);; Cellular Component: chloroplast thylakoid membrane (GO:0009535);; Molecular Function: oxidoreductase activity (GO:0016491);; Molecular Function: heme binding (GO:0020037);; Biological Process: nega…	K17278|1.12224e-135|spen:107023766|K17278 membrane-associated progesterone receptor component | (RefSeq) membrane steroid-binding protein 2-like	[R]	General function prediction only	Uncharacterized protein {ECO:0000313|EnsemblPlants:Solyc06g035870.2.1} OS=Solanum lycopersicum (Tomato) PE=4 SV=1	PREDICTED: membrane steroid-binding protein 2-like [Nicotiana sylvestris]
EVM0010667.2	Molecular Function: protein serine/threonine phosphatase activity (GO:0004722);; Cellular Component: nucleolus (GO:0005730);; Biological Process: protein dephosphorylation (GO:0006470);; Cellular Component: protein serine/threonine phosphatase complex (GO:0008287);; Cellular Component: chloroplast stroma (GO:0009570);; Cellular Component: thylakoid (GO:0009579);; Biological Process: photosyntheti…	K04457|0|sot:102595551|K04457 protein phosphatase 1A [EC:3.1.3.16] | (RefSeq) protein phosphatase 2C 57	[T]	Signal transduction mechanisms	Uncharacterized protein {ECO:0000313|EnsemblPlants:PGSC0003DMT400047713} OS=Solanum tuberosum (Potato) PE=3 SV=1	PREDICTED: protein phosphatase 2C 57 [Nicotiana sylvestris]
EVM0010674.2	--	--	[R]	General function prediction only	Uncharacterized protein {ECO:0000313|EnsemblPlants:PGSC0003DMT400015994} OS=Solanum tuberosum (Potato) PE=4 SV=1	PREDICTED: receptor-like protein 12-like [Solanum tuberosum]
EVM0010677.2	Molecular Function: protein domain specific binding (GO:0019904);;	K06630|4.13021e-177|sot:102586856|K06630 14-3-3 protein epsilon | (RefSeq) 14-3-3 protein 10	[O]	Posttranslational modification, protein turnover, chaperones	Uncharacterized protein {ECO:0000313|EnsemblPlants:PGSC0003DMT400033585} OS=Solanum tuberosum (Potato) PE=3 SV=1	PREDICTED: 14-3-3 protein 10-like [Solanum tuberosum]
EVM0010696.2	--	--	--	--	Uncharacterized protein {ECO:0000313|EnsemblPlants:PGSC0003DMT400031354} OS=Solanum tuberosum (Potato) PE=4 SV=1	PREDICTED: uncharacterized protein LOC102599146 [Solanum tuberosum]
EVM0010714.2	--	K13495|0|sot:102597760|K13495 cis-zeatin O-glucosyltransferase [EC:2.4.1.215] | (RefSeq) zeatin O-xylosyltransferase-like	[GC]	--	Uncharacterized protein {ECO:0000313|EnsemblPlants:PGSC0003DMT400094581} OS=Solanum tuberosum (Potato) PE=3 SV=1	PREDICTED: zeatin O-glucosyltransferase-like [Solanum tuberosum]
EVM0010720.1	Biological Process: maltose metabolic process (GO:0000023);; Biological Process: MAPK cascade (GO:0000165);; Biological Process: sucrose biosynthetic process (GO:0005986);; Biological Process: pentose-phosphate shunt (GO:0006098);; Biological Process: rRNA processing (GO:0006364);; Biological Process: protein targeting to membrane (GO:0006612);; Biological Process: response to cold (GO:0009409);;…	K01100|0|spen:107020395|K01100 sedoheptulose-bisphosphatase [EC:3.1.3.37] | (RefSeq) sedoheptulose-1,7-bisphosphatase, chloroplastic	[G]	Carbohydrate transport and metabolism	Uncharacterized protein {ECO:0000313|EnsemblPlants:PGSC0003DMT400069750} OS=Solanum tuberosum (Potato) PE=3 SV=1	PREDICTED: sedoheptulose-1,7-bisphosphatase, chloroplastic-like [Solanum tuberosum]
EVM0010727.1	Molecular Function: GTPase activity (GO:0003924);; Molecular Function: structural constituent of cytoskeleton (GO:0005200);; Molecular Function: GTP binding (GO:0005525);; Cellular Component: cell wall (GO:0005618);; Cellular Component: nucleolus (GO:0005730);; Cellular Component: vacuole (GO:0005773);; Cellular Component: Golgi apparatus (GO:0005794);; Cellular Component: microtubule (GO:0005874…	K07375|0|spen:107023100|K07375 tubulin beta | (RefSeq) tubulin beta chain-like	[Z]	Cytoskeleton	Uncharacterized protein {ECO:0000313|EnsemblPlants:Solyc06g076640.2.1} OS=Solanum lycopersicum (Tomato) PE=3 SV=1	PREDICTED: tubulin beta chain-like [Solanum lycopersicum]
EVM0010734.1	Cellular Component: mitochondrion (GO:0005739);; Cellular Component: chloroplast (GO:0009507);;	--	--	--	Uncharacterized protein {ECO:0000313|EnsemblPlants:PGSC0003DMT400089450} OS=Solanum tuberosum (Potato) PE=4 SV=1	BnaUnng00860D [Brassica napus]
EVM0010771.2	--	--	[S]	Function unknown	Uncharacterized protein {ECO:0000313|EnsemblPlants:PGSC0003DMT400051838} OS=Solanum tuberosum (Potato) PE=4 SV=1	PREDICTED: uncharacterized protein LOC102602285 [Solanum tuberosum]
EVM0010772.1	Molecular Function: ATP binding (GO:0005524);; Molecular Function: nucleoside-triphosphatase activity (GO:0017111);;	K17681|0|sot:102580732|K17681 ATPase family AAA domain-containing protein 3A/B | (RefSeq) ATPase family AAA domain-containing protein 3-like	[O]	Posttranslational modification, protein turnover, chaperones	Uncharacterized protein {ECO:0000313|EnsemblPlants:Solyc03g097020.2.1} OS=Solanum lycopersicum (Tomato) PE=4 SV=1	PREDICTED: ATPase family AAA domain-containing protein 3-like [Solanum tuberosum]
EVM0010784.2	Molecular Function: phosphoglycerate mutase activity (GO:0004619);; Biological Process: glycolytic process (GO:0006096);;	K01834|0|sot:102578340|K01834 2,3-bisphosphoglycerate-dependent phosphoglycerate mutase [EC:5.4.2.11] | (RefSeq) 2,3-bisphosphoglycerate-dependent phosphoglycerate mutase	[G]	Carbohydrate transport and metabolism	Uncharacterized protein {ECO:0000313|EnsemblPlants:PGSC0003DMT400024493} OS=Solanum tuberosum (Potato) PE=3 SV=1	PREDICTED: phosphoglycerate mutase-like [Solanum tuberosum]
EVM0010786.2	Molecular Function: DNA binding (GO:0003677);; Biological Process: transcription, DNA-templated (GO:0006351);;	K09338|7.14899e-120|spen:107017226|K09338 homeobox-leucine zipper protein | (RefSeq) homeobox-leucine zipper protein HAT22-like	[K]	Transcription	Uncharacterized protein {ECO:0000313|EnsemblPlants:PGSC0003DMT400012615} OS=Solanum tuberosum (Potato) PE=4 SV=1	PREDICTED: homeobox-leucine zipper protein HAT22-like [Solanum tuberosum]
EVM0010795.1	Cellular Component: chloroplast envelope (GO:0009941);;	--	--	--	Uncharacterized protein {ECO:0000313|EnsemblPlants:Solyc10g083910.1.1} OS=Solanum lycopersicum (Tomato) PE=4 SV=1	PREDICTED: uncharacterized protein LOC101268528 [Solanum lycopersicum]
EVM0010817.2	Biological Process: response to hypoxia (GO:0001666);; Molecular Function: starch synthase activity (GO:0009011);; Cellular Component: amyloplast (GO:0009501);; Cellular Component: chloroplast (GO:0009507);; Biological Process: amylopectin biosynthetic process (GO:0010021);; Biological Process: myo-inositol hexakisphosphate biosynthetic process (GO:0010264);; Biological Process: starch biosynthet…	K00703|0|sot:102583115|K00703 starch synthase [EC:2.4.1.21] | (RefSeq) GBSS-II, SS2, ssII; granule-bound starch synthase 2, chloroplastic/amyloplastic-like	--	--	Starch synthase, chloroplastic/amyloplastic {ECO:0000256|RuleBase:RU361232} OS=Solanum lycopersicum (Tomato) PE=3 SV=1	granule-bound starch synthase 2, chloroplastic/amyloplastic precursor [Solanum tuberosum]
EVM0010867.2	Molecular Function: DNA binding (GO:0003677);; Molecular Function: chromatin binding (GO:0003682);;	K09422|1.25503e-122|spen:107028256|K09422 myb proto-oncogene protein, plant | (RefSeq) myb-related protein 308-like	[K]	Transcription	Uncharacterized protein {ECO:0000313|EnsemblPlants:Solyc08g005870.1.1} OS=Solanum lycopersicum (Tomato) PE=4 SV=1	PREDICTED: myb-related protein 308-like [Nicotiana sylvestris]
EVM0010872.1	--	--	--	--	Uncharacterized protein {ECO:0000313|EnsemblPlants:PGSC0003DMT400061585} OS=Solanum tuberosum (Potato) PE=4 SV=1	PREDICTED: unknown protein DS12 from 2D-PAGE of leaf, chloroplastic-like [Solanum tuberosum]
EVM0010889.2	Biological Process: pentose-phosphate shunt (GO:0006098);; Biological Process: rRNA processing (GO:0006364);; Cellular Component: chloroplast stromal thylakoid (GO:0009533);; Cellular Component: chloroplast thylakoid lumen (GO:0009543);; Biological Process: response to blue light (GO:0009637);; Biological Process: chloroplast relocation (GO:0009902);; Cellular Component: chloroplast envelope (GO:…	--	[R]	General function prediction only	Uncharacterized protein {ECO:0000313|EnsemblPlants:PGSC0003DMT400005977} OS=Solanum tuberosum (Potato) PE=4 SV=1	PREDICTED: photosystem II stability/assembly factor HCF136, chloroplastic isoform X1 [Solanum lycopersicum]
EVM0010897.4	--	K19042|3.28908e-176|sly:101246257|K19042 E3 ubiquitin-protein ligase BOI and related proteins [EC:2.3.2.27] | (RefSeq) BOI-related E3 ubiquitin-protein ligase 1	[O]	Posttranslational modification, protein turnover, chaperones	Uncharacterized protein {ECO:0000313|EnsemblPlants:Solyc06g061020.2.1} OS=Solanum lycopersicum (Tomato) PE=4 SV=1	PREDICTED: BOI-related E3 ubiquitin-protein ligase 1 [Solanum lycopersicum]
EVM0010898.2	--	K14488|4.87339e-63|spen:107014105|K14488 SAUR family protein | (RefSeq) auxin-responsive protein SAUR71-like	--	--	Uncharacterized protein {ECO:0000313|EnsemblPlants:Solyc03g123550.1.1} OS=Solanum lycopersicum (Tomato) PE=4 SV=1	PREDICTED: uncharacterized protein LOC101247997 [Solanum lycopersicum]
EVM0010932.1	Molecular Function: RNA binding (GO:0003723);; Biological Process: rRNA processing (GO:0006364);; Biological Process: translation (GO:0006412);; Biological Process: aromatic amino acid family biosynthetic process (GO:0009073);; Biological Process: chloroplast relocation (GO:0009902);; Biological Process: thylakoid membrane organization (GO:0010027);; Biological Process: regulation of proton trans…	--	--	--	Uncharacterized protein {ECO:0000313|EnsemblPlants:PGSC0003DMT400016981} OS=Solanum tuberosum (Potato) PE=4 SV=1	PREDICTED: uncharacterized protein LOC104100288 [Nicotiana tomentosiformis]
EVM0010940.2	Molecular Function: aminomethyltransferase activity (GO:0004047);; Cellular Component: mitochondrion (GO:0005739);; Biological Process: glycine catabolic process (GO:0006546);; Biological Process: pattern specification process (GO:0007389);; Biological Process: regulation of cell size (GO:0008361);; Molecular Function: transaminase activity (GO:0008483);; Cellular Component: chloroplast thylakoid…	K00605|0|sot:102602939|K00605 aminomethyltransferase [EC:2.1.2.10] | (RefSeq) GCVT, GDCST; aminomethyltransferase, mitochondrial-like	[E]	Amino acid transport and metabolism	Aminomethyltransferase {ECO:0000256|RuleBase:RU003981} OS=Solanum tuberosum (Potato) PE=3 SV=1	aminomethyltransferase, mitochondrial [Solanum tuberosum]
EVM0010958.2	Molecular Function: organic cyclic compound binding (GO:0097159);; Molecular Function: heterocyclic compound binding (GO:1901363);;	--	[R]	General function prediction only	Uncharacterized protein {ECO:0000313|EnsemblPlants:PGSC0003DMT400027411} OS=Solanum tuberosum (Potato) PE=4 SV=1	PREDICTED: RNA-binding protein 24-B-like isoform X2 [Nicotiana sylvestris]
EVM0011016.1	--	--	--	--	Uncharacterized protein {ECO:0000313|EnsemblPlants:PGSC0003DMT400022066} OS=Solanum tuberosum (Potato) PE=4 SV=1	PREDICTED: uncharacterized protein LOC101255221 [Solanum lycopersicum]
EVM0011040.1	Cellular Component: photosystem I (GO:0009522);; Cellular Component: photosystem II (GO:0009523);; Cellular Component: chloroplast thylakoid membrane (GO:0009535);; Biological Process: photosynthesis, light harvesting (GO:0009765);; Cellular Component: integral component of membrane (GO:0016021);; Molecular Function: chlorophyll binding (GO:0016168);; Biological Process: protein-chromophore linka…	K08909|0|sot:102589781|K08909 light-harvesting complex I chlorophyll a/b binding protein 3 | (RefSeq) chlorophyll a-b binding protein 8, chloroplastic-like	--	--	Uncharacterized protein {ECO:0000313|EnsemblPlants:PGSC0003DMT400020100} OS=Solanum tuberosum (Potato) PE=4 SV=1	PREDICTED: chlorophyll a-b binding protein 8, chloroplastic [Nicotiana tomentosiformis]
EVM0011055.2	Molecular Function: carboxypeptidase activity (GO:0004180);;	K07752|0|spen:107018317|K07752 carboxypeptidase D [EC:3.4.17.22] | (RefSeq) carboxypeptidase SOL1	[R]	General function prediction only	Uncharacterized protein {ECO:0000313|EnsemblPlants:Solyc04g072010.2.1} OS=Solanum lycopersicum (Tomato) PE=4 SV=1	PREDICTED: carboxypeptidase D isoform X1 [Nicotiana sylvestris]
EVM0011062.1	Molecular Function: protein serine/threonine kinase activity (GO:0004674);; Molecular Function: ATP binding (GO:0005524);; Cellular Component: nucleus (GO:0005634);; Cellular Component: cytoplasm (GO:0005737);; Cellular Component: plasma membrane (GO:0005886);; Biological Process: protein phosphorylation (GO:0006468);;	K04733|0|sot:102594187|K04733 interleukin-1 receptor-associated kinase 4 [EC:2.7.11.1] | (RefSeq) protein kinase 2B, chloroplastic	[T]	Signal transduction mechanisms	Putative uncharacterized protein PGEC219.1 {ECO:0000313|EMBL:AAT40481.1} OS=Solanum demissum (Wild potato) PE=3 SV=1	putative protein kinase [Solanum demissum]
EVM0011068.4	Molecular Function: nucleotide binding (GO:0000166);; Molecular Function: protein kinase activity (GO:0004672);; Biological Process: phosphorylation (GO:0016310);;	K14498|2.91269e-178|sot:102580461|K14498 serine/threonine-protein kinase SRK2 [EC:2.7.11.1] | (RefSeq) SnRK2.7; serine/threonine-protein kinase SAPK1-like	[T]	Signal transduction mechanisms	Sucrose non-fermenting 1-related protein kinase 2 family member {ECO:0000313|EMBL:AFR68944.1} OS=Solanum tuberosum (Potato) PE=2 SV=1	PREDICTED: serine/threonine-protein kinase SAPK1-like isoform X1 [Nicotiana tomentosiformis]
EVM0011071.1	Molecular Function: DNA binding (GO:0003677);; Biological Process: rRNA processing (GO:0006364);; Biological Process: unsaturated fatty acid biosynthetic process (GO:0006636);; Biological Process: response to light stimulus (GO:0009416);; Cellular Component: chloroplast thylakoid membrane (GO:0009535);; Cellular Component: chloroplast inner membrane (GO:0009706);; Biological Process: thylakoid me…	K04035|0|spen:107002129|K04035 magnesium-protoporphyrin IX monomethyl ester (oxidative) cyclase [EC:1.14.13.81] | (RefSeq) magnesium-protoporphyrin IX monomethyl ester [oxidative] cyclase, chloroplastic	--	--	Uncharacterized protein {ECO:0000313|EnsemblPlants:PGSC0003DMT400018519} OS=Solanum tuberosum (Potato) PE=3 SV=1	PREDICTED: magnesium-protoporphyrin IX monomethyl ester [oxidative] cyclase, chloroplastic-like isoform X2 [Solanum tuberosum]
EVM0011091.1	Biological Process: pseudouridine synthesis (GO:0001522);; Molecular Function: nucleic acid binding (GO:0003676);; Cellular Component: chloroplast thylakoid membrane (GO:0009535);; Cellular Component: box H/ACA snoRNP complex (GO:0031429);; Biological Process: ribosome biogenesis (GO:0042254);;	K11128|2.33875e-63|sot:102586015|K11128 H/ACA ribonucleoprotein complex subunit 1 | (RefSeq) putative H/ACA ribonucleoprotein complex subunit 1-like protein 1	[J]	Translation, ribosomal structure and biogenesis	Uncharacterized protein {ECO:0000313|EnsemblPlants:PGSC0003DMT400021579} OS=Solanum tuberosum (Potato) PE=4 SV=1	PREDICTED: putative H/ACA ribonucleoprotein complex subunit 1-like protein 1 [Nicotiana tomentosiformis]
EVM0011093.1	--	--	--	--	Uncharacterized protein {ECO:0000313|EnsemblPlants:Solyc08g076880.2.1} OS=Solanum lycopersicum (Tomato) PE=4 SV=1	PREDICTED: uncharacterized protein LOC101244894 [Solanum lycopersicum]
EVM0011113.2	Molecular Function: ATP binding (GO:0005524);; Biological Process: response to stress (GO:0006950);;	K03283|0|spen:107004415|K03283 heat shock 70kDa protein 1/8 | (RefSeq) heat shock cognate 70 kDa protein 2-like	[O]	Posttranslational modification, protein turnover, chaperones	Heat shock protein 70-3 {ECO:0000313|EMBL:AAR17080.1} OS=Nicotiana tabacum (Common tobacco) PE=3 SV=1	PREDICTED: heat shock cognate 70 kDa protein 2-like [Nicotiana sylvestris]
EVM0011121.2	Molecular Function: translation elongation factor activity (GO:0003746);; Molecular Function: GTPase activity (GO:0003924);; Molecular Function: GTP binding (GO:0005525);; Cellular Component: nucleolus (GO:0005730);; Biological Process: obsolete GTP catabolic process (GO:0006184);; Biological Process: translational elongation (GO:0006414);; Cellular Component: nucleoid (GO:0009295);; Cellular Com…	K02358|0|sot:102584165|K02358 elongation factor Tu | (RefSeq) elongation factor TuB, chloroplastic	[J]	Translation, ribosomal structure and biogenesis	Elongation factor Tu {ECO:0000256|RuleBase:RU004061} OS=Solanum tuberosum (Potato) PE=3 SV=1	PREDICTED: elongation factor TuA, chloroplastic [Nicotiana sylvestris]
EVM0011163.1	--	K00850|0|spen:107015665|K00850 6-phosphofructokinase 1 [EC:2.7.1.11] | (RefSeq) ATP-dependent 6-phosphofructokinase 5, chloroplastic-like	[G]	Carbohydrate transport and metabolism	Uncharacterized protein {ECO:0000313|EnsemblPlants:PGSC0003DMT400060752} OS=Solanum tuberosum (Potato) PE=4 SV=1	PREDICTED: ATP-dependent 6-phosphofructokinase 5, chloroplastic {ECO:0000255|HAMAP-Rule:MF_03186} [Nicotiana tomentosiformis]
EVM0011182.1	Cellular Component: nucleus (GO:0005634);; Biological Process: ribosome biogenesis (GO:0042254);;	K14852|0|sly:101263184|K14852 regulator of ribosome biosynthesis | (RefSeq) ribosome biogenesis regulatory protein homolog	[J]	Translation, ribosomal structure and biogenesis	Uncharacterized protein {ECO:0000313|EnsemblPlants:Solyc12g006550.1.1} OS=Solanum lycopersicum (Tomato) PE=4 SV=1	PREDICTED: ribosome biogenesis regulatory protein homolog [Solanum lycopersicum]
EVM0011184.4	Biological Process: transport (GO:0006810);; Cellular Component: integral component of membrane (GO:0016021);;	K15109|0|sot:102588587|K15109 solute carrier family 25 (mitochondrial carnitine/acylcarnitine transporter), member 20/29 | (RefSeq) mitochondrial carnitine/acylcarnitine carrier-like protein	[C]	Energy production and conversion	Uncharacterized protein {ECO:0000313|EnsemblPlants:PGSC0003DMT400021041} OS=Solanum tuberosum (Potato) PE=3 SV=1	PREDICTED: mitochondrial carnitine/acylcarnitine carrier-like protein-like isoform X1 [Solanum tuberosum]
EVM0011186.1	--	--	--	--	Uncharacterized protein {ECO:0000313|EnsemblPlants:PGSC0003DMT400073992} OS=Solanum tuberosum (Potato) PE=4 SV=1	PREDICTED: defensin-like protein 19 [Nicotiana sylvestris]
EVM0011188.2	--	--	--	--	Invertase inhibitor {ECO:0000313|EMBL:ACO35698.1} OS=Solanum tuberosum (Potato) PE=4 SV=1	PREDICTED: cell wall / vacuolar inhibitor of fructosidase 1-like [Nicotiana sylvestris]
EVM0011194.2	Biological Process: chloroplast organization (GO:0009658);;	--	--	--	Uncharacterized protein {ECO:0000313|EnsemblPlants:PGSC0003DMT400006132} OS=Solanum tuberosum (Potato) PE=4 SV=1	PREDICTED: uncharacterized protein LOC102586926 isoform X1 [Solanum tuberosum]
EVM0011202.1	Molecular Function: transporter activity (GO:0005215);; Cellular Component: mitochondrial inner membrane (GO:0005743);; Cellular Component: integral component of membrane (GO:0016021);; Biological Process: transmembrane transport (GO:0055085);;	K05863|0|sot:102583225|K05863 solute carrier family 25 (mitochondrial adenine nucleotide translocator), member 4/5/6/31 | (RefSeq) ant; ADP,ATP carrier protein, mitochondrial-like	[C]	Energy production and conversion	Uncharacterized protein {ECO:0000313|EnsemblPlants:PGSC0003DMT400035380} OS=Solanum tuberosum (Potato) PE=3 SV=1	PREDICTED: ADP,ATP carrier protein, mitochondrial [Nicotiana tomentosiformis]
EVM0011233.1	Cellular Component: nucleus (GO:0005634);; Biological Process: DNA replication (GO:0006260);; Biological Process: organelle organization (GO:0006996);; Biological Process: response to hormone (GO:0009725);; Biological Process: post-embryonic development (GO:0009791);; Biological Process: tissue development (GO:0009888);; Biological Process: response to organic cyclic compound (GO:0014070);; Biolo…	K14505|0|spen:107008625|K14505 cyclin D3, plant | (RefSeq) cyclin-D3-2	[D]	Cell cycle control, cell division, chromosome partitioning	Uncharacterized protein {ECO:0000313|EnsemblPlants:PGSC0003DMT400064307} OS=Solanum tuberosum (Potato) PE=3 SV=1	D-type cyclin family 3 subgroup 1 [Solanum tuberosum]
EVM0011251.1	--	--	[T]	Signal transduction mechanisms	Uncharacterized protein {ECO:0000313|EnsemblPlants:Solyc12g088750.1.1} OS=Solanum lycopersicum (Tomato) PE=3 SV=1	PREDICTED: probable serine/threonine-protein kinase At1g01540 [Solanum lycopersicum]
EVM0011258.1	--	--	--	--	Uncharacterized protein {ECO:0000313|EnsemblPlants:Solyc08g014370.1.1} OS=Solanum lycopersicum (Tomato) PE=4 SV=1	PREDICTED: uncharacterized protein LOC104098722 [Nicotiana tomentosiformis]
EVM0011272.1	Molecular Function: hydrolase activity (GO:0016787);;	--	[R]	General function prediction only	Uncharacterized protein {ECO:0000313|EnsemblPlants:PGSC0003DMT400003495} OS=Solanum tuberosum (Potato) PE=4 SV=1	PREDICTED: alpha/beta hydrolase domain-containing protein 17B-like [Nicotiana tomentosiformis]
EVM0011291.2	Molecular Function: adenine phosphoribosyltransferase activity (GO:0003999);; Cellular Component: Golgi apparatus (GO:0005794);; Cellular Component: cytosol (GO:0005829);; Cellular Component: plasma membrane (GO:0005886);; Biological Process: gluconeogenesis (GO:0006094);; Biological Process: glycolytic process (GO:0006096);; Biological Process: adenine salvage (GO:0006168);; Biological Process: …	K00759|2.60462e-116|sot:102600759|K00759 adenine phosphoribosyltransferase [EC:2.4.2.7] | (RefSeq) adenine phosphoribosyltransferase 1-like	[F]	Nucleotide transport and metabolism	Uncharacterized protein {ECO:0000313|EnsemblPlants:PGSC0003DMT400055447} OS=Solanum tuberosum (Potato) PE=3 SV=1	PREDICTED: adenine phosphoribosyltransferase 1-like [Nicotiana sylvestris]
EVM0011325.2	--	K19032|4.01723e-99|sot:102591743|K19032 30S ribosomal protein 3 | (RefSeq) 30S ribosomal protein 3, chloroplastic-like	--	--	Uncharacterized protein {ECO:0000313|EnsemblPlants:PGSC0003DMT400033751} OS=Solanum tuberosum (Potato) PE=4 SV=1	PREDICTED: 30S ribosomal protein 3-1, chloroplastic-like [Nicotiana sylvestris]
EVM0011327.1	--	--	--	--	Uncharacterized protein {ECO:0000313|EnsemblPlants:PGSC0003DMT400037688} OS=Solanum tuberosum (Potato) PE=4 SV=1	PREDICTED: uncharacterized protein LOC104243691 isoform X2 [Nicotiana sylvestris]
EVM0011328.2	Cellular Component: plasma membrane (GO:0005886);; Molecular Function: FMN binding (GO:0010181);; Molecular Function: oxidoreductase activity (GO:0016491);; Biological Process: negative regulation of transcription, DNA-templated (GO:0045892);; Biological Process: oxidation-reduction process (GO:0055114);;	K03809|4.19632e-141|spen:107021561|K03809 NAD(P)H dehydrogenase (quinone) [EC:1.6.5.2] | (RefSeq) probable NAD(P)H dehydrogenase (quinone) FQR1-like 3	[R]	General function prediction only	Uncharacterized protein {ECO:0000313|EnsemblPlants:Solyc06g076880.2.1} OS=Solanum lycopersicum (Tomato) PE=4 SV=1	PREDICTED: flavoprotein-like protein YCP4 [Solanum lycopersicum]
EVM0011332.2	--	--	[I]	Lipid transport and metabolism	Uncharacterized protein {ECO:0000313|EnsemblPlants:PGSC0003DMT400009294} OS=Solanum tuberosum (Potato) PE=4 SV=1	PREDICTED: uncharacterized protein LOC102589941 [Solanum tuberosum]
EVM0011349.2	Biological Process: translation (GO:0006412);; Cellular Component: cell part (GO:0044464);;	K02520|3.22922e-144|spen:107026190|K02520 translation initiation factor IF-3 | (RefSeq) translation initiation factor IF-3	--	--	Translation initiation factor IF-3 {ECO:0000256|RuleBase:RU000646} OS=Solanum tuberosum (Potato) PE=3 SV=1	PREDICTED: translation initiation factor IF-3, chloroplastic {ECO:0000255|HAMAP-Rule:MF_00080}-like [Nicotiana tomentosiformis]
EVM0011379.2	Molecular Function: hydroxymethylglutaryl-CoA reductase (NADPH) activity (GO:0004420);; Cellular Component: endoplasmic reticulum membrane (GO:0005789);; Biological Process: isoprenoid biosynthetic process (GO:0008299);; Biological Process: coenzyme A metabolic process (GO:0015936);; Cellular Component: integral component of membrane (GO:0016021);; Molecular Function: NADP binding (GO:0050661);; …	K00021|0|sot:102599791|K00021 hydroxymethylglutaryl-CoA reductase (NADPH) [EC:1.1.1.34] | (RefSeq) hmg1; 3-hydroxy-3-methylglutaryl-coenzyme A reductase 1-like	[I]	Lipid transport and metabolism	3-hydroxy-3-methylglutaryl coenzyme A reductase {ECO:0000256|RuleBase:RU361219} OS=Nicotiana tabacum (Common tobacco) PE=2 SV=1	PREDICTED: 3-hydroxy-3-methylglutaryl-coenzyme A reductase 1 [Nicotiana sylvestris]
EVM0011394.2	Molecular Function: iron ion binding (GO:0005506);; Cellular Component: endoplasmic reticulum (GO:0005783);; Molecular Function: electron transfer activity (GO:0009055);; Biological Process: response to UV-B (GO:0010224);; Molecular Function: oxidoreductase activity, acting on paired donors, with incorporation or reduction of molecular oxygen (GO:0016705);; Molecular Function: heme binding (GO:00…	K09755|0|sot:102604007|K09755 ferulate-5-hydroxylase [EC:1.14.-.-] | (RefSeq) cytochrome P450 84A1	[Q]	Secondary metabolites biosynthesis, transport and catabolism	Uncharacterized protein {ECO:0000313|EnsemblPlants:Solyc02g084570.2.1} OS=Solanum lycopersicum (Tomato) PE=3 SV=1	PREDICTED: cytochrome P450 84A1-like [Nicotiana tomentosiformis]
EVM0011449.2	--	--	[Q]	Secondary metabolites biosynthesis, transport and catabolism	Uncharacterized protein {ECO:0000313|EnsemblPlants:PGSC0003DMT400060396} OS=Solanum tuberosum (Potato) PE=4 SV=1	PREDICTED: pleiotropic drug resistance protein 2-like [Solanum tuberosum]
EVM0011459.4	Molecular Function: ATP binding (GO:0005524);; Cellular Component: integral component of membrane (GO:0016021);; Molecular Function: hydrolase activity (GO:0016787);;	K14641|0|sly:101258050|K14641 apyrase [EC:3.6.1.5] | (RefSeq) apyrase	[F]	Nucleotide transport and metabolism	Uncharacterized protein {ECO:0000313|EnsemblPlants:Solyc12g098540.1.1} OS=Solanum lycopersicum (Tomato) PE=3 SV=1	RecName: Full=Apyrase; AltName: Full=ATP-diphosphatase; AltName: Full=ATP-diphosphohydrolase; AltName: Full=Adenosine diphosphatase; Short=ADPase [Solanum tuberosum]
EVM0011468.2	--	--	--	--	Uncharacterized protein {ECO:0000313|EnsemblPlants:Solyc02g092560.2.1} OS=Solanum lycopersicum (Tomato) PE=4 SV=1	PREDICTED: BTB/POZ domain-containing protein At5g67385 [Nicotiana sylvestris]
EVM0011484.1	Molecular Function: peptidase activity (GO:0008233);;	K08597|1.6171e-117|sot:102591038|K08597 sentrin-specific protease 8 [EC:3.4.22.68] | (RefSeq) NEDD8-specific protease 1	[R]	General function prediction only	Uncharacterized protein {ECO:0000313|EnsemblPlants:PGSC0003DMT400035035} OS=Solanum tuberosum (Potato) PE=4 SV=1	PREDICTED: NEDD8-specific protease 1-like [Solanum tuberosum]
EVM0011581.1	Biological Process: pentose-phosphate shunt (GO:0006098);; Biological Process: rRNA processing (GO:0006364);; Cellular Component: chloroplast (GO:0009507);; Biological Process: response to high light intensity (GO:0009644);; Biological Process: response to sucrose (GO:0009744);; Biological Process: photosynthesis, light harvesting (GO:0009765);; Biological Process: regulation of proton transport …	K08908|0|spen:107007462|K08908 light-harvesting complex I chlorophyll a/b binding protein 2 | (RefSeq) chlorophyll a-b binding protein, chloroplastic	--	--	Uncharacterized protein {ECO:0000313|EnsemblPlants:Solyc12g009200.1.1} OS=Solanum lycopersicum (Tomato) PE=4 SV=1	PREDICTED: chlorophyll a-b binding protein, chloroplastic [Solanum lycopersicum]
EVM0011590.4	Molecular Function: hydrolase activity, hydrolyzing O-glycosyl compounds (GO:0004553);; Cellular Component: cell wall (GO:0005618);; Biological Process: cellular glucan metabolic process (GO:0006073);; Molecular Function: xyloglucan:xyloglucosyl transferase activity (GO:0016762);; Cellular Component: apoplast (GO:0048046);;	--	--	--	Xyloglucan endotransglucosylase/hydrolase {ECO:0000256|RuleBase:RU361120} OS=Solanum tuberosum (Potato) PE=3 SV=1	PREDICTED: probable xyloglucan endotransglucosylase/hydrolase protein 25-like [Solanum tuberosum]
EVM0011614.1	Molecular Function: structural constituent of ribosome (GO:0003735);; Cellular Component: ribosome (GO:0005840);; Biological Process: translation (GO:0006412);; Cellular Component: chloroplast stroma (GO:0009570);; Cellular Component: chloroplast envelope (GO:0009941);; Biological Process: isopentenyl diphosphate biosynthetic process, methylerythritol 4-phosphate pathway (GO:0019288);; Molecular …	K02879|7.82509e-129|spen:107021011|K02879 large subunit ribosomal protein L17 | (RefSeq) 50S ribosomal protein L17, chloroplastic	[J]	Translation, ribosomal structure and biogenesis	Uncharacterized protein {ECO:0000313|EnsemblPlants:PGSC0003DMT400071161} OS=Solanum tuberosum (Potato) PE=3 SV=1	PREDICTED: 50S ribosomal protein L17, chloroplastic [Nicotiana tomentosiformis]
EVM0011625.2	Molecular Function: ATP binding (GO:0005524);; Cellular Component: cytoplasm (GO:0005737);; Cellular Component: cytoskeleton (GO:0005856);;	--	[Z]	Cytoskeleton	Uncharacterized protein {ECO:0000313|EnsemblPlants:PGSC0003DMT400076503} OS=Solanum tuberosum (Potato) PE=4 SV=1	PREDICTED: uncharacterized protein LOC102593487 isoform X1 [Solanum tuberosum]
EVM0011629.4	--	K08234|3.43546e-129|spen:107026000|K08234 glyoxylase I family protein | (RefSeq) uncharacterized LOC107026000	--	--	Uncharacterized protein {ECO:0000313|EnsemblPlants:PGSC0003DMT400027827} OS=Solanum tuberosum (Potato) PE=4 SV=1	PREDICTED: uncharacterized protein LOC102590608 [Solanum tuberosum]
EVM0011643.1	--	--	--	--	Uncharacterized protein {ECO:0000313|EnsemblPlants:PGSC0003DMT400010011} OS=Solanum tuberosum (Potato) PE=4 SV=1	PREDICTED: clp protease-related protein At4g12060, chloroplastic-like [Nicotiana tomentosiformis]
EVM0011647.2	Molecular Function: hydrolase activity (GO:0016787);;	--	[R]	General function prediction only	Uncharacterized protein {ECO:0000313|EnsemblPlants:PGSC0003DMT400014873} OS=Solanum tuberosum (Potato) PE=4 SV=1	PREDICTED: uncharacterized protein LOC104095865 [Nicotiana tomentosiformis]
EVM0011679.1	--	--	--	--	Uncharacterized protein {ECO:0000313|EnsemblPlants:PGSC0003DMT400012215} OS=Solanum tuberosum (Potato) PE=4 SV=1	PREDICTED: thylakoid lumenal protein At1g12250, chloroplastic-like [Solanum tuberosum]
EVM0011683.4	Molecular Function: starch synthase activity (GO:0009011);; Cellular Component: amyloplast (GO:0009501);; Cellular Component: chloroplast (GO:0009507);; Biological Process: starch biosynthetic process (GO:0019252);; Molecular Function: starch binding (GO:2001070);;	--	--	--	Uncharacterized protein {ECO:0000313|EnsemblPlants:Solyc02g080570.2.1} OS=Solanum lycopersicum (Tomato) PE=2 SV=1	PREDICTED: soluble starch synthase 3, chloroplastic/amyloplastic isoform X1 [Nicotiana sylvestris]
EVM0011704.2	--	--	--	--	Uncharacterized protein {ECO:0000313|EnsemblPlants:Solyc05g008830.2.1} OS=Solanum lycopersicum (Tomato) PE=4 SV=1	PREDICTED: uncharacterized protein LOC102590490 [Solanum tuberosum]
EVM0011713.6	Molecular Function: protein disulfide isomerase activity (GO:0003756);; Cellular Component: endoplasmic reticulum (GO:0005783);; Biological Process: protein folding (GO:0006457);; Biological Process: glycerol ether metabolic process (GO:0006662);; Molecular Function: electron transfer activity (GO:0009055);; Molecular Function: protein disulfide oxidoreductase activity (GO:0015035);; Biological P…	K09580|0|sot:102594080|K09580 protein disulfide-isomerase A1 [EC:5.3.4.1] | (RefSeq) protein disulfide-isomerase-like	[O]	Posttranslational modification, protein turnover, chaperones	Protein disulfide-isomerase {ECO:0000256|RuleBase:RU361130} OS=Solanum tuberosum (Potato) PE=3 SV=1	PREDICTED: protein disulfide-isomerase-like [Solanum tuberosum]
EVM0011724.1	Molecular Function: transporter activity (GO:0005215);; Molecular Function: ATP binding (GO:0005524);; Biological Process: obsolete ATP catabolic process (GO:0006200);; Biological Process: transport (GO:0006810);; Molecular Function: ATPase activity (GO:0016887);;	--	[R]	General function prediction only	Uncharacterized protein {ECO:0000313|EnsemblPlants:PGSC0003DMT400042714} OS=Solanum tuberosum (Potato) PE=3 SV=1	PREDICTED: ABC transporter F family member 5-like [Solanum tuberosum]
EVM0011725.1	Cellular Component: chloroplast thylakoid membrane (GO:0009535);; Biological Process: response to blue light (GO:0009637);; Biological Process: photosynthesis, light harvesting (GO:0009765);; Cellular Component: chloroplast envelope (GO:0009941);; Biological Process: response to red light (GO:0010114);; Biological Process: response to far red light (GO:0010218);; Cellular Component: plastoglobule…	K08915|0|spen:107031083|K08915 light-harvesting complex II chlorophyll a/b binding protein 4 | (RefSeq) chlorophyll a-b binding protein CP29.1, chloroplastic	--	--	Uncharacterized protein {ECO:0000313|EnsemblPlants:Solyc09g014520.2.1} OS=Solanum lycopersicum (Tomato) PE=4 SV=1	PREDICTED: chlorophyll a-b binding protein CP29.1, chloroplastic-like [Nicotiana sylvestris]
EVM0011734.2	Cellular Component: chromoplast (GO:0009509);; Cellular Component: chloroplast thylakoid (GO:0009534);; Biological Process: response to herbicide (GO:0009635);; Cellular Component: chloroplast envelope (GO:0009941);; Biological Process: regulation of proton transport (GO:0010155);; Biological Process: carotenoid biosynthetic process (GO:0016117);; Biological Process: carotene biosynthetic process…	K02293|0|sot:102577582|K02293 15-cis-phytoene desaturase [EC:1.3.5.5] | (RefSeq) PDS; phytoene dehydrogenase, chloroplastic/chromoplastic	[Q]	Secondary metabolites biosynthesis, transport and catabolism	Phytoene desaturase {ECO:0000313|EMBL:AGK90265.1} OS=Lycium ruthenicum (Russian boxthorn) PE=2 SV=1	phytoene desaturase [Lycium ruthenicum]
EVM0011739.1	Molecular Function: double-stranded DNA binding (GO:0003690);; Molecular Function: obsolete ubiquitin thiolesterase activity (GO:0004221);; Biological Process: DNA topological change (GO:0006265);; Biological Process: ubiquitin-dependent protein catabolic process (GO:0006511);; Molecular Function: cysteine-type peptidase activity (GO:0008234);;	K11838|0|spen:107019779|K11838 ubiquitin carboxyl-terminal hydrolase 7 [EC:3.4.19.12] | (RefSeq) ubiquitin carboxyl-terminal hydrolase 12-like	[O]	Posttranslational modification, protein turnover, chaperones	Uncharacterized protein {ECO:0000313|EnsemblPlants:Solyc05g055100.1.1} OS=Solanum lycopersicum (Tomato) PE=4 SV=1	PREDICTED: ubiquitin carboxyl-terminal hydrolase 12-like [Nicotiana tomentosiformis]
EVM0011746.1	--	--	--	--	Uncharacterized protein {ECO:0000313|EnsemblPlants:PGSC0003DMT400061143} OS=Solanum tuberosum (Potato) PE=4 SV=1	PREDICTED: uncharacterized protein LOC104113292 [Nicotiana tomentosiformis]
EVM0011756.1	--	K14332|1.12928e-90|spen:107023418|K14332 photosystem I subunit PsaO | (RefSeq) photosystem I subunit O	--	--	Uncharacterized protein {ECO:0000313|EnsemblPlants:Solyc06g074200.2.1} OS=Solanum lycopersicum (Tomato) PE=4 SV=1	PREDICTED: photosystem I subunit O [Solanum lycopersicum]
EVM0011772.2	Molecular Function: nucleic acid binding (GO:0003676);; Cellular Component: intracellular part (GO:0044424);;	K11090|0|sot:102588675|K11090 lupus La protein | (RefSeq) la protein 1	[R]	General function prediction only	Uncharacterized protein {ECO:0000313|EnsemblPlants:PGSC0003DMT400028097} OS=Solanum tuberosum (Potato) PE=4 SV=1	PREDICTED: la protein homolog [Solanum tuberosum]
EVM0011784.2	Molecular Function: ATP binding (GO:0005524);; Cellular Component: mitochondrion (GO:0005739);; Cellular Component: vacuolar membrane (GO:0005774);; Cellular Component: plasma membrane (GO:0005886);; Biological Process: protein folding (GO:0006457);; Biological Process: response to heat (GO:0009408);; Biological Process: response to water deprivation (GO:0009414);; Cellular Component: chloroplast…	K09487|0|sot:102578539|K09487 heat shock protein 90kDa beta | (RefSeq) heat shock protein 90-5, chloroplastic	[O]	Posttranslational modification, protein turnover, chaperones	Uncharacterized protein {ECO:0000313|EnsemblPlants:PGSC0003DMT400050556} OS=Solanum tuberosum (Potato) PE=3 SV=1	PREDICTED: heat shock protein 81-1-like [Nicotiana sylvestris]
EVM0011805.1	Biological Process: polysaccharide biosynthetic process (GO:0000271);; Biological Process: establishment of planar polarity (GO:0001736);; Biological Process: amino acid transmembrane transport (GO:0003333);; Cellular Component: endosome (GO:0005768);; Cellular Component: Golgi apparatus (GO:0005794);; Cellular Component: plasma membrane (GO:0005886);; Biological Process: syncytium formation (GO:…	K13946|0|sot:102586608|K13946 auxin influx carrier (AUX1 LAX family) | (RefSeq) auxin transporter-like protein 4	[E]	Amino acid transport and metabolism	Uncharacterized protein {ECO:0000313|EnsemblPlants:PGSC0003DMT400049377} OS=Solanum tuberosum (Potato) PE=4 SV=1	PREDICTED: auxin transporter-like protein 4 [Nicotiana tomentosiformis]
EVM0011828.2	Molecular Function: 3-oxoacyl-[acyl-carrier-protein] reductase (NADPH) activity (GO:0004316);; Biological Process: oxidation-reduction process (GO:0055114);;	--	[R]	General function prediction only	Uncharacterized protein {ECO:0000313|EnsemblPlants:Solyc09g074410.2.1} OS=Solanum lycopersicum (Tomato) PE=3 SV=1	PREDICTED: zerumbone synthase [Solanum lycopersicum]
EVM0011839.1	Molecular Function: isochorismate synthase activity (GO:0008909);; Biological Process: biosynthetic process (GO:0009058);;	K02552|0|sot:102589572|K02552 menaquinone-specific isochorismate synthase [EC:5.4.4.2] | (RefSeq) isochorismate synthase, chloroplastic-like	[E]	Amino acid transport and metabolism	Uncharacterized protein {ECO:0000313|EnsemblPlants:PGSC0003DMT400083065} OS=Solanum tuberosum (Potato) PE=4 SV=1	PREDICTED: isochorismate synthase, chloroplastic-like isoform X1 [Solanum tuberosum]
EVM0011853.1	Biological Process: starch metabolic process (GO:0005982);; Molecular Function: glycogenin glucosyltransferase activity (GO:0008466);; Biological Process: plant-type secondary cell wall biogenesis (GO:0009834);; Biological Process: meristem initiation (GO:0010014);; Biological Process: xylem development (GO:0010089);; Biological Process: glucuronoxylan biosynthetic process (GO:0010417);; Molecula…	K20890|0|sot:102593702|K20890 xylan alpha-glucuronosyltransferase [EC:2.4.1.-] | (RefSeq) UDP-glucuronate:xylan alpha-glucuronosyltransferase 2-like	[G]	Carbohydrate transport and metabolism	Uncharacterized protein {ECO:0000313|EnsemblPlants:PGSC0003DMT400020680} OS=Solanum tuberosum (Potato) PE=4 SV=1	PREDICTED: UDP-glucuronate:xylan alpha-glucuronosyltransferase 2 isoform X1 [Nicotiana tomentosiformis]
EVM0011871.2	Molecular Function: tRNA binding (GO:0000049);; Molecular Function: aminoacyl-tRNA ligase activity (GO:0004812);;	K15437|5.5605e-151|sly:101261939|K15437 aminoacyl tRNA synthase complex-interacting multifunctional protein 1 | (RefSeq) aminoacyl tRNA synthase complex-interacting multifunctional protein 1	[J]	Translation, ribosomal structure and biogenesis	Uncharacterized protein {ECO:0000313|EnsemblPlants:Solyc08g015960.2.1} OS=Solanum lycopersicum (Tomato) PE=4 SV=1	PREDICTED: aminoacyl tRNA synthase complex-interacting multifunctional protein 1 [Solanum lycopersicum]
EVM0011884.1	Molecular Function: fructose-bisphosphate aldolase activity (GO:0004332);; Biological Process: glycolytic process (GO:0006096);; Biological Process: response to abscisic acid (GO:0009737);; Cellular Component: chloroplast envelope (GO:0009941);; Cellular Component: plastoglobule (GO:0010287);; Cellular Component: membrane (GO:0016020);; Cellular Component: cytosolic ribosome (GO:0022626);; Cellul…	K01623|0|spen:107011094|K01623 fructose-bisphosphate aldolase, class I [EC:4.1.2.13] | (RefSeq) fructose-bisphosphate aldolase 1, chloroplastic-like	[G]	Carbohydrate transport and metabolism	Fructose-bisphosphate aldolase {ECO:0000256|RuleBase:RU003994} OS=Nicotiana paniculata PE=2 SV=1	plastidic aldolase NPALDP1 [Nicotiana paniculata]
EVM0011885.2	Molecular Function: structural constituent of ribosome (GO:0003735);; Cellular Component: ribosome (GO:0005840);; Biological Process: translation (GO:0006412);; Cellular Component: chloroplast stroma (GO:0009570);; Cellular Component: chloroplast envelope (GO:0009941);; Cellular Component: membrane (GO:0016020);; Biological Process: methylglyoxal catabolic process to D-lactate via S-lactoyl-gluta…	K02902|3.69615e-81|sly:101258785|K02902 large subunit ribosomal protein L28 | (RefSeq) 50S ribosomal protein L28, chloroplastic	--	--	Uncharacterized protein {ECO:0000313|EnsemblPlants:Solyc09g090410.2.1} OS=Solanum lycopersicum (Tomato) PE=3 SV=1	PREDICTED: 50S ribosomal protein L28, chloroplastic [Nicotiana sylvestris]
EVM0011911.2	Cellular Component: chloroplast (GO:0009507);;	--	--	--	Uncharacterized protein {ECO:0000313|EnsemblPlants:PGSC0003DMT400022987} OS=Solanum tuberosum (Potato) PE=4 SV=1	PREDICTED: high-light-induced protein, chloroplastic [Nicotiana tomentosiformis]
EVM0011915.1	Molecular Function: nucleic acid binding (GO:0003676);; Molecular Function: ATP binding (GO:0005524);; Molecular Function: ATP-dependent helicase activity (GO:0008026);;	K14805|0|sot:102605472|K14805 ATP-dependent RNA helicase DDX24/MAK5 [EC:3.6.4.13] | (RefSeq) DEAD-box ATP-dependent RNA helicase 13	[A]	RNA processing and modification	Uncharacterized protein {ECO:0000313|EnsemblPlants:PGSC0003DMT400003801} OS=Solanum tuberosum (Potato) PE=3 SV=1	PREDICTED: DEAD-box ATP-dependent RNA helicase 13 isoform X1 [Nicotiana sylvestris]
EVM0011922.2	--	--	[O]	Posttranslational modification, protein turnover, chaperones	Uncharacterized protein {ECO:0000313|EnsemblPlants:PGSC0003DMT400058776} OS=Solanum tuberosum (Potato) PE=4 SV=1	PREDICTED: glutaredoxin-C9-like [Nicotiana sylvestris]
EVM0011954.2	Molecular Function: protein dimerization activity (GO:0046983);;	--	--	--	Uncharacterized protein {ECO:0000313|EnsemblPlants:PGSC0003DMT400028917} OS=Solanum tuberosum (Potato) PE=4 SV=1	PREDICTED: transcription factor bHLH66-like [Nicotiana tomentosiformis]
EVM0011958.2	--	--	[P]	Inorganic ion transport and metabolism	Uncharacterized protein {ECO:0000313|EnsemblPlants:PGSC0003DMT400035571} OS=Solanum tuberosum (Potato) PE=4 SV=1	PREDICTED: uncharacterized protein LOC104222828 isoform X1 [Nicotiana sylvestris]
EVM0011978.3	Molecular Function: trehalose-phosphatase activity (GO:0004805);; Biological Process: trehalose biosynthetic process (GO:0005992);;	K01087|0|sot:102602183|K01087 trehalose 6-phosphate phosphatase [EC:3.1.3.12] | (RefSeq) probable trehalose-phosphate phosphatase J	[G]	Carbohydrate transport and metabolism	Trehalose 6-phosphate phosphatase {ECO:0000256|RuleBase:RU361117} OS=Solanum tuberosum (Potato) PE=3 SV=1	PREDICTED: probable trehalose-phosphate phosphatase J-like [Solanum tuberosum]
EVM0011994.2	--	--	[O]	Posttranslational modification, protein turnover, chaperones	Cysteine protease CP14 {ECO:0000313|EMBL:AGV15822.1} OS=Nicotiana tabacum (Common tobacco) PE=2 SV=1	PREDICTED: low-temperature-induced cysteine proteinase-like isoform X1 [Nicotiana tomentosiformis]
EVM0012014.1	Biological Process: response to organic substance (GO:0010033);; Biological Process: cellular process (GO:0044763);; Biological Process: regulation of cellular process (GO:0050794);; Biological Process: response to oxygen-containing compound (GO:1901700);;	--	[O]	Posttranslational modification, protein turnover, chaperones	Uncharacterized protein {ECO:0000313|EnsemblPlants:Solyc07g053550.1.1} OS=Solanum lycopersicum (Tomato) PE=4 SV=1	PREDICTED: glutaredoxin-C9-like [Solanum lycopersicum]
EVM0012023.1	--	--	--	--	Uncharacterized protein {ECO:0000313|EnsemblPlants:Solyc01g108910.2.1} OS=Solanum lycopersicum (Tomato) PE=4 SV=1	PREDICTED: uncharacterized protein LOC101255248 [Solanum lycopersicum]
EVM0012041.1	Biological Process: metabolic process (GO:0008152);; Molecular Function: hydrolase activity, acting on glycosyl bonds (GO:0016798);;	--	[G]	Carbohydrate transport and metabolism	Uncharacterized protein {ECO:0000313|EnsemblPlants:Solyc06g064620.2.1} OS=Solanum lycopersicum (Tomato) PE=4 SV=1	PREDICTED: beta-fructofuranosidase, insoluble isoenzyme CWINV3-like [Solanum tuberosum]
EVM0012049.2	Molecular Function: structural constituent of ribosome (GO:0003735);; Cellular Component: ribosome (GO:0005840);; Biological Process: translation (GO:0006412);; Cellular Component: chloroplast thylakoid (GO:0009534);; Cellular Component: chloroplast stroma (GO:0009570);; Biological Process: ribosome biogenesis (GO:0042254);;	--	--	--	Uncharacterized protein {ECO:0000313|EnsemblPlants:Solyc02g068090.2.1} OS=Solanum lycopersicum (Tomato) PE=3 SV=1	PREDICTED: uncharacterized protein LOC101248838 [Solanum lycopersicum]
EVM0012052.2	Cellular Component: vacuole (GO:0005773);; Cellular Component: integral component of plasma membrane (GO:0005887);; Molecular Function: sucrose:proton symporter activity (GO:0008506);; Biological Process: sucrose transport (GO:0015770);; Biological Process: carbohydrate transmembrane transport (GO:0034219);;	K15378|0|sly:543620|K15378 solute carrier family 45, member 1/2/4 | (RefSeq) SUT4; sucrose transporter	[G]	Carbohydrate transport and metabolism	Uncharacterized protein {ECO:0000313|EnsemblPlants:Solyc04g076960.2.1} OS=Solanum lycopersicum (Tomato) PE=2 SV=1	sucrose transporter 4 [Solanum lycopersicum]
EVM0012061.1	Molecular Function: nucleotide binding (GO:0000166);; Molecular Function: catalytic activity (GO:0003824);; Biological Process: response to oxidative stress (GO:0006979);; Cellular Component: thylakoid (GO:0009579);; Cellular Component: plastoglobule (GO:0010287);; Biological Process: cellular response to water deprivation (GO:0042631);; Biological Process: cellular metabolic process (GO:0044237)…	--	[R]	General function prediction only	Uncharacterized protein {ECO:0000313|EnsemblPlants:PGSC0003DMT400038371} OS=Solanum tuberosum (Potato) PE=4 SV=1	PREDICTED: uncharacterized protein At1g32220, chloroplastic isoform X1 [Nicotiana tomentosiformis]
EVM0012075.1	--	--	--	--	Uncharacterized protein {ECO:0000313|EnsemblPlants:PGSC0003DMT400028965} OS=Solanum tuberosum (Potato) PE=4 SV=1	PREDICTED: uncharacterized protein LOC104118840 [Nicotiana tomentosiformis]
EVM0012096.2	Cellular Component: plastid small ribosomal subunit (GO:0000312);; Molecular Function: structural constituent of ribosome (GO:0003735);; Biological Process: translation (GO:0006412);; Cellular Component: chloroplast stroma (GO:0009570);; Cellular Component: chloroplast envelope (GO:0009941);; Cellular Component: membrane (GO:0016020);; Molecular Function: rRNA binding (GO:0019843);;	K02996|4.32414e-112|spen:107017932|K02996 small subunit ribosomal protein S9 | (RefSeq) 30S ribosomal protein S9, chloroplastic	[J]	Translation, ribosomal structure and biogenesis	Uncharacterized protein {ECO:0000313|EnsemblPlants:Solyc04g079790.2.1} OS=Solanum lycopersicum (Tomato) PE=3 SV=1	PREDICTED: 30S ribosomal protein S9, chloroplastic [Nicotiana tomentosiformis]
EVM0012124.2	--	K04733|0|sly:101262274|K04733 interleukin-1 receptor-associated kinase 4 [EC:2.7.11.1] | (RefSeq) LEAF RUST 10 DISEASE-RESISTANCE LOCUS RECEPTOR-LIKE PROTEIN KINASE-like 1.4	[T]	Signal transduction mechanisms	Uncharacterized protein {ECO:0000313|EnsemblPlants:PGSC0003DMT400067833} OS=Solanum tuberosum (Potato) PE=3 SV=1	PREDICTED: probable serine/threonine-protein kinase At1g18390 isoform X3 [Solanum lycopersicum]
EVM0012125.1	Cellular Component: mitochondrion (GO:0005739);; Cellular Component: vacuolar membrane (GO:0005774);; Cellular Component: chloroplast envelope (GO:0009941);;	--	--	--	Uncharacterized protein {ECO:0000313|EnsemblPlants:PGSC0003DMT400004238} OS=Solanum tuberosum (Potato) PE=4 SV=1	PREDICTED: protein TRIGALACTOSYLDIACYLGLYCEROL 4, chloroplastic [Nicotiana tomentosiformis]
EVM0012173.2	--	--	--	--	Uncharacterized protein {ECO:0000313|EnsemblPlants:PGSC0003DMT400033995} OS=Solanum tuberosum (Potato) PE=4 SV=1	PREDICTED: putative ribonuclease H protein At1g65750-like [Solanum tuberosum]
EVM0012179.2	Molecular Function: monooxygenase activity (GO:0004497);; Molecular Function: protein binding (GO:0005515);; Cellular Component: chloroplast (GO:0009507);; Biological Process: photorespiration (GO:0009853);; Molecular Function: ribulose-bisphosphate carboxylase activity (GO:0016984);; Biological Process: reductive pentose-phosphate cycle (GO:0019253);; Biological Process: oxidation-reduction proc…	K01602|8.56922e-127|sot:102601229|K01602 ribulose-bisphosphate carboxylase small chain [EC:4.1.1.39] | (RefSeq) RBCS-2B, rbcS2b; ribulose bisphosphate carboxylase small chain 2C, chloroplastic	--	--	Ribulose bisphosphate carboxylase small chain {ECO:0000256|RuleBase:RU003627} OS=Nicotiana attenuata (Coyote tobacco) PE=2 SV=1	RecName: Full=Ribulose bisphosphate carboxylase small chain 2A, chloroplastic; Short=RuBisCO small subunit 2A; Flags: Precursor [Solanum tuberosum]
EVM0012190.1	Biological Process: amino acid transmembrane transport (GO:0003333);; Molecular Function: ATP binding (GO:0005524);; Cellular Component: vacuolar membrane (GO:0005774);; Biological Process: obsolete ATP catabolic process (GO:0006200);; Biological Process: protein N-linked glycosylation (GO:0006487);; Molecular Function: amino acid transmembrane transporter activity (GO:0015171);; Molecular Functi…	K05643|0|sot:102601830|K05643 ATP-binding cassette, subfamily A (ABC1), member 3 | (RefSeq) ABC transporter A family member 1	[IR]	--	Uncharacterized protein {ECO:0000313|EnsemblPlants:Solyc04g015970.2.1} OS=Solanum lycopersicum (Tomato) PE=3 SV=1	PREDICTED: ABC transporter A family member 1-like [Solanum tuberosum]
EVM0012206.2	Biological Process: cytokinesis by cell plate formation (GO:0000911);; Cellular Component: extracellular region (GO:0005576);; Cellular Component: plant-type cell wall (GO:0009505);; Cellular Component: plasmodesma (GO:0009506);; Biological Process: plant-type cell wall organization (GO:0009664);; Biological Process: cell wall modification (GO:0042545);; Biological Process: response to other orga…	--	--	--	Osmotin-like protein {ECO:0000313|EMBL:AIE54288.1} OS=Nicotiana tabacum (Common tobacco) PE=2 SV=1	PREDICTED: osmotin-like protein [Nicotiana tomentosiformis]
EVM0012229.2	--	--	--	--	Uncharacterized protein {ECO:0000313|EnsemblPlants:PGSC0003DMT400041252} OS=Solanum tuberosum (Potato) PE=4 SV=1	PREDICTED: uncharacterized protein LOC102593605 isoform X2 [Solanum tuberosum]
EVM0012260.1	--	--	[O]	Posttranslational modification, protein turnover, chaperones	Uncharacterized protein {ECO:0000313|EnsemblPlants:PGSC0003DMT400032735} OS=Solanum tuberosum (Potato) PE=4 SV=1	PREDICTED: RING-H2 finger protein ATL54-like [Nicotiana tomentosiformis]
EVM0012262.1	Molecular Function: oxidoreductase activity, acting on single donors with incorporation of molecular oxygen, incorporation of two atoms of oxygen (GO:0016702);;	K11159|0|sot:102589202|K11159 carotenoid cleavage dioxygenase | (RefSeq) carotenoid 9,10(9',10')-cleavage dioxygenase 1-like	[Q]	Secondary metabolites biosynthesis, transport and catabolism	Carotenoid cleavage dioxygenase {ECO:0000313|EMBL:AHA43413.1} OS=Solanum nigrum (Black nightshade) PE=2 SV=1	carotenoid cleavage dioxygenase 1A [Lycium ruthenicum]
EVM0012281.5	Biological Process: response to stimulus (GO:0050896);;	K18211|0|sot:102580205|K18211 synaptosomal-associated protein 25 | (RefSeq) SNAP25 homologous protein SNAP33-like	[U]	Intracellular trafficking, secretion, and vesicular transport	Uncharacterized protein {ECO:0000313|EnsemblPlants:Solyc06g069570.2.1} OS=Solanum lycopersicum (Tomato) PE=4 SV=1	PREDICTED: SNAP25 homologous protein SNAP33 [Nicotiana sylvestris]
EVM0012302.4	Molecular Function: nucleotide binding (GO:0000166);; Cellular Component: chloroplast thylakoid (GO:0009534);; Molecular Function: oxidoreductase activity (GO:0016491);; Biological Process: oxidation-reduction process (GO:0055114);;	--	--	--	Uncharacterized protein {ECO:0000313|EnsemblPlants:PGSC0003DMT400088617} OS=Solanum tuberosum (Potato) PE=4 SV=1	PREDICTED: uncharacterized protein LOC102588446 [Solanum tuberosum]
EVM0012354.3	Cellular Component: plasmodesma (GO:0009506);;	K17279|2.93743e-116|sot:102587789|K17279 receptor expression-enhancing protein 5/6 | (RefSeq) HVA22-like protein c	[U]	Intracellular trafficking, secretion, and vesicular transport	Uncharacterized protein {ECO:0000313|EnsemblPlants:PGSC0003DMT400059357} OS=Solanum tuberosum (Potato) PE=4 SV=1	PREDICTED: HVA22-like protein c isoform X1 [Nicotiana sylvestris]
EVM0012355.1	--	K17508|0|spen:107026588|K17508 protein phosphatase PTC7 [EC:3.1.3.16] | (RefSeq) probable protein phosphatase 2C 62	[T]	Signal transduction mechanisms	Uncharacterized protein {ECO:0000313|EnsemblPlants:PGSC0003DMT400032725} OS=Solanum tuberosum (Potato) PE=4 SV=1	PREDICTED: probable protein phosphatase 2C 62 [Nicotiana tomentosiformis]
EVM0012362.1	Molecular Function: transferase activity (GO:0016740);;	--	[GC]	--	Uncharacterized protein {ECO:0000313|EnsemblPlants:Solyc07g043120.1.1} OS=Solanum lycopersicum (Tomato) PE=3 SV=1	PREDICTED: anthocyanidin 3-O-glucosyltransferase 2-like [Nicotiana sylvestris]
EVM0012364.1	--	K06892|0|sot:102590254|K06892 feruloyl-CoA ortho-hydroxylase [EC:1.14.11.-] | (RefSeq) feruloyl CoA ortho-hydroxylase 1-like	[QR]	--	Uncharacterized protein {ECO:0000313|EnsemblPlants:Solyc11g072110.1.1} OS=Solanum lycopersicum (Tomato) PE=3 SV=1	PREDICTED: feruloyl CoA ortho-hydroxylase 1-like [Solanum tuberosum]
EVM0012375.2	Cellular Component: photosystem I (GO:0009522);; Cellular Component: photosystem II (GO:0009523);; Cellular Component: chloroplast thylakoid membrane (GO:0009535);; Biological Process: photosynthesis, light harvesting (GO:0009765);; Cellular Component: integral component of membrane (GO:0016021);; Molecular Function: chlorophyll binding (GO:0016168);; Biological Process: protein-chromophore linka…	K08912|0|spen:107010306|K08912 light-harvesting complex II chlorophyll a/b binding protein 1 | (RefSeq) chlorophyll a-b binding protein 1B, chloroplastic	--	--	Light harvesting chlorophyll a/b-binding protein {ECO:0000313|EMBL:BAA25391.1} (Precursor) OS=Nicotiana sylvestris (Wood tobacco) PE=4 SV=1	PREDICTED: chlorophyll a-b binding protein 21, chloroplastic-like [Nicotiana sylvestris]
EVM0012382.2	Cellular Component: vacuolar membrane (GO:0005774);; Cellular Component: endoplasmic reticulum (GO:0005783);; Cellular Component: Golgi apparatus (GO:0005794);; Cellular Component: plasma membrane (GO:0005886);; Biological Process: pentose-phosphate shunt (GO:0006098);; Molecular Function: xylose isomerase activity (GO:0009045);; Biological Process: D-xylose metabolic process (GO:0042732);; Molec…	K01805|0|sot:102582159|K01805 xylose isomerase [EC:5.3.1.5] | (RefSeq) xylose isomerase	--	--	Xylose isomerase {ECO:0000256|RuleBase:RU000609} OS=Solanum tuberosum (Potato) PE=3 SV=1	PREDICTED: xylose isomerase-like [Solanum tuberosum]
EVM0012391.2	--	--	--	--	Uncharacterized protein {ECO:0000313|EnsemblPlants:PGSC0003DMT400029287} OS=Solanum tuberosum (Potato) PE=4 SV=1	PREDICTED: CRIB domain-containing protein RIC10-like [Nicotiana sylvestris]
EVM0012396.2	--	--	--	--	Uncharacterized protein {ECO:0000313|EnsemblPlants:Solyc10g050450.1.1} OS=Solanum lycopersicum (Tomato) PE=4 SV=1	PREDICTED: uncharacterized protein LOC101250348 [Solanum lycopersicum]
EVM0012405.1	Molecular Function: transferase activity (GO:0016740);;	K13065|1.59988e-128|sot:102600568|K13065 shikimate O-hydroxycinnamoyltransferase [EC:2.3.1.133] | (RefSeq) vinorine synthase-like	--	--	Uncharacterized protein {ECO:0000313|EnsemblPlants:PGSC0003DMT400060369} OS=Solanum tuberosum (Potato) PE=4 SV=1	PREDICTED: BAHD acyltransferase At5g47980-like [Solanum tuberosum]
EVM0012414.6	Biological Process: metabolic process (GO:0008152);; Molecular Function: hydrolase activity (GO:0016787);;	K07025|2.3148e-172|sly:101255829|K07025 putative hydrolase of the HAD superfamily | (RefSeq) uncharacterized LOC101255829	[R]	General function prediction only	Uncharacterized protein {ECO:0000313|EnsemblPlants:Solyc09g075890.2.1} OS=Solanum lycopersicum (Tomato) PE=4 SV=1	PREDICTED: uncharacterized protein LOC101255829 [Solanum lycopersicum]
EVM0012418.1	Biological Process: biosynthetic process (GO:0009058);; Biological Process: cellular component assembly (GO:0022607);; Cellular Component: chloroplast part (GO:0044434);;	--	--	--	Uncharacterized protein {ECO:0000313|EnsemblPlants:PGSC0003DMT400078861} OS=Solanum tuberosum (Potato) PE=4 SV=1	PREDICTED: uncharacterized protein LOC104249821 [Nicotiana sylvestris]
EVM0012420.2	Biological Process: pollen development (GO:0009555);;	--	--	--	Uncharacterized protein {ECO:0000313|EnsemblPlants:Solyc05g055550.2.1} OS=Solanum lycopersicum (Tomato) PE=4 SV=1	PREDICTED: uncharacterized protein LOC101264329 [Solanum lycopersicum]
EVM0012421.2	Molecular Function: gamma-aminobutyric acid transmembrane transporter activity (GO:0015185);; Biological Process: gamma-aminobutyric acid transport (GO:0015812);; Cellular Component: integral component of membrane (GO:0016021);;	--	[E]	Amino acid transport and metabolism	Uncharacterized protein {ECO:0000313|EnsemblPlants:PGSC0003DMT400001238} OS=Solanum tuberosum (Potato) PE=4 SV=1	PREDICTED: GABA transporter 1 [Nicotiana sylvestris]
EVM0012423.1	--	K11806|0|spen:107024119|K11806 WD repeat and SOF domain-containing protein 1 | (RefSeq) DDB1- and CUL4-associated factor 13	[A]	RNA processing and modification	Uncharacterized protein {ECO:0000313|EnsemblPlants:Solyc07g053660.2.1} OS=Solanum lycopersicum (Tomato) PE=4 SV=1	PREDICTED: DDB1- and CUL4-associated factor 13 [Solanum lycopersicum]
EVM0012433.2	--	--	[G]	Carbohydrate transport and metabolism	Uncharacterized protein {ECO:0000313|EnsemblPlants:Solyc01g008920.2.1} OS=Solanum lycopersicum (Tomato) PE=4 SV=1	PREDICTED: uncharacterized protein At2g37660, chloroplastic [Nicotiana sylvestris]
EVM0012438.1	Molecular Function: protein serine/threonine kinase activity (GO:0004674);; Molecular Function: ATP binding (GO:0005524);; Cellular Component: plasma membrane (GO:0005886);; Biological Process: protein phosphorylation (GO:0006468);; Biological Process: brassinosteroid mediated signaling pathway (GO:0009742);; Biological Process: post-embryonic development (GO:0009791);; Biological Process: regula…	--	[T]	Signal transduction mechanisms	Uncharacterized protein {ECO:0000313|EnsemblPlants:PGSC0003DMT400040185} OS=Solanum tuberosum (Potato) PE=3 SV=1	PREDICTED: receptor-like protein kinase HERK 1 [Nicotiana tomentosiformis]
EVM0012442.6	Molecular Function: DNA binding (GO:0003677);; Biological Process: defense response, incompatible interaction (GO:0009814);; Biological Process: positive regulation of plant-type hypersensitive response (GO:0034052);; Biological Process: regulation of removal of superoxide radicals (GO:2000121);;	--	--	--	Uncharacterized protein {ECO:0000313|EnsemblPlants:PGSC0003DMT400045142} OS=Solanum tuberosum (Potato) PE=4 SV=1	PREDICTED: protein LOL1 isoform X1 [Nicotiana tomentosiformis]
EVM0012474.2	--	--	--	--	Uncharacterized protein {ECO:0000313|EnsemblPlants:PGSC0003DMT400079106} OS=Solanum tuberosum (Potato) PE=4 SV=1	PREDICTED: uncharacterized protein LOC104238952 [Nicotiana sylvestris]
EVM0012494.1	--	--	--	--	Uncharacterized protein {ECO:0000313|EnsemblPlants:PGSC0003DMT400028720} OS=Solanum tuberosum (Potato) PE=4 SV=1	PREDICTED: uncharacterized protein LOC104092413 [Nicotiana tomentosiformis]
EVM0012522.2	Molecular Function: translation initiation factor activity (GO:0003743);; Biological Process: rRNA processing (GO:0006364);; Biological Process: translational initiation (GO:0006413);; Cellular Component: chloroplast thylakoid (GO:0009534);; Biological Process: response to blue light (GO:0009637);; Biological Process: response to red light (GO:0010114);; Biological Process: photosystem II assembl…	--	[G]	Carbohydrate transport and metabolism	Uncharacterized protein {ECO:0000313|EnsemblPlants:PGSC0003DMT400048015} OS=Solanum tuberosum (Potato) PE=4 SV=1	PREDICTED: uncharacterized protein ycf39-like [Solanum tuberosum]
EVM0012564.2	Molecular Function: protein serine/threonine kinase activity (GO:0004674);; Molecular Function: ATP binding (GO:0005524);; Biological Process: protein phosphorylation (GO:0006468);; Cellular Component: chloroplast (GO:0009507);;	--	[R]	General function prediction only	Uncharacterized protein {ECO:0000313|EnsemblPlants:PGSC0003DMT400068252} OS=Solanum tuberosum (Potato) PE=4 SV=1	PREDICTED: protein kinase G11A-like [Solanum tuberosum]
EVM0012576.2	Cellular Component: chloroplast thylakoid membrane (GO:0009535);; Cellular Component: chloroplast stroma (GO:0009570);; Molecular Function: heat shock protein binding (GO:0031072);; Molecular Function: unfolded protein binding (GO:0051082);;	--	--	--	Uncharacterized protein {ECO:0000313|EnsemblPlants:PGSC0003DMT400009675} OS=Solanum tuberosum (Potato) PE=4 SV=1	PREDICTED: protein disulfide-isomerase LQY1-like [Solanum tuberosum]
EVM0012584.2	Molecular Function: glutamate-ammonia ligase activity (GO:0004356);; Molecular Function: ATP binding (GO:0005524);; Cellular Component: cytoplasm (GO:0005737);; Biological Process: glutamine biosynthetic process (GO:0006542);; Biological Process: nitrogen fixation (GO:0009399);;	K01915|0|spen:107004767|K01915 glutamine synthetase [EC:6.3.1.2] | (RefSeq) glutamine synthetase	[E]	Amino acid transport and metabolism	Glutamine synthetase {ECO:0000256|RuleBase:RU004356} OS=Solanum tuberosum (Potato) PE=3 SV=1	PREDICTED: glutamine synthetase-like [Solanum tuberosum]
EVM0012607.1	Biological Process: proteolysis (GO:0006508);; Molecular Function: peptidase activity (GO:0008233);; Biological Process: photosystem II assembly (GO:0010207);; Cellular Component: membrane (GO:0016020);; Biological Process: isopentenyl diphosphate biosynthetic process, methylerythritol 4-phosphate pathway (GO:0019288);;	K07052|0|sot:102579521|K07052 uncharacterized protein | (RefSeq) uncharacterized LOC102579521	--	--	Uncharacterized protein {ECO:0000313|EnsemblPlants:PGSC0003DMT400080320} OS=Solanum tuberosum (Potato) PE=4 SV=1	PREDICTED: uncharacterized protein LOC102579521 [Solanum tuberosum]
EVM0012611.2	Molecular Function: anthranilate N-benzoyltransferase activity (GO:0047672);;	K19747|0|sot:102581988|K19747 BAHD acyltransferase [EC:2.3.1.-] | (RefSeq) BAHD acyltransferase DCR	--	--	Acyltransferase homolog {ECO:0000313|EMBL:BAA93453.1} OS=Petunia hybrida (Petunia) PE=2 SV=1	PREDICTED: BAHD acyltransferase DCR [Nicotiana tomentosiformis]
EVM0012625.1	--	--	--	--	Uncharacterized protein {ECO:0000313|EnsemblPlants:PGSC0003DMT400023728} OS=Solanum tuberosum (Potato) PE=4 SV=1	hypothetical protein MIMGU_mgv1a017182mg [Erythranthe guttata]
EVM0012646.1	--	K08360|3.21875e-130|sot:102598463|K08360 cytochrome b-561 [EC:1.16.5.1] | (RefSeq) probable ascorbate-specific transmembrane electron transporter 1	[C]	Energy production and conversion	Uncharacterized protein {ECO:0000313|EnsemblPlants:PGSC0003DMT400058673} OS=Solanum tuberosum (Potato) PE=4 SV=1	PREDICTED: probable ascorbate-specific transmembrane electron transporter 1-like [Solanum tuberosum]
EVM0012654.3	Biological Process: pentose-phosphate shunt (GO:0006098);; Biological Process: rRNA processing (GO:0006364);; Cellular Component: chloroplast thylakoid lumen (GO:0009543);; Biological Process: embryo development ending in seed dormancy (GO:0009793);; Biological Process: thylakoid membrane organization (GO:0010027);; Biological Process: vegetative to reproductive phase transition of meristem (GO:0…	--	--	--	Uncharacterized protein {ECO:0000313|EnsemblPlants:PGSC0003DMT400027151} OS=Solanum tuberosum (Potato) PE=4 SV=1	PREDICTED: thylakoid lumenal 15.0 kDa protein 2, chloroplastic [Nicotiana tomentosiformis]
EVM0012656.2	--	--	--	--	Uncharacterized protein {ECO:0000313|EnsemblPlants:Solyc02g093140.2.1} OS=Solanum lycopersicum (Tomato) PE=4 SV=1	PREDICTED: CBS domain-containing protein CBSX1, chloroplastic-like isoform X3 [Solanum lycopersicum]
EVM0012662.2	Cellular Component: integral component of membrane (GO:0016021);;	K13519|0|sot:102606352|K13519 lysophospholipid acyltransferase [EC:2.3.1.51 2.3.1.23 2.3.1.-] | (RefSeq) lysophospholipid acyltransferase 1-like	[S]	Function unknown	Uncharacterized protein {ECO:0000313|EnsemblPlants:PGSC0003DMT400058589} OS=Solanum tuberosum (Potato) PE=4 SV=1	PREDICTED: lysophospholipid acyltransferase 1-like [Nicotiana tomentosiformis]
EVM0012675.1	--	K14564|0|sot:102580709|K14564 nucleolar protein 56 | (RefSeq) nucleolar protein 56-like	[AJ]	--	Uncharacterized protein {ECO:0000313|EnsemblPlants:PGSC0003DMT400007150} OS=Solanum tuberosum (Potato) PE=4 SV=1	PREDICTED: nucleolar protein 56-like [Solanum tuberosum]
EVM0012680.3	Molecular Function: catalytic activity (GO:0003824);; Biological Process: metabolic process (GO:0008152);;	--	--	--	Uncharacterized protein {ECO:0000313|EnsemblPlants:PGSC0003DMT400057246} OS=Solanum tuberosum (Potato) PE=4 SV=1	PREDICTED: uncharacterized protein LOC102581957 isoform X1 [Solanum tuberosum]
EVM0012684.2	Molecular Function: peroxidase activity (GO:0004601);; Cellular Component: nucleus (GO:0005634);; Biological Process: pentose-phosphate shunt (GO:0006098);; Biological Process: rRNA processing (GO:0006364);; Biological Process: response to oxidative stress (GO:0006979);; Cellular Component: chloroplast thylakoid membrane (GO:0009535);; Cellular Component: chloroplast thylakoid lumen (GO:0009543);…	K00434|0|sly:101263901|K00434 L-ascorbate peroxidase [EC:1.11.1.11] | (RefSeq) thylakoid lumenal 29 kDa protein, chloroplastic-like	--	--	Uncharacterized protein {ECO:0000313|EnsemblPlants:Solyc04g074640.2.1} OS=Solanum lycopersicum (Tomato) PE=3 SV=1	PREDICTED: thylakoid lumenal 29 kDa protein, chloroplastic [Solanum lycopersicum]
EVM0012686.2	Cellular Component: nucleus (GO:0005634);; Biological Process: regulation of transcription, DNA-templated (GO:0006355);; Biological Process: auxin-activated signaling pathway (GO:0009734);; Molecular Function: protein dimerization activity (GO:0046983);;	K14484|1.42278e-113|sot:102599665|K14484 auxin-responsive protein IAA | (RefSeq) auxin-induced protein IAA6-like	--	--	Auxin-responsive protein {ECO:0000256|RuleBase:RU004549} OS=Solanum tuberosum (Potato) PE=3 SV=1	PREDICTED: auxin-induced protein AUX22-like [Solanum tuberosum]
EVM0012694.6	--	K16189|0|spen:107026281|K16189 phytochrome-interacting factor 4 | (RefSeq) transcription factor PIF4	--	--	Uncharacterized protein {ECO:0000313|EnsemblPlants:PGSC0003DMT400041155} OS=Solanum tuberosum (Potato) PE=4 SV=1	PREDICTED: transcription factor PIF4 [Solanum lycopersicum]
EVM0012706.2	Molecular Function: nucleic acid binding (GO:0003676);; Molecular Function: ATP binding (GO:0005524);; Molecular Function: ATP-dependent helicase activity (GO:0008026);;	K18663|0|spen:107023087|K18663 activating signal cointegrator complex subunit 3 [EC:3.6.4.12] | (RefSeq) activating signal cointegrator 1 complex subunit 3	[A]	RNA processing and modification	Uncharacterized protein {ECO:0000313|EnsemblPlants:Solyc06g069480.2.1} OS=Solanum lycopersicum (Tomato) PE=4 SV=1	PREDICTED: activating signal cointegrator 1 complex subunit 3 [Solanum lycopersicum]
EVM0012708.2	Cellular Component: photosystem I (GO:0009522);; Cellular Component: photosystem II (GO:0009523);; Cellular Component: chloroplast thylakoid membrane (GO:0009535);; Biological Process: photosynthesis, light harvesting (GO:0009765);; Cellular Component: integral component of membrane (GO:0016021);; Molecular Function: chlorophyll binding (GO:0016168);; Biological Process: protein-chromophore linka…	K08908|0|sot:102594790|K08908 light-harvesting complex I chlorophyll a/b binding protein 2 | (RefSeq) chlorophyll a-b binding protein 7, chloroplastic	--	--	Chlorophyll a/b-binding protein type II {ECO:0000313|EMBL:EEE84114.1} OS=Populus trichocarpa (Western balsam poplar) PE=4 SV=1	PREDICTED: chlorophyll a-b binding protein 7, chloroplastic-like [Solanum tuberosum]
EVM0012741.1	Biological Process: protein retention in ER lumen (GO:0006621);; Cellular Component: integral component of membrane (GO:0016021);; Molecular Function: ER retention sequence binding (GO:0046923);;	--	[U]	Intracellular trafficking, secretion, and vesicular transport	Uncharacterized protein {ECO:0000313|EnsemblPlants:Solyc01g111090.2.1} OS=Solanum lycopersicum (Tomato) PE=4 SV=1	PREDICTED: putative ER lumen protein-retaining receptor C28H8.4 [Solanum lycopersicum]
EVM0012754.1	Cellular Component: chloroplast (GO:0009507);;	--	--	--	Uncharacterized protein {ECO:0000313|EnsemblPlants:Bra021037.1-P} OS=Brassica rapa subsp. pekinensis (Chinese cabbage) PE=4 SV=1	BnaC09g29250D [Brassica napus]
EVM0012771.1	Biological Process: protein peptidyl-prolyl isomerization (GO:0000413);; Molecular Function: peptidyl-prolyl cis-trans isomerase activity (GO:0003755);; Biological Process: protein folding (GO:0006457);; Cellular Component: chloroplast thylakoid lumen (GO:0009543);; Biological Process: mRNA modification (GO:0016556);; Biological Process: isopentenyl diphosphate biosynthetic process, methylerythri…	K03768|0|sot:102581487|K03768 peptidyl-prolyl cis-trans isomerase B (cyclophilin B) [EC:5.2.1.8] | (RefSeq) peptidyl-prolyl cis-trans isomerase CYP26-2, chloroplastic	[O]	Posttranslational modification, protein turnover, chaperones	Uncharacterized protein {ECO:0000313|EnsemblPlants:PGSC0003DMT400014565} OS=Solanum tuberosum (Potato) PE=4 SV=1	PREDICTED: peptidyl-prolyl cis-trans isomerase B-like [Solanum tuberosum]
EVM0012806.1	--	--	--	--	Uncharacterized protein {ECO:0000313|EnsemblPlants:Solyc10g085800.1.1} OS=Solanum lycopersicum (Tomato) PE=4 SV=1	PREDICTED: uncharacterized protein LOC101253847 [Solanum lycopersicum]
EVM0012807.1	Biological Process: response to stress (GO:0006950);;	--	--	--	Uncharacterized protein {ECO:0000313|EnsemblPlants:Solyc09g011660.2.1} OS=Solanum lycopersicum (Tomato) PE=4 SV=1	PREDICTED: universal stress protein A-like protein [Solanum lycopersicum]
EVM0012833.1	Molecular Function: fructose-bisphosphate aldolase activity (GO:0004332);; Biological Process: glycolytic process (GO:0006096);;	K01623|0|spen:107001184|K01623 fructose-bisphosphate aldolase, class I [EC:4.1.2.13] | (RefSeq) fructose-bisphosphate aldolase 1, chloroplastic	[G]	Carbohydrate transport and metabolism	Fructose-bisphosphate aldolase {ECO:0000256|RuleBase:RU003994} OS=Nicotiana tabacum (Common tobacco) PE=1 SV=1	plastidic aldolase [Nicotiana tabacum]
EVM0012835.10	--	--	[S]	Function unknown	Uncharacterized protein {ECO:0000313|EnsemblPlants:Solyc05g006760.2.1} OS=Solanum lycopersicum (Tomato) PE=4 SV=1	PREDICTED: tetratricopeptide repeat protein 38 [Solanum lycopersicum]
EVM0012836.1	--	--	--	--	Uncharacterized protein {ECO:0000313|EnsemblPlants:PGSC0003DMT400092423} OS=Solanum tuberosum (Potato) PE=4 SV=1	PREDICTED: protein BPS1, chloroplastic-like [Nicotiana sylvestris]
EVM0012837.5	--	--	[D]	Cell cycle control, cell division, chromosome partitioning	Uncharacterized protein {ECO:0000313|EnsemblPlants:PGSC0003DMT400063133} OS=Solanum tuberosum (Potato) PE=4 SV=1	PREDICTED: probable serine/threonine-protein kinase At1g54610 [Nicotiana sylvestris]
EVM0012842.1	--	--	--	--	Uncharacterized protein {ECO:0000313|EnsemblPlants:Solyc03g116160.1.1} OS=Solanum lycopersicum (Tomato) PE=4 SV=1	PREDICTED: protein PHYTOCHROME KINASE SUBSTRATE 3-like [Solanum tuberosum]
EVM0012891.5	Molecular Function: glucose-6-phosphate dehydrogenase activity (GO:0004345);; Biological Process: pentose-phosphate shunt, oxidative branch (GO:0009051);; Cellular Component: chloroplast stroma (GO:0009570);; Biological Process: response to blue light (GO:0009637);; Biological Process: regulation of proton transport (GO:0010155);; Biological Process: photosynthesis (GO:0015979);; Biological Proce…	K00036|0|sly:101258470|K00036 glucose-6-phosphate 1-dehydrogenase [EC:1.1.1.49 1.1.1.363] | (RefSeq) glucose-6-phosphate 1-dehydrogenase, chloroplastic	[G]	Carbohydrate transport and metabolism	Glucose-6-phosphate 1-dehydrogenase {ECO:0000256|RuleBase:RU000497} OS=Solanum lycopersicum (Tomato) PE=3 SV=1	PREDICTED: glucose-6-phosphate 1-dehydrogenase, chloroplastic [Solanum lycopersicum]
EVM0012907.1	Molecular Function: procollagen-proline 4-dioxygenase activity (GO:0004656);; Molecular Function: iron ion binding (GO:0005506);; Cellular Component: nucleus (GO:0005634);; Cellular Component: cytoplasm (GO:0005737);; Molecular Function: L-ascorbic acid binding (GO:0031418);; Biological Process: oxidation-reduction process (GO:0055114);;	K00472|0|sot:102578911|K00472 prolyl 4-hydroxylase [EC:1.14.11.2] | (RefSeq) probable prolyl 4-hydroxylase 4	[E]	Amino acid transport and metabolism	Type 2 proly 4-hydroxylase {ECO:0000313|EMBL:BAG86624.1} OS=Nicotiana tabacum (Common tobacco) PE=2 SV=1	PREDICTED: probable prolyl 4-hydroxylase 4 [Nicotiana tomentosiformis]
EVM0012910.2	Molecular Function: DNA binding (GO:0003677);; Molecular Function: DNA-directed 5'-3' RNA polymerase activity (GO:0003899);; Biological Process: transcription, DNA-templated (GO:0006351);; Molecular Function: protein dimerization activity (GO:0046983);;	K03027|0|sot:102598359|K03027 DNA-directed RNA polymerases I and III subunit RPAC1 | (RefSeq) DNA-directed RNA polymerases I and III subunit RPAC1	[K]	Transcription	Uncharacterized protein {ECO:0000313|EnsemblPlants:PGSC0003DMT400076609} OS=Solanum tuberosum (Potato) PE=4 SV=1	PREDICTED: DNA-directed RNA polymerases I and III subunit rpac1 isoform X1 [Nicotiana sylvestris]
EVM0012916.1	Molecular Function: protein kinase activity (GO:0004672);; Molecular Function: ATP binding (GO:0005524);; Biological Process: protein phosphorylation (GO:0006468);; Cellular Component: chloroplast (GO:0009507);;	--	--	--	Uncharacterized protein {ECO:0000313|EnsemblPlants:PGSC0003DMT400008158} OS=Solanum tuberosum (Potato) PE=4 SV=1	PREDICTED: uncharacterized protein LOC104114758 isoform X1 [Nicotiana tomentosiformis]
EVM0012928.1	--	K12160|2.00873e-59|spen:107007516|K12160 small ubiquitin-related modifier | (RefSeq) small ubiquitin-related modifier 1-like	[O]	Posttranslational modification, protein turnover, chaperones	Uncharacterized protein {ECO:0000313|EnsemblPlants:Solyc12g006010.1.1} OS=Solanum lycopersicum (Tomato) PE=4 SV=1	PREDICTED: small ubiquitin-related modifier 1 [Solanum lycopersicum]
EVM0012939.2	--	K12843|0|spen:107018979|K12843 U4/U6 small nuclear ribonucleoprotein PRP3 | (RefSeq) U4/U6 small nuclear ribonucleoprotein Prp3-like	[A]	RNA processing and modification	Uncharacterized protein {ECO:0000313|EnsemblPlants:PGSC0003DMT400060440} OS=Solanum tuberosum (Potato) PE=4 SV=1	PREDICTED: U4/U6 small nuclear ribonucleoprotein Prp3-like [Solanum lycopersicum]
EVM0012957.1	--	--	[R]	General function prediction only	Uncharacterized protein {ECO:0000313|EnsemblPlants:Solyc06g036340.2.1} OS=Solanum lycopersicum (Tomato) PE=4 SV=1	PREDICTED: uncharacterized protein At3g49140 [Solanum lycopersicum]
EVM0012967.1	Cellular Component: membrane (GO:0016020);; Biological Process: intracellular signal transduction (GO:0035556);;	K20368|2.53533e-84|spen:107026683|K20368 protein cornichon | (RefSeq) protein cornichon homolog 4-like	[OUT]	--	Uncharacterized protein {ECO:0000313|EnsemblPlants:Solyc08g007510.2.1} OS=Solanum lycopersicum (Tomato) PE=4 SV=1	PREDICTED: protein cornichon homolog 4-like isoform X1 [Nicotiana tomentosiformis]
EVM0012986.1	Biological Process: pentose-phosphate shunt (GO:0006098);; Cellular Component: chloroplast thylakoid membrane (GO:0009535);; Cellular Component: chloroplast stroma (GO:0009570);; Cellular Component: chloroplast envelope (GO:0009941);; Biological Process: isopentenyl diphosphate biosynthetic process, methylerythritol 4-phosphate pathway (GO:0019288);; Biological Process: protein targeting to chlor…	--	--	--	Uncharacterized protein {ECO:0000313|EnsemblPlants:PGSC0003DMT400001367} OS=Solanum tuberosum (Potato) PE=4 SV=1	PREDICTED: uncharacterized protein LOC102581674 [Solanum tuberosum]
EVM0012991.2	Molecular Function: ribonuclease activity (GO:0004540);;	K01166|3.91487e-103|spen:107024272|K01166 ribonuclease T2 [EC:3.1.27.1] | (RefSeq) ribonuclease MC-like	[A]	RNA processing and modification	Hypersensitive response assisting protein {ECO:0000313|EMBL:AAD50436.1} OS=Capsicum annuum (Bell pepper) PE=2 SV=1	hypersensitive response assisting protein [Capsicum annuum]
EVM0013012.2	Biological Process: lipid metabolic process (GO:0006629);;	K10255|0|sot:102590621|K10255 acyl-lipid omega-6 desaturase (Delta-12 desaturase) [EC:1.14.19.23 1.14.19.45] | (RefSeq) omega-6 fatty acid desaturase, chloroplastic	--	--	Omega-6 fatty acid desaturase {ECO:0000313|EMBL:AGW21688.1} OS=Solanum acaule (Wild potato) PE=2 SV=1	PREDICTED: omega-6 fatty acid desaturase, chloroplastic isoform X2 [Nicotiana sylvestris]
EVM0013021.2	Biological Process: maltose metabolic process (GO:0000023);; Biological Process: rRNA processing (GO:0006364);; Cellular Component: PSII associated light-harvesting complex II (GO:0009517);; Cellular Component: photosystem II (GO:0009523);; Biological Process: thylakoid membrane organization (GO:0010027);; Biological Process: stomatal complex morphogenesis (GO:0010103);; Biological Process: nonph…	K03542|8.20565e-138|spen:107023373|K03542 photosystem II 22kDa protein | (RefSeq) photosystem II 22 kDa protein, chloroplastic	--	--	Chloroplast photosystem II 22 kDa component {ECO:0000313|EMBL:ABC59516.1} OS=Nicotiana benthamiana PE=2 SV=1	PREDICTED: photosystem II 22 kDa protein, chloroplastic [Nicotiana sylvestris]
EVM0013027.2	Cellular Component: peroxisome (GO:0005777);; Biological Process: rRNA processing (GO:0006364);; Molecular Function: poly(U) RNA binding (GO:0008266);; Molecular Function: glycerate dehydrogenase activity (GO:0008465);; Cellular Component: chloroplast (GO:0009507);; Biological Process: response to blue light (GO:0009637);; Biological Process: plastid organization (GO:0009657);; Biological Process…	K15893|0|sly:100191110|K15893 hydroxypyruvate reductase 1 | (RefSeq) HPR; glycerate dehydrogenase	[C]	Energy production and conversion	Uncharacterized protein {ECO:0000313|EnsemblPlants:Solyc01g111630.2.1} OS=Solanum lycopersicum (Tomato) PE=3 SV=1	PREDICTED: glycerate dehydrogenase [Solanum lycopersicum]
EVM0013037.1	Molecular Function: structural constituent of ribosome (GO:0003735);; Cellular Component: ribosome (GO:0005840);; Biological Process: translation (GO:0006412);; Cellular Component: chloroplast (GO:0009507);;	K02935|3.0333e-101|sly:101253247|K02935 large subunit ribosomal protein L7/L12 | (RefSeq) 50S ribosomal protein L12, chloroplastic	[J]	Translation, ribosomal structure and biogenesis	Uncharacterized protein {ECO:0000313|EnsemblPlants:Solyc02g086730.1.1} OS=Solanum lycopersicum (Tomato) PE=3 SV=1	PREDICTED: 50S ribosomal protein L12, chloroplastic [Solanum lycopersicum]
EVM0013041.6	--	--	--	--	Uncharacterized protein {ECO:0000313|EnsemblPlants:Solyc05g010610.2.1} OS=Solanum lycopersicum (Tomato) PE=4 SV=1	PREDICTED: transcription factor bHLH49 [Solanum lycopersicum]
EVM0013079.2	Molecular Function: DNA binding (GO:0003677);; Molecular Function: ATP binding (GO:0005524);; Cellular Component: chloroplast stroma (GO:0009570);; Cellular Component: chloroplast envelope (GO:0009941);; Biological Process: chlorophyll catabolic process (GO:0015996);; Molecular Function: nucleoside-triphosphatase activity (GO:0017111);;	--	[L]	Replication, recombination and repair	Uncharacterized protein {ECO:0000313|EnsemblPlants:Solyc03g097370.2.1} OS=Solanum lycopersicum (Tomato) PE=4 SV=1	PREDICTED: DNA-binding protein SMUBP-2-like [Solanum tuberosum]
EVM0013091.2	--	--	[GMW]	--	Uncharacterized protein {ECO:0000313|EnsemblPlants:PGSC0003DMT400072514} OS=Solanum tuberosum (Potato) PE=4 SV=1	PREDICTED: probable arabinosyltransferase ARAD1 [Nicotiana tomentosiformis]
EVM0013106.5	Molecular Function: catalytic activity (GO:0003824);; Biological Process: metabolic process (GO:0008152);;	--	--	--	Uncharacterized protein {ECO:0000313|EnsemblPlants:Solyc02g068910.2.1} OS=Solanum lycopersicum (Tomato) PE=4 SV=1	PREDICTED: uncharacterized protein LOC101256056 isoform X1 [Solanum lycopersicum]
EVM0013115.2	Molecular Function: copper ion binding (GO:0005507);; Molecular Function: electron transfer activity (GO:0009055);; Biological Process: response to UV (GO:0009411);; Cellular Component: chloroplast thylakoid membrane (GO:0009535);; Cellular Component: chloroplast thylakoid lumen (GO:0009543);; Cellular Component: chloroplast stroma (GO:0009570);; Biological Process: negative regulation of transla…	K02638|3.9725e-93|spen:107017609|K02638 plastocyanin | (RefSeq) plastocyanin, chloroplastic	--	--	Chloroplast plastocyanin {ECO:0000313|EMBL:ACV32157.1} OS=Nicotiana benthamiana PE=2 SV=1	PREDICTED: plastocyanin, chloroplastic [Solanum lycopersicum]
EVM0013118.2	Molecular Function: oxidoreductase activity (GO:0016491);; Molecular Function: iron-sulfur cluster binding (GO:0051536);;	--	--	--	Uncharacterized protein {ECO:0000313|EnsemblPlants:PGSC0003DMT400027602} OS=Solanum tuberosum (Potato) PE=4 SV=1	PREDICTED: protochlorophyllide-dependent translocon component 52, chloroplastic-like [Solanum tuberosum]
EVM0013142.2	Cellular Component: intracellular (GO:0005622);; Biological Process: intracellular protein transport (GO:0006886);;	--	[U]	Intracellular trafficking, secretion, and vesicular transport	Uncharacterized protein {ECO:0000313|EnsemblPlants:Solyc04g063280.2.1} OS=Solanum lycopersicum (Tomato) PE=4 SV=1	PREDICTED: target of Myb protein 1 [Solanum lycopersicum]
EVM0013176.2	--	--	--	--	Uncharacterized protein {ECO:0000313|EnsemblPlants:Solyc04g045430.2.1} OS=Solanum lycopersicum (Tomato) PE=4 SV=1	PREDICTED: uncharacterized protein LOC101267598 isoform X2 [Solanum lycopersicum]
EVM0013204.2	Cellular Component: nucleus (GO:0005634);; Biological Process: regulation of transcription, DNA-templated (GO:0006355);; Molecular Function: sequence-specific DNA binding (GO:0043565);; Molecular Function: protein heterodimerization activity (GO:0046982);;	K08065|3.43037e-102|sot:102584379|K08065 nuclear transcription Y subunit beta | (RefSeq) nuclear transcription factor Y subunit B-3-like	[K]	Transcription	Uncharacterized protein {ECO:0000313|EnsemblPlants:PGSC0003DMT400057065} OS=Solanum tuberosum (Potato) PE=4 SV=1	PREDICTED: nuclear transcription factor Y subunit B-3-like [Solanum tuberosum]
EVM0013209.1	--	K07198|0|spen:107007202|K07198 5'-AMP-activated protein kinase, catalytic alpha subunit [EC:2.7.11.11] | (RefSeq) CBL-interacting serine/threonine-protein kinase 1	[T]	Signal transduction mechanisms	Uncharacterized protein {ECO:0000313|EnsemblPlants:Solyc12g098910.1.1} OS=Solanum lycopersicum (Tomato) PE=4 SV=1	PREDICTED: CBL-interacting serine/threonine-protein kinase 1-like [Nicotiana tomentosiformis]
EVM0013210.2	Molecular Function: transferase activity (GO:0016740);;	--	--	--	Uncharacterized protein {ECO:0000313|EnsemblPlants:PGSC0003DMT400089399} OS=Solanum tuberosum (Potato) PE=4 SV=1	PREDICTED: uncharacterized protein LOC102602591 [Solanum tuberosum]
EVM0013232.1	--	--	--	--	Uncharacterized protein {ECO:0000313|EnsemblPlants:PGSC0003DMT400095838} OS=Solanum tuberosum (Potato) PE=4 SV=1	PREDICTED: uncharacterized protein LOC101243829 [Solanum lycopersicum]
EVM0013234.2	--	--	--	--	Uncharacterized protein {ECO:0000313|EnsemblPlants:Solyc01g005990.2.1} OS=Solanum lycopersicum (Tomato) PE=4 SV=1	PREDICTED: protein YLS3 [Solanum lycopersicum]
EVM0013236.2	Cellular Component: cell wall (GO:0005618);; Cellular Component: nucleolus (GO:0005730);; Cellular Component: mitochondrial outer membrane (GO:0005741);; Cellular Component: vacuole (GO:0005773);; Cellular Component: plasma membrane (GO:0005886);; Molecular Function: voltage-gated anion channel activity (GO:0008308);; Cellular Component: chloroplast envelope (GO:0009941);; Molecular Function: por…	K15040|8.82078e-170|sot:102603136|K15040 voltage-dependent anion channel protein 2 | (RefSeq) VDAC; mitochondrial outer membrane protein porin of 36 kDa-like	[P]	Inorganic ion transport and metabolism	Voltage-dependent anion channel {ECO:0000313|EMBL:BAF95071.1} OS=Nicotiana tabacum (Common tobacco) PE=2 SV=1	mitochondrial outer membrane protein porin of 36 kDa [Solanum tuberosum]
EVM0013237.1	--	--	--	--	Uncharacterized protein {ECO:0000313|EnsemblPlants:PGSC0003DMT400000274} OS=Solanum tuberosum (Potato) PE=4 SV=1	PREDICTED: ethylene-responsive transcription factor CRF3-like [Nicotiana sylvestris]
EVM0013288.2	--	--	[GMW]	--	Uncharacterized protein {ECO:0000313|EnsemblPlants:PGSC0003DMT400005713} OS=Solanum tuberosum (Potato) PE=4 SV=1	PREDICTED: probable glycosyltransferase At5g03795-like isoform X1 [Solanum tuberosum]
EVM0013307.1	Molecular Function: protein dimerization activity (GO:0046983);;	--	--	--	Uncharacterized protein {ECO:0000313|EnsemblPlants:PGSC0003DMT400028917} OS=Solanum tuberosum (Potato) PE=4 SV=1	PREDICTED: transcription factor bHLH66-like [Nicotiana tomentosiformis]
EVM0013309.1	Cellular Component: membrane (GO:0016020);; Biological Process: vesicle-mediated transport (GO:0016192);;	K08486|0|sly:101251106|K08486 syntaxin 1B/2/3 | (RefSeq) syntaxin-132	[U]	Intracellular trafficking, secretion, and vesicular transport	Uncharacterized protein {ECO:0000313|EnsemblPlants:Solyc07g052470.2.1} OS=Solanum lycopersicum (Tomato) PE=4 SV=1	PREDICTED: syntaxin-132-like isoform X2 [Solanum tuberosum]
EVM0013322.1	Cellular Component: peroxisomal membrane (GO:0005778);; Cellular Component: chloroplast envelope (GO:0009941);; Cellular Component: integral component of membrane (GO:0016021);;	K13348|4.65527e-139|spen:107026595|K13348 protein Mpv17 | (RefSeq) protein Mpv17	[R]	General function prediction only	Uncharacterized protein {ECO:0000313|EnsemblPlants:Solyc07g055340.2.1} OS=Solanum lycopersicum (Tomato) PE=4 SV=1	PREDICTED: protein SYM1 [Nicotiana sylvestris]
EVM0013329.1	--	--	--	--	Hydroxyproline-rich glycopeptide {ECO:0000313|EMBL:ACC96738.1} OS=Solanum nigrum (Black nightshade) PE=2 SV=1	PREDICTED: hydroxyproline-rich systemin A-like [Nicotiana tomentosiformis]
EVM0013332.4	Biological Process: syncytium formation (GO:0006949);; Biological Process: inflammatory response (GO:0006954);; Cellular Component: chloroplast (GO:0009507);; Biological Process: response to other organism (GO:0051707);;	K07253|6.46303e-74|sly:101253800|K07253 phenylpyruvate tautomerase [EC:5.3.2.1] | (RefSeq) macrophage migration inhibitory factor homolog	[V]	Defense mechanisms	Uncharacterized protein {ECO:0000313|EnsemblPlants:Solyc07g008470.2.1} OS=Solanum lycopersicum (Tomato) PE=4 SV=1	PREDICTED: macrophage migration inhibitory factor homolog [Solanum lycopersicum]
EVM0013347.2	--	--	--	--	Uncharacterized protein {ECO:0000313|EnsemblPlants:PGSC0003DMT400062749} OS=Solanum tuberosum (Potato) PE=4 SV=1	PREDICTED: LOW QUALITY PROTEIN: uncharacterized protein LOC104648327 [Solanum lycopersicum]
EVM0013351.1	Cellular Component: mitochondrion (GO:0005739);; Molecular Function: adenyl nucleotide binding (GO:0030554);;	K16302|0|spen:107030747|K16302 metal transporter CNNM | (RefSeq) putative DUF21 domain-containing protein At1g03270	[S]	Function unknown	Uncharacterized protein {ECO:0000313|EnsemblPlants:Solyc09g064870.2.1} OS=Solanum lycopersicum (Tomato) PE=4 SV=1	PREDICTED: DUF21 domain-containing protein At4g14240-like [Nicotiana tomentosiformis]
EVM0013353.4	Biological Process: potassium ion transport (GO:0006813);; Molecular Function: solute:proton antiporter activity (GO:0015299);; Cellular Component: integral component of membrane (GO:0016021);; Biological Process: transmembrane transport (GO:0055085);;	--	[P]	Inorganic ion transport and metabolism	K+ efflux antiporter 3 {ECO:0000313|EMBL:EOX97308.1} OS=Theobroma cacao (Cacao) PE=4 SV=1	PREDICTED: K(+) efflux antiporter 3, chloroplastic [Nicotiana sylvestris]
EVM0013366.1	Molecular Function: peroxidase activity (GO:0004601);; Molecular Function: calcium ion binding (GO:0005509);; Cellular Component: integral component of membrane (GO:0016021);; Molecular Function: oxidoreductase activity, acting on NAD(P)H, oxygen as acceptor (GO:0050664);; Biological Process: oxidation-reduction process (GO:0055114);;	--	[PQ]	--	Uncharacterized protein {ECO:0000313|EnsemblPlants:PGSC0003DMT400040179} OS=Solanum tuberosum (Potato) PE=4 SV=1	PREDICTED: putative respiratory burst oxidase homolog protein H isoform X1 [Nicotiana tomentosiformis]
EVM0013395.2	--	K21026|0|sot:102592229|K21026 acetylajmaline esterase [EC:3.1.1.80] | (RefSeq) GDSL esterase/lipase At1g28590-like	--	--	Uncharacterized protein {ECO:0000313|EnsemblPlants:PGSC0003DMT400011185} OS=Solanum tuberosum (Potato) PE=4 SV=1	PREDICTED: GDSL esterase/lipase At1g28590-like [Solanum tuberosum]
EVM0013396.2	Molecular Function: ornithine decarboxylase activity (GO:0004586);; Biological Process: putrescine biosynthetic process from ornithine (GO:0033387);; Molecular Function: ornithine decarboxylase activator activity (GO:0042978);; Molecular Function: benzoylformate decarboxylase activity (GO:0050695);;	K01581|0|sly:544209|K01581 ornithine decarboxylase [EC:4.1.1.17] | (RefSeq) ODC, LEODC; ornithine decarboxylase	[E]	Amino acid transport and metabolism	Ornithine decarboxylase 1 {ECO:0000313|EMBL:AIC34713.1} OS=Atropa belladonna (Belladonna) PE=2 SV=1	ornithine decarboxylase 1 [Atropa belladonna]
EVM0013403.1	Biological Process: cellular process (GO:0044763);; Biological Process: cellular component organization or biogenesis (GO:0071840);;	--	--	--	Uncharacterized protein {ECO:0000313|EnsemblPlants:PGSC0003DMT400043138} OS=Solanum tuberosum (Potato) PE=4 SV=1	PREDICTED: protein DOWNSTREAM OF FLC-like [Nicotiana sylvestris]
EVM0013410.1	--	--	[S]	Function unknown	Coffea canephora DH200=94 genomic scaffold, scaffold_5 {ECO:0000313|EMBL:CDP00170.1} OS=Coffea canephora (Robusta coffee) PE=4 SV=1	PREDICTED: deoxynucleoside triphosphate triphosphohydrolase SAMHD1 homolog isoform X1 [Nicotiana tomentosiformis]
EVM0013442.1	--	--	--	--	Uncharacterized protein {ECO:0000313|EnsemblPlants:PGSC0003DMT400073992} OS=Solanum tuberosum (Potato) PE=4 SV=1	PREDICTED: defensin-like protein 19 [Nicotiana sylvestris]
EVM0013454.2	--	--	[S]	Function unknown	Uncharacterized protein {ECO:0000313|EnsemblPlants:Solyc06g064570.2.1} OS=Solanum lycopersicum (Tomato) PE=4 SV=1	PREDICTED: uncharacterized protein LOC104114825 [Nicotiana tomentosiformis]
EVM0013455.1	Molecular Function: protein binding (GO:0005515);;	--	--	--	Uncharacterized protein {ECO:0000313|EnsemblPlants:PGSC0003DMT400081870} OS=Solanum tuberosum (Potato) PE=4 SV=1	PREDICTED: uncharacterized protein LOC102581658 [Solanum tuberosum]
EVM0013467.1	Cellular Component: chloroplast inner membrane (GO:0009706);;	--	--	--	Uncharacterized protein {ECO:0000313|EnsemblPlants:PGSC0003DMT400065179} OS=Solanum tuberosum (Potato) PE=4 SV=1	PREDICTED: transmembrane protein DDB_G0273707/DDB_G0273361-like [Nicotiana tomentosiformis]
EVM0013475.1	Molecular Function: protein serine/threonine kinase activity (GO:0004674);; Molecular Function: ATP binding (GO:0005524);; Cellular Component: endoplasmic reticulum (GO:0005783);; Biological Process: protein phosphorylation (GO:0006468);; Biological Process: transmembrane receptor protein tyrosine kinase signaling pathway (GO:0007169);; Biological Process: response to auxin (GO:0009733);; Biologi…	--	--	--	Uncharacterized protein {ECO:0000313|EnsemblPlants:PGSC0003DMT400074940} OS=Solanum tuberosum (Potato) PE=4 SV=1	PREDICTED: probably inactive leucine-rich repeat receptor-like protein kinase At2g25790 [Nicotiana tomentosiformis]
[truncated: 3,825 more rows]
