# Supplementary material for: Revealing evolution of tropane alkaloid biosynthesis by analyzing two genomes in the Solanaceae family
Source: Nat Commun. 2023 Mar 15;14:1446. doi: 10.1038/s41467-023-37133-4 (PMC10017790; doi:10.1038/s41467-023-37133-4)
Supplement: Supplementary file 12 — Supplementary Data 9 [file 41467_2023_37133_MOESM12_ESM.xlsx]

## Sheet: SD9
Supplementary Data 9. The information on genes in the “yellow” module generated by WGCNA analysis.
GeneID	GO_annotation	KEGG_annotation	KOG_class	KOG_class_annotation	TrEMBL_annotation	nr_annotation
EVM0000340.1	--	K07766|9.67827e-173|sot:102587342|K07766 diphosphoinositol-polyphosphate diphosphatase [EC:3.6.1.52] | (RefSeq) nudix hydrolase 18, mitochondrial-like	[T]	Signal transduction mechanisms	Uncharacterized protein {ECO:0000313|EnsemblPlants:PGSC0003DMT400036777} OS=Solanum tuberosum (Potato) PE=3 SV=1	PREDICTED: nudix hydrolase 18, mitochondrial-like [Nicotiana sylvestris]
EVM0000505.1	--	--	--	--	Uncharacterized protein {ECO:0000313|EnsemblPlants:PGSC0003DMT400020175} OS=Solanum tuberosum (Potato) PE=4 SV=1	PREDICTED: acetyl-CoA-benzylalcohol acetyltransferase-like [Nicotiana tomentosiformis]
EVM0000572.2	Cellular Component: integral component of membrane (GO:0016021);; Biological Process: transmembrane transport (GO:0055085);;	--	[R]	General function prediction only	Uncharacterized protein {ECO:0000313|EnsemblPlants:Solyc10g076940.1.1} OS=Solanum lycopersicum (Tomato) PE=4 SV=1	PREDICTED: protein ZINC INDUCED FACILITATOR-LIKE 1-like [Nicotiana tomentosiformis]
EVM0000987.1	Molecular Function: mannan synthase activity (GO:0051753);;	K13680|0|spen:107004821|K13680 beta-mannan synthase [EC:2.4.1.32] | (RefSeq) glucomannan 4-beta-mannosyltransferase 2-like	--	--	Uncharacterized protein {ECO:0000313|EnsemblPlants:Solyc11g066820.1.1} OS=Solanum lycopersicum (Tomato) PE=4 SV=1	PREDICTED: glucomannan 4-beta-mannosyltransferase 2-like [Nicotiana sylvestris]
EVM0001290.1	--	--	--	--	Uncharacterized protein {ECO:0000313|EnsemblPlants:Solyc08g007980.2.1} OS=Solanum lycopersicum (Tomato) PE=4 SV=1	PREDICTED: protein LURP-one-related 4-like [Nicotiana tomentosiformis]
EVM0003187.3	Biological Process: organ boundary specification between lateral organs and the meristem (GO:0010199);;	--	--	--	Uncharacterized protein {ECO:0000313|EnsemblPlants:PGSC0003DMT400017806} OS=Solanum tuberosum (Potato) PE=4 SV=1	PREDICTED: LOB domain-containing protein 25 [Solanum lycopersicum]
EVM0003355.1	Molecular Function: peroxidase activity (GO:0004601);; Molecular Function: calcium ion binding (GO:0005509);; Cellular Component: plasma membrane (GO:0005886);; Cellular Component: integral component of membrane (GO:0016021);; Molecular Function: oxidoreductase activity, acting on NAD(P)H, oxygen as acceptor (GO:0050664);; Biological Process: oxidation-reduction process (GO:0055114);;	K13447|0|spen:107026673|K13447 respiratory burst oxidase [EC:1.6.3.- 1.11.1.-] | (RefSeq) respiratory burst oxidase homolog protein A	[PQ]	--	Respiratory burst oxidase homolog {ECO:0000313|EMBL:BAC56864.1} OS=Nicotiana benthamiana PE=2 SV=1	respiratory burst oxidase homolog [Nicotiana benthamiana]
EVM0003377.1	--	K09422|0|spen:107012613|K09422 myb proto-oncogene protein, plant | (RefSeq) transcription factor MYB35-like	[K]	Transcription	Uncharacterized protein {ECO:0000313|EnsemblPlants:PGSC0003DMT400047076} OS=Solanum tuberosum (Potato) PE=4 SV=1	PREDICTED: transcription factor MYB34-like [Nicotiana tomentosiformis]
EVM0003908.1	Biological Process: transcription, DNA-templated (GO:0006351);; Biological Process: response to auxin (GO:0009733);; Biological Process: regulation of cellular process (GO:0050794);;	K14484|8.68955e-88|sot:102583661|K14484 auxin-responsive protein IAA | (RefSeq) auxin-responsive protein IAA20-like	--	--	Auxin-responsive protein {ECO:0000256|RuleBase:RU004549} OS=Solanum tuberosum (Potato) PE=3 SV=1	PREDICTED: auxin-responsive protein IAA20-like [Nicotiana tomentosiformis]
EVM0004892.2	--	--	--	--	Uncharacterized protein {ECO:0000313|EnsemblPlants:PGSC0003DMT400026205} OS=Solanum tuberosum (Potato) PE=4 SV=1	PREDICTED: uncharacterized protein LOC102587749 [Solanum tuberosum]
EVM0005104.2	--	--	[S]	Function unknown	Uncharacterized protein {ECO:0000313|EnsemblPlants:Solyc10g008470.2.1} OS=Solanum lycopersicum (Tomato) PE=4 SV=1	PREDICTED: ELMO domain-containing protein A isoform X3 [Solanum lycopersicum]
EVM0005285.1	Molecular Function: GTP binding (GO:0005525);; Cellular Component: intracellular (GO:0005622);; Biological Process: small GTPase mediated signal transduction (GO:0007264);; Cellular Component: membrane (GO:0016020);;	K04392|1.17261e-146|spen:107015095|K04392 Ras-related C3 botulinum toxin substrate 1 | (RefSeq) rac-like GTP-binding protein 3	[R]	General function prediction only	Putative rac protein {ECO:0000313|EMBL:CAD42725.1} OS=Nicotiana tabacum (Common tobacco) PE=2 SV=1	PREDICTED: rac-like GTP-binding protein 3 isoform X1 [Nicotiana tomentosiformis]
EVM0005512.1	--	--	--	--	Uncharacterized protein {ECO:0000313|EnsemblPlants:Solyc10g081700.1.1} OS=Solanum lycopersicum (Tomato) PE=4 SV=1	PREDICTED: uncharacterized protein LOC104113199 [Nicotiana tomentosiformis]
EVM0005596.2	--	--	--	--	Predicted protein {ECO:0000313|EMBL:EFH61743.1} OS=Arabidopsis lyrata subsp. lyrata (Lyre-leaved rock-cress) PE=4 SV=1	PREDICTED: proline-rich extensin-like protein EPR1, partial [Camelina sativa]
EVM0006211.1	--	--	--	--	Uncharacterized protein {ECO:0000313|EnsemblPlants:PGSC0003DMT400034146} OS=Solanum tuberosum (Potato) PE=4 SV=1	PREDICTED: putative F-box protein PP2-B12 [Solanum lycopersicum]
EVM0006938.2	Cellular Component: membrane (GO:0016020);;	--	--	--	CASP-like protein {ECO:0000256|RuleBase:RU361233} OS=Solanum tuberosum (Potato) PE=3 SV=1	PREDICTED: CASP-like protein VIT_07s0104g01350-like [Solanum tuberosum]
EVM0006988.2	Molecular Function: beta-galactosidase activity (GO:0004565);; Biological Process: carbohydrate metabolic process (GO:0005975);; Molecular Function: carbohydrate binding (GO:0030246);;	--	[G]	Carbohydrate transport and metabolism	Uncharacterized protein {ECO:0000313|EnsemblPlants:PGSC0003DMT400079498} OS=Solanum tuberosum (Potato) PE=3 SV=1	PREDICTED: beta-galactosidase 3-like [Nicotiana sylvestris]
EVM0007116.2	Molecular Function: glutathione transferase activity (GO:0004364);; Biological Process: auxin-activated signaling pathway (GO:0009734);;	K00799|3.66033e-130|sly:101266750|K00799 glutathione S-transferase [EC:2.5.1.18] | (RefSeq) probable glutathione S-transferase	[O]	Posttranslational modification, protein turnover, chaperones	Uncharacterized protein {ECO:0000313|EnsemblPlants:Solyc09g011560.2.1} OS=Solanum lycopersicum (Tomato) PE=3 SV=1	PREDICTED: probable glutathione S-transferase [Solanum lycopersicum]
EVM0007365.1	Molecular Function: hydrolase activity, hydrolyzing O-glycosyl compounds (GO:0004553);; Biological Process: carbohydrate metabolic process (GO:0005975);;	K05349|0|sot:102587222|K05349 beta-glucosidase [EC:3.2.1.21] | (RefSeq) beta-glucosidase BoGH3B-like	--	--	Uncharacterized protein {ECO:0000313|EnsemblPlants:Solyc06g073740.2.1} OS=Solanum lycopersicum (Tomato) PE=4 SV=1	PREDICTED: lysosomal beta glucosidase-like [Nicotiana tomentosiformis]
EVM0007471.2	Biological Process: nitrogen compound metabolic process (GO:0006807);; Molecular Function: oxidoreductase activity (GO:0016491);; Molecular Function: racemase and epimerase activity, acting on amino acids and derivatives (GO:0016855);; Biological Process: metabolic process (GO:0044710);; Molecular Function: metal ion binding (GO:0046872);;	--	--	--	Uncharacterized protein {ECO:0000313|EnsemblPlants:PGSC0003DMT400001685} OS=Solanum tuberosum (Potato) PE=4 SV=1	unnamed protein product [Vitis vinifera]
EVM0007792.1	Molecular Function: catalase activity (GO:0004096);; Cellular Component: cell wall (GO:0005618);; Cellular Component: mitochondrion (GO:0005739);; Cellular Component: vacuole (GO:0005773);; Cellular Component: plasma membrane (GO:0005886);; Cellular Component: plasmodesma (GO:0009506);; Cellular Component: glyoxysome (GO:0009514);; Cellular Component: chloroplast stroma (GO:0009570);; Biological …	K03781|0|spen:107007063|K03781 catalase [EC:1.11.1.6] | (RefSeq) catalase isozyme 1	[P]	Inorganic ion transport and metabolism	Catalase {ECO:0000256|RuleBase:RU000498} OS=Capsicum annuum (Bell pepper) PE=2 SV=1	RecName: Full=Catalase; AltName: Full=CaCat1 [Capsicum annuum]
EVM0008226.2	Molecular Function: cysteine-type endopeptidase inhibitor activity (GO:0004869);;	--	--	--	Uncharacterized protein {ECO:0000313|EnsemblPlants:PGSC0003DMT400060685} OS=Solanum tuberosum (Potato) PE=4 SV=1	PREDICTED: cysteine proteinase inhibitor 5-like [Solanum tuberosum]
EVM0009758.1	--	--	[T]	Signal transduction mechanisms	Uncharacterized protein {ECO:0000313|EnsemblPlants:Solyc08g080320.2.1} OS=Solanum lycopersicum (Tomato) PE=4 SV=1	PREDICTED: BAG family molecular chaperone regulator 3-like [Solanum lycopersicum]
EVM0010045.2	--	--	--	--	Uncharacterized protein {ECO:0000313|EnsemblPlants:PGSC0003DMT400078675} OS=Solanum tuberosum (Potato) PE=4 SV=1	PREDICTED: transcription factor bHLH93-like [Nicotiana tomentosiformis]
EVM0010895.1	--	--	[DO]	--	Uncharacterized protein {ECO:0000313|EnsemblPlants:PGSC0003DMT400072499} OS=Solanum tuberosum (Potato) PE=4 SV=1	PREDICTED: metacaspase-9-like [Solanum tuberosum]
EVM0010947.2	Cellular Component: cell wall (GO:0005618);; Cellular Component: cytoplasm (GO:0005737);;	--	[P]	Inorganic ion transport and metabolism	Uncharacterized protein {ECO:0000313|EnsemblPlants:PGSC0003DMT400083194} OS=Solanum tuberosum (Potato) PE=4 SV=1	PREDICTED: neurogenic protein mastermind-like [Solanum lycopersicum]
EVM0011535.1	--	--	--	--	Uncharacterized protein {ECO:0000313|EnsemblPlants:Solyc08g008360.2.1} OS=Solanum lycopersicum (Tomato) PE=4 SV=1	PREDICTED: uncharacterized protein LOC101260843 [Solanum lycopersicum]
EVM0011769.2	--	--	--	--	Uncharacterized protein {ECO:0000313|EnsemblPlants:PGSC0003DMT400054899} OS=Solanum tuberosum (Potato) PE=4 SV=1	PREDICTED: uncharacterized protein LOC102584680 [Solanum tuberosum]
EVM0011938.4	--	--	--	--	Uncharacterized protein {ECO:0000313|EnsemblPlants:PGSC0003DMT400011804} OS=Solanum tuberosum (Potato) PE=4 SV=1	PREDICTED: WAT1-related protein At3g30340-like isoform X1 [Nicotiana tomentosiformis]
EVM0011943.2	Molecular Function: enzyme inhibitor activity (GO:0004857);; Cellular Component: cell wall (GO:0005618);; Molecular Function: pectinesterase activity (GO:0030599);; Biological Process: cell wall modification (GO:0042545);; Biological Process: negative regulation of catalytic activity (GO:0043086);; Molecular Function: aspartyl esterase activity (GO:0045330);; Biological Process: pectin catabolic …	--	--	--	Pectinesterase {ECO:0000256|RuleBase:RU000589} OS=Solanum lycopersicum (Tomato) PE=3 SV=1	PREDICTED: probable pectinesterase/pectinesterase inhibitor 12 [Solanum lycopersicum]
EVM0012501.1	Molecular Function: iron ion binding (GO:0005506);; Molecular Function: electron transfer activity (GO:0009055);; Molecular Function: nitrate reductase (NADH) activity (GO:0009703);; Molecular Function: heme binding (GO:0020037);; Molecular Function: molybdenum ion binding (GO:0030151);; Biological Process: nitrate assimilation (GO:0042128);; Molecular Function: molybdopterin cofactor binding (GO…	K10534|0|sot:102577728|K10534 nitrate reductase (NAD(P)H) [EC:1.7.1.1 1.7.1.2 1.7.1.3] | (RefSeq) NR3, StNR2, StNR5, StNR6; NADH nitrate reductase	[C]	Energy production and conversion	Nitrate reductase {ECO:0000256|PIRNR:PIRNR000233} OS=Solanum tuberosum (Potato) PE=3 SV=1	NADH nitrate reductase [Solanum tuberosum]
EVM0012731.1	Biological Process: sulfate assimilation (GO:0000103);; Molecular Function: sulfate adenylyltransferase (ATP) activity (GO:0004781);; Cellular Component: mitochondrion (GO:0005739);; Cellular Component: plasma membrane (GO:0005886);; Cellular Component: chloroplast stroma (GO:0009570);; Biological Process: response to cadmium ion (GO:0046686);;	K13811|0|spen:107014438|K13811 3'-phosphoadenosine 5'-phosphosulfate synthase [EC:2.7.7.4 2.7.1.25] | (RefSeq) ATP sulfurylase 1, chloroplastic-like	[P]	Inorganic ion transport and metabolism	Uncharacterized protein {ECO:0000313|EnsemblPlants:Solyc03g005260.2.1} OS=Solanum lycopersicum (Tomato) PE=4 SV=1	PREDICTED: ATP sulfurylase 1, chloroplastic [Solanum lycopersicum]
EVM0012736.1	--	--	[P]	Inorganic ion transport and metabolism	Uncharacterized protein {ECO:0000313|EnsemblPlants:PGSC0003DMT400049946} OS=Solanum tuberosum (Potato) PE=4 SV=1	PREDICTED: nucleolin-like [Solanum tuberosum]
EVM0012745.5	--	--	--	--	Uncharacterized protein {ECO:0000313|EnsemblPlants:Solyc02g076820.2.1} OS=Solanum lycopersicum (Tomato) PE=4 SV=1	PREDICTED: protein LIGHT-DEPENDENT SHORT HYPOCOTYLS 10-like [Nicotiana sylvestris]
EVM0013226.1	Molecular Function: 1-acylglycerol-3-phosphate O-acyltransferase activity (GO:0003841);; Molecular Function: glycerol-3-phosphate O-acyltransferase activity (GO:0004366);; Biological Process: suberin biosynthetic process (GO:0010345);;	K13508|0|sot:102604721|K13508 glycerol-3-phosphate acyltransferase [EC:2.3.1.15] | (RefSeq) glycerol-3-phosphate acyltransferase 5-like	--	--	Uncharacterized protein {ECO:0000313|EnsemblPlants:Solyc04g011600.2.1} OS=Solanum lycopersicum (Tomato) PE=4 SV=1	PREDICTED: glycerol-3-phosphate acyltransferase 5-like [Solanum tuberosum]
EVM0013573.1	Biological Process: metabolic process (GO:0008152);; Molecular Function: oxidoreductase activity (GO:0016491);;	--	[R]	General function prediction only	Uncharacterized protein {ECO:0000313|EnsemblPlants:PGSC0003DMT400065091} OS=Solanum tuberosum (Potato) PE=4 SV=1	PREDICTED: probable leucine-rich repeat receptor-like protein kinase At1g35710 [Nicotiana sylvestris]
EVM0014512.2	--	--	--	--	Uncharacterized protein {ECO:0000313|EnsemblPlants:PGSC0003DMT400020175} OS=Solanum tuberosum (Potato) PE=4 SV=1	PREDICTED: acetyl-CoA-benzylalcohol acetyltransferase-like [Nicotiana tomentosiformis]
EVM0014834.2	Molecular Function: aspartic-type endopeptidase activity (GO:0004190);; Biological Process: proteolysis (GO:0006508);;	--	[O]	Posttranslational modification, protein turnover, chaperones	Uncharacterized protein {ECO:0000313|EnsemblPlants:PGSC0003DMT400013830} OS=Solanum tuberosum (Potato) PE=4 SV=1	PREDICTED: protein ASPARTIC PROTEASE IN GUARD CELL 2-like [Solanum tuberosum]
EVM0015027.1	Molecular Function: DNA-binding transcription factor activity (GO:0003700);; Biological Process: regulation of transcription, DNA-templated (GO:0006355);;	--	--	--	Uncharacterized protein {ECO:0000313|EnsemblPlants:PGSC0003DMT400064164} OS=Solanum tuberosum (Potato) PE=4 SV=1	PREDICTED: transcription factor TCP8-like [Nicotiana sylvestris]
EVM0016992.1	--	--	--	--	Uncharacterized protein {ECO:0000313|EnsemblPlants:PGSC0003DMT400093900} OS=Solanum tuberosum (Potato) PE=4 SV=1	PREDICTED: protein EXORDIUM-like 7 [Nicotiana sylvestris]
EVM0017073.1	Molecular Function: iron ion binding (GO:0005506);; Molecular Function: electron transfer activity (GO:0009055);; Molecular Function: nitrate reductase (NADH) activity (GO:0009703);; Molecular Function: heme binding (GO:0020037);; Molecular Function: molybdenum ion binding (GO:0030151);; Biological Process: nitrate assimilation (GO:0042128);; Molecular Function: molybdopterin cofactor binding (GO…	K10534|0|sot:102577728|K10534 nitrate reductase (NAD(P)H) [EC:1.7.1.1 1.7.1.2 1.7.1.3] | (RefSeq) NR3, StNR2, StNR5, StNR6; NADH nitrate reductase	[C]	Energy production and conversion	Nitrate reductase {ECO:0000256|PIRNR:PIRNR000233} OS=Solanum tuberosum (Potato) PE=3 SV=1	NADH nitrate reductase [Solanum tuberosum]
EVM0017234.2	Molecular Function: carbonate dehydratase activity (GO:0004089);; Molecular Function: zinc ion binding (GO:0008270);; Biological Process: carbon utilization (GO:0015976);;	K01673|0|sot:102604042|K01673 carbonic anhydrase [EC:4.2.1.1] | (RefSeq) carbonic anhydrase 2	[P]	Inorganic ion transport and metabolism	Carbonic anhydrase {ECO:0000256|RuleBase:RU003956} OS=Nicotiana tabacum (Common tobacco) PE=2 SV=1	PREDICTED: carbonic anhydrase 2-like isoform X1 [Nicotiana tomentosiformis]
EVM0018284.1	Molecular Function: DNA-binding transcription factor activity (GO:0003700);; Cellular Component: nucleus (GO:0005634);; Biological Process: regulation of transcription, DNA-templated (GO:0006355);; Biological Process: cell adhesion (GO:0007155);; Molecular Function: lipid binding (GO:0008289);; Biological Process: determination of bilateral symmetry (GO:0009855);; Biological Process: polarity spe…	K09338|0|sly:101259910|K09338 homeobox-leucine zipper protein | (RefSeq) homeobox-leucine zipper protein REVOLUTA	--	--	Uncharacterized protein {ECO:0000313|EnsemblPlants:Solyc11g069470.1.1} OS=Solanum lycopersicum (Tomato) PE=4 SV=1	PREDICTED: homeobox-leucine zipper protein REVOLUTA [Solanum lycopersicum]
EVM0019294.2	Molecular Function: DNA-binding transcription factor activity (GO:0003700);; Biological Process: regulation of transcription, DNA-templated (GO:0006355);; Molecular Function: sequence-specific DNA binding (GO:0043565);;	--	--	--	BZIP transcription factor BZI-2 {ECO:0000313|EMBL:AAK92213.1} OS=Nicotiana tabacum (Common tobacco) PE=2 SV=1	PREDICTED: ocs element-binding factor 1-like [Nicotiana sylvestris]
EVM0019925.1	--	--	--	--	Uncharacterized protein {ECO:0000313|EnsemblPlants:Solyc11g019910.1.1} OS=Solanum lycopersicum (Tomato) PE=4 SV=1	PREDICTED: 21 kDa protein-like [Nicotiana tomentosiformis]
EVM0020069.1	--	--	--	--	Uncharacterized protein {ECO:0000313|EnsemblPlants:Solyc00g094550.1.1} OS=Solanum lycopersicum (Tomato) PE=4 SV=1	--
EVM0020233.1	Cellular Component: extracellular region (GO:0005576);;	--	[S]	Function unknown	Uncharacterized protein {ECO:0000313|EnsemblPlants:Solyc07g006700.1.1} OS=Solanum lycopersicum (Tomato) PE=4 SV=1	PREDICTED: pathogenesis-related protein PR-1-like [Solanum tuberosum]
EVM0020792.1	Molecular Function: ATP binding (GO:0005524);; Cellular Component: cytosol (GO:0005829);; Biological Process: glycogen biosynthetic process (GO:0005978);; Molecular Function: glucose-1-phosphate adenylyltransferase activity (GO:0008878);; Cellular Component: amyloplast (GO:0009501);; Cellular Component: chloroplast (GO:0009507);; Cellular Component: glucose-1-phosphate adenylyltransferase complex…	K00975|0|sot:102591766|K00975 glucose-1-phosphate adenylyltransferase [EC:2.7.7.27] | (RefSeq) AGPS1; glucose-1-phosphate adenylyltransferase large subunit 1-like	[M]	Cell wall/membrane/envelope biogenesis	Glucose-1-phosphate adenylyltransferase {ECO:0000256|RuleBase:RU003565} OS=Solanum lycopersicum (Tomato) PE=3 SV=1	PREDICTED: glucose-1-phosphate adenylyltransferase large subunit 1 [Nicotiana tomentosiformis]
EVM0022683.10	Molecular Function: translation initiation factor activity (GO:0003743);; Cellular Component: nuclear euchromatin (GO:0005719);; Cellular Component: nucleolus (GO:0005730);; Cellular Component: cytoplasm (GO:0005737);; Biological Process: DNA methylation (GO:0006306);; Biological Process: chromatin silencing (GO:0006342);; Biological Process: translational initiation (GO:0006413);; Biological Pro…	K11593|0|sot:102593796|K11593 eukaryotic translation initiation factor 2C | (RefSeq) protein argonaute 4-like	[J]	Translation, ribosomal structure and biogenesis	Uncharacterized protein {ECO:0000313|EnsemblPlants:Solyc01g096750.1.1} OS=Solanum lycopersicum (Tomato) PE=2 SV=1	PREDICTED: protein argonaute 4-like [Solanum tuberosum]
EVM0022706.1	Molecular Function: nucleotide binding (GO:0000166);; Biological Process: pyrimidine ribonucleotide biosynthetic process (GO:0009220);; Cellular Component: Cul4-RING E3 ubiquitin ligase complex (GO:0080008);;	K14768|0|sot:102580260|K14768 U3 small nucleolar RNA-associated protein 7 | (RefSeq) probable U3 small nucleolar RNA-associated protein 7	[A]	RNA processing and modification	Uncharacterized protein {ECO:0000313|EnsemblPlants:Solyc05g008190.2.1} OS=Solanum lycopersicum (Tomato) PE=4 SV=1	PREDICTED: probable U3 small nucleolar RNA-associated protein 7 isoform X1 [Nicotiana tomentosiformis]
EVM0022896.1	--	--	[P]	Inorganic ion transport and metabolism	Uncharacterized protein {ECO:0000313|EnsemblPlants:PGSC0003DMT400049946} OS=Solanum tuberosum (Potato) PE=4 SV=1	PREDICTED: nucleolin-like [Solanum tuberosum]
EVM0023013.1	--	--	--	--	Uncharacterized protein {ECO:0000313|EnsemblPlants:PGSC0003DMT400029671} OS=Solanum tuberosum (Potato) PE=4 SV=1	--
EVM0023538.1	Molecular Function: protein serine/threonine kinase activity (GO:0004674);; Molecular Function: ATP binding (GO:0005524);; Cellular Component: plasma membrane (GO:0005886);; Biological Process: protein phosphorylation (GO:0006468);; Cellular Component: plant-type cell wall (GO:0009505);; Cellular Component: chloroplast stroma (GO:0009570);; Cellular Component: integral component of membrane (GO:0…	--	--	--	Uncharacterized protein {ECO:0000313|EnsemblPlants:Solyc05g008860.2.1} OS=Solanum lycopersicum (Tomato) PE=4 SV=1	PREDICTED: probable inactive leucine-rich repeat receptor-like protein kinase At1g66830 [Solanum lycopersicum]
EVM0024218.3	--	K21026|0|sot:102592229|K21026 acetylajmaline esterase [EC:3.1.1.80] | (RefSeq) GDSL esterase/lipase At1g28590-like	--	--	Uncharacterized protein {ECO:0000313|EnsemblPlants:PGSC0003DMT400011185} OS=Solanum tuberosum (Potato) PE=4 SV=1	PREDICTED: GDSL esterase/lipase At1g28590-like [Solanum tuberosum]
EVM0025594.1	Molecular Function: peroxidase activity (GO:0004601);; Biological Process: response to oxidative stress (GO:0006979);; Molecular Function: heme binding (GO:0020037);; Molecular Function: metal ion binding (GO:0046872);; Biological Process: oxidation-reduction process (GO:0055114);;	K00430|0|sot:102594915|K00430 peroxidase [EC:1.11.1.7] | (RefSeq) peroxidase 45-like	--	--	Uncharacterized protein {ECO:0000313|EnsemblPlants:PGSC0003DMT400075962} OS=Solanum tuberosum (Potato) PE=3 SV=1	PREDICTED: peroxidase 16-like [Nicotiana sylvestris]
EVM0025909.2	Molecular Function: hydrolase activity, hydrolyzing O-glycosyl compounds (GO:0004553);; Biological Process: carbohydrate metabolic process (GO:0005975);;	--	--	--	Uncharacterized protein {ECO:0000313|EnsemblPlants:Solyc07g049370.2.1} OS=Solanum lycopersicum (Tomato) PE=3 SV=1	PREDICTED: glucan endo-1,3-beta-glucosidase 12 [Nicotiana tomentosiformis]
EVM0026486.1	Cellular Component: integral component of membrane (GO:0016021);;	--	--	--	Uncharacterized protein {ECO:0000313|EnsemblPlants:Solyc12g014620.1.1} OS=Solanum lycopersicum (Tomato) PE=4 SV=1	PREDICTED: 14 kDa proline-rich protein DC2.15-like [Solanum lycopersicum]
EVM0027329.1	--	--	--	--	Uncharacterized protein {ECO:0000313|EnsemblPlants:PGSC0003DMT400029808} OS=Solanum tuberosum (Potato) PE=4 SV=1	PREDICTED: transcription factor bHLH147-like isoform X1 [Solanum tuberosum]
EVM0027572.1	--	K07766|7.16655e-168|sot:102587342|K07766 diphosphoinositol-polyphosphate diphosphatase [EC:3.6.1.52] | (RefSeq) nudix hydrolase 18, mitochondrial-like	[T]	Signal transduction mechanisms	Uncharacterized protein {ECO:0000313|EnsemblPlants:PGSC0003DMT400036777} OS=Solanum tuberosum (Potato) PE=3 SV=1	PREDICTED: nudix hydrolase 18, mitochondrial-like [Nicotiana sylvestris]
EVM0028694.1	--	--	--	--	Uncharacterized protein {ECO:0000313|EnsemblPlants:PGSC0003DMT400029808} OS=Solanum tuberosum (Potato) PE=4 SV=1	PREDICTED: transcription factor bHLH147-like isoform X1 [Solanum tuberosum]
EVM0029947.1	--	--	--	--	Uncharacterized protein {ECO:0000313|EnsemblPlants:Solyc02g072040.2.1} OS=Solanum lycopersicum (Tomato) PE=4 SV=1	PREDICTED: uncharacterized protein LOC104645869 [Solanum lycopersicum]
EVM0029985.4	Molecular Function: serine-type endopeptidase activity (GO:0004252);; Biological Process: proteolysis (GO:0006508);; Molecular Function: identical protein binding (GO:0042802);; Biological Process: negative regulation of catalytic activity (GO:0043086);;	--	--	--	Uncharacterized protein {ECO:0000313|EnsemblPlants:Solyc02g069630.2.1} OS=Solanum lycopersicum (Tomato) PE=3 SV=1	PREDICTED: subtilisin-like protease [Solanum lycopersicum]
EVM0030935.1	--	--	--	--	Uncharacterized protein {ECO:0000313|EnsemblPlants:PGSC0003DMT400038846} OS=Solanum tuberosum (Potato) PE=4 SV=1	PREDICTED: neurofilament heavy polypeptide-like [Solanum tuberosum]
EVM0031261.2	Molecular Function: aspartic-type endopeptidase activity (GO:0004190);; Biological Process: proteolysis (GO:0006508);;	--	[O]	Posttranslational modification, protein turnover, chaperones	Uncharacterized protein {ECO:0000313|EnsemblPlants:Solyc10g009410.1.1} OS=Solanum lycopersicum (Tomato) PE=3 SV=1	PREDICTED: protein ASPARTIC PROTEASE IN GUARD CELL 1 [Solanum lycopersicum]
EVM0031279.2	Biological Process: RNA splicing, via endonucleolytic cleavage and ligation (GO:0000394);; Molecular Function: serine-type endopeptidase activity (GO:0004252);; Cellular Component: extracellular region (GO:0005576);; Cellular Component: Golgi apparatus (GO:0005794);; Biological Process: proteolysis (GO:0006508);; Biological Process: methionine biosynthetic process (GO:0009086);; Cellular Componen…	--	--	--	Uncharacterized protein {ECO:0000313|EnsemblPlants:PGSC0003DMT400071700} OS=Solanum tuberosum (Potato) PE=4 SV=1	PREDICTED: subtilisin-like protease [Nicotiana sylvestris]
EVM0032227.2	Molecular Function: DNA-binding transcription factor activity (GO:0003700);; Cellular Component: nucleus (GO:0005634);; Biological Process: methylation-dependent chromatin silencing (GO:0006346);; Biological Process: cell adhesion (GO:0007155);; Biological Process: auxin-activated signaling pathway (GO:0009734);; Biological Process: response to brassinosteroid (GO:0009741);; Biological Process: d…	K14486|0|spen:107018132|K14486 auxin response factor | (RefSeq) auxin response factor 5	--	--	Auxin response factor {ECO:0000256|RuleBase:RU004561} OS=Solanum lycopersicum (Tomato) PE=3 SV=1	auxin response factor 5 [Solanum lycopersicum]
EVM0032502.2	--	--	--	--	Uncharacterized protein {ECO:0000313|EnsemblPlants:Solyc05g010010.1.1} OS=Solanum lycopersicum (Tomato) PE=4 SV=1	PREDICTED: protein MIZU-KUSSEI 1 [Nicotiana tomentosiformis]
EVM0033017.1	Biological Process: response to stimulus (GO:0050896);;	--	--	--	Glycine-rich protein {ECO:0000313|EMBL:ACZ73645.1} OS=Nicotiana tabacum (Common tobacco) PE=2 SV=1	PREDICTED: glycine-rich protein-like isoform X1 [Nicotiana sylvestris]
EVM0033095.1	Molecular Function: nucleic acid binding (GO:0003676);;	--	--	--	Uncharacterized protein {ECO:0000313|EnsemblPlants:PGSC0003DMT400079650} OS=Solanum tuberosum (Potato) PE=4 SV=1	PREDICTED: uncharacterized protein LOC102579963 [Solanum tuberosum]
EVM0035367.2	--	--	--	--	Uncharacterized protein {ECO:0000313|EnsemblPlants:PGSC0003DMT400022032} OS=Solanum tuberosum (Potato) PE=4 SV=1	PREDICTED: anaphase-promoting complex subunit cdh1-like [Solanum tuberosum]
EVM0035504.1	Biological Process: transcription, DNA-templated (GO:0006351);; Biological Process: response to auxin (GO:0009733);; Biological Process: regulation of cellular process (GO:0050794);;	K14484|1.98481e-96|sot:102583661|K14484 auxin-responsive protein IAA | (RefSeq) auxin-responsive protein IAA20-like	--	--	Auxin-responsive protein {ECO:0000256|RuleBase:RU004549} OS=Solanum tuberosum (Potato) PE=3 SV=1	PREDICTED: auxin-responsive protein IAA20-like [Nicotiana tomentosiformis]
EVM0036873.1	--	--	[O]	Posttranslational modification, protein turnover, chaperones	Uncharacterized protein {ECO:0000313|EnsemblPlants:PGSC0003DMT400015093} OS=Solanum tuberosum (Potato) PE=4 SV=1	PREDICTED: aspartic proteinase nepenthesin-1-like [Nicotiana tomentosiformis]
EVM0036918.2	--	--	--	--	Uncharacterized protein {ECO:0000313|EnsemblPlants:Solyc02g076820.2.1} OS=Solanum lycopersicum (Tomato) PE=4 SV=1	PREDICTED: protein LIGHT-DEPENDENT SHORT HYPOCOTYLS 10-like [Solanum lycopersicum]
EVM0037075.1
EVM0037699.2	Molecular Function: peptidase activity (GO:0008233);; Biological Process: primary metabolic process (GO:0044238);; Biological Process: organic substance metabolic process (GO:0071704);;	K08245|0|sot:102595736|K08245 phytepsin [EC:3.4.23.40] | (RefSeq) aspartic proteinase oryzasin-1-like	[O]	Posttranslational modification, protein turnover, chaperones	Uncharacterized protein {ECO:0000313|EnsemblPlants:PGSC0003DMT400077579} OS=Solanum tuberosum (Potato) PE=3 SV=1	PREDICTED: aspartic proteinase oryzasin-1-like [Solanum tuberosum]
EVM0037947.2	Biological Process: defense response to insect (GO:0002213);; Biological Process: fatty acid beta-oxidation (GO:0006635);; Molecular Function: lipase activity (GO:0016298);;	--	[I]	Lipid transport and metabolism	Lipase {ECO:0000256|PIRNR:PIRNR000862} OS=Solanum tuberosum (Potato) PE=3 SV=1	PREDICTED: triacylglycerol lipase 2-like [Solanum tuberosum]
EVM0038116.1	--	--	--	--	Uncharacterized protein {ECO:0000313|EnsemblPlants:PGSC0003DMT400057384} OS=Solanum tuberosum (Potato) PE=4 SV=1	PREDICTED: fasciclin-like arabinogalactan protein 1 [Nicotiana sylvestris]
EVM0038615.2	Molecular Function: peroxidase activity (GO:0004601);; Cellular Component: extracellular region (GO:0005576);; Molecular Function: heme binding (GO:0020037);; Biological Process: hydrogen peroxide catabolic process (GO:0042744);; Molecular Function: metal ion binding (GO:0046872);; Biological Process: oxidation-reduction process (GO:0055114);;	K00430|0|sot:102592222|K00430 peroxidase [EC:1.11.1.7] | (RefSeq) peroxidase 5-like	--	--	Uncharacterized protein {ECO:0000313|EnsemblPlants:Solyc03g080150.2.1} OS=Solanum lycopersicum (Tomato) PE=3 SV=1	PREDICTED: peroxidase 5 {ECO:0000250|UniProtKB:P22195}-like [Nicotiana tomentosiformis]
EVM0038661.1	Cellular Component: chloroplast thylakoid membrane (GO:0009535);; Cellular Component: chloroplast envelope (GO:0009941);; Biological Process: vitamin E biosynthetic process (GO:0010189);; Biological Process: chlorophyll biosynthetic process (GO:0015995);; Molecular Function: oxidoreductase activity, acting on the CH-CH group of donors, NAD or NADP as acceptor (GO:0016628);; Biological Process: cy…	K10960|6.92806e-89|spen:107014180|K10960 geranylgeranyl diphosphate/geranylgeranyl-bacteriochlorophyllide a reductase [EC:1.3.1.83 1.3.1.111] | (RefSeq) geranylgeranyl diphosphate reductase, chloroplastic	--	--	Geranylgeranyl reductase {ECO:0000313|EMBL:AIU39220.1} OS=Solanum habrochaites (Wild tomato) PE=2 SV=1	unnamed protein product [Vitis vinifera]
EVM0039164.2	Molecular Function: carboxylic ester hydrolase activity (GO:0004091);;	K19882|0|sot:102593311|K19882 O-palmitoleoyl-L-serine hydrolase [EC:3.1.1.98] | (RefSeq) pectin acetylesterase 8-like	[M]	Cell wall/membrane/envelope biogenesis	Uncharacterized protein {ECO:0000313|EnsemblPlants:PGSC0003DMT400062026} OS=Solanum tuberosum (Potato) PE=4 SV=1	PREDICTED: uncharacterized protein LOC101251798 [Solanum lycopersicum]
EVM0039213.1	Cellular Component: integral component of membrane (GO:0016021);;	--	--	--	Uncharacterized protein {ECO:0000313|EnsemblPlants:PGSC0003DMT400007068} OS=Solanum tuberosum (Potato) PE=4 SV=1	PREDICTED: uncharacterized protein LOC102602443 [Solanum tuberosum]
EVM0040056.1	--	--	--	--	Uncharacterized protein {ECO:0000313|EnsemblPlants:PGSC0003DMT400038846} OS=Solanum tuberosum (Potato) PE=4 SV=1	PREDICTED: neurofilament heavy polypeptide-like [Solanum tuberosum]
EVM0040176.1	Biological Process: transition metal ion transport (GO:0000041);; Molecular Function: iron ion binding (GO:0005506);; Cellular Component: vacuole (GO:0005773);; Biological Process: fatty acid metabolic process (GO:0006631);; Molecular Function: electron transfer activity (GO:0009055);; Biological Process: suberin biosynthetic process (GO:0010345);; Molecular Function: alkane 1-monooxygenase activ…	K15401|0|sly:101259447|K15401 fatty acid omega-hydroxylase [EC:1.14.-.-] | (RefSeq) cytochrome P450 86A1	[QI]	--	Uncharacterized protein {ECO:0000313|EnsemblPlants:PGSC0003DMT400078030} OS=Solanum tuberosum (Potato) PE=3 SV=1	PREDICTED: cytochrome P450 86A1 [Solanum lycopersicum]
EVM0040584.1	Molecular Function: trehalose-phosphatase activity (GO:0004805);; Biological Process: trehalose biosynthetic process (GO:0005992);;	K01087|0|sot:102602255|K01087 trehalose 6-phosphate phosphatase [EC:3.1.3.12] | (RefSeq) trehalose-phosphate phosphatase A	[G]	Carbohydrate transport and metabolism	Trehalose 6-phosphate phosphatase {ECO:0000256|RuleBase:RU361117} OS=Solanum tuberosum (Potato) PE=3 SV=1	PREDICTED: trehalose-phosphate phosphatase A-like isoform X1 [Solanum tuberosum]
EVM0040703.5	--	--	--	--	Uncharacterized protein {ECO:0000313|EnsemblPlants:PGSC0003DMT400004871} OS=Solanum tuberosum (Potato) PE=4 SV=1	PREDICTED: dentin sialophosphoprotein-like isoform X1 [Solanum tuberosum]
EVM0041870.2	Molecular Function: peroxidase activity (GO:0004601);; Cellular Component: extracellular region (GO:0005576);; Molecular Function: heme binding (GO:0020037);; Biological Process: hydrogen peroxide catabolic process (GO:0042744);; Molecular Function: metal ion binding (GO:0046872);; Biological Process: oxidation-reduction process (GO:0055114);;	K00430|0|sot:102592222|K00430 peroxidase [EC:1.11.1.7] | (RefSeq) peroxidase 5-like	--	--	Uncharacterized protein {ECO:0000313|EnsemblPlants:Solyc03g080150.2.1} OS=Solanum lycopersicum (Tomato) PE=3 SV=1	PREDICTED: peroxidase 5 {ECO:0000250|UniProtKB:P22195}-like [Nicotiana tomentosiformis]
EVM0043745.2	--	--	--	--	Uncharacterized protein {ECO:0000313|EMBL:EYU22458.1} (Fragment) OS=Erythranthe guttata (Yellow monkey flower) PE=4 SV=1	PREDICTED: probable galacturonosyltransferase-like 9 [Nicotiana sylvestris]
EVM0043754.2	Biological Process: transport (GO:0006810);; Cellular Component: membrane (GO:0016020);;	K15382|3.8017e-154|sot:102582684|K15382 solute carrier family 50 (sugar transporter) | (RefSeq) bidirectional sugar transporter NEC1-like	[R]	General function prediction only	Sugar transporter SWEET {ECO:0000256|RuleBase:RU910715} OS=Solanum tuberosum (Potato) PE=3 SV=1	PREDICTED: bidirectional sugar transporter NEC1-like [Nicotiana tomentosiformis]
EVM0044150.1	--	--	--	--	Uncharacterized protein {ECO:0000313|EnsemblPlants:PGSC0003DMT400054899} OS=Solanum tuberosum (Potato) PE=4 SV=1	PREDICTED: uncharacterized protein LOC102584680 [Solanum tuberosum]
EVM0044179.2	--	--	--	--	Defective in induced resistance 3 protein {ECO:0000313|EMBL:AEB33951.1} OS=Nicotiana tabacum (Common tobacco) PE=2 SV=1	PREDICTED: LOW QUALITY PROTEIN: putative lipid-transfer protein DIR1 [Nicotiana tomentosiformis]
EVM0044619.1	Molecular Function: DNA-binding transcription factor activity (GO:0003700);; Biological Process: regulation of transcription, DNA-templated (GO:0006355);;	--	--	--	Uncharacterized protein {ECO:0000313|EnsemblPlants:PGSC0003DMT400064164} OS=Solanum tuberosum (Potato) PE=4 SV=1	PREDICTED: transcription factor TCP8-like [Nicotiana sylvestris]
EVM0044806.1	--	--	--	--	Uncharacterized protein {ECO:0000313|EnsemblPlants:Solyc11g010340.1.1} OS=Solanum lycopersicum (Tomato) PE=4 SV=1	PREDICTED: transcription factor bHLH96-like [Solanum lycopersicum]
EVM0044819.1	--	--	--	--	Uncharacterized protein {ECO:0000313|EnsemblPlants:PGSC0003DMT400000594} OS=Solanum tuberosum (Potato) PE=4 SV=1	PREDICTED: uncharacterized protein LOC102599207 [Solanum tuberosum]
EVM0044991.1	--	--	--	--	Uncharacterized protein {ECO:0000313|EnsemblPlants:Solyc06g069710.2.1} OS=Solanum lycopersicum (Tomato) PE=4 SV=1	PREDICTED: NAC domain-containing protein 100-like [Solanum lycopersicum]
EVM0045817.1	--	--	--	--	Uncharacterized protein {ECO:0000313|EnsemblPlants:PGSC0003DMT400015924} OS=Solanum tuberosum (Potato) PE=4 SV=1	PREDICTED: uncharacterized protein At4g06744-like [Nicotiana sylvestris]
EVM0045994.2	Biological Process: proteolysis (GO:0006508);; Molecular Function: metallopeptidase activity (GO:0008237);; Biological Process: response to wounding (GO:0009611);; Biological Process: response to fungus (GO:0009620);; Biological Process: jasmonic acid biosynthetic process (GO:0009695);; Biological Process: response to jasmonic acid (GO:0009753);; Biological Process: auxin metabolic process (GO:00…	K14664|0|sot:102600823|K14664 IAA-amino acid hydrolase [EC:3.5.1.-] | (RefSeq) IAA-amino acid hydrolase ILR1-like 6	--	--	Uncharacterized protein {ECO:0000313|EnsemblPlants:Solyc10g079640.1.1} OS=Solanum lycopersicum (Tomato) PE=4 SV=1	PREDICTED: IAA-amino acid hydrolase ILR1-like 6 [Nicotiana tomentosiformis]
EVM0046891.2	Biological Process: transmembrane transport (GO:0055085);;	--	--	--	Putative yellow stripe-like protein {ECO:0000313|EMBL:BAF48331.1} OS=Nicotiana tabacum (Common tobacco) PE=2 SV=1	PREDICTED: metal-nicotianamine transporter YSL3-like isoform X1 [Nicotiana sylvestris]
EVM0046920.2	Molecular Function: iron ion binding (GO:0005506);; Molecular Function: electron transfer activity (GO:0009055);; Molecular Function: nitrate reductase (NADH) activity (GO:0009703);; Molecular Function: heme binding (GO:0020037);; Molecular Function: molybdenum ion binding (GO:0030151);; Biological Process: nitrate assimilation (GO:0042128);; Molecular Function: molybdopterin cofactor binding (GO…	K10534|0|sot:102577728|K10534 nitrate reductase (NAD(P)H) [EC:1.7.1.1 1.7.1.2 1.7.1.3] | (RefSeq) NR3, StNR2, StNR5, StNR6; NADH nitrate reductase	[C]	Energy production and conversion	Nitrate reductase {ECO:0000256|PIRNR:PIRNR000233} OS=Solanum tuberosum (Potato) PE=3 SV=1	NADH nitrate reductase [Solanum tuberosum]
EVM0047165.1	--	--	--	--	Uncharacterized protein {ECO:0000313|EMBL:EYU39887.1} OS=Erythranthe guttata (Yellow monkey flower) PE=4 SV=1	PREDICTED: probably inactive leucine-rich repeat receptor-like protein kinase At5g06940 [Nicotiana tomentosiformis]
EVM0047232.2	--	--	--	--	Uncharacterized protein {ECO:0000313|EnsemblPlants:PGSC0003DMT400065029} OS=Solanum tuberosum (Potato) PE=4 SV=1	PREDICTED: transcription factor bHLH130-like [Solanum lycopersicum]
EVM0047317.2	Cellular Component: cell wall (GO:0005618);; Cellular Component: cytoplasm (GO:0005737);;	--	[P]	Inorganic ion transport and metabolism	Uncharacterized protein {ECO:0000313|EnsemblPlants:PGSC0003DMT400083194} OS=Solanum tuberosum (Potato) PE=4 SV=1	PREDICTED: keratin, type I cytoskeletal 9-like [Nicotiana tomentosiformis]
EVM0047378.1	--	--	--	--	Uncharacterized protein {ECO:0000313|EnsemblPlants:PGSC0003DMT400039776} OS=Solanum tuberosum (Potato) PE=4 SV=1	PREDICTED: FK506-binding protein 5-like [Solanum tuberosum]
EVM0047510.2	--	--	--	--	Uncharacterized protein {ECO:0000313|EnsemblPlants:PGSC0003DMT400053154} OS=Solanum tuberosum (Potato) PE=4 SV=1	PREDICTED: uncharacterized protein LOC102592600 [Solanum tuberosum]
EVM0048451.1	Molecular Function: catalytic activity (GO:0003824);; Biological Process: metabolic process (GO:0008152);;	K01897|0|spen:107004496|K01897 long-chain acyl-CoA synthetase [EC:6.2.1.3] | (RefSeq) long chain acyl-CoA synthetase 4-like	[I]	Lipid transport and metabolism	Uncharacterized protein {ECO:0000313|EnsemblPlants:PGSC0003DMT400000613} OS=Solanum tuberosum (Potato) PE=4 SV=1	PREDICTED: long chain acyl-CoA synthetase 4-like [Nicotiana sylvestris]
EVM0048530.2	--	--	--	--	Uncharacterized protein {ECO:0000313|EnsemblPlants:PGSC0003DMT400078675} OS=Solanum tuberosum (Potato) PE=4 SV=1	PREDICTED: transcription factor bHLH93-like [Nicotiana tomentosiformis]
EVM0048559.1	--	--	--	--	Uncharacterized protein {ECO:0000313|EnsemblPlants:Solyc11g005770.1.1} OS=Solanum lycopersicum (Tomato) PE=3 SV=1	PREDICTED: probable pectinesterase/pectinesterase inhibitor 51-like [Solanum tuberosum]
EVM0048594.1	--	K00430|0|spen:107009520|K00430 peroxidase [EC:1.11.1.7] | (RefSeq) peroxidase 64-like	--	--	Uncharacterized protein {ECO:0000313|EnsemblPlants:Solyc02g083490.2.1} OS=Solanum lycopersicum (Tomato) PE=3 SV=1	PREDICTED: peroxidase 64-like isoform X1 [Solanum lycopersicum]
EVM0048656.1	--	--	[Q]	Secondary metabolites biosynthesis, transport and catabolism	Uncharacterized protein {ECO:0000313|EnsemblPlants:Solyc08g081890.2.1} OS=Solanum lycopersicum (Tomato) PE=3 SV=1	PREDICTED: ABC transporter C family member 10-like [Solanum tuberosum]
EVM0049037.1	--	--	--	--	Induced stolon tip protein {ECO:0000313|EMBL:AAR83874.1} OS=Capsicum annuum (Bell pepper) PE=2 SV=1	induced stolon tip protein [Capsicum annuum]
EVM0049262.1	Molecular Function: oxidoreductase activity, acting on a sulfur group of donors, disulfide as acceptor (GO:0016671);; Biological Process: sulfate reduction (GO:0019419);; Biological Process: cell redox homeostasis (GO:0045454);;	K05907|0|sly:544267|K05907 adenylyl-sulfate reductase (glutathione) [EC:1.8.4.9] | (RefSeq) adenylyl-sulfate reductase	[E]	Amino acid transport and metabolism	APS reductase {ECO:0000313|EMBL:AGT40332.1} OS=Nicotiana attenuata (Coyote tobacco) PE=2 SV=1	APS reductase [Nicotiana attenuata]
EVM0049506.2	--	--	[P]	Inorganic ion transport and metabolism	Uncharacterized protein {ECO:0000313|EnsemblPlants:Solyc06g072700.2.1} OS=Solanum lycopersicum (Tomato) PE=4 SV=1	PREDICTED: enolase-phosphatase E1-like isoform X2 [Solanum lycopersicum]
EVM0049639.2	Molecular Function: nucleotide binding (GO:0000166);; Cellular Component: membrane (GO:0016020);; Molecular Function: kinase activity (GO:0016301);; Biological Process: phosphorylation (GO:0016310);; Molecular Function: oxidoreductase activity (GO:0016491);;	--	--	--	Uncharacterized protein {ECO:0000313|EnsemblPlants:PGSC0003DMT400033657} OS=Solanum tuberosum (Potato) PE=4 SV=1	PREDICTED: probably inactive leucine-rich repeat receptor-like protein kinase At5g06940 [Nicotiana tomentosiformis]
EVM0049829.1	--	--	[S]	Function unknown	Uncharacterized protein {ECO:0000313|EnsemblPlants:PGSC0003DMT400064872} OS=Solanum tuberosum (Potato) PE=4 SV=1	PREDICTED: deSI-like protein At4g17486 [Nicotiana sylvestris]
EVM0051620.1	Molecular Function: nucleic acid binding (GO:0003676);; Molecular Function: zinc ion binding (GO:0008270);; Biological Process: DNA integration (GO:0015074);;	--	[R]	General function prediction only	Putative gag-pol polyprotein, identical {ECO:0000313|EMBL:AAT38758.1} OS=Solanum demissum (Wild potato) PE=4 SV=1	Putative gag-pol polyprotein, identical [Solanum demissum]
EVM0051738.2	Biological Process: nucleocytoplasmic transport (GO:0006913);; Molecular Function: transferase activity (GO:0016740);; Biological Process: macromolecule localization (GO:0033036);; Cellular Component: intracellular part (GO:0044424);; Biological Process: organic substance transport (GO:0071702);;	K14556|0|sot:102603891|K14556 U3 small nucleolar RNA-associated protein 12 | (RefSeq) WD repeat-containing protein 3-like	[A]	RNA processing and modification	Uncharacterized protein {ECO:0000313|EnsemblPlants:PGSC0003DMT400066026} OS=Solanum tuberosum (Potato) PE=4 SV=1	PREDICTED: WD repeat-containing protein 3-like [Solanum tuberosum]
EVM0052077.1	Cellular Component: 1,3-beta-D-glucan synthase complex (GO:0000148);; Molecular Function: 1,3-beta-D-glucan synthase activity (GO:0003843);; Biological Process: (1->3)-beta-D-glucan biosynthetic process (GO:0006075);;	K11000|0|spen:107001290|K11000 callose synthase [EC:2.4.1.-] | (RefSeq) callose synthase 3-like	[M]	Cell wall/membrane/envelope biogenesis	Uncharacterized protein {ECO:0000313|EnsemblPlants:PGSC0003DMT400082011} OS=Solanum tuberosum (Potato) PE=4 SV=1	PREDICTED: callose synthase 3-like isoform X1 [Solanum tuberosum]
EVM0052460.1	Cellular Component: plastid (GO:0009536);;	--	--	--	Uncharacterized protein {ECO:0000313|EnsemblPlants:Solyc04g079740.2.1} OS=Solanum lycopersicum (Tomato) PE=4 SV=1	PREDICTED: uncharacterized protein LOC104108641 isoform X1 [Nicotiana tomentosiformis]
EVM0052917.1	Cellular Component: mitochondrion (GO:0005739);; Cellular Component: membrane (GO:0016020);;	--	--	--	Coffea canephora DH200=94 genomic scaffold, scaffold_3 {ECO:0000313|EMBL:CDO98974.1} OS=Coffea canephora (Robusta coffee) PE=4 SV=1	PREDICTED: uncharacterized protein LOC104223805 [Nicotiana sylvestris]
EVM0053165.1	--	--	--	--	Uncharacterized protein {ECO:0000313|EnsemblPlants:PGSC0003DMT400095652} OS=Solanum tuberosum (Potato) PE=4 SV=1	PREDICTED: uncharacterized protein LOC104241666 [Nicotiana sylvestris]
EVM0053256.2
EVM0053352.7	Biological Process: metabolic process (GO:0008152);; Molecular Function: amino acid binding (GO:0016597);;	--	--	--	Uncharacterized protein {ECO:0000313|EnsemblPlants:PGSC0003DMT400041341} OS=Solanum tuberosum (Potato) PE=4 SV=1	PREDICTED: uncharacterized protein LOC104095244 [Nicotiana tomentosiformis]
EVM0055614.1	Cellular Component: intracellular (GO:0005622);; Molecular Function: zinc ion binding (GO:0008270);;	--	--	--	Uncharacterized protein {ECO:0000313|EnsemblPlants:PGSC0003DMT400064406} OS=Solanum tuberosum (Potato) PE=4 SV=1	PREDICTED: probable salt tolerance-like protein At1g75540 [Nicotiana tomentosiformis]
EVM0056175.1	--	--	--	--	Uncharacterized protein {ECO:0000313|EnsemblPlants:Solyc12g014260.1.1} OS=Solanum lycopersicum (Tomato) PE=4 SV=1	PREDICTED: uncharacterized protein LOC102602985 [Solanum tuberosum]
EVM0056656.1	--	--	[TZ]	--	Formin-like protein {ECO:0000256|RuleBase:RU361260} OS=Solanum tuberosum (Potato) PE=3 SV=1	PREDICTED: formin-like protein 2-like [Solanum tuberosum]
EVM0057476.1	--	--	--	--	Uncharacterized protein {ECO:0000313|EnsemblPlants:PGSC0003DMT400054899} OS=Solanum tuberosum (Potato) PE=4 SV=1	PREDICTED: uncharacterized protein LOC102584680 [Solanum tuberosum]
EVM0057524.2	Cellular Component: peroxisome (GO:0005777);;	--	[E]	Amino acid transport and metabolism	Uncharacterized protein {ECO:0000313|EnsemblPlants:Solyc11g010430.1.1} OS=Solanum lycopersicum (Tomato) PE=4 SV=1	PREDICTED: UPF0483 protein CG5412-like [Nicotiana sylvestris]
EVM0057624.2	Cellular Component: extracellular region (GO:0005576);;	--	[S]	Function unknown	Uncharacterized protein {ECO:0000313|EnsemblPlants:Solyc01g106600.2.1} OS=Solanum lycopersicum (Tomato) PE=4 SV=1	PREDICTED: pathogenesis-related leaf protein 4-like [Nicotiana tomentosiformis]
EVM0057850.1	--	--	--	--	Uncharacterized protein {ECO:0000313|EnsemblPlants:Solyc08g079190.1.1} OS=Solanum lycopersicum (Tomato) PE=4 SV=1	PREDICTED: 14 kDa proline-rich protein DC2.15-like [Nicotiana tomentosiformis]
EVM0058442.1	Molecular Function: protein serine/threonine kinase activity (GO:0004674);; Molecular Function: ATP binding (GO:0005524);; Biological Process: protein phosphorylation (GO:0006468);;	--	[T]	Signal transduction mechanisms	Uncharacterized protein {ECO:0000313|EnsemblPlants:Solyc03g114310.2.1} OS=Solanum lycopersicum (Tomato) PE=4 SV=1	PREDICTED: serine/threonine-protein kinase HT1-like [Solanum lycopersicum]
EVM0058576.2	--	--	--	--	Uncharacterized protein {ECO:0000313|EnsemblPlants:PGSC0003DMT400005446} OS=Solanum tuberosum (Potato) PE=4 SV=1	PREDICTED: transcription factor bHLH94-like [Nicotiana sylvestris]
EVM0059371.2	--	--	--	--	Uncharacterized protein {ECO:0000313|EnsemblPlants:Solyc10g045380.1.1} OS=Solanum lycopersicum (Tomato) PE=4 SV=1	PREDICTED: uncharacterized protein LOC104226450 [Nicotiana sylvestris]
EVM0059578.2	Cellular Component: plasma membrane (GO:0005886);;	--	--	--	Uncharacterized protein {ECO:0000313|EnsemblPlants:PGSC0003DMT400020549} OS=Solanum tuberosum (Potato) PE=4 SV=1	PREDICTED: uncharacterized protein LOC102592145 [Solanum tuberosum]
EVM0060099.2	Molecular Function: DNA-binding transcription factor activity (GO:0003700);; Cellular Component: nucleus (GO:0005634);; Biological Process: regulation of transcription, DNA-templated (GO:0006355);; Molecular Function: sequence-specific DNA binding (GO:0043565);;	--	[K]	Transcription	BEL5 protein {ECO:0000313|EMBL:ACD39464.1} OS=Solanum palustre (Non-tuber-performing potato) PE=2 SV=1	BEL5 protein [Solanum palustre]
EVM0060169.2	Cellular Component: plasma membrane (GO:0005886);; Cellular Component: integral component of membrane (GO:0016021);;	--	--	--	CASP-like protein {ECO:0000256|RuleBase:RU361233} OS=Solanum tuberosum (Potato) PE=3 SV=1	PREDICTED: CASP-like protein GSVIVT00034332001-like [Solanum tuberosum]
EVM0060945.1	--	--	--	--	Predicted protein {ECO:0000313|EMBL:EFH61743.1} OS=Arabidopsis lyrata subsp. lyrata (Lyre-leaved rock-cress) PE=4 SV=1	PREDICTED: proline-rich extensin-like protein EPR1, partial [Camelina sativa]
EVM0060968.2	Molecular Function: protein kinase activity (GO:0004672);; Molecular Function: ATP binding (GO:0005524);; Biological Process: protein phosphorylation (GO:0006468);; Biological Process: response to stimulus (GO:0050896);;	--	--	--	Uncharacterized protein {ECO:0000313|EnsemblPlants:Solyc01g096940.2.1} OS=Solanum lycopersicum (Tomato) PE=4 SV=1	PREDICTED: probable inactive leucine-rich repeat receptor-like protein kinase At3g03770 [Solanum lycopersicum]
EVM0061453.2	--	--	--	--	Uncharacterized protein {ECO:0000313|EnsemblPlants:PGSC0003DMT400050262} OS=Solanum tuberosum (Potato) PE=4 SV=1	PREDICTED: NAC domain-containing protein 100-like [Solanum tuberosum]
EVM0061742.1	--	--	--	--	Uncharacterized protein {ECO:0000313|EnsemblPlants:PGSC0003DMT400058242} OS=Solanum tuberosum (Potato) PE=4 SV=1	PREDICTED: uncharacterized protein LOC102581459 [Solanum tuberosum]
EVM0061899.1	Molecular Function: cysteine synthase activity (GO:0004124);; Cellular Component: mitochondrion (GO:0005739);; Biological Process: cysteine biosynthetic process from serine (GO:0006535);; Molecular Function: transferase activity (GO:0016740);; Biological Process: cyanide metabolic process (GO:0019499);; Molecular Function: L-3-cyanoalanine synthase activity (GO:0050017);;	K13034|0|spen:107008051|K13034 L-3-cyanoalanine synthase/ cysteine synthase [EC:2.5.1.47 4.4.1.9] | (RefSeq) bifunctional L-3-cyanoalanine synthase/cysteine synthase 2, mitochondrial	[E]	Amino acid transport and metabolism	Cysteine synthase {ECO:0000256|RuleBase:RU003985} OS=Solanum lycopersicum (Tomato) PE=3 SV=1	PREDICTED: bifunctional L-3-cyanoalanine synthase/cysteine synthase 2, mitochondrial [Solanum lycopersicum]
EVM0062646.1	--	--	--	--	Uncharacterized protein {ECO:0000313|EnsemblPlants:PGSC0003DMT400048614} OS=Solanum tuberosum (Potato) PE=4 SV=1	PREDICTED: uncharacterized protein At4g00950-like [Nicotiana tomentosiformis]
EVM0062808.2	--	--	--	--	Uncharacterized protein {ECO:0000313|EnsemblPlants:Solyc06g066750.2.1} OS=Solanum lycopersicum (Tomato) PE=4 SV=1	PREDICTED: thionin-like protein 2 [Solanum lycopersicum]
EVM0064460.2	--	--	--	--	Defective in induced resistance 3 protein {ECO:0000313|EMBL:AEB33951.1} OS=Nicotiana tabacum (Common tobacco) PE=2 SV=1	PREDICTED: LOW QUALITY PROTEIN: putative lipid-transfer protein DIR1 [Nicotiana sylvestris]
EVM0065649.1	Molecular Function: oxidoreductase activity (GO:0016491);;	--	--	--	Uncharacterized protein {ECO:0000313|EnsemblPlants:PGSC0003DMT400015439} OS=Solanum tuberosum (Potato) PE=4 SV=1	PREDICTED: leucine-rich repeat extensin-like protein 2-like [Solanum tuberosum]
EVM0065712.1	--	--	--	--	Uncharacterized protein {ECO:0000313|EnsemblPlants:Solyc01g109390.2.1} OS=Solanum lycopersicum (Tomato) PE=4 SV=1	PREDICTED: putative lipid-transfer protein DIR1 [Solanum lycopersicum]
EVM0066675.2	Molecular Function: transferase activity, transferring acyl groups other than amino-acyl groups (GO:0016747);;	K13065|0|sly:101253556|K13065 shikimate O-hydroxycinnamoyltransferase [EC:2.3.1.133] | (RefSeq) agmatine coumaroyltransferase-2-like	--	--	Uncharacterized protein {ECO:0000313|EnsemblPlants:Solyc11g071470.1.1} OS=Solanum lycopersicum (Tomato) PE=4 SV=1	PREDICTED: agmatine coumaroyltransferase-2-like [Solanum lycopersicum]
EVM0067734.2	--	K01051|0|spen:107031463|K01051 pectinesterase [EC:3.1.1.11] | (RefSeq) pectinesterase-like	--	--	Pectinesterase {ECO:0000256|RuleBase:RU000589} OS=Solanum lycopersicum (Tomato) PE=3 SV=1	PREDICTED: pectinesterase-like [Nicotiana tomentosiformis]
EVM0068088.1	Cellular Component: membrane (GO:0016020);;	--	--	--	CASP-like protein {ECO:0000256|RuleBase:RU361233} OS=Solanum tuberosum (Potato) PE=3 SV=1	PREDICTED: CASP-like protein 5-like [Solanum tuberosum]
EVM0069131.1	--	--	--	--	NT16 polypeptide {ECO:0000313|EMBL:BAA13150.1} OS=Nicotiana tabacum (Common tobacco) PE=2 SV=1	PREDICTED: 14 kDa proline-rich protein DC2.15-like [Nicotiana tomentosiformis]
EVM0069968.2	Molecular Function: DNA binding (GO:0003677);;	--	--	--	Uncharacterized protein {ECO:0000313|EnsemblPlants:PGSC0003DMT400043542} OS=Solanum tuberosum (Potato) PE=4 SV=1	PREDICTED: ocs element-binding factor 1-like [Nicotiana sylvestris]
EVM0070007.2	--	--	--	--	Uncharacterized protein {ECO:0000313|EnsemblPlants:Solyc12g014260.1.1} OS=Solanum lycopersicum (Tomato) PE=4 SV=1	PREDICTED: protein LIGHT-DEPENDENT SHORT HYPOCOTYLS 10-like [Nicotiana sylvestris]
