# Supplementary material for: Revealing evolution of tropane alkaloid biosynthesis by analyzing two genomes in the Solanaceae family
Source: Nat Commun. 2023 Mar 15;14:1446. doi: 10.1038/s41467-023-37133-4 (PMC10017790; doi:10.1038/s41467-023-37133-4)
Supplement: Supplementary file 14 — Source Data [file 41467_2023_37133_MOESM14_ESM.xlsx]

## Sheet: Fig.3b
Fig. 3b hyoscyamine contents in AbMPO1 RNAi transgenic plants, mg/g, DW
	CK	iMPO1-3	iMPO1-7	iMPO1-8	iMPO1-9	iMPO1-11
	2.80561	0.262709	0.271336	0.153965	0.873348	0.556113
	2.94517	0.272389	0.193077	0.150398	0.925805	0.626557
	2.35084	0.233303	0.288902	0.184682	0.853707	0.600338
	2.64382	0.25516	0.219055	0.14702	0.879288	0.786332
	3.79513	0.28095	0.322201	0.181395	0.962939	0.757481
unparied Student's t-test with CK, two-sided, P value	1	4.45588e-06	4.5689e-06	3.39037e-06	3.50633e-05	1.73479e-05
Fig. 3b scopolamine contents in AbMPO1 RNAi transgenic plants, mg/g, DW
	CK	iMPO1-3	iMPO1-7	iMPO1-8	iMPO1-9	iMPO1-11
	1.99872	0	0.0210365	0	0.263244	0.469098
	1.22301	0	0.0322459	0	0.248567	0.534593
	1.31504	0	0.0328249	0	0.302313	0.385742
	1.591	0	0.0222402	0	0.370673	0.383075
	1.61483	0	0.0240822	0	0.305956	0.357086
unparied Student's t-test with CK, two-sided, P value	1	3.17679e-06	3.62499e-06	3.17679e-06	1.72128e-05	4.26345e-05
Fig. 3b hyoscyamine contents in AbMPO2 RNAi transgenic plants, mg/g, DW
	CK	iMPO2-2	iMPO2-3	iMPO2-7	iMPO2-11	iMPO2-16
	3.82623	3.1932	3.43692	3.19692	3.44997	3.39382
	2.51216	3.15339	3.82813	2.92333	3.60452	3.54902
	4.26045	3.5127	2.92614	2.7834	3.72437	3.58208
	2.5275	3.58639	3.46496	3.47459	3.64775	3.50461
	3.10577	4.157	4.29802	2.43635	2.93606	3.73135
unparied Student's t-test with CK, two-sided, P value	1	0.505435	0.4328	0.489769	0.565093	0.412378
Fig. 3b scopolamine contents in AbMPO2 RNAi transgenic plants, mg/g, DW
	CK	iMPO2-2	iMPO2-3	iMPO2-7	iMPO2-11	iMPO2-16
	1.82129	1.81536	1.7403	1.50295	2.29549	1.62899
	1.169	1.52025	1.53194	1.7022	0.70439	1.89117
	2.10614	1.62251	1.6992	1.5256	1.52072	1.84169
	2.08828	1.51482	1.57565	1.62524	1.66208	1.8011
	0.868488	1.50431	1.38788	1.74064	1.12735	1.95332
unparied Student's t-test with CK, two-sided, P value	1	0.954526	0.929533	0.973726	0.695791	0.432554

## Sheet: Fig. 3d
Fig. 3d The raw TPM value of medicinal tropane alkaloids biosynthetic genes in tissues of A. belladonna in Figure 3d .
	Gene ID	Gene Name	F	FL	ML	S	PR	SR	R1	R2	R3	R4	R5	L1	L2	L3	L4	L5
	EVM0048770.2	AbPMT	0.135118	0	0	0.118393	5.96143	5.85393	8.67806	9.41502	9.02367	6.066	8.88553	4.84654	0.973503	0.141721	0.275953	0.673757
	EVM0017027.2	AbMPO	4.52379	1.62559	1.88756	2.41955	5.08641	4.08459	5.91267	6.6139	5.94307	5.2589	6.29048	2.63948	0.244969	0.129371	0.0899008	0.165626
	EVM0041167.2	AbPYKS	0.0617292	0.299013	0	0	5.55332	4.7104	8.79078	9.27688	9.41288	7.12723	8.7906	5.11595	1.1402	0.0980408	0.527013	0.785065
	EVM0057083.2	AbCYP82M3	0.444314	0	0	0.946699	5.38338	4.34405	7.05365	7.39863	7.20006	5.56085	7.62152	3.60272	0.53222	0.276847	0.242454	0.699383
	EVM0068410.1	AbTRI	0.537245	1.78957	2.51258	0.704956	1.43615	2.74277	5.82452	6.63663	6.17377	4.92795	6.86259	5.06601	4.14763	4.47119	4.49155	2.37102
	EVM0028952.1	AbArAT4	0.242961	0	0	0.0377252	2.66089	4.12474	5.94744	5.54022	5.57578	3.6535	5.46613	1.53404	0.0529417	0	0.0335731	0.169438
	EVM0020147.2	AbPPR	0	0.317104	0	0.0405698	0.202217	1.95854	2.80647	2.26683	2.84462	1.02501	1.18174	0.384521	0	0	0	0
	EVM0039076.2	AbUGT	1.37759	0.744394	1.28124	2.19705	2.86219	3.67925	4.56394	5.56988	5.07958	2.37794	2.13732	2.28112	0.841638	1.01579	1.51433	0.560072
	EVM0063957.1	AbLS	0.227615	0.683826	2.02761	0.0343679	2.55057	4.81703	5.22649	5.23187	5.2318	3.97284	5.49888	2.14851	1.89168	1.78825	1.56588	0.416385
	EVM0010440.2	AbCYP80F1	0	0	0	0	2.68107	5.36894	7.94613	8.00208	7.90882	5.68405	6.97396	3.02673	0.305188	0	0.0322433	0.201214
	EVM0014492.2	AbHDH	1.12403	1.16992	0	0.991868	5.6475	5.64919	8.00614	7.60931	7.26799	6.31243	8.32098	2.90192	0.431367	0	0.207278	0.507882
	EVM0035644.2	AbH6H	0	0.105966	0	0	2.72829	3.60744	10.6189	10.4814	9.80001	7.3582	7.65739	6.01538	0.871153	0	0.416439	0.745761
Fig. 3d The raw TPM value of medicinal tropane alkaloids biosynthetic genes in tissues of D. stramonium in Figure 3d .
	Gene ID	Gene Name	F	FL	S	SR	ML	PR
	DstT013423.1	DsPMT	0	0	1.16074	3.56574	0.797906	2.0401
	DstT013422.1	DsMPO	1.50935	0.183321	0.0923022	4.52805	0.45019	2.31368
	DstT006869.1	DsPYKS	0	0	0	5.50435	0	2.81371
	DstT020340.1	DsCYP82M3	0.572757	1.01866	1.11581	6.12108	0.564207	5.05346
	DstT020343.1	DsTRI	0.594537	2.61172	1.3123	6.04551	1.12829	3.13212
	DstT013249.1	DsAT4	0.395904	0	0.237534	2.95447	0.110252	1.60987
	DstT013938.1	DsPPR	0.0887726	1.53568	0.999731	3.22815	0.323759	1.89318
	DstT013443.1	DsUGT	0.246156	0.800454	0.671638	4.42634	0.146857	4.08033
	DstT004733.1	DsLS	1.28888	0	0	4.78455	0	2.14012
	DstT019520.1	DsCYP80F1	3.61221	3.31684	2.73714	3.64675	2.85525	3.32762
	DstT006643.1	DsHDH	4.48752	5.54681	4.53498	6.27715	4.50989	4.99049
	DstT009495.1	DsH6H	0	0	0	3.18532	0	0

## Sheet: Fig. 4e,f
Fig. 4e The evaluation of enzymatic kinetics on five wild-type TRIs and two mutants by Kcat / Km values
	AbTRI	DsTRI	CaTRI	SlTRI	SlTRI-L159V	StTRI	StTRI-L159V
	8.52474	11.2684	0.855993	0.103968	36.369	0	3.09224			Unparied Stuednt's t-test, two-sided, P value, 95% CI of diff. and the signifiant for Fig. 4e
	7.82551	13.6237	0.779661	0.072996	24.602	0	4.80771				p value	95.00% CI of diff.	Significant at the level of P<0.05 ?
	8.27051	19.0688	0.622019	0.072301	30.8722	0	7.16598			AbTRI vs DsTRI	0.0498175	-12.8851745230408 to -0.00829147695917612	yes
										AbTRI vs CaTRI	4.17834e-06	6.85564951849163 to 8.0530718148417	yes
										AbTRI vs SlTRI	2.40409e-06	7.55575157367211 to 8.69190842632789	yes
										AbTRI vs SlTRI-L159V	0.00276178	-31.8624870755379 to -12.9524849244621	yes
										AbTRI vs StTRI	2.29641e-06	7.63958014339522 to 8.77425652327145	yes
										AbTRI vs StTRI-L159V	0.0565292	-0.142374815336907 to 6.51225214867024	ns
										DsTRI vs CaTRI	0.00384647	7.48484561651767 to 20.3173417168157	yes
										DsTRI vs SlTRI	0.00322984	8.15710082263036 to 20.9840251773696	yes
										DsTRI vs SlTRI-L159V	0.0177881	-27.3715737128372 to -4.54993228716276	yes
										DsTRI vs StTRI	0.00316256	8.24025468071204 to 21.0670479859546	yes
										DsTRI vs StTRI-L159V	0.0206058	2.42883895934835 to 16.834504373985	yes
										CaTRI vs. SlTRI	0.000655872	0.476019355603365 to 0.862919311063302	yes
										CaTRI vs. SlTRI-L159V	0.00092676	-39.3017489507927 to -20.4219443825406	yes
										CaTRI vs. StTRI	0.00039875	0.561292360908377 to 0.943822972424956	yes
										CaTRI vs. StTRI-L159V	0.0225689	-7.55358472479719 to -0.98525927520281	yes
										SlTRI vs. SlTRI-L159V	0.000850491	-39.9693249634074 to -21.0933070365926	yes
										SlTRI vs. StTRI	0.00135111	0.0540973572043153 to 0.112079309462351	yes
										SlTRI vs. StTRI-L159V	0.0138926	-8.21760798203255 to -1.66017468463412	yes
										SlTRI-L159V vs. StTRI	0.00084164	21.1764398961964 to 40.0523687704703	yes
										SlTRI-L159V vs. StTRI-L159V	0.00206558	15.6012127730863 to 35.583636560247	yes
										StTRI vs. StTRI-L159V	0.0131285	-8.3005681412637 to -1.74339119206963	yes
Fig. 4f The evaluation of enzymatic kinetics on five wild-type TRIs and two mutants by Km values
	AbTRI	DsTRI	CaTRI	SlTRI	SlTRI-L159V	StTRI	StTRI-L159V
	0.12704	0.577904	0.159822	4.42917	0.432028	0	1.5617			Unparied Stuednt's t-test, two-sided, P value, 95% CI of diff. and the signifiant for Fig. 4f.
	0.125097	0.916423	0.167691	6.62796	0.267179	0	2.74048				p value	95.00% CI of diff.	Significant at the level of P<0.05 ?
	0.118608	0.553641	0.119966	5.09254	0.209876	0	3.69409			AbTRI vs DsTRI	0.00881755	-0.884254131020551 to -0.233894535646116	yes
										AbTRI vs CaTRI	0.163158	-0.0671993647560868 to 0.0160433647560868	ns
										AbTRI vs SlTRI	0.00127637	-7.06757852793746 to -3.45170813872921	yes
										AbTRI vs SlTRI-L159V	0.0544931	-0.364458239733232 to 0.0055662397332323	ns
										AbTRI vs StTRI	1.0834e-06	0.116503667742607 to 0.130659665590726	yes
										AbTRI vs StTRI-L159V	0.0145938	-4.25411900325848 to -0.829558996741522	yes
										DsTRI vs CaTRI	0.0106556	0.20581654651315 to 0.861176120153517	yes
										DsTRI vs SlTRI	0.00207332	-6.53748798911591 to -2.86365001088409	yes
										DsTRI vs SlTRI-L159V	0.047912	0.00563470566373146 to 0.753621961002935	yes
										DsTRI vs StTRI	0.00431271	0.357553242775256 to 1.00775875722474	yes
										DsTRI vs StTRI-L159V	0.034229	-3.72561994300065 to -0.23990939033268	yes
										CaTRI vs. SlTRI	0.00130151	-7.04245185444957 to -3.4256788122171	yes
										CaTRI vs. SlTRI-L159V	0.0870734	-0.343239779095324 to 0.0355037790953242	ns
										CaTRI vs. StTRI	0.000541361	0.108144548290753 to 0.190174785042581	yes
										CaTRI vs. StTRI-L159V	0.0151114	-4.22901753594592 to -0.803504464054077	yes
										SlTRI vs. SlTRI-L159V	0.00148534	3.26284788960991 to 6.89754677705676	yes
										SlTRI vs. StTRI	0.00116822	3.5753036605 to 7.19114633950001	yes
										SlTRI vs. StTRI-L159V	0.0387663	0.227737611072747 to 5.20787105559392	yes
										SlTRI-L159V vs. StTRI	0.0104112	0.118150867737385 to 0.487904465595948	yes
										SlTRI-L159V vs. StTRI-L159V	0.0189646	-4.08461021692486 to -0.640175783075136	yes
										StTRI vs. StTRI-L159V	0.0124279	-4.37768604080996 to -0.95315529252337	yes

## Sheet: Fig. 5c
fig.5c The relative abundance of littorine in the infiltrated tobacco leaves
	AbUGT1+DsLS	AbUGT1+AbLS	AbUGT1+LcLS	AbUGT1+YFP
	154705612	7493282	0	0
	85477149	5010151	0	0
	149280624	2518950	0	0
	61573651	5167577	0	0
	143642688	8513981	0	0
	51073149	9775023	0	0
	Unparied Stuednt's t-test, two-sided, P value, 95% CI of diff. and the signifiant for Fig. 5c.
		p value	95.00% CI of diff.	Significant?
	AbUGT1+DsLS vs AbUGT1+AbLS	0.000366368	58364831.8549016 to 144059804.478432	***

## Sheet: Fig. 6b,d,g,h
fig. 6b The relative abundance of norhyoscyamine in different tissues of A. belladonna
	young fruit	flower	leaf	stem	taproot	fibrous root
	2023973	1160488	2419569	1394625	14469430	3228406
	1864165	1163853	1896148	1242648	9293986	3141979
	2416624	1153152	2475935	784802	8544055	6340939
fig. 6d The TPM value of CYP82M family members in different tissues of A. belladonna.
	Gene Name	Gene ID	youung_fruit	flower	leaf	stem	taproot	fibrous_root
	EVM0027679.1	EVM0027679.1	5.88329	0	0.748867	0.92186	0.951818	0.39174
	EVM0059212.2	EVM0059212.2	0	0.031729	0.124173	0	9.3164	20.9001
	EVM0051448.1	EVM0051448.1	9.16623	9.345	10.277	12.8823	28.9417	7.66586
	EVM0022661.2	EVM0022661.2	0.02685	0.031452	0	0	98.4114	35.2477
	EVM0039872.1	EVM0039872.1	0	0	0	0	0	1.76829
	EVM0019550.2	EVM0019550.2	0	0	0	0	0	1.28216
	AbCYP82M3.1	EVM0057083.2	0.373804	0.067314	0	0.851468	46.4276	24.5624
	EVM0040928.1	EVM0040928.1	0.20077	0	0	0	0	0
	EVM0062629.2	EVM0062629.2	0.391052	0	0.037139	0.030424	0	0.028714
	EVM0006088.1	EVM0006088.1	2.50081	0.299413	0	0	3.13628	2.3502
	AbCYP82M3.2	EVM0005713.1	0	0.771845	0	0	4.20651	1.63173
fig. 6g The relative abundance of norhyoscyamine in the EVM0022661.2 overexpressed A. belladonna hairy roots
			Vector	OE-2	OE-5	OE-6	OE-9
			3684975	9360900	21366371	12585700	13623482
			3823631	7199993	26627286	12282524	12033924
			4146081	7803278	18488073	12217278	11340117
		unparied Student's t-test with vector, two-sided, P value	1	0.00299531	0.0015635	1.15254e-06	0.000254877
fig. 6h The relative abundance of norhyoscyamine in the EVM0022661.2 genome edited A. belladonna hairy roots
			Vector	Cas-1	Cas-2	Cas-3
			4.87958e+06	977501	934873	888526
			3.7698e+06	1.36663e+06	1.14124e+06	660803
			5.33986e+06	965460	1.5914e+06	837705
		unparied Student's t-test with vector, two-sided, P value	1	0.00182365	0.00242023	0.00119957

## Sheet: Suppl Fig. 11
Suppl Fig. 11a The relative experession of AbMPO1 in different tissues of A. belladonna
	SR	PR	MS	YS	ML	YL	F	FB
	397.73	258.78	0	1	22.37	0	9.26	10.22
	505.2	212.99	0	0.98	16.53	0	11.13	11.32
	655.64	367.91	0	1.01	22.11	0	9.6	9.32
Suppl Fig. 11a The relative experession of AbMPO2 in different tissues of A. belladonna
	SR	PR	MS	YS	ML	YL	F	FB
	0.711	0.981	9.735	6.692	5.544	3.247	6.502	1.616
	0.852	1.02	7.746	6.407	7.123	2.624	5.209	1.819
	0.848	1	8.925	5.505	11.342	3.614	6.331	1.97
Suppl Fig. 11c The electrophoresis gel of target genes in the transgenic hairy roots of A. belladonna
Suppl Fig. 11d The relative expression of AbMPO1 in AbMPO1 RNAi transgenic hairy roots.
	CK	iMPO1-3	iMPO1-7	iMPO1-8	iMPO1-9	iMPO1-11
	0.663	0.231	0.231	0.024	0.552	0.293
	0.844	0.235	0.154	0.017	0.549	0.288
	1	0.225	0.345	0.039	0.649	0.312
	1.208	0.208	0.376	0.063	0.928	0.21
	1.361	0.198	0.248	0.05	0.576	0.348
unparied t test with vector, two-sided, P value	1	0.000214024	0.000461174	5.13127e-05	0.0349203	0.000440828
Suppl Fig. 11d The relative expression of AbMPO2 in AbMPO1 RNAi transgenic hairy roots.
	CK	iMPO1-3	iMPO1-7	iMPO1-8	iMPO1-9	iMPO1-11
	0.816	1.328	0.885	0.891	0.462	0.792
	1.126	1.243	1.302	1.423	0.712	1.179
	1	1.449	1.284	1.404	1.447	1.293
	1.188	0.522	0.939	1.148	1.232	0.203
	0.822	2.047	0.563	1.705	1.079	0.976
unparied t test with vector, two-sided, P value	1	0.235718	0.979375	0.073718	0.984001	0.634949
Suppl Fig. 11d The relative expression of AbMPO1 in AbMPO2 RNAi transgenic hairy roots.
	CK	iMPO2-2	iMPO2-3	iMPO2-7	iMPO2-11	iMPO2-16
	1	0.911	0.514	0.899	1.002	1.597
	1.108	1.126	0.592	0.693	1.224	0.781
	0.522	1.191	1.071	0.958	1.418	0.506
	1.311	0.759	0.623	0.718	0.734	1.388
	1.056	0.497	1.08	1.091	1.776	1.245
unparied t test with vector, two-sided, P value	1	0.587174	0.248833	0.420597	0.324432	0.675367
Suppl Fig. 11d The relative expression of AbMPO2 in AbMPO2 RNAi transgenic hairy roots.
	CK	iMPO2-2	iMPO2-3	iMPO2-7	iMPO2-11	iMPO2-16
	1	0.024	0.139	0.19	0.116	0.167
	0.965	0.04	0.142	0.197	0.115	0.126
	1.204	0.03	0.138	0.201	0.08	0.119
	0.744	0.034	0.13	0.196	0.125	0.147
	0.971	0.03	0.157	0.213	0.11	0.145
unparied t test with vector, two-sided, P value	1	1.20239e-06	3.10682e-06	5.34178e-06	2.40159e-06	3.21196e-06

## Sheet: Suppl Fig.12
Suppl Fig. 12b The raw TPM value of PMTs in A. belladonna.
	Gene ID	SR1	SR2	SR3	SR4	SR5	SR6	SR7	SR8	PR1	PR2	PR3	PR4	PR5	L1	L2	L3	L4	L5	F	FL	S
	EVM0005303.2	1.93674	1.64625	1.75018	1.63006	1.49536	1.49176	1.40764	1.15016	1.58686	1.78843	1.85704	2.17949	1.92762	1.20636	1.29276	1.35959	1.36024	1.47061	2.051	1.42092	1.43218
	EVM0009815.1	6.83307	5.61228	5.99851	6.67452	5.58182	5.92585	5.77213	6.19935	6.2798	6.4799	5.99382	7.13285	7.30416	5.0839	3.67824	3.72402	5.31613	5.06046	6.48847	3.46225	6.00488
	EVM0003171.1	5.93625	5.56084	6.05378	5.96203	5.66925	5.87673	5.69052	5.6093	5.65082	5.84624	5.62559	5.56898	5.56499	4.65665	3.47906	3.32878	4.38786	4.3982	4.91108	3.62889	4.80444
	EVM0006877.1	6.04639	5.26441	5.52268	5.14895	5.05711	5.14448	5.24782	4.97893	5.17768	5.58039	5.14444	5.13754	4.98339	4.17778	3.3927	3.31128	3.11749	3.62501	4.57318	2.56065	3.19791
	EVM0050126.2	5.58137	4.90854	6.31551	5.38686	6.09052	6.1802	5.22585	2.75156	6.86931	6.10156	6.21809	4.20551	6.26339	2.40514	0.279874	0	0	0.131289	0.207178	0	0
	EVM0001688.2	8.06367	7.54006	9.06123	8.13103	7.86112	7.82513	8.05383	6.01912	7.39977	8.66365	8.42395	5.3343	6.83241	3.71474	0.694134	0	0.0475007	0.234895	0.0963428	0	0
	EVM0048770.2	8.44501	7.84401	9.45176	9.26516	8.7858	9.09461	9.23519	6.47963	8.67798	9.4149	9.02367	6.066	8.88553	4.84654	0.973487	0.141717	0.275947	0.673754	0.135118	0	0.118393
	EVM0056752.1	8.63708	8.66459	9.89042	9.34012	9.37275	9.47904	9.74398	7.36661	8.7679	9.44731	8.79456	6.38072	8.79774	4.54205	0.767946	0.0644028	0.141097	0.642936	0	0	0
	EVM0036715.1	0.0634615	0.129135	0.289031	0.384081	0.232457	0	0.208611	0.141874	0.115674	0.190911	0.392467	0.0635816	0	0	0	0	0	0	0.204136	0.124983	0
	EVM0026636.1	1.74167	2.07893	1.87708	1.54183	2.10108	1.82239	1.94806	1.87521	2.42198	1.60303	1.38964	1.8934	2.24709	3.25056	4.21248	4.23922	4.13696	4.75998	3.77886	4.9968	1.65752
	EVM0031795.4	3.25056	2.58428	3.23426	3.05661	2.58259	3.32728	3.02158	2.69147	3.0162	3.10126	2.56137	2.45545	2.86752	4.25875	4.70263	4.60745	4.67641	5.3586	3.42013	2.90796	3.11582
	EVM0044077.4	2.6212	2.42773	2.73508	4.01948	3.00924	2.45245	2.48902	2.93018	3.6673	3.01892	2.25492	3.97832	4.59048	3.81524	2.35964	2.43861	5.57389	4.11084	2.94364	3.88197	4.69156
	EVM0045882.1	4.48901	3.74459	4.12708	4.17736	4.16241	4.09466	4.0574	3.52431	3.37573	3.47807	3.52388	3.35585	3.50595	3.22791	2.54056	2.53153	2.93053	3.58075	5.02362	2.69609	4.42969
	EVM0040851.1	4.40635	3.66661	4.93245	4.86451	4.53335	5.06748	4.68235	4.22682	4.48974	4.04511	3.3621	3.26552	3.84202	4.00266	3.08419	2.83574	4.35106	3.26128	4.32338	4.16865	2.93202
Suppl Fig. 12b The raw TPM value of PMTs in D. stramonium
	Gene ID	F	FL	S	SP	L	PR
	DstT013423.1	0	0	1.16074	3.56574	0.797906	2.0401
	DstT004167.1	0	0	0	7.11356	0	5.41714
	DstT013425.1	0	0	0	8.41926	0.0695564	6.01451
	DstT005695.1	7.45958	8.52922	8.71509	8.6544	8.327	9.14359
	DstT002025.1	5.88748	6.79847	6.23526	6.41007	7.08446	6.74045
	DstT018310.1	4.91437	5.82742	5.04375	5.54421	4.34291	4.92084

## Sheet: Supple Fig.13
Suppl Fig. 13b The raw TPM value of MPOs in A. belladonna
	Gene ID	SR1	SR2	SR3	SR4	SR5	SR6	SR7	SR8	PR1	PR2	PR3	PR4	PR5	L1	L2	L3	L4	L5	F	FL	S
	EVM0017027.2	6.60931	5.75273	7.1541	6.78258	6.81691	6.67033	6.5422	5.09836	5.91259	6.61378	5.94307	5.2589	6.29048	2.63948	0.244964	0.129369	0.0898981	0.165625	4.52379	1.62559	2.41955
	EVM0068072.1	3.87401	4.35884	3.7252	3.60788	3.39605	3.27875	3.39533	3.65083	4.02837	4.27907	3.72886	5.14581	4.36296	3.81017	2.81415	2.23478	2.56423	2.30657	6.67581	6.13372	3.62691
	EVM0064643.2	3.65819	3.28562	3.47707	3.43611	4.65657	3.1958	3.27509	3.98981	3.04332	2.73403	3.13577	4.57139	3.32495	4.03163	2.84481	2.42422	3.17793	2.11439	6.02296	4.21793	3.69766
Suppl Fig. 13b The raw TPM value of MPOs in D. stramonium
	Gene ID	F	FL	S	L	PR	SR
	DstT013422.1	1.50935	0.183321	0.0923022	0.45019	2.31368	4.52805
	DstT005821.1	6.91851	7.06663	5.77239	2.8873	4.77947	4.9473
	DstT008907.1	0.35314	0.115276	0.161835	0.191101	0.178912	0.257265
	DstT009327.1	2.25856	3.3694	0.841054	0.38361	2.49045	3.61356

## Sheet: Suppl Fig. 14
Suppl Fig. 14b The raw TPM value of PYKSs in A. belladonna
	Gene ID	SR1	SR2	SR3	SR4	SR5	SR6	SR7	SR8	PR1	PR2	PR3	PR4	PR5	L1	L2	L3	L4	L5	F	FL	S
	EVM0041167.2	8.83849	8.4789	10.0199	9.52426	9.14805	9.61559	9.23069	7.06362	8.79071	9.27676	9.41288	7.12723	8.7906	5.11595	1.14019	0.0980395	0.527003	0.78506	0.0617292	0.299012	0
	EVM0056449.2	7.30631	7.4426	8.84859	8.42432	7.7071	7.91751	7.50616	4.64248	7.41883	8.08637	7.99065	4.78621	7.64678	3.24277	0.930963	0.461057	0.716944	1.32516	1.04966	0.538746	0.178571
	EVM0020110.2	3.25167	2.32183	3.80475	4.34971	2.15597	2.08447	1.87069	0.693317	2.93999	3.41178	4.19652	1.68175	2.26702	0.236153	0	0	0	0	0.0792545	0	0
	EVM0002550.1	0	0	0	0	0.0904239	0	0	0	0	0.030901	0	0	0	2.58	0.0334322	0.200285	0.288092	2.01007	3.607	6.8124	5.19536
	EVM0020497.1	0	0	0.039012	0.0308205	0.0363486	0	0	0	0.0372346	0	0	0	0	3.83154	0.794813	0.127339	0.181589	3.19741	4.78432	7.47074	5.55719
	EVM0046717.2	1.59696	0.378213	2.97552	2.75178	0.975692	0.20222	0.326728	0.112476	1.20756	1.8908	1.17747	0.7098	0.206819	0.114519	0	0	0	0	0	0	0
	EVM0016744.1	0.109489	0	0.0793829	0	0	0	0.0350791	0	0.0490745	0	0	0	0	2.19815	0.380647	0.152472	0.587964	2.97601	5.77411	6.22952	4.02086
Suppl Fig. 14b The raw TPM value of PYKSs in D. stramonium
	Gene ID	F	FL	S	L	PR	SR
	DstT006869.1	0	0	0	0	2.81371	5.50435
	DstT027385.1	0	0	0	0	0	0
	DstT027730.1	0	7.29659	4.65189	8.72592	0.236567	0
	DstT006887.1	0	3.36837	4.95722	6.49801	0	0
	DstT027366.1	0.0505839	3.53615	0	0.2437	0	0
	DstT027376.1	0.0564601	0.308948	0	0	0	0
	DstT027364.1	0.0799877	0.178739	0	0	0	0
	DstT027374.1	0	0.331257	0	1.00997	0	0
	DstT027372.1	0	0.526817	0.331361	2.49783	0	0
	DstT027373.1	0	0	0	0	0	0
	DstT027377.1	0.00468835	0	0	0	0	0

## Sheet: Suppl Fig. 15
Suppl Fig. 15b The raw TPM value of CYP82M3 in A. belladonna
	Gene ID	SR1	SR2	SR3	SR4	SR5	SR6	SR7	SR8	PR1	PR2	PR3	PR4	PR5	L1	L2	L3	L4	L5	F	FL	S
	EVM0057083.2	6.93658	6.19042	7.84659	7.84119	7.01493	7.40401	6.82535	4.90895	7.05357	7.3985	7.20006	5.56085	7.62152	3.60272	0.532211	0.276842	0.242449	0.699378	0.444314	0	0.946699
	EVM0022661.2	6.78977	6.14973	7.28298	6.96747	5.99842	6.77719	6.78484	4.56051	6.64502	6.81867	6.76138	5.34541	7.08329	3.53109	0.299184	0	0.0468905	0.187347	0	0	0
	EVM0059212.2	5.87499	6.79363	7.75664	6.97274	6.49634	7.41656	6.86869	4.7	6.8258	7.19781	7.12778	4.96741	7.47377	3.06452	0.371916	0	0.047664	0.158841	0	0.0323802	0
	EVM0006088.1	4.07626	3.65627	5.14764	4.70244	3.79733	4.29227	4.29128	3.38658	4.49677	5.0946	4.94052	4.52631	5.00282	2.92496	0.858513	0.170715	0.951857	0.0983993	1.56717	0.326962	0
	EVM0043096.2	0.176424	0.467639	0.184999	0	0.0753437	0.785536	1.44432	0.638247	1.46562	0.234997	0.0900499	0.412268	0.297032	0.0415949	0	0.0675658	0	0.0760692	0	0	0
	EVM0051448.1	4.84274	2.74173	2.74522	2.85549	2.75031	2.60783	2.73212	2.39175	2.57499	3.5334	3.75895	4.61189	4.16902	3.52326	2.15011	2.20967	2.32222	2.38215	2.93912	2.85804	3.33009
	EVM0065822.1	0.0355775	0	0.0694575	0	0.0574322	0.0656219	0.364784	0	0.0827462	0.231168	0	0.0859685	0.110214	0	0	0	0	0	0	0	0
	EVM0019550.2	0	0	0.0259048	0	0	0	0	0	0	0	0	0	0	0	0	0	0	0	0	0	0
	EVM0039872.1	0	0	0	0	0	0	0	0	0	0	0	0	0	0	0	0	0	0	0	0	0
	EVM0017356.2	0	0	0.0268213	0	0	0	0.0567028	0	0.213312	0.0526385	0.194032	0.0400451	0.0390317	4.59928	5.27035	5.27155	5.7975	4.83409	0.482641	0.798484	0.691274
	EVM0027679.1	1.46642	0.0345425	0.996134	0.59586	0.108514	0	0	0	0.514366	1.19402	0.643834	0.173152	1.63308	2.73556	1.79921	2.6932	1.72792	3.08973	2.38353	0.0389671	0.631924
	EVM0062629.2	0.0330078	0	0	0	0	0	0	0	0.0692663	0.12747	0	0	0.110676	1.01417	0.873168	1.24639	0.679278	0.970409	0.443751	0	0.0716899
	EVM0040928.1	0.099644	0	0.187347	0.0778951	0	0	0	0	0.135519	0.619107	0.645553	0.759792	0.149457	1.58204	1.71644	1.65737	1.99147	1.02646	0.315839	0	0
	EVM0016611.1	2.70924	2.92006	1.64987	2.99869	2.79775	1.49518	1.29082	4.00679	3.24895	2.10513	1.80465	2.76017	3.35983	2.70844	2.31767	2.26129	3.04811	2.65243	3.32546	3.91778	2.9376
Suppl Fig. 15b The raw TPM value of CYP82M3 in D. stramonium
	Gene ID	F	FL	S	L	PR	SR
	DstT020340.1	0.572757	1.01866	1.11581	0.564207	5.05346	6.12108
	DstT024084.1	0	0	0	0	0	0
	DstT007165.1	0	0	0	0	0	0
	DstT030908.1	1.9826	2.28407	1.19391	1.76769	1.60566	1.91335
	DstT027074.1	4.35597	5.80983	4.94496	3.76091	5.947	6.1723
	DstT009497.1	0	0	0	0.0801351	4.71401	6.58526
	DstT021671.1	0.169593	4.67543	2.9569	1.77665	3.31011	1.27606
	DstT027592.1	0	0.091058	0	0	0	0
	DstT013928.1	0.202568	3.8515	4.93969	4.79278	0.295972	0.66936
	DstT010589.1	0.141632	0	0	0	0	0
	DstT010598.1	2.0594	3.41958	3.31892	1.38005	1.60524	2.41331
	DstT010590.1	3.34814	0	0.0615744	0	1.82813	2.86899
	DstT010599.1	0.945721	3.50531	0.184871	3.49265	0.0555566	0.0823906
	DstT010592.1	0.0511452	4.02393	0.0289863	0.157141	0.102067	0
	DstT010594.1	0	1.46196	0	0	0.0602411	0

[truncated: 12 more sheets: Suppl Fig. 16, Suppl Fig. 17, Suppl Fig. 18, Suppl Fig. 19, Suppl Fig. 20, Suppl Fig. 21, Suppl Fig. 22, Suppl Fig. 23, Suppl Fig. 39, Suppl Fig. 46, Suppl Fig. 47, Suppl Fig. 49]
